# Supplementary material for: Small Size of Recorded Neuronal Structures Confines the Accuracy in Direct Axonal Voltage Measurements
Source: eNeuro. 2021 Aug 2;8(4):ENEURO.0059-21.2021. doi: 10.1523/ENEURO.0059-21.2021 (PMC8342265; doi:10.1523/ENEURO.0059-21.2021)
Supplement: Extended Data 1 — NEURON codes producing data shown in Figures 2, 5, 8. Download Extended Data 1, ZIP file. [file enu-eN-NWR-0059-21-s01.zip › realistic amplifier model/1_amplifier construction/predicting Rf associated stray capacitance/R1=50_C1=0_R2=0_C2=0_woBB_woCPN.dat]

0.001282810000703
-0.004820699803531
-0.004820699803531
-0.017027700319886
-0.010924199596047
-0.004820699803531
0.001282810000703
-0.010924199596047
-0.023131299763918
-0.017027700319886
0.001282810000703
-0.010924199596047
-0.017027700319886
-0.010924199596047
-0.010924199596047
-0.010924199596047
0.001282810000703
0.001282810000703
0.001282810000703
-0.010924199596047
-0.010924199596047
0.007386330049485
0.001282810000703
-0.010924199596047
-0.004820699803531
0.001282810000703
-0.004820699803531
0.001282810000703
0.007386330049485
0.013489799574018
-0.010924199596047
-0.010924199596047
-0.004820699803531
0.001282810000703
-0.004820699803531
-0.010924199596047
-0.010924199596047
-0.004820699803531
-0.004820699803531
0.001282810000703
0.007386330049485
0.007386330049485
0.001282810000703
-0.004820699803531
0.007386330049485
0.013489799574018
-0.004820699803531
-0.010924199596047
0.001282810000703
0.007386330049485
0.007386330049485
0.001282810000703
0.001282810000703
-0.004820699803531
-0.004820699803531
0.001282810000703
0.013489799574018
0.007386330049485
-0.010924199596047
0.001282810000703
0.013489799574018
0.007386330049485
0.007386330049485
0.013489799574018
0.007386330049485
-0.004820699803531
-0.004820699803531
0.013489799574018
0.013489799574018
-0.004820699803531
-0.004820699803531
0.007386330049485
0.007386330049485
0.001282810000703
-0.004820699803531
0.001282810000703
0.007386330049485
0.001282810000703
0.007386330049485
0.013489799574018
0.001282810000703
-0.004820699803531
0.007386330049485
0.019593400880694
0.007386330049485
0.001282810000703
-0.004820699803531
0.001282810000703
0.007386330049485
0.007386330049485
0.013489799574018
0.001282810000703
-0.010924199596047
-0.004820699803531
0.013489799574018
0.019593400880694
0.007386330049485
0.001282810000703
0.007386330049485
0.007386330049485
0.013489799574018
0.013489799574018
0.001282810000703
0.007386330049485
-0.004820699803531
0.001282810000703
0.013489799574018
0.001282810000703
-0.004820699803531
-0.010924199596047
0.007386330049485
0.013489799574018
0.001282810000703
0.001282810000703
-0.010924199596047
-0.010924199596047
-0.004820699803531
0.007386330049485
0.013489799574018
-0.010924199596047
-0.017027700319886
0.001282810000703
0.001282810000703
0.001282810000703
-0.010924199596047
0.001282810000703
0.001282810000703
-0.017027700319886
-0.004820699803531
0.007386330049485
0.001282810000703
-0.004820699803531
-0.004820699803531
0.007386330049485
0.013489799574018
0.001282810000703
0.001282810000703
0.001282810000703
0.001282810000703
-0.004820699803531
0.007386330049485
0.013489799574018
-0.004820699803531
-0.004820699803531
0.007386330049485
0.007386330049485
0.001282810000703
-0.004820699803531
-0.004820699803531
-0.004820699803531
0.001282810000703
0.007386330049485
0.007386330049485
0.001282810000703
-0.010924199596047
0.001282810000703
0.013489799574018
0.007386330049485
0.001282810000703
-0.004820699803531
-0.004820699803531
0.001282810000703
0.001282810000703
0.001282810000703
0.007386330049485
-0.010924199596047
-0.010924199596047
0.007386330049485
0.007386330049485
-0.004820699803531
-0.010924199596047
-0.004820699803531
0.007386330049485
0.001282810000703
-0.004820699803531
-0.004820699803531
-0.010924199596047
-0.010924199596047
0.001282810000703
0.013489799574018
0.001282810000703
-0.010924199596047
-0.017027700319886
-0.004820699803531
0.007386330049485
0.001282810000703
0.001282810000703
0.001282810000703
-0.010924199596047
-0.010924199596047
0.001282810000703
0.001282810000703
-0.004820699803531
-0.010924199596047
-0.004820699803531
0.001282810000703
-0.004820699803531
-0.010924199596047
-0.010924199596047
-0.004820699803531
-0.010924199596047
-0.010924199596047
0.007386330049485
-0.010924199596047
-0.017027700319886
-0.004820699803531
0.001282810000703
0.001282810000703
-0.004820699803531
-0.017027700319886
-0.010924199596047
-0.004820699803531
-0.004820699803531
0.001282810000703
0.007386330049485
-0.004820699803531
-0.004820699803531
0.007386330049485
0.001282810000703
-0.004820699803531
-0.010924199596047
-0.004820699803531
0.001282810000703
-0.004820699803531
0.001282810000703
0.019593400880694
0.007386330049485
-0.004820699803531
0.001282810000703
0.007386330049485
0.007386330049485
0.001282810000703
-0.004820699803531
0.001282810000703
0.007386330049485
0.001282810000703
0.001282810000703
0.001282810000703
-0.010924199596047
-0.004820699803531
0.007386330049485
0.013489799574018
0.001282810000703
-0.010924199596047
-0.010924199596047
0.001282810000703
0.007386330049485
0.001282810000703
0.007386330049485
0.001282810000703
-0.010924199596047
-0.010924199596047
0.007386330049485
0.001282810000703
-0.004820699803531
-0.010924199596047
0.001282810000703
0.007386330049485
-0.004820699803531
-0.004820699803531
0.007386330049485
0.001282810000703
-0.004820699803531
0.019593400880694
0.019593400880694
-0.004820699803531
0.001282810000703
0.007386330049485
0.013489799574018
0.013489799574018
0.001282810000703
0.001282810000703
0.007386330049485
-0.004820699803531
0.007386330049485
0.013489799574018
0.007386330049485
-0.004820699803531
-0.004820699803531
0.007386330049485
0.007386330049485
0.001282810000703
-0.004820699803531
0.001282810000703
0.001282810000703
0.001282810000703
0.013489799574018
0.007386330049485
-0.004820699803531
-0.004820699803531
0.007386330049485
0.013489799574018
0.001282810000703
-0.017027700319886
-0.004820699803531
0.007386330049485
0.001282810000703
-0.004820699803531
-0.004820699803531
-0.004820699803531
-0.017027700319886
-0.010924199596047
0.001282810000703
0.001282810000703
-0.010924199596047
-0.023131299763918
0.001282810000703
0.007386330049485
-0.004820699803531
-0.004820699803531
0.001282810000703
-0.010924199596047
-0.010924199596047
0.001282810000703
0.007386330049485
0.001282810000703
0.001282810000703
0.007386330049485
0.007386330049485
0.007386330049485
-0.004820699803531
0.001282810000703
0.007386330049485
-0.010924199596047
0.001282810000703
0.019593400880694
0.001282810000703
-0.017027700319886
-0.017027700319886
0.013489799574018
0.019593400880694
0.001282810000703
0.001282810000703
-0.004820699803531
-0.004820699803531
-0.010924199596047
0.001282810000703
0.007386330049485
-0.004820699803531
-0.004820699803531
-0.004820699803531
0.001282810000703
0.007386330049485
0.001282810000703
-0.004820699803531
-0.004820699803531
-0.004820699803531
0.007386330049485
0.001282810000703
-0.004820699803531
-0.004820699803531
-0.010924199596047
0.001282810000703
0.007386330049485
0.001282810000703
-0.010924199596047
-0.010924199596047
0.001282810000703
-0.010924199596047
-0.010924199596047
0.007386330049485
-0.010924199596047
-0.017027700319886
-0.004820699803531
0.013489799574018
0.007386330049485
-0.010924199596047
-0.010924199596047
0.013489799574018
0.007386330049485
0.001282810000703
0.007386330049485
0.001282810000703
-0.004820699803531
-0.004820699803531
0.007386330049485
0.013489799574018
0.001282810000703
-0.010924199596047
0.001282810000703
0.007386330049485
-0.004820699803531
-0.010924199596047
0.007386330049485
0.001282810000703
-0.004820699803531
0.001282810000703
0.007386330049485
0.001282810000703
-0.004820699803531
0.007386330049485
0.007386330049485
0.001282810000703
0.001282810000703
0.001282810000703
0.001282810000703
-0.010924199596047
-0.004820699803531
0.007386330049485
0.007386330049485
-0.004820699803531
-0.010924199596047
0.001282810000703
0.007386330049485
-0.004820699803531
-0.004820699803531
0.001282810000703
-0.004820699803531
0.001282810000703
0.001282810000703
0.007386330049485
-0.004820699803531
-0.004820699803531
0.001282810000703
0.007386330049485
0.013489799574018
-0.004820699803531
-0.010924199596047
0.013489799574018
0.001282810000703
0.001282810000703
0.007386330049485
0.007386330049485
0.001282810000703
-0.004820699803531
0.007386330049485
0.013489799574018
-0.004820699803531
-0.004820699803531
-0.004820699803531
0.001282810000703
0.001282810000703
0.001282810000703
0.007386330049485
-0.004820699803531
-0.010924199596047
0.007386330049485
0.007386330049485
-0.004820699803531
-0.010924199596047
-0.004820699803531
0.001282810000703
-0.004820699803531
-0.010924199596047
0.001282810000703
0.001282810000703
0.001282810000703
-0.004820699803531
0.007386330049485
0.007386330049485
-0.004820699803531
-0.010924199596047
-0.004820699803531
0.007386330049485
0.007386330049485
-0.004820699803531
-0.004820699803531
-0.010924199596047
-0.010924199596047
0.007386330049485
0.013489799574018
-0.004820699803531
-0.017027700319886
-0.017027700319886
-0.004820699803531
0.001282810000703
-0.004820699803531
-0.004820699803531
-0.004820699803531
0.001282810000703
0.001282810000703
0.001282810000703
0.001282810000703
-0.004820699803531
-0.010924199596047
-0.004820699803531
0.007386330049485
-0.004820699803531
-0.017027700319886
-0.004820699803531
0.001282810000703
-0.004820699803531
0.001282810000703
0.007386330049485
0.001282810000703
-0.004820699803531
0.001282810000703
0.019593400880694
0.007386330049485
-0.010924199596047
0.001282810000703
0.013489799574018
0.013489799574018
0.001282810000703
0.007386330049485
0.007386330049485
0.001282810000703
0.001282810000703
0.013489799574018
0.007386330049485
-0.004820699803531
-0.010924199596047
0.001282810000703
0.007386330049485
0.001282810000703
0.001282810000703
0.001282810000703
-0.004820699803531
0.001282810000703
0.007386330049485
0.007386330049485
0.001282810000703
-0.010924199596047
0.001282810000703
0.013489799574018
0.007386330049485
0.001282810000703
-0.004820699803531
0.001282810000703
0.001282810000703
0.001282810000703
0.007386330049485
0.001282810000703
-0.010924199596047
-0.023131299763918
-0.004820699803531
0.001282810000703
0.001282810000703
-0.010924199596047
-0.004820699803531
0.001282810000703
0.001282810000703
0.007386330049485
0.013489799574018
0.001282810000703
-0.004820699803531
0.001282810000703
0.001282810000703
0.007386330049485
0.001282810000703
-0.004820699803531
0.001282810000703
0.007386330049485
0.001282810000703
0.001282810000703
0.007386330049485
-0.004820699803531
-0.010924199596047
0.001282810000703
0.013489799574018
0.007386330049485
-0.010924199596047
-0.004820699803531
0.013489799574018
0.007386330049485
0.001282810000703
0.007386330049485
0.001282810000703
-0.004820699803531
0.001282810000703
0.007386330049485
0.001282810000703
-0.004820699803531
-0.004820699803531
0.007386330049485
0.001282810000703
-0.017027700319886
-0.004820699803531
0.007386330049485
-0.004820699803531
-0.004820699803531
0.001282810000703
0.001282810000703
-0.004820699803531
-0.004820699803531
0.001282810000703
0.007386330049485
0.001282810000703
0.001282810000703
0.001282810000703
-0.010924199596047
-0.004820699803531
0.001282810000703
0.001282810000703
-0.004820699803531
-0.017027700319886
-0.004820699803531
0.001282810000703
-0.004820699803531
-0.004820699803531
-0.017027700319886
-0.004820699803531
-0.004820699803531
-0.010924199596047
-0.004820699803531
-0.004820699803531
0.007386330049485
0.001282810000703
0.001282810000703
0.019593400880694
0.007386330049485
0.001282810000703
0.007386330049485
0.013489799574018
0.013489799574018
0.001282810000703
0.001282810000703
0.001282810000703
-0.004820699803531
0.001282810000703
0.007386330049485
0.019593400880694
0.001282810000703
-0.010924199596047
0.013489799574018
0.001282810000703
0.001282810000703
0.007386330049485
0.001282810000703
-0.004820699803531
-0.017027700319886
0.001282810000703
0.019593400880694
0.007386330049485
-0.004820699803531
0.001282810000703
0.007386330049485
0.001282810000703
-0.010924199596047
-0.004820699803531
-0.004820699803531
-0.004820699803531
0.001282810000703
0.007386330049485
0.013489799574018
0.001282810000703
0.001282810000703
0.013489799574018
0.013489799574018
0.007386330049485
0.001282810000703
0.001282810000703
0.001282810000703
0.001282810000703
0.007386330049485
0.007386330049485
0.001282810000703
-0.004820699803531
0.001282810000703
0.007386330049485
-0.004820699803531
-0.010924199596047
-0.004820699803531
-0.004820699803531
-0.004820699803531
0.001282810000703
0.001282810000703
0.007386330049485
-0.004820699803531
-0.010924199596047
0.001282810000703
0.007386330049485
-0.010924199596047
-0.010924199596047
-0.004820699803531
-0.004820699803531
0.001282810000703
-0.004820699803531
0.001282810000703
0.001282810000703
-0.010924199596047
0.001282810000703
0.019593400880694
0.007386330049485
-0.017027700319886
-0.010924199596047
0.001282810000703
0.001282810000703
-0.004820699803531
-0.004820699803531
0.001282810000703
-0.010924199596047
-0.004820699803531
0.013489799574018
0.007386330049485
-0.004820699803531
-0.010924199596047
0.001282810000703
0.007386330049485
-0.004820699803531
-0.010924199596047
-0.004820699803531
-0.004820699803531
-0.004820699803531
-0.004820699803531
0.013489799574018
0.001282810000703
-0.010924199596047
-0.004820699803531
0.001282810000703
-0.004820699803531
-0.004820699803531
-0.004820699803531
0.001282810000703
-0.010924199596047
-0.004820699803531
0.013489799574018
0.013489799574018
-0.004820699803531
-0.010924199596047
0.007386330049485
0.001282810000703
-0.004820699803531
-0.010924199596047
-0.010924199596047
0.001282810000703
0.001282810000703
-0.004820699803531
0.007386330049485
0.001282810000703
-0.004820699803531
0.001282810000703
0.013489799574018
0.013489799574018
-0.004820699803531
-0.004820699803531
0.007386330049485
0.013489799574018
0.007386330049485
0.007386330049485
0.001282810000703
-0.004820699803531
0.001282810000703
0.013489799574018
0.007386330049485
-0.004820699803531
-0.010924199596047
0.001282810000703
0.013489799574018
0.007386330049485
0.007386330049485
0.013489799574018
0.007386330049485
-0.004820699803531
0.001282810000703
0.019593400880694
0.013489799574018
-0.004820699803531
0.001282810000703
0.013489799574018
0.013489799574018
0.001282810000703
0.001282810000703
0.007386330049485
0.001282810000703
-0.004820699803531
0.007386330049485
0.013489799574018
-0.004820699803531
-0.010924199596047
0.007386330049485
0.007386330049485
0.001282810000703
0.001282810000703
0.007386330049485
0.007386330049485
0.001282810000703
0.013489799574018
0.013489799574018
0.001282810000703
-0.004820699803531
-0.004820699803531
0.001282810000703
0.007386330049485
0.001282810000703
-0.004820699803531
0.001282810000703
0.001282810000703
-0.004820699803531
0.001282810000703
0.001282810000703
-0.010924199596047
-0.010924199596047
-0.004820699803531
0.007386330049485
0.007386330049485
-0.004820699803531
0.001282810000703
0.001282810000703
0.001282810000703
0.007386330049485
0.013489799574018
0.007386330049485
-0.017027700319886
-0.017027700319886
0.013489799574018
0.001282810000703
-0.010924199596047
-0.004820699803531
0.001282810000703
0.001282810000703
-0.004820699803531
0.001282810000703
0.007386330049485
-0.010924199596047
-0.010924199596047
0.007386330049485
0.019593400880694
0.001282810000703
-0.010924199596047
0.001282810000703
0.007386330049485
0.007386330049485
-0.004820699803531
-0.010924199596047
-0.004820699803531
-0.010924199596047
-0.004820699803531
0.001282810000703
-0.010924199596047
-0.010924199596047
-0.010924199596047
-0.004820699803531
-0.004820699803531
-0.004820699803531
0.001282810000703
0.001282810000703
-0.004820699803531
0.001282810000703
0.007386330049485
0.007386330049485
0.001282810000703
-0.004820699803531
0.007386330049485
0.007386330049485
0.007386330049485
0.007386330049485
0.007386330049485
0.007386330049485
0.001282810000703
0.007386330049485
0.013489799574018
0.007386330049485
-0.010924199596047
-0.010924199596047
0.013489799574018
0.013489799574018
-0.004820699803531
-0.004820699803531
0.001282810000703
0.007386330049485
0.007386330049485
0.001282810000703
0.007386330049485
-0.004820699803531
-0.004820699803531
0.007386330049485
0.007386330049485
0.001282810000703
-0.004820699803531
0.001282810000703
0.007386330049485
-0.004820699803531
-0.004820699803531
0.007386330049485
0.001282810000703
-0.010924199596047
-0.004820699803531
0.013489799574018
0.007386330049485
-0.004820699803531
0.001282810000703
0.007386330049485
0.013489799574018
0.013489799574018
-0.004820699803531
0.007386330049485
-0.004820699803531
-0.004820699803531
0.007386330049485
0.001282810000703
-0.010924199596047
-0.010924199596047
0.007386330049485
0.007386330049485
-0.004820699803531
0.001282810000703
0.001282810000703
-0.004820699803531
0.001282810000703
0.007386330049485
0.013489799574018
0.007386330049485
-0.004820699803531
-0.004820699803531
0.001282810000703
0.013489799574018
0.007386330049485
-0.004820699803531
0.001282810000703
0.001282810000703
0.001282810000703
0.001282810000703
0.001282810000703
0.001282810000703
-0.010924199596047
-0.004820699803531
0.001282810000703
0.001282810000703
-0.004820699803531
-0.010924199596047
0.001282810000703
0.001282810000703
0.001282810000703
0.013489799574018
-0.004820699803531
-0.010924199596047
-0.004820699803531
0.007386330049485
0.019593400880694
0.007386330049485
-0.004820699803531
0.001282810000703
0.001282810000703
0.007386330049485
0.001282810000703
0.007386330049485
0.001282810000703
-0.010924199596047
0.007386330049485
0.013489799574018
0.007386330049485
-0.004820699803531
0.001282810000703
0.013489799574018
0.001282810000703
0.001282810000703
0.007386330049485
-0.010924199596047
-0.010924199596047
-0.004820699803531
0.007386330049485
0.007386330049485
-0.004820699803531
-0.004820699803531
0.007386330049485
0.007386330049485
0.007386330049485
-0.004820699803531
-0.004820699803531
-0.010924199596047
-0.004820699803531
0.007386330049485
0.007386330049485
0.001282810000703
-0.004820699803531
-0.004820699803531
0.007386330049485
0.007386330049485
0.001282810000703
0.001282810000703
0.001282810000703
0.001282810000703
0.007386330049485
0.013489799574018
0.007386330049485
0.001282810000703
-0.004820699803531
0.001282810000703
0.007386330049485
0.001282810000703
-0.010924199596047
-0.004820699803531
0.001282810000703
-0.004820699803531
0.001282810000703
0.007386330049485
0.001282810000703
-0.004820699803531
0.001282810000703
0.019593400880694
0.013489799574018
-0.004820699803531
-0.004820699803531
0.007386330049485
0.001282810000703
0.001282810000703
0.007386330049485
0.007386330049485
-0.004820699803531
-0.004820699803531
0.013489799574018
0.013489799574018
0.001282810000703
0.001282810000703
0.013489799574018
0.013489799574018
0.007386330049485
0.013489799574018
0.007386330049485
0.001282810000703
0.001282810000703
0.007386330049485
0.013489799574018
0.007386330049485
0.001282810000703
0.007386330049485
0.007386330049485
0.001282810000703
0.001282810000703
0.001282810000703
-0.004820699803531
0.001282810000703
0.007386330049485
0.013489799574018
0.007386330049485
0.001282810000703
-0.004820699803531
0.013489799574018
0.019593400880694
0.013489799574018
0.001282810000703
-0.004820699803531
0.007386330049485
0.007386330049485
0.001282810000703
0.007386330049485
0.013489799574018
0.001282810000703
0.001282810000703
0.013489799574018
0.013489799574018
0.001282810000703
-0.004820699803531
0.001282810000703
0.007386330049485
0.001282810000703
0.007386330049485
0.007386330049485
-0.010924199596047
-0.017027700319886
0.007386330049485
0.013489799574018
-0.004820699803531
-0.010924199596047
-0.004820699803531
-0.004820699803531
-0.004820699803531
0.001282810000703
0.007386330049485
0.001282810000703
-0.010924199596047
0.001282810000703
0.013489799574018
0.007386330049485
0.001282810000703
0.001282810000703
0.007386330049485
0.001282810000703
0.007386330049485
0.007386330049485
0.001282810000703
-0.004820699803531
0.001282810000703
0.013489799574018
0.013489799574018
0.001282810000703
0.001282810000703
0.013489799574018
0.007386330049485
0.001282810000703
0.001282810000703
0.007386330049485
0.001282810000703
-0.004820699803531
0.001282810000703
0.007386330049485
0.007386330049485
-0.010924199596047
-0.004820699803531
0.001282810000703
0.001282810000703
0.001282810000703
-0.010924199596047
0.001282810000703
0.007386330049485
-0.010924199596047
0.001282810000703
0.007386330049485
0.001282810000703
-0.010924199596047
-0.004820699803531
0.007386330049485
0.001282810000703
-0.010924199596047
-0.004820699803531
0.001282810000703
0.001282810000703
0.001282810000703
0.007386330049485
0.001282810000703
-0.017027700319886
-0.017027700319886
0.007386330049485
0.001282810000703
-0.004820699803531
-0.010924199596047
0.001282810000703
0.007386330049485
0.001282810000703
0.007386330049485
0.007386330049485
0.001282810000703
0.001282810000703
0.007386330049485
0.019593400880694
0.001282810000703
-0.004820699803531
0.007386330049485
0.007386330049485
0.001282810000703
-0.010924199596047
0.001282810000703
-0.004820699803531
-0.010924199596047
0.001282810000703
0.013489799574018
0.001282810000703
-0.004820699803531
-0.004820699803531
0.007386330049485
0.007386330049485
0.007386330049485
0.001282810000703
0.001282810000703
0.007386330049485
0.001282810000703
0.007386330049485
0.013489799574018
0.007386330049485
-0.004820699803531
-0.004820699803531
0.007386330049485
0.001282810000703
-0.004820699803531
0.001282810000703
0.001282810000703
0.007386330049485
0.007386330049485
0.007386330049485
0.013489799574018
0.001282810000703
-0.004820699803531
0.019593400880694
0.007386330049485
-0.004820699803531
-0.004820699803531
0.007386330049485
0.019593400880694
0.001282810000703
0.001282810000703
0.007386330049485
-0.004820699803531
-0.010924199596047
0.001282810000703
0.013489799574018
0.001282810000703
-0.004820699803531
-0.004820699803531
0.001282810000703
0.007386330049485
0.007386330049485
0.007386330049485
0.007386330049485
-0.004820699803531
0.001282810000703
0.019593400880694
0.007386330049485
-0.004820699803531
0.001282810000703
0.007386330049485
0.013489799574018
0.007386330049485
0.007386330049485
0.007386330049485
-0.004820699803531
0.001282810000703
0.013489799574018
0.019593400880694
0.001282810000703
-0.004820699803531
0.007386330049485
0.007386330049485
0.007386330049485
0.001282810000703
-0.004820699803531
0.001282810000703
0.001282810000703
-0.004820699803531
0.007386330049485
0.001282810000703
-0.010924199596047
-0.017027700319886
0.001282810000703
0.001282810000703
-0.010924199596047
-0.004820699803531
-0.004820699803531
-0.004820699803531
-0.004820699803531
0.001282810000703
0.007386330049485
0.001282810000703
-0.004820699803531
0.001282810000703
0.007386330049485
0.001282810000703
0.001282810000703
-0.004820699803531
0.001282810000703
0.001282810000703
-0.004820699803531
0.007386330049485
0.001282810000703
-0.010924199596047
-0.017027700319886
0.001282810000703
0.001282810000703
-0.010924199596047
-0.017027700319886
-0.017027700319886
-0.004820699803531
-0.004820699803531
-0.004820699803531
0.001282810000703
0.001282810000703
-0.010924199596047
0.001282810000703
0.007386330049485
-0.004820699803531
-0.017027700319886
-0.004820699803531
0.001282810000703
-0.004820699803531
-0.017027700319886
-0.004820699803531
-0.004820699803531
-0.017027700319886
-0.004820699803531
0.007386330049485
-0.004820699803531
-0.017027700319886
-0.010924199596047
0.001282810000703
0.001282810000703
-0.004820699803531
-0.010924199596047
-0.010924199596047
-0.004820699803531
-0.010924199596047
-0.004820699803531
0.007386330049485
-0.004820699803531
-0.010924199596047
-0.004820699803531
0.007386330049485
0.001282810000703
-0.004820699803531
0.001282810000703
-0.004820699803531
-0.004820699803531
-0.004820699803531
-0.004820699803531
-0.004820699803531
-0.010924199596047
-0.010924199596047
-0.004820699803531
-0.004820699803531
-0.004820699803531
-0.010924199596047
-0.004820699803531
0.001282810000703
-0.010924199596047
-0.004820699803531
-0.004820699803531
-0.010924199596047
-0.017027700319886
-0.010924199596047
0.001282810000703
-0.004820699803531
-0.017027700319886
-0.017027700319886
-0.004820699803531
0.001282810000703
-0.010924199596047
-0.004820699803531
-0.004820699803531
-0.010924199596047
-0.004820699803531
0.001282810000703
0.001282810000703
-0.004820699803531
-0.010924199596047
0.001282810000703
0.001282810000703
-0.004820699803531
-0.004820699803531
-0.004820699803531
-0.010924199596047
-0.017027700319886
-0.004820699803531
0.001282810000703
-0.010924199596047
-0.023131299763918
-0.023131299763918
-0.004820699803531
-0.004820699803531
-0.017027700319886
-0.010924199596047
-0.010924199596047
-0.017027700319886
-0.010924199596047
0.001282810000703
-0.004820699803531
-0.017027700319886
-0.017027700319886
0.001282810000703
0.001282810000703
-0.010924199596047
-0.010924199596047
-0.010924199596047
-0.010924199596047
-0.010924199596047
-0.010924199596047
-0.010924199596047
-0.010924199596047
-0.017027700319886
-0.010924199596047
-0.004820699803531
-0.010924199596047
-0.023131299763918
-0.010924199596047
0.001282810000703
-0.004820699803531
-0.004820699803531
0.001282810000703
-0.004820699803531
-0.010924199596047
-0.010924199596047
0.001282810000703
0.007386330049485
0.001282810000703
-0.004820699803531
0.001282810000703
0.007386330049485
-0.010924199596047
-0.004820699803531
0.007386330049485
0.001282810000703
-0.010924199596047
0.007386330049485
0.013489799574018
0.007386330049485
-0.004820699803531
0.007386330049485
0.019593400880694
0.007386330049485
0.001282810000703
-0.004820699803531
0.001282810000703
-0.004820699803531
-0.004820699803531
0.013489799574018
0.019593400880694
-0.004820699803531
-0.017027700319886
0.001282810000703
0.013489799574018
0.007386330049485
0.007386330049485
0.001282810000703
-0.010924199596047
0.001282810000703
0.007386330049485
0.013489799574018
0.007386330049485
-0.010924199596047
0.001282810000703
0.001282810000703
0.001282810000703
0.001282810000703
-0.004820699803531
-0.004820699803531
-0.004820699803531
-0.004820699803531
0.007386330049485
0.001282810000703
-0.004820699803531
-0.017027700319886
0.001282810000703
0.007386330049485
-0.004820699803531
0.001282810000703
-0.004820699803531
0.001282810000703
0.007386330049485
0.001282810000703
0.013489799574018
0.007386330049485
-0.010924199596047
-0.004820699803531
0.013489799574018
0.019593400880694
0.001282810000703
-0.010924199596047
0.001282810000703
-0.004820699803531
0.001282810000703
0.001282810000703
0.001282810000703
-0.004820699803531
-0.017027700319886
0.001282810000703
0.013489799574018
-0.004820699803531
-0.004820699803531
-0.004820699803531
-0.004820699803531
-0.004820699803531
-0.010924199596047
-0.010924199596047
-0.004820699803531
-0.010924199596047
-0.004820699803531
0.007386330049485
0.007386330049485
-0.010924199596047
-0.010924199596047
-0.004820699803531
-0.004820699803531
0.001282810000703
0.001282810000703
-0.004820699803531
-0.004820699803531
-0.010924199596047
0.007386330049485
0.007386330049485
-0.010924199596047
-0.010924199596047
-0.004820699803531
0.001282810000703
-0.004820699803531
-0.017027700319886
-0.010924199596047
-0.004820699803531
0.001282810000703
-0.004820699803531
0.001282810000703
-0.004820699803531
-0.010924199596047
-0.010924199596047
0.001282810000703
-0.004820699803531
-0.004820699803531
-0.010924199596047
-0.004820699803531
0.001282810000703
0.007386330049485
0.007386330049485
0.007386330049485
0.001282810000703
-0.004820699803531
0.007386330049485
0.013489799574018
0.007386330049485
-0.004820699803531
-0.004820699803531
0.001282810000703
0.001282810000703
0.001282810000703
0.007386330049485
0.013489799574018
-0.010924199596047
-0.010924199596047
0.007386330049485
0.007386330049485
0.001282810000703
0.001282810000703
0.001282810000703
0.007386330049485
0.007386330049485
0.001282810000703
0.007386330049485
-0.004820699803531
-0.004820699803531
0.007386330049485
0.007386330049485
-0.004820699803531
-0.004820699803531
0.001282810000703
0.001282810000703
0.007386330049485
0.001282810000703
0.001282810000703
0.001282810000703
-0.004820699803531
0.001282810000703
0.013489799574018
0.001282810000703
0.001282810000703
0.001282810000703
0.001282810000703
0.001282810000703
0.001282810000703
-0.004820699803531
0.001282810000703
0.001282810000703
-0.004820699803531
0.001282810000703
0.007386330049485
-0.004820699803531
-0.017027700319886
-0.004820699803531
0.001282810000703
0.001282810000703
-0.004820699803531
-0.004820699803531
0.001282810000703
-0.004820699803531
-0.004820699803531
0.001282810000703
0.001282810000703
0.001282810000703
-0.004820699803531
0.001282810000703
0.001282810000703
-0.004820699803531
-0.010924199596047
0.001282810000703
0.001282810000703
0.001282810000703
0.001282810000703
0.007386330049485
-0.004820699803531
-0.010924199596047
0.007386330049485
0.007386330049485
0.001282810000703
0.001282810000703
0.007386330049485
0.013489799574018
0.007386330049485
-0.004820699803531
0.007386330049485
0.001282810000703
-0.004820699803531
0.001282810000703
0.013489799574018
0.001282810000703
-0.010924199596047
-0.004820699803531
0.001282810000703
0.001282810000703
0.001282810000703
0.007386330049485
0.007386330049485
-0.004820699803531
-0.010924199596047
0.001282810000703
0.007386330049485
0.001282810000703
-0.004820699803531
-0.004820699803531
0.007386330049485
0.007386330049485
0.001282810000703
-0.004820699803531
-0.004820699803531
-0.004820699803531
-0.004820699803531
0.007386330049485
0.001282810000703
-0.017027700319886
-0.017027700319886
0.001282810000703
0.001282810000703
-0.004820699803531
-0.010924199596047
0.001282810000703
0.001282810000703
-0.010924199596047
0.001282810000703
0.007386330049485
0.001282810000703
-0.017027700319886
0.001282810000703
0.013489799574018
0.001282810000703
0.001282810000703
0.007386330049485
0.007386330049485
0.001282810000703
-0.004820699803531
0.013489799574018
0.013489799574018
-0.004820699803531
0.001282810000703
0.013489799574018
0.019593400880694
0.001282810000703
-0.004820699803531
0.007386330049485
0.007386330049485
0.001282810000703
-0.004820699803531
0.001282810000703
0.001282810000703
-0.010924199596047
0.007386330049485
0.013489799574018
-0.010924199596047
-0.010924199596047
-0.004820699803531
0.001282810000703
0.007386330049485
-0.004820699803531
-0.004820699803531
-0.010924199596047
-0.004820699803531
-0.004820699803531
0.013489799574018
0.007386330049485
-0.004820699803531
0.001282810000703
0.007386330049485
0.007386330049485
0.007386330049485
-0.004820699803531
0.001282810000703
0.007386330049485
0.001282810000703
0.007386330049485
0.013489799574018
-0.004820699803531
-0.010924199596047
-0.004820699803531
0.013489799574018
0.013489799574018
-0.004820699803531
-0.010924199596047
0.001282810000703
0.001282810000703
-0.004820699803531
0.001282810000703
0.007386330049485
-0.010924199596047
-0.010924199596047
0.007386330049485
0.007386330049485
0.001282810000703
-0.004820699803531
-0.004820699803531
0.001282810000703
-0.004820699803531
-0.004820699803531
0.007386330049485
0.001282810000703
-0.004820699803531
0.001282810000703
0.013489799574018
0.001282810000703
-0.004820699803531
-0.004820699803531
-0.004820699803531
-0.004820699803531
-0.010924199596047
-0.010924199596047
-0.004820699803531
-0.017027700319886
-0.010924199596047
0.007386330049485
0.001282810000703
-0.010924199596047
-0.017027700319886
0.001282810000703
0.007386330049485
0.001282810000703
0.001282810000703
0.001282810000703
0.001282810000703
0.001282810000703
0.001282810000703
0.013489799574018
0.007386330049485
-0.004820699803531
-0.004820699803531
-0.004820699803531
0.013489799574018
0.001282810000703
-0.004820699803531
0.007386330049485
-0.004820699803531
0.001282810000703
0.013489799574018
0.007386330049485
-0.004820699803531
-0.004820699803531
0.007386330049485
0.013489799574018
0.007386330049485
-0.004820699803531
0.001282810000703
0.007386330049485
0.007386330049485
0.001282810000703
0.013489799574018
0.001282810000703
-0.004820699803531
-0.004820699803531
0.013489799574018
0.019593400880694
0.007386330049485
0.001282810000703
0.007386330049485
0.001282810000703
-0.004820699803531
0.001282810000703
0.001282810000703
-0.010924199596047
-0.010924199596047
-0.004820699803531
0.001282810000703
0.001282810000703
-0.010924199596047
-0.010924199596047
0.001282810000703
-0.004820699803531
0.001282810000703
0.001282810000703
-0.017027700319886
-0.029234800487757
-0.010924199596047
0.013489799574018
0.007386330049485
-0.010924199596047
-0.004820699803531
0.001282810000703
0.001282810000703
0.001282810000703
0.007386330049485
0.001282810000703
-0.004820699803531
0.001282810000703
0.001282810000703
0.007386330049485
-0.004820699803531
-0.017027700319886
-0.004820699803531
0.007386330049485
0.007386330049485
0.001282810000703
0.001282810000703
0.001282810000703
0.001282810000703
0.001282810000703
0.001282810000703
0.001282810000703
-0.010924199596047
-0.010924199596047
0.007386330049485
0.007386330049485
0.001282810000703
0.001282810000703
0.007386330049485
0.001282810000703
0.001282810000703
0.007386330049485
0.013489799574018
-0.004820699803531
-0.010924199596047
-0.004820699803531
0.007386330049485
0.001282810000703
-0.017027700319886
-0.004820699803531
0.001282810000703
0.001282810000703
0.001282810000703
-0.004820699803531
-0.004820699803531
-0.004820699803531
-0.004820699803531
0.007386330049485
0.001282810000703
-0.004820699803531
-0.004820699803531
0.007386330049485
0.007386330049485
-0.004820699803531
0.001282810000703
-0.004820699803531
-0.010924199596047
-0.004820699803531
0.001282810000703
0.007386330049485
-0.010924199596047
-0.017027700319886
0.001282810000703
-0.004820699803531
-0.004820699803531
-0.004820699803531
-0.004820699803531
-0.004820699803531
-0.010924199596047
-0.010924199596047
0.001282810000703
0.001282810000703
-0.010924199596047
-0.010924199596047
0.001282810000703
-0.004820699803531
-0.004820699803531
0.007386330049485
-0.004820699803531
-0.017027700319886
-0.010924199596047
0.007386330049485
0.007386330049485
-0.004820699803531
-0.017027700319886
-0.010924199596047
0.007386330049485
0.001282810000703
-0.004820699803531
-0.004820699803531
-0.004820699803531
-0.004820699803531
-0.004820699803531
0.007386330049485
0.001282810000703
-0.010924199596047
-0.010924199596047
0.007386330049485
0.007386330049485
-0.004820699803531
-0.010924199596047
-0.010924199596047
-0.010924199596047
-0.004820699803531
-0.010924199596047
0.001282810000703
-0.010924199596047
-0.017027700319886
-0.004820699803531
0.013489799574018
0.001282810000703
-0.017027700319886
-0.004820699803531
0.001282810000703
0.001282810000703
-0.004820699803531
0.001282810000703
-0.004820699803531
-0.010924199596047
-0.004820699803531
0.013489799574018
0.001282810000703
-0.010924199596047
-0.010924199596047
-0.010924199596047
0.001282810000703
-0.004820699803531
-0.010924199596047
-0.004820699803531
-0.010924199596047
-0.010924199596047
-0.004820699803531
0.007386330049485
0.001282810000703
-0.017027700319886
-0.010924199596047
0.001282810000703
-0.004820699803531
0.001282810000703
-0.004820699803531
-0.004820699803531
0.001282810000703
-0.004820699803531
0.007386330049485
-0.010924199596047
-0.017027700319886
-0.010924199596047
-0.004820699803531
0.001282810000703
-0.004820699803531
-0.010924199596047
-0.010924199596047
-0.010924199596047
-0.004820699803531
0.001282810000703
0.001282810000703
-0.010924199596047
-0.010924199596047
0.001282810000703
0.001282810000703
0.001282810000703
-0.004820699803531
-0.010924199596047
0.001282810000703
-0.004820699803531
-0.004820699803531
0.001282810000703
-0.004820699803531
-0.004820699803531
-0.010924199596047
0.001282810000703
0.019593400880694
-0.004820699803531
-0.010924199596047
0.001282810000703
0.001282810000703
0.001282810000703
0.001282810000703
0.007386330049485
0.001282810000703
-0.004820699803531
0.007386330049485
0.019593400880694
0.007386330049485
-0.004820699803531
-0.004820699803531
0.007386330049485
0.001282810000703
0.001282810000703
0.007386330049485
0.007386330049485
0.001282810000703
0.001282810000703
0.013489799574018
0.007386330049485
-0.004820699803531
-0.004820699803531
0.001282810000703
0.007386330049485
0.007386330049485
0.001282810000703
0.001282810000703
0.001282810000703
0.001282810000703
0.013489799574018
0.007386330049485
-0.010924199596047
-0.017027700319886
0.001282810000703
0.019593400880694
0.013489799574018
-0.004820699803531
0.001282810000703
0.007386330049485
0.001282810000703
0.007386330049485
0.013489799574018
0.007386330049485
-0.004820699803531
0.001282810000703
0.013489799574018
0.013489799574018
0.013489799574018
0.007386330049485
0.013489799574018
0.007386330049485
0.013489799574018
0.013489799574018
0.013489799574018
0.001282810000703
-0.004820699803531
-0.004820699803531
0.019593400880694
0.007386330049485
-0.004820699803531
0.001282810000703
0.001282810000703
0.013489799574018
0.013489799574018
0.007386330049485
0.007386330049485
-0.004820699803531
-0.004820699803531
0.007386330049485
0.007386330049485
-0.004820699803531
-0.010924199596047
0.001282810000703
0.001282810000703
0.001282810000703
0.007386330049485
0.001282810000703
-0.004820699803531
-0.004820699803531
0.001282810000703
0.013489799574018
0.001282810000703
-0.004820699803531
0.007386330049485
0.013489799574018
0.007386330049485
0.007386330049485
0.013489799574018
0.007386330049485
0.001282810000703
0.007386330049485
0.007386330049485
0.007386330049485
-0.004820699803531
-0.010924199596047
0.001282810000703
0.013489799574018
0.007386330049485
0.001282810000703
0.001282810000703
0.007386330049485
0.007386330049485
0.007386330049485
0.013489799574018
0.007386330049485
-0.004820699803531
-0.004820699803531
0.007386330049485
0.007386330049485
0.007386330049485
0.007386330049485
0.007386330049485
0.007386330049485
0.001282810000703
0.007386330049485
0.013489799574018
0.001282810000703
-0.010924199596047
0.007386330049485
0.019593400880694
0.007386330049485
0.007386330049485
0.007386330049485
0.001282810000703
0.007386330049485
0.007386330049485
0.007386330049485
0.001282810000703
-0.004820699803531
0.001282810000703
0.019593400880694
0.013489799574018
0.007386330049485
0.001282810000703
0.007386330049485
0.007386330049485
0.007386330049485
0.001282810000703
-0.004820699803531
-0.004820699803531
-0.010924199596047
0.007386330049485
0.013489799574018
0.001282810000703
0.001282810000703
0.007386330049485
0.007386330049485
0.007386330049485
0.001282810000703
0.007386330049485
0.007386330049485
0.001282810000703
-0.004820699803531
0.007386330049485
0.007386330049485
-0.010924199596047
-0.010924199596047
0.007386330049485
0.007386330049485
0.001282810000703
-0.010924199596047
-0.004820699803531
-0.004820699803531
-0.010924199596047
0.001282810000703
0.007386330049485
-0.004820699803531
-0.004820699803531
0.001282810000703
0.019593400880694
0.013489799574018
-0.004820699803531
-0.004820699803531
-0.004820699803531
-0.004820699803531
-0.004820699803531
0.007386330049485
0.001282810000703
-0.010924199596047
0.001282810000703
0.013489799574018
0.013489799574018
-0.004820699803531
-0.004820699803531
0.001282810000703
0.001282810000703
-0.010924199596047
0.001282810000703
0.001282810000703
-0.004820699803531
-0.004820699803531
0.007386330049485
0.019593400880694
0.001282810000703
-0.004820699803531
-0.004820699803531
-0.004820699803531
0.001282810000703
-0.004820699803531
-0.004820699803531
-0.004820699803531
-0.010924199596047
-0.004820699803531
0.001282810000703
0.007386330049485
0.001282810000703
-0.004820699803531
0.001282810000703
0.001282810000703
0.001282810000703
-0.004820699803531
-0.004820699803531
0.001282810000703
0.001282810000703
0.007386330049485
0.013489799574018
-0.004820699803531
-0.004820699803531
-0.004820699803531
0.007386330049485
0.007386330049485
-0.010924199596047
-0.004820699803531
-0.004820699803531
-0.004820699803531
0.001282810000703
0.007386330049485
0.001282810000703
0.001282810000703
-0.004820699803531
0.007386330049485
0.007386330049485
-0.004820699803531
-0.004820699803531
0.001282810000703
0.001282810000703
0.001282810000703
0.007386330049485
0.007386330049485
0.001282810000703
0.001282810000703
0.007386330049485
0.013489799574018
0.007386330049485
-0.004820699803531
0.001282810000703
0.001282810000703
0.007386330049485
0.007386330049485
0.007386330049485
0.013489799574018
0.001282810000703
0.001282810000703
0.019593400880694
0.013489799574018
0.007386330049485
-0.004820699803531
-0.004820699803531
0.013489799574018
0.007386330049485
0.001282810000703
0.007386330049485
-0.004820699803531
0.001282810000703
0.001282810000703
0.007386330049485
0.007386330049485
-0.004820699803531
-0.010924199596047
0.001282810000703
0.007386330049485
0.007386330049485
-0.004820699803531
0.001282810000703
0.001282810000703
0.001282810000703
0.007386330049485
0.007386330049485
0.001282810000703
-0.023131299763918
-0.004820699803531
0.007386330049485
0.001282810000703
-0.004820699803531
-0.004820699803531
-0.004820699803531
-0.004820699803531
0.001282810000703
0.007386330049485
0.001282810000703
-0.010924199596047
0.001282810000703
0.001282810000703
0.001282810000703
-0.004820699803531
-0.004820699803531
0.001282810000703
-0.010924199596047
-0.010924199596047
-0.004820699803531
-0.004820699803531
-0.017027700319886
-0.023131299763918
0.001282810000703
0.001282810000703
-0.017027700319886
-0.017027700319886
-0.004820699803531
-0.004820699803531
-0.004820699803531
-0.010924199596047
0.001282810000703
-0.010924199596047
-0.017027700319886
-0.004820699803531
0.007386330049485
0.001282810000703
-0.017027700319886
-0.010924199596047
0.001282810000703
-0.004820699803531
-0.004820699803531
0.001282810000703
-0.004820699803531
-0.017027700319886
-0.004820699803531
0.007386330049485
0.007386330049485
-0.010924199596047
-0.017027700319886
0.001282810000703
0.001282810000703
-0.004820699803531
-0.004820699803531
-0.004820699803531
-0.004820699803531
-0.017027700319886
-0.010924199596047
0.001282810000703
-0.004820699803531
-0.023131299763918
-0.023131299763918
-0.004820699803531
0.001282810000703
-0.010924199596047
-0.004820699803531
-0.004820699803531
-0.004820699803531
-0.010924199596047
-0.010924199596047
0.001282810000703
-0.010924199596047
-0.017027700319886
0.001282810000703
0.007386330049485
0.001282810000703
-0.004820699803531
0.001282810000703
0.001282810000703
-0.004820699803531
-0.004820699803531
0.001282810000703
-0.004820699803531
-0.010924199596047
-0.010924199596047
0.007386330049485
-0.004820699803531
-0.010924199596047
0.001282810000703
-0.004820699803531
-0.004820699803531
-0.004820699803531
-0.035338301211596
-2.867369890213013
-7.799009799957275
-8.757260322570801
-9.080750465393066
-10.539500236511230
-12.034899711608887
-13.096899986267090
-13.633999824523926
-13.585100173950195
-13.218899726867676
-12.944299697875977
-12.883199691772461
-12.932100296020508
-12.980899810791016
-12.974800109863281
-12.907699584960937
-12.822199821472168
-12.724499702453613
-12.639100074768066
-12.565899848937988
-12.504799842834473
-12.449899673461914
-12.376600265502930
-12.303400039672852
-12.242400169372559
-12.181300163269043
-12.108099937438965
-12.041000366210937
-11.998200416564941
-11.949399948120117
-11.876199722290039
-11.815099716186523
-11.772399902343750
-11.729700088500977
-11.674699783325195
-11.625900268554687
-11.583200454711914
-11.534399986267090
-11.479399681091309
-11.442799568176270
-11.412300109863281
-11.363499641418457
-11.314599990844727
-11.284099578857422
-11.253600120544434
-11.210900306701660
-11.174300193786621
-11.155900001525879
-11.125399589538574
-11.088800430297852
-11.052200317382813
-11.033900260925293
-11.009499549865723
-10.966699600219727
-10.930100440979004
-10.905699729919434
-10.887399673461914
-10.869099617004395
-10.838600158691406
-10.814100265502930
-10.789699554443359
-10.759200096130371
-10.746999740600586
-10.734800338745117
-10.704299926757813
-10.673800468444824
-10.661600112915039
-10.661600112915039
-10.643199920654297
-10.618800163269043
-10.606599807739258
-10.588299751281738
-10.569999694824219
-10.551699638366699
-10.545599937438965
-10.539500236511230
-10.502900123596191
-10.484600067138672
-10.478500366210937
-10.472399711608887
-10.460100173950195
-10.441800117492676
-10.441800117492676
-10.429599761962891
-10.417400360107422
-10.411299705505371
-10.405200004577637
-10.399100303649902
-10.380800247192383
-10.374699592590332
-10.380800247192383
-10.368599891662598
-10.356399536132812
-10.344200134277344
-10.338100433349609
-10.325900077819824
-10.313699722290039
-10.325900077819824
-10.319800376892090
-10.289199829101562
-10.289199829101562
-10.295299530029297
-10.295299530029297
-10.277000427246094
-10.270899772644043
-10.270899772644043
-10.270899772644043
-10.270899772644043
-10.258700370788574
-10.252599716186523
-10.258700370788574
-10.234299659729004
-10.246500015258789
-10.246500015258789
-10.228199958801270
-10.215999603271484
-10.215999603271484
-10.222100257873535
-10.222100257873535
-10.215999603271484
-10.215999603271484
-10.203800201416016
-10.203800201416016
-10.197699546813965
-10.197699546813965
-10.191599845886230
-10.136699676513672
-10.173299789428711
-10.209899902343750
-10.185500144958496
-10.154999732971191
-10.161100387573242
-10.179400444030762
-10.179400444030762
-10.161100387573242
-10.161100387573242
-10.167200088500977
-10.161100387573242
-10.148900032043457
-10.142800331115723
-10.154999732971191
-10.154999732971191
-10.148900032043457
-10.142800331115723
-10.136699676513672
-10.142800331115723
-10.130599975585937
-10.142800331115723
-10.148900032043457
-10.130599975585937
-10.124500274658203
-10.136699676513672
-10.142800331115723
-10.136699676513672
-10.124500274658203
-10.118300437927246
-10.124500274658203
-10.130599975585937
-10.136699676513672
-10.130599975585937
-10.124500274658203
-10.118300437927246
-10.130599975585937
-10.136699676513672
-10.136699676513672
-10.124500274658203
-10.124500274658203
-10.118300437927246
-10.124500274658203
-10.118300437927246
-10.124500274658203
-10.124500274658203
-10.118300437927246
-10.112199783325195
-10.130599975585937
-10.130599975585937
-10.124500274658203
-10.118300437927246
-10.118300437927246
-10.118300437927246
-10.118300437927246
-10.118300437927246
-10.118300437927246
-10.112199783325195
-10.106100082397461
-10.112199783325195
-10.124500274658203
-10.124500274658203
-10.112199783325195
-10.106100082397461
-10.112199783325195
-10.124500274658203
-10.118300437927246
-10.112199783325195
-10.118300437927246
-10.112199783325195
-10.112199783325195
-10.118300437927246
-10.124500274658203
-10.112199783325195
-10.100000381469727
-10.106100082397461
-10.118300437927246
-10.118300437927246
-10.112199783325195
-10.106100082397461
-10.112199783325195
-10.106100082397461
-10.106100082397461
-10.118300437927246
-10.118300437927246
-10.106100082397461
-10.112199783325195
-10.124500274658203
-10.130599975585937
-10.118300437927246
-10.106100082397461
-10.112199783325195
-10.118300437927246
-10.112199783325195
-10.118300437927246
-10.112199783325195
-10.100000381469727
-10.100000381469727
-10.112199783325195
-10.112199783325195
-10.106100082397461
-10.100000381469727
-10.100000381469727
-10.112199783325195
-10.112199783325195
-10.112199783325195
-10.112199783325195
-10.106100082397461
-10.100000381469727
-10.112199783325195
-10.118300437927246
-10.112199783325195
-10.100000381469727
-10.100000381469727
-10.100000381469727
-10.106100082397461
-10.106100082397461
-10.106100082397461
-10.106100082397461
-10.100000381469727
-10.100000381469727
-10.106100082397461
-10.112199783325195
-10.106100082397461
-10.093899726867676
-10.100000381469727
-10.112199783325195
-10.112199783325195
-10.100000381469727
-10.106100082397461
-10.112199783325195
-10.100000381469727
-10.106100082397461
-10.112199783325195
-10.106100082397461
-10.100000381469727
-10.093899726867676
-10.106100082397461
-10.112199783325195
-10.106100082397461
-10.100000381469727
-10.093899726867676
-10.100000381469727
-10.093899726867676
-10.100000381469727
-10.100000381469727
-10.093899726867676
-10.093899726867676
-10.093899726867676
-10.112199783325195
-10.112199783325195
-10.093899726867676
-10.100000381469727
-10.100000381469727
-10.100000381469727
-10.100000381469727
-10.106100082397461
-10.100000381469727
-10.087800025939941
-10.087800025939941
-10.100000381469727
-10.112199783325195
-10.106100082397461
-10.087800025939941
-10.093899726867676
-10.112199783325195
-10.100000381469727
-10.100000381469727
-10.100000381469727
-10.093899726867676
-10.093899726867676
-10.093899726867676
-10.106100082397461
-10.100000381469727
-10.093899726867676
-10.100000381469727
-10.100000381469727
-10.106100082397461
-10.100000381469727
-10.100000381469727
-10.106100082397461
-10.087800025939941
-10.093899726867676
-10.106100082397461
-10.112199783325195
-10.100000381469727
-10.087800025939941
-10.100000381469727
-10.112199783325195
-10.100000381469727
-10.100000381469727
-10.093899726867676
-10.100000381469727
-10.093899726867676
-10.100000381469727
-10.112199783325195
-10.106100082397461
-10.100000381469727
-10.093899726867676
-10.100000381469727
-10.106100082397461
-10.093899726867676
-10.100000381469727
-10.100000381469727
-10.087800025939941
-10.087800025939941
-10.106100082397461
-10.106100082397461
-10.087800025939941
-10.081700325012207
-10.106100082397461
-10.112199783325195
-10.100000381469727
-10.093899726867676
-10.093899726867676
-10.100000381469727
-10.093899726867676
-10.100000381469727
-10.106100082397461
-10.093899726867676
-10.081700325012207
-10.087800025939941
-10.100000381469727
-10.106100082397461
-10.087800025939941
-10.087800025939941
-10.093899726867676
-10.087800025939941
-10.087800025939941
-10.100000381469727
-10.100000381469727
-10.081700325012207
-10.081700325012207
-10.100000381469727
-10.106100082397461
-10.087800025939941
-10.087800025939941
-10.087800025939941
-10.100000381469727
-10.093899726867676
-10.087800025939941
-10.093899726867676
-10.081700325012207
-10.075599670410156
-10.087800025939941
-10.100000381469727
-10.100000381469727
-10.075599670410156
-10.087800025939941
-10.100000381469727
-10.093899726867676
-10.100000381469727
-10.093899726867676
-10.087800025939941
-10.093899726867676
-10.093899726867676
-10.100000381469727
-10.100000381469727
-10.087800025939941
-10.081700325012207
-10.087800025939941
-10.100000381469727
-10.081700325012207
-10.081700325012207
-10.093899726867676
-10.087800025939941
-10.087800025939941
-10.093899726867676
-10.106100082397461
-10.100000381469727
-10.081700325012207
-10.093899726867676
-10.106100082397461
-10.106100082397461
-10.100000381469727
-10.087800025939941
-10.093899726867676
-10.100000381469727
-10.100000381469727
-10.118300437927246
-10.112199783325195
-10.100000381469727
-10.093899726867676
-10.106100082397461
-10.118300437927246
-10.106100082397461
-10.100000381469727
-10.100000381469727
-10.100000381469727
-10.106100082397461
-10.112199783325195
-10.118300437927246
-10.112199783325195
-10.100000381469727
-10.106100082397461
-10.112199783325195
-10.106100082397461
-10.093899726867676
-10.100000381469727
-10.106100082397461
-10.106100082397461
-10.106100082397461
-10.112199783325195
-10.106100082397461
-10.106100082397461
-10.100000381469727
-10.118300437927246
-10.124500274658203
-10.106100082397461
-10.093899726867676
-10.100000381469727
-10.106100082397461
-10.106100082397461
-10.106100082397461
-10.100000381469727
-10.100000381469727
-10.100000381469727
-10.106100082397461
-10.106100082397461
-10.100000381469727
-10.087800025939941
-10.093899726867676
-10.106100082397461
-10.106100082397461
-10.100000381469727
-10.100000381469727
-10.106100082397461
-10.100000381469727
-10.100000381469727
-10.112199783325195
-10.118300437927246
-10.100000381469727
-10.093899726867676
-10.106100082397461
-10.112199783325195
-10.106100082397461
-10.100000381469727
-10.093899726867676
-10.106100082397461
-10.106100082397461
-10.106100082397461
-10.112199783325195
-10.106100082397461
-10.093899726867676
-10.100000381469727
-10.118300437927246
-10.106100082397461
-10.093899726867676
-10.093899726867676
-10.100000381469727
-10.106100082397461
-10.100000381469727
-10.106100082397461
-10.106100082397461
-10.100000381469727
-10.093899726867676
-10.112199783325195
-10.106100082397461
-10.100000381469727
-10.093899726867676
-10.100000381469727
-10.106100082397461
-10.112199783325195
-10.106100082397461
-10.106100082397461
-10.106100082397461
-10.093899726867676
-10.100000381469727
-10.112199783325195
-10.106100082397461
-10.093899726867676
-10.093899726867676
-10.093899726867676
-10.112199783325195
-10.112199783325195
-10.106100082397461
-10.112199783325195
-10.106100082397461
-10.100000381469727
-10.100000381469727
-10.106100082397461
-10.100000381469727
-10.093899726867676
-10.100000381469727
-10.112199783325195
-10.106100082397461
-10.100000381469727
-10.100000381469727
-10.106100082397461
-10.106100082397461
-10.100000381469727
-10.112199783325195
-10.106100082397461
-10.087800025939941
-10.093899726867676
-10.106100082397461
-10.112199783325195
-10.100000381469727
-10.100000381469727
-10.100000381469727
-10.106100082397461
-10.106100082397461
-10.106100082397461
-10.112199783325195
-10.100000381469727
-10.087800025939941
-10.106100082397461
-10.118300437927246
-10.112199783325195
-10.106100082397461
-10.100000381469727
-10.100000381469727
-10.100000381469727
-10.106100082397461
-10.106100082397461
-10.100000381469727
-10.087800025939941
-10.093899726867676
-10.106100082397461
-10.106100082397461
-10.087800025939941
-10.093899726867676
-10.106100082397461
-10.112199783325195
-10.100000381469727
-10.093899726867676
-10.100000381469727
-10.093899726867676
-10.093899726867676
-10.106100082397461
-10.106100082397461
-10.093899726867676
-10.087800025939941
-10.093899726867676
-10.106100082397461
-10.112199783325195
-10.106100082397461
-10.100000381469727
-10.100000381469727
-10.093899726867676
-10.093899726867676
-10.100000381469727
-10.112199783325195
-10.093899726867676
-10.093899726867676
-10.106100082397461
-10.100000381469727
-10.100000381469727
-10.093899726867676
-10.087800025939941
-10.100000381469727
-10.093899726867676
-10.106100082397461
-10.106100082397461
-10.093899726867676
-10.087800025939941
-10.093899726867676
-10.112199783325195
-10.112199783325195
-10.100000381469727
-10.093899726867676
-10.093899726867676
-10.100000381469727
-10.093899726867676
-10.106100082397461
-10.106100082397461
-10.081700325012207
-10.093899726867676
-10.106100082397461
-10.112199783325195
-10.100000381469727
-10.093899726867676
-10.093899726867676
-10.100000381469727
-10.100000381469727
-10.106100082397461
-10.106100082397461
-10.100000381469727
-10.087800025939941
-10.087800025939941
-10.106100082397461
-10.100000381469727
-10.093899726867676
-10.093899726867676
-10.100000381469727
-10.106100082397461
-10.093899726867676
-10.100000381469727
-10.100000381469727
-10.093899726867676
-10.100000381469727
-10.106100082397461
-10.106100082397461
-10.100000381469727
-10.087800025939941
-10.093899726867676
-10.100000381469727
-10.100000381469727
-10.100000381469727
-10.100000381469727
-10.100000381469727
-10.087800025939941
-10.087800025939941
-10.106100082397461
-10.100000381469727
-10.093899726867676
-10.093899726867676
-10.106100082397461
-10.112199783325195
-10.093899726867676
-10.087800025939941
-10.100000381469727
-10.093899726867676
-10.087800025939941
-10.100000381469727
-10.106100082397461
-10.087800025939941
-10.087800025939941
-10.093899726867676
-10.106100082397461
-10.100000381469727
-10.093899726867676
-10.093899726867676
-10.106100082397461
-10.093899726867676
-10.100000381469727
-10.106100082397461
-10.093899726867676
-10.087800025939941
-10.100000381469727
-10.100000381469727
-10.093899726867676
-10.093899726867676
-10.087800025939941
-10.093899726867676
-10.100000381469727
-10.106100082397461
-10.106100082397461
-10.106100082397461
-10.093899726867676
-10.087800025939941
-10.106100082397461
-10.112199783325195
-10.093899726867676
-10.087800025939941
-10.100000381469727
-10.112199783325195
-10.112199783325195
-10.106100082397461
-10.106100082397461
-10.100000381469727
-10.100000381469727
-10.106100082397461
-10.106100082397461
-10.106100082397461
-10.093899726867676
-10.093899726867676
-10.100000381469727
-10.106100082397461
-10.106100082397461
-10.112199783325195
-10.118300437927246
-10.106100082397461
-10.093899726867676
-10.112199783325195
-10.118300437927246
-10.106100082397461
-10.100000381469727
-10.106100082397461
-10.118300437927246
-10.106100082397461
-10.100000381469727
-10.112199783325195
-10.112199783325195
-10.100000381469727
-10.106100082397461
-10.118300437927246
-10.106100082397461
-10.093899726867676
-10.100000381469727
-10.112199783325195
-10.118300437927246
-10.106100082397461
-10.106100082397461
-10.112199783325195
-10.106100082397461
-10.100000381469727
-10.112199783325195
-10.112199783325195
-10.100000381469727
-10.100000381469727
-10.106100082397461
-10.112199783325195
-10.106100082397461
-10.106100082397461
-10.106100082397461
-10.106100082397461
-10.106100082397461
-10.112199783325195
-10.106100082397461
-10.106100082397461
-10.100000381469727
-10.100000381469727
-10.112199783325195
-10.112199783325195
-10.093899726867676
-10.093899726867676
-10.100000381469727
-10.106100082397461
-10.106100082397461
-10.106100082397461
-10.100000381469727
-10.093899726867676
-10.100000381469727
-10.106100082397461
-10.106100082397461
-10.100000381469727
-10.087800025939941
-10.093899726867676
-10.106100082397461
-10.112199783325195
-10.106100082397461
-10.106100082397461
-10.075599670410156
-7.322939872741699
-2.739200115203857
-1.341490030288696
-0.950865983963013
0.227112993597984
1.978819966316223
3.211730003356934
3.553529977798462
3.468080043792725
3.223939895629883
2.985899925231934
2.851619958877564
2.845520019531250
2.869940042495728
2.876039981842041
2.833309888839722
2.741760015487671
2.625790119171143
2.528140068054199
2.460999965667725
2.406069993972778
2.332829952239990
2.259579896926880
2.204649925231934
2.131409883499146
2.058170080184937
1.997130036354065
1.942199945449829
1.887269973754883
1.814030051231384
1.752990007400513
1.710270047187805
1.661440014839172
1.612609982490540
1.557680010795593
1.508849978446960
1.460019946098328
1.411200046539307
1.386780023574829
1.337949991226196
1.283020019531250
1.240300059318543
1.209779977798462
1.179260015487671
1.142639994621277
1.099920034408569
1.063289999961853
1.026669979095459
0.996155977249146
0.965637981891632
0.941223978996277
0.916809976100922
0.874086022377014
0.849672019481659
0.825258016586304
0.813050985336304
0.782532989978790
0.745912015438080
0.733704984188080
0.709290981292725
0.690980017185211
0.666566014289856
0.654358983039856
0.629944980144501
0.599426984786987
0.587220013141632
0.575012981891632
0.544495999813080
0.526184976100922
0.513978004455566
0.495667994022369
0.483460992574692
0.459046989679337
0.452942997217178
0.440735995769501
0.416321992874146
0.410218000411987
0.416321992874146
0.398010998964310
0.361389994621277
0.349182993173599
0.355286985635757
0.343080013990402
0.330873012542725
0.318666011095047
0.306459009647369
0.288147985935211
0.263734012842178
0.269838005304337
0.275941014289856
0.251527011394501
0.239319995045662
0.239319995045662
0.233216002583504
0.233216002583504
0.214906007051468
0.202699005603790
0.196594998240471
0.196594998240471
0.190492004156113
0.184387996792793
0.172180995345116
0.159973993897438
0.153870999813080
0.159973993897438
0.147767007350922
0.147767007350922
0.141663998365402
0.129456996917725
0.129456996917725
0.123352997004986
0.123352997004986
0.135560005903244
0.117250002920628
0.105043001472950
0.105043001472950
0.117250002920628
0.111146003007889
0.092835597693920
0.092835597693920
0.092835597693920
0.086732096970081
0.092835597693920
0.092835597693920
0.086732096970081
0.068421497941017
0.062318000942469
0.080628499388695
0.080628499388695
0.062318000942469
0.056214500218630
0.056214500218630
0.056214500218630
0.050110898911953
0.056214500218630
0.050110898911953
0.037903901189566
0.037903901189566
0.037903901189566
0.056214500218630
0.037903901189566
0.025696899741888
0.037903901189566
0.044007398188114
0.037903901189566
0.037903901189566
0.044007398188114
0.037903901189566
0.019593400880694
0.025696899741888
0.037903901189566
0.037903901189566
0.025696899741888
0.019593400880694
0.031800400465727
0.037903901189566
0.025696899741888
0.025696899741888
0.025696899741888
0.019593400880694
0.013489799574018
0.019593400880694
0.031800400465727
0.013489799574018
0.001282810000703
0.007386330049485
0.013489799574018
0.007386330049485
-0.004820699803531
-0.004820699803531
0.001282810000703
0.001282810000703
0.001282810000703
0.001282810000703
0.013489799574018
0.001282810000703
-0.010924199596047
0.007386330049485
0.007386330049485
0.001282810000703
-0.004820699803531
-0.004820699803531
0.001282810000703
-0.004820699803531
-0.004820699803531
0.001282810000703
-0.004820699803531
-0.017027700319886
-0.004820699803531
0.001282810000703
-0.004820699803531
-0.010924199596047
-0.017027700319886
-0.010924199596047
-0.004820699803531
-0.010924199596047
-0.010924199596047
-0.004820699803531
-0.010924199596047
-0.017027700319886
0.001282810000703
0.001282810000703
-0.010924199596047
-0.017027700319886
-0.010924199596047
-0.004820699803531
-0.004820699803531
-0.010924199596047
-0.010924199596047
-0.023131299763918
-0.029234800487757
-0.017027700319886
-0.004820699803531
-0.010924199596047
-0.023131299763918
-0.029234800487757
-0.017027700319886
-0.017027700319886
-0.023131299763918
-0.017027700319886
-0.017027700319886
-0.017027700319886
-0.017027700319886
-0.010924199596047
-0.010924199596047
-0.023131299763918
-0.017027700319886
-0.010924199596047
-0.017027700319886
-0.010924199596047
-0.023131299763918
-0.017027700319886
-0.017027700319886
-0.023131299763918
-0.017027700319886
-0.004820699803531
-0.017027700319886
-0.023131299763918
-0.010924199596047
-0.004820699803531
-0.010924199596047
-0.017027700319886
-0.017027700319886
-0.010924199596047
-0.004820699803531
-0.010924199596047
-0.004820699803531
-0.004820699803531
-0.017027700319886
-0.017027700319886
-0.010924199596047
-0.004820699803531
-0.004820699803531
-0.023131299763918
-0.023131299763918
-0.004820699803531
-0.004820699803531
-0.023131299763918
-0.004820699803531
-0.004820699803531
-0.017027700319886
-0.010924199596047
0.007386330049485
-0.004820699803531
-0.010924199596047
-0.017027700319886
-0.004820699803531
0.001282810000703
-0.004820699803531
-0.004820699803531
-0.004820699803531
-0.017027700319886
-0.023131299763918
-0.004820699803531
-0.004820699803531
-0.017027700319886
-0.023131299763918
-0.023131299763918
-0.017027700319886
-0.010924199596047
-0.017027700319886
-0.010924199596047
-0.010924199596047
-0.017027700319886
-0.010924199596047
-0.004820699803531
-0.017027700319886
-0.017027700319886
-0.017027700319886
-0.010924199596047
-0.004820699803531
-0.010924199596047
-0.017027700319886
-0.010924199596047
-0.017027700319886
-0.017027700319886
-0.010924199596047
-0.004820699803531
-0.017027700319886
-0.023131299763918
-0.017027700319886
-0.004820699803531
-0.004820699803531
-0.017027700319886
-0.017027700319886
-0.004820699803531
-0.010924199596047
-0.010924199596047
-0.004820699803531
-0.010924199596047
-0.010924199596047
-0.017027700319886
-0.004820699803531
0.001282810000703
-0.017027700319886
-0.017027700319886
-0.010924199596047
-0.010924199596047
-0.010924199596047
-0.004820699803531
-0.004820699803531
-0.017027700319886
-0.017027700319886
-0.004820699803531
0.001282810000703
0.001282810000703
-0.023131299763918
-0.023131299763918
0.001282810000703
-0.004820699803531
-0.004820699803531
-0.004820699803531
-0.017027700319886
-0.017027700319886
-0.017027700319886
0.001282810000703
0.001282810000703
-0.017027700319886
-0.023131299763918
-0.017027700319886
-0.004820699803531
-0.004820699803531
-0.004820699803531
-0.004820699803531
-0.029234800487757
-0.017027700319886
-0.010924199596047
-0.004820699803531
-0.017027700319886
-0.029234800487757
-0.023131299763918
0.001282810000703
-0.004820699803531
-0.017027700319886
-0.023131299763918
-0.023131299763918
-0.023131299763918
-0.023131299763918
-0.004820699803531
-0.023131299763918
-0.029234800487757
-0.029234800487757
-0.017027700319886
0.001282810000703
-0.010924199596047
-0.023131299763918
-0.017027700319886
-0.017027700319886
-0.004820699803531
-0.004820699803531
-0.004820699803531
-0.004820699803531
-0.017027700319886
-0.010924199596047
0.001282810000703
-0.004820699803531
-0.017027700319886
-0.010924199596047
-0.010924199596047
-0.017027700319886
-0.010924199596047
0.001282810000703
-0.010924199596047
-0.017027700319886
-0.010924199596047
0.001282810000703
0.001282810000703
-0.010924199596047
-0.017027700319886
-0.004820699803531
0.001282810000703
-0.004820699803531
-0.004820699803531
0.001282810000703
-0.010924199596047
-0.004820699803531
0.001282810000703
0.001282810000703
-0.004820699803531
-0.004820699803531
-0.004820699803531
0.001282810000703
-0.004820699803531
-0.004820699803531
0.001282810000703
-0.004820699803531
-0.004820699803531
-0.004820699803531
0.001282810000703
0.001282810000703
-0.010924199596047
-0.010924199596047
0.001282810000703
0.001282810000703
0.001282810000703
-0.010924199596047
-0.010924199596047
-0.004820699803531
-0.010924199596047
-0.004820699803531
0.001282810000703
-0.010924199596047
-0.010924199596047
-0.010924199596047
0.001282810000703
-0.004820699803531
-0.010924199596047
-0.010924199596047
-0.017027700319886
-0.010924199596047
-0.004820699803531
-0.004820699803531
-0.004820699803531
-0.010924199596047
-0.004820699803531
0.001282810000703
0.001282810000703
-0.004820699803531
-0.017027700319886
-0.010924199596047
-0.010924199596047
-0.017027700319886
-0.004820699803531
-0.004820699803531
-0.017027700319886
-0.023131299763918
-0.010924199596047
0.001282810000703
-0.004820699803531
-0.017027700319886
-0.010924199596047
-0.010924199596047
-0.004820699803531
-0.004820699803531
-0.010924199596047
-0.010924199596047
-0.017027700319886
-0.010924199596047
-0.004820699803531
-0.004820699803531
-0.017027700319886
-0.017027700319886
-0.010924199596047
-0.010924199596047
-0.010924199596047
-0.004820699803531
-0.010924199596047
-0.017027700319886
-0.017027700319886
-0.004820699803531
-0.010924199596047
-0.010924199596047
-0.017027700319886
-0.017027700319886
-0.010924199596047
-0.004820699803531
-0.017027700319886
-0.023131299763918
-0.023131299763918
-0.023131299763918
-0.017027700319886
-0.017027700319886
-0.010924199596047
-0.023131299763918
-0.029234800487757
-0.017027700319886
-0.004820699803531
-0.010924199596047
-0.017027700319886
-0.017027700319886
-0.010924199596047
-0.010924199596047
-0.010924199596047
-0.004820699803531
-0.010924199596047
-0.017027700319886
-0.010924199596047
0.001282810000703
0.001282810000703
-0.017027700319886
-0.023131299763918
-0.004820699803531
-0.010924199596047
-0.017027700319886
-0.004820699803531
0.001282810000703
-0.010924199596047
-0.017027700319886
0.001282810000703
0.007386330049485
-0.010924199596047
-0.010924199596047
-0.004820699803531
0.001282810000703
-0.004820699803531
-0.004820699803531
0.001282810000703
-0.010924199596047
-0.017027700319886
-0.004820699803531
0.001282810000703
0.001282810000703
-0.010924199596047
-0.017027700319886
-0.004820699803531
-0.004820699803531
0.007386330049485
0.001282810000703
-0.004820699803531
-0.010924199596047
-0.010924199596047
-0.004820699803531
0.007386330049485
-0.004820699803531
-0.017027700319886
-0.010924199596047
0.001282810000703
-0.004820699803531
-0.010924199596047
-0.010924199596047
-0.010924199596047
-0.004820699803531
-0.004820699803531
-0.004820699803531
-0.004820699803531
-0.010924199596047
-0.017027700319886
0.001282810000703
0.001282810000703
0.001282810000703
-0.010924199596047
-0.004820699803531
-0.010924199596047
-0.017027700319886
0.001282810000703
0.001282810000703
-0.004820699803531
-0.010924199596047
-0.004820699803531
0.007386330049485
-0.004820699803531
-0.017027700319886
-0.010924199596047
-0.004820699803531
-0.010924199596047
-0.017027700319886
-0.004820699803531
-0.010924199596047
-0.029234800487757
-0.017027700319886
0.001282810000703
0.001282810000703
-0.017027700319886
-0.023131299763918
-0.010924199596047
-0.010924199596047
-0.010924199596047
-0.004820699803531
-0.010924199596047
-0.017027700319886
-0.010924199596047
-0.004820699803531
0.001282810000703
-0.010924199596047
-0.017027700319886
-0.010924199596047
-0.004820699803531
-0.004820699803531
-0.010924199596047
-0.010924199596047
-0.010924199596047
-0.017027700319886
-0.017027700319886
-0.004820699803531
0.001282810000703
-0.010924199596047
-0.017027700319886
-0.004820699803531
0.001282810000703
-0.010924199596047
-0.017027700319886
-0.017027700319886
-0.017027700319886
-0.017027700319886
-0.010924199596047
-0.004820699803531
-0.010924199596047
-0.017027700319886
-0.010924199596047
0.001282810000703
0.001282810000703
-0.010924199596047
-0.010924199596047
-0.004820699803531
-0.017027700319886
-0.010924199596047
-0.004820699803531
-0.004820699803531
-0.010924199596047
-0.010924199596047
0.001282810000703
0.007386330049485
-0.010924199596047
-0.010924199596047
-0.004820699803531
-0.004820699803531
-0.004820699803531
0.001282810000703
0.007386330049485
-0.010924199596047
-0.010924199596047
0.001282810000703
0.007386330049485
-0.004820699803531
-0.017027700319886
-0.004820699803531
-0.004820699803531
-0.010924199596047
-0.004820699803531
0.001282810000703
0.001282810000703
-0.010924199596047
-0.017027700319886
0.001282810000703
0.001282810000703
-0.010924199596047
-0.010924199596047
-0.010924199596047
0.001282810000703
-0.004820699803531
-0.004820699803531
-0.004820699803531
-0.010924199596047
-0.010924199596047
-0.004820699803531
0.013489799574018
0.001282810000703
-0.010924199596047
-0.010924199596047
0.001282810000703
0.001282810000703
-0.004820699803531
-0.010924199596047
-0.004820699803531
-0.010924199596047
-0.010924199596047
0.007386330049485
-0.004820699803531
-0.010924199596047
-0.017027700319886
0.001282810000703
0.001282810000703
-0.010924199596047
-0.004820699803531
0.001282810000703
-0.004820699803531
-0.004820699803531
0.001282810000703
0.013489799574018
0.001282810000703
-0.017027700319886
-0.010924199596047
0.001282810000703
0.001282810000703
-0.017027700319886
-0.010924199596047
-0.004820699803531
-0.004820699803531
-0.004820699803531
0.001282810000703
-0.004820699803531
-0.017027700319886
0.001282810000703
0.007386330049485
0.001282810000703
-0.004820699803531
-0.004820699803531
0.001282810000703
0.001282810000703
0.001282810000703
0.001282810000703
0.007386330049485
0.001282810000703
-0.010924199596047
0.001282810000703
0.013489799574018
0.001282810000703
-0.010924199596047
-0.010924199596047
0.007386330049485
0.007386330049485
0.001282810000703
-0.004820699803531
0.001282810000703
-0.004820699803531
0.001282810000703
0.007386330049485
0.001282810000703
-0.004820699803531
-0.010924199596047
0.001282810000703
0.007386330049485
0.001282810000703
-0.010924199596047
-0.004820699803531
-0.004820699803531
-0.010924199596047
0.001282810000703
0.007386330049485
-0.004820699803531
-0.010924199596047
-0.010924199596047
0.007386330049485
0.007386330049485
-0.004820699803531
-0.004820699803531
0.001282810000703
-0.004820699803531
-0.004820699803531
0.007386330049485
0.001282810000703
-0.010924199596047
-0.010924199596047
-0.004820699803531
0.001282810000703
-0.004820699803531
-0.017027700319886
0.001282810000703
0.001282810000703
-0.010924199596047
0.001282810000703
0.001282810000703
-0.004820699803531
-0.004820699803531
-0.004820699803531
0.007386330049485
0.001282810000703
-0.004820699803531
-0.004820699803531
0.001282810000703
0.007386330049485
0.001282810000703
0.001282810000703
-0.004820699803531
-0.010924199596047
-0.010924199596047
-0.004820699803531
0.001282810000703
-0.004820699803531
-0.010924199596047
0.001282810000703
0.001282810000703
0.001282810000703
0.007386330049485
0.007386330049485
0.001282810000703
-0.004820699803531
-0.004820699803531
0.007386330049485
0.001282810000703
-0.017027700319886
-0.010924199596047
0.001282810000703
0.007386330049485
-0.004820699803531
-0.010924199596047
-0.010924199596047
-0.017027700319886
-0.010924199596047
0.001282810000703
-0.004820699803531
-0.010924199596047
-0.017027700319886
-0.010924199596047
-0.004820699803531
-0.004820699803531
-0.004820699803531
-0.010924199596047
-0.017027700319886
-0.017027700319886
-0.017027700319886
-0.004820699803531
-0.010924199596047
-0.023131299763918
-0.029234800487757
-0.010924199596047
-0.010924199596047
-0.023131299763918
-0.010924199596047
-0.010924199596047
-0.017027700319886
-0.010924199596047
-0.010924199596047
-0.010924199596047
-0.010924199596047
-0.023131299763918
-0.010924199596047
-0.004820699803531
-0.017027700319886
-0.017027700319886
-0.010924199596047
-0.010924199596047
-0.017027700319886
-0.010924199596047
-0.010924199596047
-0.023131299763918
-0.023131299763918
-0.010924199596047
-0.004820699803531
-0.017027700319886
-0.023131299763918
-0.017027700319886
-0.010924199596047
-0.017027700319886
-0.010924199596047
-0.017027700319886
-0.017027700319886
-0.023131299763918
-0.023131299763918
-0.010924199596047
-0.017027700319886
-0.023131299763918
-0.023131299763918
-0.017027700319886
-0.004820699803531
-0.017027700319886
-0.017027700319886
-0.017027700319886
-0.023131299763918
-0.017027700319886
-0.017027700319886
-0.004820699803531
-0.010924199596047
-0.023131299763918
-0.023131299763918
-0.017027700319886
-0.010924199596047
-0.023131299763918
-0.029234800487757
-0.023131299763918
-0.023131299763918
-0.023131299763918
-0.017027700319886
-0.017027700319886
-0.029234800487757
-0.035338301211596
-0.017027700319886
-0.010924199596047
-0.023131299763918
-0.035338301211596
-0.029234800487757
-0.023131299763918
-0.023131299763918
-0.023131299763918
-0.017027700319886
-0.029234800487757
-0.035338301211596
-0.023131299763918
-0.004820699803531
-0.010924199596047
-0.023131299763918
-0.029234800487757
-0.017027700319886
-0.017027700319886
-0.023131299763918
-0.017027700319886
-0.017027700319886
-0.029234800487757
-0.023131299763918
-0.010924199596047
-0.017027700319886
-0.023131299763918
-0.023131299763918
-0.023131299763918
-0.023131299763918
-0.023131299763918
-0.023131299763918
-0.023131299763918
-0.023131299763918
-0.023131299763918
-0.017027700319886
-0.010924199596047
-0.010924199596047
-0.023131299763918
-0.017027700319886
-0.017027700319886
-0.023131299763918
-0.023131299763918
-0.017027700319886
-0.010924199596047
-0.017027700319886
-0.023131299763918
-0.004820699803531
0.007386330049485
-0.010924199596047
-0.017027700319886
-0.017027700319886
-0.010924199596047
-0.004820699803531
-0.017027700319886
-0.017027700319886
-0.004820699803531
-0.010924199596047
-0.004820699803531
0.001282810000703
-0.004820699803531
-0.004820699803531
-0.004820699803531
0.001282810000703
-0.004820699803531
-0.010924199596047
-0.010924199596047
-0.004820699803531
0.001282810000703
-0.010924199596047
-0.004820699803531
0.001282810000703
-0.010924199596047
-0.010924199596047
-0.004820699803531
0.007386330049485
-0.004820699803531
-0.017027700319886
-0.004820699803531
-0.004820699803531
-0.004820699803531
0.001282810000703
0.007386330049485
0.001282810000703
-0.010924199596047
-0.010924199596047
0.001282810000703
-0.004820699803531
-0.004820699803531
-0.010924199596047
-0.010924199596047
-0.004820699803531
-0.004820699803531
-0.004820699803531
0.001282810000703
-0.004820699803531
-0.004820699803531
-0.004820699803531
0.001282810000703
-0.004820699803531
-0.010924199596047
-0.010924199596047
-0.004820699803531
0.001282810000703
-0.010924199596047
-0.004820699803531
0.001282810000703
-0.004820699803531
-0.004820699803531
0.001282810000703
0.001282810000703
-0.004820699803531
-0.017027700319886
-0.010924199596047
0.001282810000703
-0.004820699803531
-0.010924199596047
0.001282810000703
-0.004820699803531
-0.010924199596047
-0.004820699803531
0.001282810000703
-0.004820699803531
-0.017027700319886
-0.017027700319886
-0.004820699803531
-0.010924199596047
-0.017027700319886
-0.017027700319886
-0.010924199596047
-0.004820699803531
-0.004820699803531
-0.004820699803531
-0.010924199596047
-0.023131299763918
-0.023131299763918
-0.010924199596047
0.001282810000703
-0.010924199596047
-0.017027700319886
-0.004820699803531
-0.004820699803531
-0.004820699803531
0.007386330049485
0.007386330049485
-0.004820699803531
-0.004820699803531
0.001282810000703
-0.004820699803531
-0.004820699803531
0.001282810000703
-0.004820699803531
-0.004820699803531
-0.004820699803531
-0.004820699803531
0.001282810000703
-0.004820699803531
-0.010924199596047
-0.017027700319886
-0.017027700319886
-0.004820699803531
-0.010924199596047
-0.010924199596047
-0.010924199596047
0.001282810000703
0.001282810000703
-0.004820699803531
-0.004820699803531
-0.010924199596047
-0.010924199596047
-0.010924199596047
-0.004820699803531
-0.004820699803531
-0.023131299763918
-0.017027700319886
-0.004820699803531
-0.010924199596047
-0.010924199596047
-0.010924199596047
-0.004820699803531
-0.010924199596047
-0.017027700319886
-0.004820699803531
-0.004820699803531
-0.023131299763918
-0.017027700319886
-0.010924199596047
-0.004820699803531
-0.010924199596047
-0.017027700319886
-0.004820699803531
-0.010924199596047
-0.010924199596047
-0.004820699803531
-0.004820699803531
-0.017027700319886
-0.023131299763918
-0.010924199596047
0.001282810000703
-0.004820699803531
-0.010924199596047
-0.010924199596047
0.001282810000703
-0.010924199596047
-0.010924199596047
0.001282810000703
-0.004820699803531
-0.017027700319886
-0.017027700319886
-0.010924199596047
-0.004820699803531
-0.004820699803531
-0.010924199596047
-0.010924199596047
-0.010924199596047
-0.004820699803531
-0.004820699803531
-0.004820699803531
-0.010924199596047
-0.017027700319886
-0.017027700319886
-0.004820699803531
-0.004820699803531
-0.010924199596047
-0.010924199596047
0.001282810000703
0.001282810000703
-0.004820699803531
-0.010924199596047
-0.010924199596047
-0.010924199596047
-0.010924199596047
-0.004820699803531
0.001282810000703
-0.010924199596047
-0.017027700319886
-0.004820699803531
0.013489799574018
0.007386330049485
-0.017027700319886
-0.010924199596047
-0.004820699803531
-0.017027700319886
-0.010924199596047
0.001282810000703
-0.004820699803531
-0.010924199596047
-0.004820699803531
0.007386330049485
0.007386330049485
-0.004820699803531
-0.004820699803531
0.001282810000703
-0.004820699803531
0.001282810000703
0.001282810000703
0.007386330049485
-0.010924199596047
-0.010924199596047
0.013489799574018
0.013489799574018
0.007386330049485
-0.010924199596047
-0.004820699803531
0.007386330049485
-0.004820699803531
0.007386330049485
0.007386330049485
-0.004820699803531
-0.004820699803531
0.001282810000703
0.013489799574018
0.007386330049485
0.001282810000703
-0.004820699803531
-0.004820699803531
0.001282810000703
-0.004820699803531
-0.010924199596047
-0.004820699803531
-0.010924199596047
-0.004820699803531
0.001282810000703
0.001282810000703
0.001282810000703
-0.017027700319886
-0.004820699803531
0.001282810000703
-0.004820699803531
-0.004820699803531
-0.010924199596047
-0.010924199596047
-0.004820699803531
-0.004820699803531
0.007386330049485
0.007386330049485
-0.004820699803531
-0.017027700319886
0.007386330049485
0.007386330049485
-0.017027700319886
-0.004820699803531
0.007386330049485
-0.004820699803531
-0.004820699803531
0.001282810000703
0.013489799574018
0.007386330049485
-0.010924199596047
0.007386330049485
0.019593400880694
0.007386330049485
-0.004820699803531
-0.004820699803531
0.001282810000703
0.001282810000703
-0.004820699803531
0.007386330049485
0.007386330049485
-0.010924199596047
-0.010924199596047
0.007386330049485
0.007386330049485
-0.004820699803531
-0.004820699803531
0.001282810000703
0.001282810000703
0.007386330049485
0.013489799574018
0.007386330049485
-0.004820699803531
-0.004820699803531
0.007386330049485
0.013489799574018
0.001282810000703
-0.004820699803531
0.007386330049485
0.013489799574018
0.007386330049485
0.001282810000703
0.013489799574018
0.007386330049485
0.007386330049485
0.013489799574018
0.019593400880694
0.013489799574018
0.007386330049485
-0.004820699803531
0.007386330049485
0.013489799574018
0.013489799574018
0.007386330049485
0.001282810000703
0.001282810000703
0.001282810000703
0.013489799574018
0.013489799574018
-0.004820699803531
-0.010924199596047
0.001282810000703
0.007386330049485
0.001282810000703
-0.010924199596047
-0.004820699803531
-0.004820699803531
-0.010924199596047
-0.004820699803531
0.007386330049485
0.007386330049485
-0.010924199596047
-0.010924199596047
0.007386330049485
0.001282810000703
-0.004820699803531
-0.017027700319886
-0.004820699803531
-0.004820699803531
-0.010924199596047
0.001282810000703
0.001282810000703
-0.010924199596047
-0.017027700319886
0.001282810000703
0.007386330049485
0.001282810000703
-0.010924199596047
-0.004820699803531
-0.004820699803531
0.001282810000703
0.007386330049485
0.007386330049485
0.001282810000703
-0.010924199596047
-0.004820699803531
0.013489799574018
0.007386330049485
0.001282810000703
-0.010924199596047
0.007386330049485
0.007386330049485
0.001282810000703
0.001282810000703
0.001282810000703
-0.004820699803531
-0.004820699803531
0.001282810000703
0.001282810000703
-0.004820699803531
-0.010924199596047
-0.010924199596047
0.001282810000703
0.007386330049485
-0.004820699803531
-0.004820699803531
-0.004820699803531
-0.010924199596047
0.001282810000703
0.013489799574018
0.001282810000703
-0.010924199596047
-0.010924199596047
0.001282810000703
0.007386330049485
0.001282810000703
0.001282810000703
0.007386330049485
0.001282810000703
0.001282810000703
0.007386330049485
0.013489799574018
0.001282810000703
-0.010924199596047
-0.004820699803531
0.013489799574018
0.007386330049485
-0.004820699803531
-0.004820699803531
0.001282810000703
-0.004820699803531
0.001282810000703
0.007386330049485
-0.004820699803531
-0.010924199596047
-0.017027700319886
-0.004820699803531
0.001282810000703
-0.017027700319886
-0.010924199596047
-0.010924199596047
-0.004820699803531
-0.004820699803531
-0.004820699803531
-0.004820699803531
-0.017027700319886
-0.023131299763918
-0.004820699803531
-0.004820699803531
-0.010924199596047
-0.017027700319886
-0.017027700319886
-0.004820699803531
-0.010924199596047
-0.010924199596047
-0.004820699803531
-0.010924199596047
-0.023131299763918
-0.023131299763918
-0.004820699803531
-0.004820699803531
-0.010924199596047
-0.017027700319886
-0.017027700319886
0.001282810000703
-0.004820699803531
-0.004820699803531
-0.004820699803531
-0.023131299763918
-0.017027700319886
-0.004820699803531
0.001282810000703
-0.004820699803531
-0.017027700319886
-0.010924199596047
0.001282810000703
-0.004820699803531
-0.004820699803531
-0.004820699803531
-0.004820699803531
-0.004820699803531
-0.004820699803531
0.001282810000703
-0.010924199596047
-0.017027700319886
-0.017027700319886
-0.004820699803531
0.007386330049485
0.001282810000703
-0.010924199596047
-0.010924199596047
-0.010924199596047
-0.004820699803531
-0.004820699803531
0.001282810000703
-0.010924199596047
-0.029234800487757
-0.010924199596047
0.001282810000703
0.001282810000703
-0.010924199596047
-0.017027700319886
-0.004820699803531
0.001282810000703
-0.010924199596047
-0.004820699803531
-0.004820699803531
-0.004820699803531
-0.017027700319886
-0.004820699803531
0.007386330049485
-0.004820699803531
-0.017027700319886
-0.010924199596047
0.001282810000703
0.001282810000703
0.001282810000703
-0.004820699803531
-0.017027700319886
-0.010924199596047
-0.004820699803531
0.007386330049485
0.001282810000703
-0.010924199596047
-0.010924199596047
0.007386330049485
0.007386330049485
0.001282810000703
-0.004820699803531
-0.004820699803531
-0.004820699803531
-0.004820699803531
0.007386330049485
0.007386330049485
-0.004820699803531
-0.004820699803531
0.007386330049485
0.001282810000703
0.001282810000703
0.001282810000703
0.007386330049485
0.001282810000703
-0.004820699803531
0.001282810000703
0.013489799574018
0.007386330049485
-0.010924199596047
-0.004820699803531
0.007386330049485
0.001282810000703
-0.010924199596047
-0.010924199596047
-0.004820699803531
-0.004820699803531
-0.004820699803531
0.001282810000703
0.001282810000703
-0.010924199596047
-0.004820699803531
-0.004820699803531
0.001282810000703
0.001282810000703
-0.010924199596047
0.001282810000703
-0.004820699803531
-0.004820699803531
0.001282810000703
0.001282810000703
-0.004820699803531
-0.004820699803531
-0.004820699803531
0.013489799574018
0.007386330049485
-0.004820699803531
-0.004820699803531
-0.004820699803531
0.007386330049485
0.007386330049485
0.001282810000703
-0.004820699803531
-0.010924199596047
-0.004820699803531
0.007386330049485
0.013489799574018
-0.004820699803531
-0.010924199596047
-0.004820699803531
-0.004820699803531
0.001282810000703
0.007386330049485
0.001282810000703
-0.010924199596047
-0.010924199596047
0.001282810000703
0.013489799574018
0.007386330049485
0.001282810000703
-0.004820699803531
0.007386330049485
0.007386330049485
-0.004820699803531
0.001282810000703
0.001282810000703
-0.004820699803531
-0.004820699803531
0.001282810000703
0.007386330049485
-0.004820699803531
-0.017027700319886
-0.004820699803531
0.013489799574018
0.001282810000703
-0.010924199596047
-0.004820699803531
-0.004820699803531
-0.004820699803531
0.001282810000703
0.007386330049485
-0.004820699803531
-0.017027700319886
-0.004820699803531
0.001282810000703
0.001282810000703
0.001282810000703
-0.004820699803531
0.001282810000703
-0.004820699803531
-0.004820699803531
0.001282810000703
0.013489799574018
-0.004820699803531
-0.017027700319886
0.001282810000703
0.013489799574018
0.007386330049485
0.001282810000703
-0.004820699803531
0.001282810000703
0.007386330049485
0.001282810000703
0.007386330049485
-0.004820699803531
-0.010924199596047
-0.004820699803531
0.001282810000703
-0.004820699803531
-0.017027700319886
-0.017027700319886
-0.004820699803531
-0.004820699803531
-0.004820699803531
-0.010924199596047
-0.010924199596047
-0.017027700319886
-0.017027700319886
-0.004820699803531
0.001282810000703
-0.010924199596047
-0.023131299763918
-0.023131299763918
-0.004820699803531
-0.004820699803531
-0.010924199596047
-0.004820699803531
0.001282810000703
-0.004820699803531
-0.017027700319886
0.007386330049485
0.013489799574018
-0.010924199596047
-0.004820699803531
0.001282810000703
0.001282810000703
0.007386330049485
0.001282810000703
0.001282810000703
0.001282810000703
0.001282810000703
0.007386330049485
0.013489799574018
-0.010924199596047
-0.017027700319886
0.001282810000703
0.007386330049485
0.001282810000703
-0.004820699803531
-0.004820699803531
-0.004820699803531
0.001282810000703
-0.004820699803531
0.007386330049485
-0.004820699803531
-0.010924199596047
0.001282810000703
0.007386330049485
0.007386330049485
-0.004820699803531
-0.010924199596047
0.001282810000703
0.007386330049485
0.007386330049485
-0.004820699803531
-0.004820699803531
-0.004820699803531
-0.010924199596047
-0.004820699803531
0.007386330049485
0.001282810000703
-0.004820699803531
-0.004820699803531
0.007386330049485
0.007386330049485
0.001282810000703
0.001282810000703
0.007386330049485
-0.004820699803531
-0.004820699803531
0.007386330049485
0.013489799574018
0.001282810000703
-0.010924199596047
0.007386330049485
0.013489799574018
0.001282810000703
-0.010924199596047
-0.004820699803531
0.001282810000703
-0.010924199596047
-0.004820699803531
0.007386330049485
-0.004820699803531
-0.004820699803531
0.007386330049485
0.007386330049485
0.007386330049485
-0.004820699803531
0.001282810000703
0.001282810000703
-0.004820699803531
0.001282810000703
0.007386330049485
0.001282810000703
-0.010924199596047
-0.010924199596047
0.007386330049485
0.007386330049485
0.001282810000703
0.001282810000703
-0.004820699803531
0.001282810000703
0.001282810000703
0.007386330049485
0.007386330049485
-0.010924199596047
-0.010924199596047
0.007386330049485
0.007386330049485
0.007386330049485
-0.004820699803531
-0.010924199596047
-0.004820699803531
0.001282810000703
0.007386330049485
-0.004820699803531
-0.010924199596047
-0.017027700319886
-0.010924199596047
0.007386330049485
-0.004820699803531
-0.010924199596047
-0.017027700319886
-0.010924199596047
0.001282810000703
-0.004820699803531
-0.010924199596047
-0.004820699803531
-0.010924199596047
-0.010924199596047
-0.004820699803531
0.001282810000703
-0.004820699803531
-0.010924199596047
-0.017027700319886
-0.004820699803531
-0.004820699803531
-0.010924199596047
-0.010924199596047
-0.010924199596047
-0.023131299763918
-0.017027700319886
0.001282810000703
-0.004820699803531
0.001282810000703
-0.010924199596047
-0.004820699803531
0.007386330049485
0.001282810000703
0.001282810000703
0.001282810000703
-0.004820699803531
-0.004820699803531
0.007386330049485
0.013489799574018
-0.004820699803531
-0.017027700319886
-0.010924199596047
-0.004820699803531
-0.004820699803531
-0.010924199596047
-0.010924199596047
-0.017027700319886
-0.010924199596047
-0.010924199596047
-0.004820699803531
-0.004820699803531
-0.010924199596047
-0.010924199596047
-0.004820699803531
-0.004820699803531
-0.004820699803531
-0.010924199596047
-0.004820699803531
0.001282810000703
0.001282810000703
-0.004820699803531
-0.004820699803531
-0.004820699803531
-0.004820699803531
-0.004820699803531
0.001282810000703
-0.004820699803531
-0.010924199596047
-0.010924199596047
0.001282810000703
0.001282810000703
-0.004820699803531
-0.004820699803531
-0.004820699803531
-0.004820699803531
-0.004820699803531
-0.004820699803531
0.007386330049485
-0.010924199596047
-0.017027700319886
-0.010924199596047
0.001282810000703
-0.004820699803531
-0.010924199596047
-0.004820699803531
-0.010924199596047
-0.010924199596047
0.001282810000703
-0.004820699803531
-0.004820699803531
-0.004820699803531
-0.010924199596047
0.001282810000703
0.001282810000703
-0.010924199596047
-0.004820699803531
-0.004820699803531
-0.004820699803531
-0.010924199596047
0.001282810000703
0.001282810000703
-0.017027700319886
-0.017027700319886
-0.010924199596047
-0.010924199596047
-0.010924199596047
-0.017027700319886
-0.017027700319886
-0.017027700319886
-0.017027700319886
-0.017027700319886
-0.010924199596047
-0.010924199596047
-0.023131299763918
-0.023131299763918
-0.010924199596047
-0.010924199596047
-0.017027700319886
-0.017027700319886
-0.010924199596047
-0.010924199596047
-0.010924199596047
-0.010924199596047
-0.010924199596047
-0.017027700319886
-0.017027700319886
-0.004820699803531
0.007386330049485
-0.004820699803531
-0.017027700319886
-0.017027700319886
-0.010924199596047
-0.004820699803531
-0.010924199596047
-0.010924199596047
-0.004820699803531
-0.017027700319886
-0.017027700319886
0.001282810000703
-0.004820699803531
-0.010924199596047
-0.010924199596047
0.001282810000703
0.001282810000703
-0.004820699803531
-0.017027700319886
-0.017027700319886
-0.010924199596047
-0.010924199596047
-0.004820699803531
-0.010924199596047
-0.023131299763918
-0.023131299763918
-0.010924199596047
0.001282810000703
-0.004820699803531
-0.010924199596047
-0.010924199596047
-0.004820699803531
-0.010924199596047
-0.010924199596047
0.001282810000703
-0.010924199596047
-0.029234800487757
-0.029234800487757
-0.010924199596047
-0.010924199596047
-0.017027700319886
-0.023131299763918
-0.023131299763918
-0.017027700319886
-0.010924199596047
-0.017027700319886
-0.010924199596047
-0.017027700319886
-0.029234800487757
-0.017027700319886
-0.004820699803531
-0.010924199596047
-0.017027700319886
-0.017027700319886
-0.010924199596047
-0.010924199596047
-0.017027700319886
-0.010924199596047
-0.023131299763918
-0.023131299763918
-0.023131299763918
-0.010924199596047
-0.010924199596047
-0.023131299763918
-0.023131299763918
-0.017027700319886
-0.004820699803531
-0.010924199596047
-0.023131299763918
-0.004820699803531
-0.023131299763918
-0.023131299763918
-0.004820699803531
-0.004820699803531
-0.010924199596047
-0.010924199596047
-0.010924199596047
-0.004820699803531
-0.010924199596047
-0.017027700319886
-0.023131299763918
-0.010924199596047
-0.010924199596047
-0.017027700319886
-0.004820699803531
-0.004820699803531
-0.010924199596047
-0.017027700319886
-0.010924199596047
-0.010924199596047
-0.010924199596047
-0.017027700319886
-0.004820699803531
-0.010924199596047
-0.017027700319886
-0.004820699803531
-0.004820699803531
-0.017027700319886
-0.017027700319886
-0.017027700319886
-0.004820699803531
-0.004820699803531
-0.010924199596047
-0.010924199596047
-0.010924199596047
-0.010924199596047
-0.010924199596047
0.001282810000703
-0.004820699803531
-0.017027700319886
-0.017027700319886
-0.010924199596047
0.001282810000703
-0.010924199596047
-0.017027700319886
-0.010924199596047
-0.010924199596047
-0.010924199596047
-0.010924199596047
-0.004820699803531
-0.023131299763918
-0.023131299763918
-0.010924199596047
0.001282810000703
-0.010924199596047
-0.029234800487757
-0.017027700319886
-0.004820699803531
-0.010924199596047
-0.017027700319886
-0.004820699803531
-0.004820699803531
-0.023131299763918
-0.017027700319886
0.001282810000703
0.001282810000703
-0.010924199596047
-0.010924199596047
-0.004820699803531
-0.004820699803531
0.001282810000703
-0.004820699803531
-0.010924199596047
-0.004820699803531
-0.017027700319886
-0.010924199596047
0.001282810000703
-0.010924199596047
-0.017027700319886
-0.004820699803531
0.007386330049485
0.001282810000703
-0.010924199596047
-0.004820699803531
-0.010924199596047
-0.010924199596047
0.001282810000703
0.001282810000703
-0.004820699803531
-0.017027700319886
-0.017027700319886
-0.010924199596047
-0.004820699803531
0.001282810000703
-0.010924199596047
-0.010924199596047
-0.004820699803531
-0.010924199596047
-0.004820699803531
0.001282810000703
-0.010924199596047
-0.017027700319886
-0.017027700319886
0.001282810000703
0.001282810000703
-0.010924199596047
-0.010924199596047
-0.010924199596047
-0.004820699803531
-0.004820699803531
-0.004820699803531
-0.004820699803531
-0.017027700319886
-0.017027700319886
0.001282810000703
0.007386330049485
-0.010924199596047
-0.017027700319886
-0.004820699803531
-0.004820699803531
-0.010924199596047
-0.004820699803531
0.001282810000703
-0.010924199596047
-0.017027700319886
-0.010924199596047
0.001282810000703
-0.010924199596047
-0.010924199596047
-0.004820699803531
0.001282810000703
0.001282810000703
-0.004820699803531
-0.004820699803531
-0.004820699803531
-0.004820699803531
-0.004820699803531
0.001282810000703
0.001282810000703
-0.004820699803531
-0.010924199596047
0.007386330049485
0.013489799574018
0.001282810000703
0.001282810000703
0.001282810000703
0.001282810000703
0.001282810000703
0.007386330049485
0.013489799574018
0.007386330049485
-0.010924199596047
-0.010924199596047
0.007386330049485
0.001282810000703
-0.004820699803531
-0.004820699803531
0.001282810000703
0.001282810000703
0.001282810000703
0.007386330049485
0.001282810000703
-0.004820699803531
-0.010924199596047
0.001282810000703
0.007386330049485
0.001282810000703
-0.004820699803531
-0.004820699803531
0.001282810000703
0.001282810000703
0.001282810000703
0.007386330049485
-0.004820699803531
-0.017027700319886
-0.004820699803531
0.007386330049485
0.007386330049485
-0.004820699803531
-0.004820699803531
0.001282810000703
0.001282810000703
0.001282810000703
0.007386330049485
0.001282810000703
-0.004820699803531
-0.004820699803531
0.007386330049485
0.013489799574018
0.001282810000703
-0.010924199596047
-0.004820699803531
0.001282810000703
0.007386330049485
0.001282810000703
0.007386330049485
0.001282810000703
-0.004820699803531
0.001282810000703
0.013489799574018
0.013489799574018
0.001282810000703
0.001282810000703
0.007386330049485
0.007386330049485
0.007386330049485
0.007386330049485
0.001282810000703
0.007386330049485
0.001282810000703
0.007386330049485
0.007386330049485
0.001282810000703
-0.004820699803531
-0.004820699803531
0.001282810000703
0.007386330049485
0.001282810000703
0.007386330049485
0.007386330049485
0.001282810000703
0.001282810000703
0.007386330049485
0.001282810000703
-0.004820699803531
-0.004820699803531
0.007386330049485
0.007386330049485
0.001282810000703
-0.004820699803531
0.001282810000703
0.007386330049485
-0.004820699803531
0.001282810000703
0.007386330049485
-0.004820699803531
-0.017027700319886
-0.004820699803531
0.019593400880694
0.007386330049485
-0.004820699803531
-0.004820699803531
0.001282810000703
0.001282810000703
0.001282810000703
-0.004820699803531
-0.010924199596047
-0.004820699803531
-0.004820699803531
0.007386330049485
0.007386330049485
-0.004820699803531
-0.004820699803531
0.001282810000703
0.001282810000703
-0.004820699803531
-0.004820699803531
-0.004820699803531
-0.004820699803531
-0.004820699803531
0.001282810000703
0.013489799574018
0.001282810000703
-0.004820699803531
0.001282810000703
0.007386330049485
0.001282810000703
-0.010924199596047
-0.004820699803531
0.001282810000703
0.001282810000703
0.001282810000703
0.007386330049485
0.001282810000703
-0.004820699803531
-0.010924199596047
-0.004820699803531
0.001282810000703
-0.004820699803531
-0.004820699803531
-0.010924199596047
-0.010924199596047
0.001282810000703
0.007386330049485
0.013489799574018
-0.004820699803531
-0.010924199596047
0.001282810000703
0.013489799574018
0.007386330049485
-0.004820699803531
-0.004820699803531
0.001282810000703
0.001282810000703
-0.004820699803531
-0.010924199596047
-0.004820699803531
-0.017027700319886
-0.023131299763918
0.001282810000703
-0.004820699803531
-0.023131299763918
-0.010924199596047
-0.004820699803531
-0.004820699803531
-0.004820699803531
-0.004820699803531
0.001282810000703
-0.004820699803531
-0.004820699803531
0.001282810000703
0.007386330049485
-0.004820699803531
-0.010924199596047
0.001282810000703
0.001282810000703
-0.004820699803531
-0.004820699803531
-0.004820699803531
-0.004820699803531
-0.010924199596047
-0.017027700319886
0.001282810000703
0.001282810000703
-0.004820699803531
-0.004820699803531
-0.004820699803531
-0.004820699803531
-0.004820699803531
-0.004820699803531
0.001282810000703
-0.004820699803531
0.001282810000703
0.001282810000703
0.007386330049485
-0.004820699803531
-0.023131299763918
-0.004820699803531
0.013489799574018
0.007386330049485
0.001282810000703
-0.004820699803531
-0.004820699803531
0.001282810000703
0.001282810000703
0.007386330049485
0.007386330049485
-0.004820699803531
-0.010924199596047
0.007386330049485
0.007386330049485
-0.004820699803531
-0.004820699803531
0.001282810000703
0.001282810000703
0.001282810000703
-0.004820699803531
0.001282810000703
-0.010924199596047
-0.023131299763918
-0.010924199596047
0.007386330049485
0.007386330049485
-0.004820699803531
-0.010924199596047
-0.004820699803531
0.007386330049485
0.007386330049485
0.007386330049485
0.001282810000703
-0.004820699803531
-0.010924199596047
0.007386330049485
0.013489799574018
-0.004820699803531
-0.004820699803531
0.001282810000703
0.007386330049485
0.007386330049485
0.001282810000703
0.001282810000703
0.001282810000703
-0.010924199596047
0.001282810000703
0.013489799574018
0.001282810000703
-0.004820699803531
0.001282810000703
0.007386330049485
0.007386330049485
0.001282810000703
0.001282810000703
0.007386330049485
0.007386330049485
-0.004820699803531
0.007386330049485
0.013489799574018
-0.010924199596047
-0.004820699803531
0.001282810000703
0.001282810000703
0.013489799574018
-0.004820699803531
-0.004820699803531
0.001282810000703
-0.004820699803531
0.007386330049485
0.013489799574018
0.007386330049485
0.001282810000703
0.001282810000703
0.019593400880694
0.013489799574018
0.007386330049485
0.007386330049485
0.013489799574018
0.019593400880694
0.007386330049485
0.013489799574018
0.007386330049485
-0.004820699803531
-0.004820699803531
0.013489799574018
0.019593400880694
0.007386330049485
-0.010924199596047
-0.004820699803531
0.007386330049485
0.013489799574018
0.007386330049485
0.007386330049485
-0.004820699803531
-0.004820699803531
0.001282810000703
0.013489799574018
0.013489799574018
0.001282810000703
-0.010924199596047
0.001282810000703
0.007386330049485
-0.004820699803531
-0.004820699803531
0.001282810000703
-0.010924199596047
-0.004820699803531
0.007386330049485
0.001282810000703
0.001282810000703
-0.004820699803531
-0.004820699803531
0.007386330049485
0.007386330049485
-0.004820699803531
0.007386330049485
0.001282810000703
-0.004820699803531
0.001282810000703
0.013489799574018
0.001282810000703
-0.004820699803531
0.001282810000703
0.007386330049485
0.007386330049485
0.001282810000703
-0.010924199596047
-0.004820699803531
-0.010924199596047
-0.004820699803531
-0.004820699803531
-0.004820699803531
-0.004820699803531
-0.010924199596047
-0.010924199596047
0.001282810000703
0.001282810000703
-0.004820699803531
0.001282810000703
0.001282810000703
-0.004820699803531
0.001282810000703
0.007386330049485
-0.010924199596047
-0.004820699803531
0.007386330049485
0.013489799574018
0.013489799574018
0.001282810000703
-0.004820699803531
0.001282810000703
-0.004820699803531
0.001282810000703
0.013489799574018
0.001282810000703
-0.010924199596047
-0.004820699803531
0.007386330049485
0.007386330049485
0.007386330049485
-0.004820699803531
0.001282810000703
0.007386330049485
0.001282810000703
-0.004820699803531
-0.004820699803531
-0.010924199596047
0.001282810000703
0.001282810000703
0.001282810000703
0.001282810000703
-0.010924199596047
-0.010924199596047
0.001282810000703
0.001282810000703
-0.004820699803531
-0.010924199596047
0.001282810000703
-0.010924199596047
-0.004820699803531
0.007386330049485
0.001282810000703
-0.010924199596047
-0.017027700319886
-0.004820699803531
0.001282810000703
-0.004820699803531
-0.010924199596047
-0.004820699803531
-0.004820699803531
-0.004820699803531
-0.010924199596047
0.001282810000703
0.001282810000703
-0.010924199596047
-0.010924199596047
0.001282810000703
0.001282810000703
0.001282810000703
-0.004820699803531
0.001282810000703
-0.004820699803531
0.001282810000703
0.007386330049485
0.001282810000703
-0.004820699803531
-0.017027700319886
-0.004820699803531
0.013489799574018
0.007386330049485
-0.017027700319886
-0.010924199596047
-0.010924199596047
-0.010924199596047
-0.010924199596047
-0.010924199596047
-0.010924199596047
-0.017027700319886
-0.010924199596047
0.001282810000703
-0.004820699803531
-0.004820699803531
-0.010924199596047
-0.004820699803531
-0.004820699803531
-0.010924199596047
-0.010924199596047
-0.010924199596047
-0.010924199596047
-0.004820699803531
0.001282810000703
0.001282810000703
-0.017027700319886
-0.023131299763918
-0.010924199596047
-0.004820699803531
-0.004820699803531
-0.010924199596047
0.001282810000703
0.001282810000703
-0.010924199596047
0.007386330049485
0.007386330049485
0.001282810000703
-0.004820699803531
-0.010924199596047
-0.004820699803531
-0.004820699803531
-0.010924199596047
-0.010924199596047
-0.004820699803531
0.001282810000703
-0.004820699803531
0.001282810000703
0.007386330049485
-0.004820699803531
-0.010924199596047
-0.004820699803531
0.001282810000703
-0.004820699803531
-0.010924199596047
-0.004820699803531
-0.004820699803531
0.001282810000703
-0.004820699803531
-0.010924199596047
-0.004820699803531
-0.017027700319886
-0.023131299763918
0.001282810000703
0.001282810000703
-0.017027700319886
-0.023131299763918
-0.010924199596047
-0.004820699803531
-0.004820699803531
0.001282810000703
-0.004820699803531
-0.010924199596047
-0.010924199596047
-0.010924199596047
0.001282810000703
0.001282810000703
-0.010924199596047
-0.004820699803531
-0.004820699803531
-0.004820699803531
0.001282810000703
0.001282810000703
0.001282810000703
-0.004820699803531
-0.004820699803531
0.001282810000703
0.001282810000703
-0.004820699803531
-0.017027700319886
-0.017027700319886
-0.004820699803531
0.007386330049485
0.001282810000703
-0.004820699803531
-0.004820699803531
0.001282810000703
0.007386330049485
0.007386330049485
0.001282810000703
-0.004820699803531
-0.004820699803531
0.001282810000703
0.007386330049485
0.001282810000703
-0.004820699803531
0.007386330049485
0.001282810000703
-0.010924199596047
0.001282810000703
0.007386330049485
-0.010924199596047
-0.010924199596047
-0.004820699803531
0.001282810000703
-0.004820699803531
-0.010924199596047
0.001282810000703
0.001282810000703
0.001282810000703
0.001282810000703
0.007386330049485
0.001282810000703
-0.004820699803531
0.007386330049485
0.013489799574018
0.001282810000703
-0.010924199596047
-0.004820699803531
0.007386330049485
0.007386330049485
0.001282810000703
0.007386330049485
-0.004820699803531
-0.010924199596047
-0.004820699803531
0.007386330049485
0.007386330049485
-0.004820699803531
-0.004820699803531
0.001282810000703
0.001282810000703
0.001282810000703
-0.004820699803531
-0.004820699803531
-0.004820699803531
-0.004820699803531
0.001282810000703
0.001282810000703
-0.004820699803531
-0.017027700319886
-0.010924199596047
0.001282810000703
0.007386330049485
0.007386330049485
0.001282810000703
-0.004820699803531
0.001282810000703
-0.004820699803531
0.001282810000703
0.007386330049485
-0.004820699803531
-0.004820699803531
-0.004820699803531
0.001282810000703
-0.004820699803531
-0.010924199596047
-0.004820699803531
-0.004820699803531
-0.010924199596047
-0.010924199596047
-0.004820699803531
-0.010924199596047
-0.017027700319886
-0.010924199596047
0.007386330049485
0.007386330049485
-0.004820699803531
-0.010924199596047
0.001282810000703
0.007386330049485
0.001282810000703
0.007386330049485
0.001282810000703
-0.010924199596047
-0.010924199596047
0.013489799574018
0.019593400880694
0.001282810000703
-0.010924199596047
0.001282810000703
0.001282810000703
0.001282810000703
0.001282810000703
0.007386330049485
-0.004820699803531
-0.017027700319886
0.001282810000703
0.013489799574018
0.007386330049485
0.001282810000703
-0.004820699803531
0.001282810000703
0.001282810000703
0.001282810000703
0.001282810000703
-0.004820699803531
-0.010924199596047
-0.004820699803531
0.007386330049485
0.013489799574018
0.001282810000703
-0.004820699803531
-0.004820699803531
0.013489799574018
0.007386330049485
0.001282810000703
-0.004820699803531
-0.004820699803531
0.001282810000703
0.001282810000703
0.013489799574018
0.007386330049485
0.001282810000703
0.001282810000703
0.007386330049485
0.013489799574018
0.001282810000703
0.001282810000703
0.007386330049485
0.001282810000703
0.007386330049485
0.007386330049485
0.007386330049485
-0.004820699803531
-0.010924199596047
0.007386330049485
0.013489799574018
-0.004820699803531
-0.010924199596047
-0.004820699803531
0.001282810000703
-0.004820699803531
-0.004820699803531
0.013489799574018
0.001282810000703
-0.004820699803531
-0.004820699803531
0.013489799574018
0.007386330049485
-0.010924199596047
-0.004820699803531
0.001282810000703
-0.004820699803531
-0.004820699803531
0.001282810000703
0.001282810000703
-0.004820699803531
-0.004820699803531
0.013489799574018
0.007386330049485
0.001282810000703
-0.004820699803531
-0.004820699803531
-0.004820699803531
-0.004820699803531
0.001282810000703
0.001282810000703
-0.004820699803531
-0.004820699803531
0.013489799574018
0.019593400880694
0.001282810000703
-0.010924199596047
-0.004820699803531
0.001282810000703
0.007386330049485
0.001282810000703
-0.004820699803531
-0.004820699803531
-0.010924199596047
-0.004820699803531
0.007386330049485
0.007386330049485
0.001282810000703
-0.017027700319886
-0.010924199596047
0.001282810000703
-0.004820699803531
-0.017027700319886
-0.004820699803531
-0.004820699803531
-0.017027700319886
-0.010924199596047
0.007386330049485
-0.004820699803531
-0.017027700319886
-0.010924199596047
0.001282810000703
0.001282810000703
-0.010924199596047
-0.010924199596047
-0.004820699803531
-0.004820699803531
-0.004820699803531
0.001282810000703
0.007386330049485
-0.010924199596047
-0.017027700319886
0.001282810000703
0.013489799574018
-0.004820699803531
-0.023131299763918
-0.010924199596047
-0.010924199596047
-0.010924199596047
-0.004820699803531
0.007386330049485
0.001282810000703
-0.010924199596047
-0.004820699803531
0.007386330049485
-0.004820699803531
-0.004820699803531
-0.010924199596047
0.001282810000703
-0.004820699803531
-0.004820699803531
0.001282810000703
-0.004820699803531
-0.010924199596047
-0.004820699803531
0.001282810000703
0.001282810000703
-0.017027700319886
-0.017027700319886
-0.010924199596047
-0.004820699803531
-0.004820699803531
-0.010924199596047
-0.004820699803531
-0.010924199596047
-0.010924199596047
-0.004820699803531
0.001282810000703
-0.004820699803531
-0.017027700319886
-0.023131299763918
-0.004820699803531
-0.004820699803531
-0.010924199596047
-0.004820699803531
-0.004820699803531
-0.004820699803531
-0.010924199596047
-0.004820699803531
0.001282810000703
-0.010924199596047
-0.017027700319886
-0.017027700319886
0.001282810000703
-0.004820699803531
-0.010924199596047
-0.004820699803531
-0.004820699803531
-0.010924199596047
-0.010924199596047
0.001282810000703
-0.004820699803531
-0.017027700319886
-0.010924199596047
-0.004820699803531
-0.004820699803531
-0.010924199596047
-0.010924199596047
-0.004820699803531
-0.010924199596047
-0.010924199596047
0.001282810000703
0.001282810000703
-0.004820699803531
-0.010924199596047
0.001282810000703
0.013489799574018
0.001282810000703
-0.004820699803531
0.001282810000703
0.001282810000703
0.001282810000703
0.001282810000703
0.001282810000703
0.001282810000703
-0.004820699803531
-0.010924199596047
0.001282810000703
0.001282810000703
-0.010924199596047
-0.017027700319886
-0.004820699803531
0.001282810000703
0.001282810000703
-0.004820699803531
-0.004820699803531
-0.004820699803531
-0.004820699803531
0.001282810000703
0.007386330049485
-0.004820699803531
-0.010924199596047
-0.004820699803531
0.001282810000703
-0.004820699803531
0.001282810000703
0.001282810000703
-0.004820699803531
-0.010924199596047
-0.010924199596047
0.001282810000703
-0.004820699803531
-0.017027700319886
-0.017027700319886
0.001282810000703
0.007386330049485
-0.004820699803531
-0.004820699803531
-0.004820699803531
-0.010924199596047
-0.004820699803531
0.001282810000703
0.001282810000703
-0.010924199596047
-0.017027700319886
-0.004820699803531
0.007386330049485
0.001282810000703
-0.004820699803531
-0.010924199596047
-0.010924199596047
-0.010924199596047
-0.004820699803531
-0.010924199596047
-0.010924199596047
-0.017027700319886
-0.023131299763918
-0.004820699803531
-0.004820699803531
-0.010924199596047
-0.004820699803531
-0.004820699803531
-0.010924199596047
-0.004820699803531
-0.004820699803531
-0.004820699803531
-0.010924199596047
-0.010924199596047
-0.004820699803531
0.001282810000703
0.001282810000703
-0.017027700319886
-0.017027700319886
-0.004820699803531
-0.004820699803531
0.001282810000703
-0.010924199596047
-0.010924199596047
0.001282810000703
-0.004820699803531
0.007386330049485
0.001282810000703
-0.010924199596047
-0.004820699803531
-0.004820699803531
-0.004820699803531
0.001282810000703
-0.004820699803531
-0.004820699803531
-0.017027700319886
-0.010924199596047
-0.010924199596047
0.001282810000703
-0.004820699803531
-0.017027700319886
-0.010924199596047
0.007386330049485
-0.004820699803531
-0.010924199596047
-0.017027700319886
-0.010924199596047
-0.010924199596047
-0.010924199596047
-0.010924199596047
-0.004820699803531
-0.010924199596047
-0.010924199596047
-0.004820699803531
0.001282810000703
0.001282810000703
0.001282810000703
-0.010924199596047
-0.017027700319886
-0.004820699803531
-0.004820699803531
0.001282810000703
0.001282810000703
-0.017027700319886
-0.010924199596047
0.013489799574018
-0.004820699803531
-0.017027700319886
-0.010924199596047
-0.004820699803531
-0.004820699803531
-0.010924199596047
-0.004820699803531
-0.004820699803531
-0.004820699803531
-0.010924199596047
-0.004820699803531
-0.004820699803531
-0.010924199596047
-0.017027700319886
-0.017027700319886
-0.004820699803531
0.001282810000703
-0.004820699803531
-0.010924199596047
-0.004820699803531
-0.010924199596047
0.001282810000703
0.007386330049485
-0.004820699803531
-0.004820699803531
-0.004820699803531
-0.004820699803531
-0.004820699803531
-0.010924199596047
-0.004820699803531
-0.004820699803531
0.001282810000703
-0.010924199596047
-0.010924199596047
0.001282810000703
-0.010924199596047
-0.017027700319886
-0.010924199596047
-0.010924199596047
-0.004820699803531
-0.004820699803531
-0.010924199596047
-0.004820699803531
-0.010924199596047
-0.004820699803531
0.001282810000703
-0.004820699803531
-0.010924199596047
-0.010924199596047
0.007386330049485
0.007386330049485
-0.004820699803531
-0.004820699803531
-0.010924199596047
-0.004820699803531
-0.010924199596047
0.001282810000703
0.001282810000703
-0.017027700319886
-0.010924199596047
-0.004820699803531
-0.004820699803531
-0.010924199596047
-0.017027700319886
-0.010924199596047
0.001282810000703
0.001282810000703
-0.004820699803531
-0.004820699803531
-0.004820699803531
-0.004820699803531
0.001282810000703
0.007386330049485
0.001282810000703
-0.004820699803531
-0.010924199596047
-0.004820699803531
0.007386330049485
0.007386330049485
0.001282810000703
-0.004820699803531
-0.010924199596047
-0.004820699803531
0.007386330049485
0.007386330049485
-0.004820699803531
-0.010924199596047
-0.004820699803531
0.007386330049485
0.013489799574018
0.001282810000703
0.001282810000703
0.007386330049485
-0.004820699803531
-0.004820699803531
0.007386330049485
0.007386330049485
-0.010924199596047
-0.004820699803531
0.001282810000703
0.007386330049485
0.001282810000703
-0.004820699803531
0.001282810000703
-0.004820699803531
-0.004820699803531
0.001282810000703
0.007386330049485
-0.004820699803531
-0.004820699803531
0.001282810000703
0.001282810000703
-0.004820699803531
-0.004820699803531
0.001282810000703
-0.004820699803531
-0.010924199596047
-0.010924199596047
0.007386330049485
-0.004820699803531
-0.017027700319886
0.001282810000703
0.013489799574018
0.007386330049485
0.001282810000703
-0.004820699803531
0.001282810000703
0.001282810000703
0.001282810000703
0.001282810000703
0.001282810000703
-0.004820699803531
-0.004820699803531
0.007386330049485
-0.004820699803531
-0.010924199596047
-0.010924199596047
-0.017027700319886
-0.004820699803531
-0.004820699803531
-0.010924199596047
-0.010924199596047
-0.017027700319886
-0.010924199596047
0.001282810000703
0.001282810000703
0.001282810000703
-0.004820699803531
-0.010924199596047
0.001282810000703
0.007386330049485
0.001282810000703
-0.010924199596047
-0.004820699803531
0.001282810000703
0.001282810000703
0.001282810000703
0.007386330049485
-0.004820699803531
-0.010924199596047
0.001282810000703
0.007386330049485
0.001282810000703
-0.004820699803531
-0.004820699803531
0.001282810000703
0.001282810000703
-0.004820699803531
0.007386330049485
0.001282810000703
-0.010924199596047
-0.010924199596047
0.001282810000703
0.007386330049485
-0.010924199596047
-0.010924199596047
0.001282810000703
-0.004820699803531
-0.004820699803531
0.007386330049485
0.007386330049485
-0.004820699803531
-0.010924199596047
-0.004820699803531
0.007386330049485
0.007386330049485
-0.010924199596047
-0.010924199596047
-0.004820699803531
0.001282810000703
0.007386330049485
0.007386330049485
0.001282810000703
0.001282810000703
0.007386330049485
0.007386330049485
0.007386330049485
-0.004820699803531
-0.017027700319886
-0.004820699803531
0.001282810000703
0.001282810000703
0.001282810000703
-0.010924199596047
-0.010924199596047
-0.010924199596047
-0.004820699803531
0.001282810000703
0.001282810000703
-0.010924199596047
-0.010924199596047
-0.004820699803531
-0.004820699803531
-0.004820699803531
-0.004820699803531
-0.010924199596047
-0.010924199596047
-0.004820699803531
0.001282810000703
-0.004820699803531
-0.017027700319886
-0.023131299763918
0.001282810000703
0.007386330049485
-0.010924199596047
-0.010924199596047
-0.010924199596047
-0.004820699803531
-0.004820699803531
-0.004820699803531
0.001282810000703
-0.010924199596047
-0.010924199596047
-0.004820699803531
0.001282810000703
0.001282810000703
-0.010924199596047
0.001282810000703
0.001282810000703
-0.010924199596047
0.001282810000703
0.001282810000703
0.001282810000703
-0.017027700319886
-0.017027700319886
0.007386330049485
0.007386330049485
-0.010924199596047
-0.010924199596047
-0.004820699803531
0.001282810000703
0.001282810000703
0.001282810000703
-0.004820699803531
-0.010924199596047
-0.010924199596047
-0.004820699803531
0.007386330049485
0.001282810000703
-0.010924199596047
-0.010924199596047
-0.010924199596047
-0.004820699803531
0.001282810000703
-0.004820699803531
-0.010924199596047
-0.017027700319886
-0.010924199596047
0.001282810000703
0.001282810000703
-0.010924199596047
-0.017027700319886
-0.010924199596047
-0.004820699803531
-0.004820699803531
-0.010924199596047
-0.004820699803531
-0.010924199596047
-0.010924199596047
-0.010924199596047
-0.010924199596047
-0.017027700319886
-0.023131299763918
-0.017027700319886
-0.004820699803531
-0.004820699803531
-0.010924199596047
-0.010924199596047
-0.004820699803531
-0.010924199596047
-0.017027700319886
0.001282810000703
0.001282810000703
-0.010924199596047
-0.010924199596047
-0.004820699803531
-0.004820699803531
-0.004820699803531
-0.010924199596047
-0.004820699803531
-0.004820699803531
-0.010924199596047
-0.023131299763918
-0.010924199596047
-0.017027700319886
-0.023131299763918
-0.010924199596047
0.001282810000703
0.001282810000703
-0.004820699803531
-0.010924199596047
-0.004820699803531
-0.004820699803531
-0.004820699803531
0.001282810000703
-0.004820699803531
-0.017027700319886
-0.010924199596047
0.001282810000703
-0.004820699803531
-0.010924199596047
-0.023131299763918
-0.010924199596047
-0.004820699803531
-0.004820699803531
-0.017027700319886
-0.010924199596047
-0.017027700319886
-0.023131299763918
-0.004820699803531
0.001282810000703
-0.004820699803531
-0.017027700319886
-0.023131299763918
-0.010924199596047
-0.004820699803531
-0.010924199596047
-0.010924199596047
-0.010924199596047
-0.010924199596047
-0.017027700319886
-0.010924199596047
0.001282810000703
-0.017027700319886
-0.017027700319886
-0.010924199596047
-0.004820699803531
-0.004820699803531
-0.017027700319886
-0.004820699803531
-0.010924199596047
-0.023131299763918
-0.004820699803531
0.007386330049485
-0.004820699803531
-0.023131299763918
-0.017027700319886
0.001282810000703
0.001282810000703
0.001282810000703
-0.010924199596047
-0.004820699803531
-0.004820699803531
-0.010924199596047
-0.004820699803531
0.001282810000703
-0.010924199596047
-0.017027700319886
-0.004820699803531
0.007386330049485
-0.004820699803531
-0.017027700319886
-0.004820699803531
-0.004820699803531
-0.004820699803531
-0.004820699803531
0.001282810000703
-0.004820699803531
-0.004820699803531
-0.004820699803531
0.001282810000703
0.001282810000703
-0.010924199596047
-0.010924199596047
-0.004820699803531
-0.010924199596047
-0.010924199596047
-0.004820699803531
-0.004820699803531
-0.004820699803531
-0.004820699803531
0.001282810000703
0.007386330049485
-0.004820699803531
-0.017027700319886
-0.017027700319886
-0.004820699803531
0.001282810000703
-0.004820699803531
-0.004820699803531
-0.004820699803531
0.001282810000703
-0.004820699803531
0.007386330049485
0.007386330049485
-0.004820699803531
-0.010924199596047
0.001282810000703
0.007386330049485
-0.004820699803531
-0.004820699803531
0.001282810000703
-0.004820699803531
0.007386330049485
0.013489799574018
0.007386330049485
0.001282810000703
-0.004820699803531
0.001282810000703
0.013489799574018
0.001282810000703
-0.004820699803531
-0.004820699803531
0.001282810000703
-0.004820699803531
-0.004820699803531
0.001282810000703
-0.004820699803531
-0.004820699803531
-0.010924199596047
-0.004820699803531
-0.004820699803531
-0.017027700319886
-0.017027700319886
-0.010924199596047
-0.017027700319886
-0.004820699803531
-0.004820699803531
0.001282810000703
-0.010924199596047
-0.017027700319886
-0.010924199596047
0.001282810000703
-0.010924199596047
-0.017027700319886
-0.017027700319886
-0.010924199596047
-0.010924199596047
-0.004820699803531
0.001282810000703
-0.010924199596047
-0.017027700319886
-0.010924199596047
-0.004820699803531
0.001282810000703
-0.010924199596047
-0.017027700319886
-0.017027700319886
-0.004820699803531
-0.004820699803531
-0.010924199596047
-0.010924199596047
-0.017027700319886
-0.017027700319886
-0.010924199596047
-0.004820699803531
-0.010924199596047
-0.029234800487757
-0.017027700319886
-0.010924199596047
-0.017027700319886
-0.017027700319886
-0.010924199596047
-0.010924199596047
-0.010924199596047
-0.010924199596047
-0.004820699803531
-0.010924199596047
-0.023131299763918
-0.017027700319886
-0.004820699803531
-0.004820699803531
-0.010924199596047
-0.004820699803531
-0.004820699803531
-0.004820699803531
-0.004820699803531
-0.010924199596047
-0.004820699803531
-0.010924199596047
-0.017027700319886
-0.004820699803531
0.001282810000703
-0.010924199596047
-0.017027700319886
-0.004820699803531
0.001282810000703
-0.004820699803531
-0.010924199596047
-0.010924199596047
-0.004820699803531
-0.017027700319886
-0.017027700319886
-0.004820699803531
-0.004820699803531
-0.010924199596047
-0.017027700319886
-0.004820699803531
-0.004820699803531
-0.004820699803531
0.001282810000703
-0.004820699803531
-0.010924199596047
-0.010924199596047
-0.004820699803531
0.007386330049485
-0.004820699803531
-0.010924199596047
-0.010924199596047
-0.004820699803531
0.007386330049485
-0.004820699803531
-0.004820699803531
-0.004820699803531
-0.010924199596047
-0.010924199596047
0.001282810000703
0.001282810000703
-0.017027700319886
-0.010924199596047
0.007386330049485
0.001282810000703
0.001282810000703
0.001282810000703
0.001282810000703
0.001282810000703
-0.010924199596047
0.001282810000703
0.013489799574018
-0.004820699803531
-0.017027700319886
-0.004820699803531
0.013489799574018
0.007386330049485
0.001282810000703
0.007386330049485
0.001282810000703
-0.004820699803531
-0.010924199596047
0.001282810000703
0.007386330049485
-0.010924199596047
-0.010924199596047
0.013489799574018
0.007386330049485
0.001282810000703
0.007386330049485
0.013489799574018
0.007386330049485
0.001282810000703
0.007386330049485
0.007386330049485
-0.004820699803531
-0.004820699803531
0.007386330049485
0.013489799574018
0.007386330049485
0.001282810000703
0.001282810000703
0.001282810000703
0.007386330049485
0.001282810000703
0.001282810000703
0.001282810000703
-0.010924199596047
0.001282810000703
0.013489799574018
0.001282810000703
-0.004820699803531
0.001282810000703
-0.004820699803531
0.001282810000703
0.001282810000703
-0.004820699803531
-0.004820699803531
-0.004820699803531
-0.010924199596047
-0.004820699803531
0.007386330049485
-0.004820699803531
-0.017027700319886
-0.004820699803531
0.007386330049485
0.001282810000703
-0.004820699803531
-0.010924199596047
0.001282810000703
-0.010924199596047
-0.010924199596047
0.007386330049485
0.001282810000703
-0.017027700319886
-0.023131299763918
-0.004820699803531
0.007386330049485
-0.004820699803531
-0.010924199596047
-0.004820699803531
-0.004820699803531
-0.004820699803531
-0.004820699803531
0.001282810000703
-0.004820699803531
-0.017027700319886
0.001282810000703
0.001282810000703
-0.010924199596047
-0.010924199596047
-0.010924199596047
-0.004820699803531
-0.004820699803531
-0.004820699803531
0.001282810000703
-0.004820699803531
-0.017027700319886
-0.004820699803531
0.007386330049485
0.001282810000703
-0.010924199596047
-0.010924199596047
-0.010924199596047
-0.010924199596047
-0.004820699803531
-0.010924199596047
-0.010924199596047
-0.017027700319886
-0.010924199596047
0.001282810000703
-0.004820699803531
-0.010924199596047
-0.010924199596047
-0.010924199596047
-0.004820699803531
-0.004820699803531
-0.004820699803531
-0.004820699803531
0.001282810000703
-0.004820699803531
-0.010924199596047
0.001282810000703
0.007386330049485
-0.010924199596047
-0.010924199596047
-0.004820699803531
0.001282810000703
-0.010924199596047
-0.017027700319886
-0.010924199596047
-0.004820699803531
-0.004820699803531
0.001282810000703
0.007386330049485
-0.010924199596047
-0.017027700319886
-0.010924199596047
0.001282810000703
0.001282810000703
-0.004820699803531
-0.010924199596047
-0.004820699803531
-0.010924199596047
-0.010924199596047
0.007386330049485
-0.004820699803531
-0.017027700319886
-0.010924199596047
0.001282810000703
-0.004820699803531
-0.017027700319886
-0.010924199596047
0.001282810000703
0.001282810000703
-0.004820699803531
0.007386330049485
0.001282810000703
-0.010924199596047
-0.010924199596047
-0.004820699803531
0.001282810000703
-0.004820699803531
-0.004820699803531
-0.010924199596047
-0.004820699803531
-0.004820699803531
0.001282810000703
0.001282810000703
0.001282810000703
-0.010924199596047
-0.004820699803531
0.001282810000703
0.013489799574018
0.007386330049485
-0.004820699803531
-0.010924199596047
0.001282810000703
0.013489799574018
0.001282810000703
0.001282810000703
-0.004820699803531
-0.004820699803531
-0.004820699803531
0.007386330049485
-0.004820699803531
-0.010924199596047
-0.004820699803531
0.007386330049485
0.007386330049485
-0.010924199596047
-0.010924199596047
-0.004820699803531
-0.004820699803531
-0.010924199596047
-0.010924199596047
-0.010924199596047
-0.023131299763918
-0.023131299763918
-0.010924199596047
0.001282810000703
-0.010924199596047
-0.017027700319886
-0.010924199596047
-0.010924199596047
-0.017027700319886
-0.010924199596047
-0.004820699803531
-0.017027700319886
-0.010924199596047
-0.010924199596047
-0.004820699803531
-0.010924199596047
-0.017027700319886
-0.010924199596047
-0.010924199596047
-0.010924199596047
-0.004820699803531
-0.010924199596047
-0.010924199596047
-0.017027700319886
-0.017027700319886
-0.004820699803531
-0.004820699803531
-0.017027700319886
-0.017027700319886
-0.010924199596047
-0.010924199596047
-0.010924199596047
-0.004820699803531
-0.010924199596047
-0.017027700319886
-0.004820699803531
-0.004820699803531
0.001282810000703
0.001282810000703
-0.004820699803531
-0.010924199596047
-0.004820699803531
0.001282810000703
-0.004820699803531
-0.004820699803531
-0.004820699803531
-0.010924199596047
-0.010924199596047
0.001282810000703
0.007386330049485
-0.004820699803531
-0.010924199596047
0.001282810000703
0.007386330049485
0.001282810000703
0.001282810000703
-0.004820699803531
-0.004820699803531
-0.010924199596047
-0.004820699803531
0.001282810000703
-0.004820699803531
-0.017027700319886
-0.017027700319886
0.001282810000703
0.013489799574018
0.001282810000703
-0.004820699803531
0.001282810000703
-0.010924199596047
-0.017027700319886
0.001282810000703
0.001282810000703
-0.004820699803531
-0.004820699803531
0.001282810000703
0.001282810000703
-0.010924199596047
-0.010924199596047
-0.004820699803531
0.001282810000703
-0.004820699803531
-0.010924199596047
-0.004820699803531
-0.004820699803531
-0.010924199596047
0.001282810000703
0.007386330049485
0.007386330049485
0.001282810000703
-0.004820699803531
-0.004820699803531
-0.004820699803531
0.001282810000703
0.001282810000703
0.007386330049485
0.001282810000703
-0.010924199596047
-0.004820699803531
0.007386330049485
0.007386330049485
-0.004820699803531
-0.010924199596047
0.001282810000703
0.001282810000703
-0.004820699803531
0.001282810000703
-0.004820699803531
-0.004820699803531
0.001282810000703
0.001282810000703
0.013489799574018
0.001282810000703
-0.004820699803531
0.007386330049485
0.007386330049485
0.007386330049485
-0.004820699803531
-0.004820699803531
0.001282810000703
-0.004820699803531
0.001282810000703
0.001282810000703
-0.017027700319886
-0.017027700319886
-0.004820699803531
0.007386330049485
0.001282810000703
-0.004820699803531
-0.004820699803531
-0.004820699803531
-0.010924199596047
-0.010924199596047
0.001282810000703
0.001282810000703
-0.010924199596047
-0.010924199596047
-0.004820699803531
0.001282810000703
0.001282810000703
-0.010924199596047
0.001282810000703
0.001282810000703
-0.010924199596047
-0.004820699803531
0.001282810000703
-0.010924199596047
-0.004820699803531
-0.004820699803531
0.001282810000703
0.001282810000703
-0.010924199596047
-0.017027700319886
-0.004820699803531
-0.004820699803531
0.001282810000703
0.001282810000703
0.001282810000703
-0.004820699803531
-0.010924199596047
-0.004820699803531
0.001282810000703
-0.010924199596047
-0.017027700319886
-0.010924199596047
-0.004820699803531
-0.004820699803531
-0.010924199596047
-0.004820699803531
-0.010924199596047
-0.010924199596047
-0.010924199596047
0.001282810000703
-0.004820699803531
-0.017027700319886
-0.010924199596047
-0.004820699803531
-0.010924199596047
-0.010924199596047
-0.004820699803531
-0.004820699803531
-0.017027700319886
-0.010924199596047
0.001282810000703
0.001282810000703
-0.017027700319886
-0.017027700319886
-0.010924199596047
0.001282810000703
-0.010924199596047
-0.010924199596047
-0.004820699803531
-0.010924199596047
-0.017027700319886
-0.004820699803531
0.007386330049485
-0.004820699803531
-0.017027700319886
-0.017027700319886
-0.010924199596047
0.001282810000703
-0.004820699803531
-0.017027700319886
-0.004820699803531
-0.010924199596047
-0.010924199596047
-0.004820699803531
-0.004820699803531
-0.010924199596047
-0.004820699803531
0.007386330049485
0.001282810000703
-0.004820699803531
-0.010924199596047
-0.010924199596047
-0.004820699803531
-0.004820699803531
-0.004820699803531
0.001282810000703
-0.017027700319886
-0.017027700319886
-0.010924199596047
-0.004820699803531
-0.004820699803531
-0.004820699803531
-0.004820699803531
-0.004820699803531
-0.004820699803531
-0.004820699803531
-0.004820699803531
0.001282810000703
-0.010924199596047
-0.010924199596047
0.001282810000703
0.001282810000703
-0.010924199596047
-0.017027700319886
-0.017027700319886
0.001282810000703
-0.004820699803531
-0.010924199596047
-0.004820699803531
-0.017027700319886
-0.017027700319886
-0.010924199596047
0.001282810000703
-0.010924199596047
-0.023131299763918
-0.010924199596047
0.001282810000703
0.001282810000703
-0.004820699803531
-0.004820699803531
-0.004820699803531
-0.010924199596047
-0.010924199596047
0.001282810000703
0.001282810000703
-0.010924199596047
-0.010924199596047
0.001282810000703
0.001282810000703
0.007386330049485
-0.004820699803531
0.001282810000703
-0.004820699803531
-0.004820699803531
-0.004820699803531
0.001282810000703
-0.004820699803531
-0.010924199596047
0.001282810000703
0.007386330049485
0.001282810000703
0.001282810000703
-0.004820699803531
0.007386330049485
0.001282810000703
-0.004820699803531
0.013489799574018
0.007386330049485
-0.010924199596047
-0.004820699803531
0.001282810000703
0.001282810000703
0.001282810000703
0.001282810000703
0.007386330049485
0.007386330049485
0.007386330049485
0.001282810000703
0.007386330049485
0.007386330049485
0.001282810000703
0.007386330049485
0.019593400880694
0.001282810000703
-0.004820699803531
-0.010924199596047
0.001282810000703
0.007386330049485
0.001282810000703
-0.004820699803531
-0.004820699803531
-0.010924199596047
-0.010924199596047
0.001282810000703
0.007386330049485
-0.010924199596047
-0.010924199596047
-0.004820699803531
0.001282810000703
0.001282810000703
-0.010924199596047
-0.004820699803531
-0.004820699803531
-0.017027700319886
0.001282810000703
0.007386330049485
-0.010924199596047
-0.017027700319886
-0.010924199596047
-0.004820699803531
-0.004820699803531
-0.004820699803531
-0.017027700319886
-0.010924199596047
-0.010924199596047
-0.010924199596047
0.001282810000703
-0.004820699803531
-0.017027700319886
-0.017027700319886
-0.004820699803531
0.001282810000703
0.001282810000703
-0.017027700319886
-0.010924199596047
-0.004820699803531
-0.004820699803531
0.001282810000703
0.007386330049485
0.001282810000703
-0.004820699803531
-0.004820699803531
-0.004820699803531
0.001282810000703
0.001282810000703
-0.004820699803531
0.001282810000703
0.001282810000703
-0.004820699803531
0.007386330049485
0.013489799574018
0.001282810000703
0.001282810000703
0.013489799574018
0.013489799574018
0.001282810000703
-0.004820699803531
0.001282810000703
0.013489799574018
0.007386330049485
0.007386330049485
0.007386330049485
0.001282810000703
-0.004820699803531
0.001282810000703
0.013489799574018
0.007386330049485
-0.004820699803531
-0.004820699803531
0.007386330049485
0.013489799574018
0.001282810000703
0.001282810000703
0.007386330049485
-0.010924199596047
0.001282810000703
0.013489799574018
0.001282810000703
-0.004820699803531
-0.004820699803531
-0.004820699803531
0.007386330049485
0.001282810000703
0.001282810000703
0.001282810000703
0.001282810000703
0.001282810000703
0.001282810000703
0.013489799574018
0.007386330049485
-0.004820699803531
-0.004820699803531
0.007386330049485
0.007386330049485
-0.004820699803531
-0.010924199596047
0.001282810000703
-0.004820699803531
-0.004820699803531
0.001282810000703
0.007386330049485
-0.004820699803531
-0.010924199596047
-0.004820699803531
0.007386330049485
0.001282810000703
0.001282810000703
-0.004820699803531
0.001282810000703
0.001282810000703
0.001282810000703
0.001282810000703
0.001282810000703
-0.004820699803531
-0.004820699803531
0.007386330049485
0.013489799574018
-0.010924199596047
-0.010924199596047
0.013489799574018
0.013489799574018
0.007386330049485
0.001282810000703
0.007386330049485
-0.004820699803531
-0.010924199596047
0.001282810000703
0.007386330049485
0.001282810000703
-0.017027700319886
-0.004820699803531
0.007386330049485
0.007386330049485
0.007386330049485
0.007386330049485
-0.004820699803531
-0.010924199596047
-0.004820699803531
0.007386330049485
-0.004820699803531
-0.010924199596047
-0.004820699803531
0.001282810000703
0.001282810000703
0.001282810000703
-0.004820699803531
0.001282810000703
-0.004820699803531
0.001282810000703
0.001282810000703
0.007386330049485
-0.004820699803531
-0.010924199596047
0.001282810000703
0.001282810000703
0.007386330049485
0.007386330049485
-0.004820699803531
0.007386330049485
0.013489799574018
0.007386330049485
0.001282810000703
0.001282810000703
-0.004820699803531
-0.004820699803531
0.001282810000703
0.001282810000703
0.001282810000703
0.001282810000703
0.001282810000703
0.007386330049485
0.001282810000703
-0.004820699803531
-0.004820699803531
-0.004820699803531
-0.010924199596047
0.001282810000703
0.013489799574018
-0.004820699803531
-0.004820699803531
0.001282810000703
0.001282810000703
0.007386330049485
0.001282810000703
-0.004820699803531
-0.004820699803531
-0.010924199596047
-0.017027700319886
0.007386330049485
0.013489799574018
-0.010924199596047
-0.017027700319886
0.001282810000703
0.007386330049485
0.001282810000703
-0.004820699803531
-0.004820699803531
-0.004820699803531
-0.010924199596047
0.001282810000703
0.013489799574018
-0.004820699803531
-0.010924199596047
-0.004820699803531
0.001282810000703
0.007386330049485
-0.004820699803531
0.001282810000703
-0.004820699803531
-0.004820699803531
-0.004820699803531
0.001282810000703
0.001282810000703
-0.010924199596047
-0.004820699803531
0.007386330049485
0.001282810000703
0.001282810000703
-0.004820699803531
-0.004820699803531
0.001282810000703
0.001282810000703
0.001282810000703
0.001282810000703
-0.010924199596047
-0.010924199596047
-0.004820699803531
0.007386330049485
0.001282810000703
-0.004820699803531
-0.004820699803531
-0.004820699803531
0.001282810000703
-0.004820699803531
-0.004820699803531
0.007386330049485
-0.004820699803531
-0.004820699803531
0.007386330049485
0.007386330049485
-0.004820699803531
-0.010924199596047
-0.004820699803531
0.001282810000703
-0.010924199596047
-0.017027700319886
0.001282810000703
-0.010924199596047
-0.017027700319886
-0.004820699803531
0.007386330049485
0.001282810000703
-0.017027700319886
-0.010924199596047
0.007386330049485
-0.004820699803531
-0.017027700319886
-0.010924199596047
-0.004820699803531
-0.010924199596047
-0.004820699803531
0.013489799574018
0.001282810000703
-0.010924199596047
-0.004820699803531
0.001282810000703
0.001282810000703
-0.004820699803531
-0.010924199596047
-0.004820699803531
-0.010924199596047
-0.004820699803531
0.001282810000703
0.007386330049485
-0.004820699803531
-0.010924199596047
0.001282810000703
0.001282810000703
-0.004820699803531
-0.004820699803531
-0.017027700319886
-0.010924199596047
-0.010924199596047
-0.010924199596047
0.001282810000703
0.001282810000703
-0.010924199596047
-0.010924199596047
-0.010924199596047
0.001282810000703
-0.004820699803531
-0.017027700319886
-0.010924199596047
-0.004820699803531
-0.010924199596047
-0.010924199596047
0.007386330049485
-0.004820699803531
-0.017027700319886
0.001282810000703
0.001282810000703
-0.004820699803531
-0.010924199596047
-0.023131299763918
-0.010924199596047
-0.010924199596047
-0.010924199596047
-0.004820699803531
-0.004820699803531
-0.017027700319886
-0.017027700319886
-0.004820699803531
0.001282810000703
-0.010924199596047
-0.017027700319886
-0.010924199596047
-0.004820699803531
-0.010924199596047
-0.010924199596047
0.001282810000703
-0.004820699803531
-0.010924199596047
0.001282810000703
0.001282810000703
-0.010924199596047
-0.010924199596047
-0.004820699803531
0.001282810000703
-0.004820699803531
-0.004820699803531
-0.004820699803531
0.001282810000703
-0.004820699803531
-0.004820699803531
0.013489799574018
0.001282810000703
-0.010924199596047
-0.004820699803531
0.001282810000703
0.007386330049485
-0.004820699803531
-0.010924199596047
-0.004820699803531
-0.004820699803531
0.001282810000703
0.007386330049485
0.001282810000703
-0.010924199596047
-0.017027700319886
-0.010924199596047
-0.004820699803531
-0.004820699803531
-0.010924199596047
-0.017027700319886
-0.010924199596047
-0.004820699803531
0.001282810000703
0.001282810000703
0.001282810000703
-0.010924199596047
-0.017027700319886
-0.004820699803531
0.001282810000703
-0.010924199596047
-0.017027700319886
-0.010924199596047
-0.004820699803531
0.001282810000703
0.001282810000703
-0.004820699803531
-0.010924199596047
-0.017027700319886
-0.017027700319886
-0.004820699803531
-0.010924199596047
-0.017027700319886
-0.010924199596047
0.001282810000703
0.001282810000703
-0.004820699803531
0.001282810000703
0.007386330049485
-0.010924199596047
0.001282810000703
0.007386330049485
-0.004820699803531
-0.010924199596047
-0.010924199596047
0.001282810000703
0.007386330049485
0.001282810000703
-0.004820699803531
0.001282810000703
0.001282810000703
-0.004820699803531
-0.004820699803531
0.007386330049485
-0.004820699803531
-0.004820699803531
-0.004820699803531
0.007386330049485
0.013489799574018
0.007386330049485
0.001282810000703
-0.004820699803531
0.001282810000703
0.013489799574018
0.007386330049485
0.007386330049485
0.001282810000703
-0.010924199596047
0.001282810000703
0.013489799574018
0.001282810000703
-0.004820699803531
0.001282810000703
0.007386330049485
-0.004820699803531
0.007386330049485
0.013489799574018
0.001282810000703
-0.004820699803531
0.001282810000703
0.007386330049485
0.013489799574018
0.001282810000703
-0.004820699803531
0.007386330049485
0.019593400880694
0.007386330049485
0.001282810000703
0.001282810000703
-0.017027700319886
-0.004820699803531
0.007386330049485
0.001282810000703
-0.004820699803531
-0.004820699803531
-0.004820699803531
0.007386330049485
0.001282810000703
0.001282810000703
0.001282810000703
-0.010924199596047
-0.004820699803531
-0.004820699803531
-0.004820699803531
0.007386330049485
-0.004820699803531
-0.017027700319886
0.001282810000703
0.007386330049485
-0.004820699803531
-0.010924199596047
-0.010924199596047
-0.017027700319886
-0.010924199596047
-0.004820699803531
-0.004820699803531
-0.010924199596047
-0.023131299763918
-0.010924199596047
0.001282810000703
-0.004820699803531
-0.010924199596047
-0.017027700319886
-0.017027700319886
-0.010924199596047
-0.004820699803531
-0.004820699803531
-0.004820699803531
-0.017027700319886
-0.017027700319886
0.001282810000703
0.001282810000703
-0.017027700319886
-0.010924199596047
-0.004820699803531
-0.017027700319886
-0.017027700319886
-0.004820699803531
-0.004820699803531
-0.004820699803531
-0.004820699803531
-0.004820699803531
0.007386330049485
0.001282810000703
-0.004820699803531
-0.004820699803531
0.001282810000703
0.001282810000703
0.001282810000703
0.001282810000703
-0.004820699803531
-0.004820699803531
0.007386330049485
0.007386330049485
0.013489799574018
0.001282810000703
-0.004820699803531
0.001282810000703
0.001282810000703
0.007386330049485
0.001282810000703
-0.004820699803531
-0.004820699803531
0.001282810000703
0.007386330049485
0.013489799574018
0.007386330049485
-0.004820699803531
0.001282810000703
0.013489799574018
0.007386330049485
-0.010924199596047
-0.004820699803531
-0.004820699803531
0.007386330049485
0.001282810000703
0.001282810000703
0.007386330049485
-0.004820699803531
-0.010924199596047
-0.004820699803531
-0.004820699803531
0.001282810000703
-0.010924199596047
-0.010924199596047
-0.004820699803531
-0.004820699803531
-0.004820699803531
0.007386330049485
-0.004820699803531
-0.017027700319886
-0.004820699803531
0.007386330049485
-0.004820699803531
-0.010924199596047
-0.004820699803531
-0.004820699803531
0.001282810000703
0.007386330049485
-0.004820699803531
0.001282810000703
-0.004820699803531
-0.010924199596047
0.007386330049485
0.001282810000703
-0.010924199596047
-0.004820699803531
-0.004820699803531
0.001282810000703
0.001282810000703
0.001282810000703
0.007386330049485
-0.004820699803531
-0.004820699803531
0.001282810000703
0.001282810000703
-0.004820699803531
-0.010924199596047
-0.010924199596047
-0.004820699803531
0.007386330049485
0.001282810000703
-0.010924199596047
-0.004820699803531
-0.004820699803531
-0.004820699803531
0.007386330049485
0.001282810000703
-0.004820699803531
-0.010924199596047
0.001282810000703
0.007386330049485
0.001282810000703
-0.010924199596047
-0.010924199596047
-0.004820699803531
0.001282810000703
-0.004820699803531
0.001282810000703
-0.004820699803531
-0.010924199596047
-0.004820699803531
-0.004820699803531
0.001282810000703
-0.004820699803531
-0.017027700319886
-0.004820699803531
-0.004820699803531
-0.010924199596047
0.001282810000703
-0.004820699803531
-0.017027700319886
-0.023131299763918
-0.004820699803531
0.001282810000703
-0.017027700319886
-0.029234800487757
-0.023131299763918
-0.004820699803531
-0.004820699803531
-0.010924199596047
0.001282810000703
-0.010924199596047
-0.023131299763918
-0.004820699803531
0.001282810000703
-0.004820699803531
-0.010924199596047
-0.010924199596047
0.001282810000703
0.001282810000703
0.001282810000703
-0.004820699803531
-0.010924199596047
-0.023131299763918
-0.017027700319886
0.001282810000703
0.001282810000703
-0.010924199596047
-0.017027700319886
-0.010924199596047
0.001282810000703
0.001282810000703
0.001282810000703
0.007386330049485
-0.004820699803531
-0.010924199596047
0.001282810000703
0.007386330049485
0.001282810000703
-0.004820699803531
-0.004820699803531
0.007386330049485
0.007386330049485
-0.004820699803531
-0.004820699803531
0.001282810000703
-0.004820699803531
-0.004820699803531
0.007386330049485
0.001282810000703
0.001282810000703
0.001282810000703
0.001282810000703
0.007386330049485
0.001282810000703
-0.004820699803531
0.001282810000703
0.001282810000703
-0.004820699803531
0.001282810000703
0.013489799574018
0.001282810000703
0.001282810000703
-0.004820699803531
0.013489799574018
0.013489799574018
0.001282810000703
-0.004820699803531
0.007386330049485
0.007386330049485
0.007386330049485
0.007386330049485
0.007386330049485
0.001282810000703
0.001282810000703
0.007386330049485
0.007386330049485
0.007386330049485
0.001282810000703
0.007386330049485
0.007386330049485
0.013489799574018
0.013489799574018
0.013489799574018
0.007386330049485
-0.004820699803531
0.013489799574018
0.025696899741888
0.013489799574018
0.007386330049485
0.001282810000703
0.013489799574018
0.025696899741888
0.013489799574018
0.013489799574018
0.013489799574018
0.007386330049485
0.007386330049485
0.007386330049485
0.007386330049485
0.007386330049485
0.007386330049485
0.007386330049485
0.013489799574018
0.007386330049485
-0.004820699803531
0.007386330049485
0.007386330049485
-0.004820699803531
0.007386330049485
0.007386330049485
0.001282810000703
0.001282810000703
-0.004820699803531
0.013489799574018
0.013489799574018
0.007386330049485
0.007386330049485
0.007386330049485
0.001282810000703
0.007386330049485
0.013489799574018
0.013489799574018
0.001282810000703
0.001282810000703
0.001282810000703
0.013489799574018
0.013489799574018
0.001282810000703
0.007386330049485
0.013489799574018
0.007386330049485
0.019593400880694
0.019593400880694
0.007386330049485
0.001282810000703
0.007386330049485
0.013489799574018
0.013489799574018
0.001282810000703
0.001282810000703
0.001282810000703
0.007386330049485
0.001282810000703
0.007386330049485
0.007386330049485
-0.010924199596047
0.001282810000703
0.007386330049485
0.013489799574018
0.007386330049485
-0.004820699803531
0.007386330049485
0.007386330049485
0.001282810000703
0.013489799574018
0.013489799574018
0.007386330049485
0.001282810000703
0.007386330049485
0.007386330049485
0.007386330049485
0.001282810000703
-0.004820699803531
0.007386330049485
0.013489799574018
0.007386330049485
-0.004820699803531
0.001282810000703
-0.004820699803531
-0.004820699803531
0.007386330049485
0.007386330049485
-0.004820699803531
-0.010924199596047
-0.010924199596047
0.007386330049485
0.001282810000703
0.001282810000703
0.001282810000703
0.001282810000703
-0.004820699803531
-0.004820699803531
0.007386330049485
-0.010924199596047
-0.017027700319886
-0.010924199596047
-0.010924199596047
-0.004820699803531
-0.010924199596047
-0.010924199596047
0.001282810000703
0.001282810000703
0.001282810000703
0.001282810000703
0.001282810000703
-0.004820699803531
-0.010924199596047
-0.010924199596047
0.007386330049485
0.007386330049485
-0.010924199596047
-0.017027700319886
-0.004820699803531
0.001282810000703
0.001282810000703
0.001282810000703
-0.010924199596047
-0.017027700319886
-0.010924199596047
-0.004820699803531
0.001282810000703
-0.010924199596047
-0.017027700319886
-0.004820699803531
-0.004820699803531
0.001282810000703
0.001282810000703
-0.004820699803531
-0.017027700319886
-0.023131299763918
-0.010924199596047
0.001282810000703
-0.004820699803531
-0.010924199596047
-0.010924199596047
0.001282810000703
-0.004820699803531
-0.010924199596047
-0.004820699803531
-0.017027700319886
-0.023131299763918
-0.010924199596047
-0.004820699803531
-0.010924199596047
-0.023131299763918
-0.017027700319886
-0.010924199596047
-0.004820699803531
-0.010924199596047
-0.017027700319886
-0.004820699803531
-0.017027700319886
-0.017027700319886
-0.004820699803531
0.001282810000703
-0.004820699803531
-0.023131299763918
-0.017027700319886
0.001282810000703
-0.004820699803531
-0.017027700319886
-0.010924199596047
-0.004820699803531
-0.004820699803531
0.007386330049485
0.001282810000703
-0.004820699803531
-0.004820699803531
-0.010924199596047
-0.004820699803531
0.007386330049485
-0.004820699803531
-0.004820699803531
0.001282810000703
0.001282810000703
-0.004820699803531
0.007386330049485
0.007386330049485
-0.004820699803531
-0.010924199596047
0.001282810000703
0.007386330049485
0.001282810000703
-0.010924199596047
-0.010924199596047
0.001282810000703
0.001282810000703
0.007386330049485
0.001282810000703
0.001282810000703
-0.004820699803531
0.001282810000703
0.013489799574018
0.013489799574018
0.001282810000703
-0.010924199596047
0.001282810000703
0.007386330049485
-0.004820699803531
-0.004820699803531
-0.010924199596047
-0.010924199596047
-0.010924199596047
-0.004820699803531
0.007386330049485
0.001282810000703
-0.010924199596047
-0.004820699803531
0.007386330049485
0.001282810000703
-0.004820699803531
-0.004820699803531
-0.004820699803531
-0.004820699803531
0.001282810000703
0.007386330049485
0.013489799574018
0.001282810000703
-0.004820699803531
0.013489799574018
0.013489799574018
0.001282810000703
0.001282810000703
0.001282810000703
0.001282810000703
0.001282810000703
0.001282810000703
0.001282810000703
0.001282810000703
-0.004820699803531
-0.004820699803531
0.013489799574018
0.007386330049485
0.001282810000703
0.007386330049485
0.007386330049485
-0.004820699803531
0.007386330049485
0.013489799574018
0.007386330049485
-0.010924199596047
-0.004820699803531
0.007386330049485
0.013489799574018
0.007386330049485
-0.004820699803531
0.001282810000703
0.007386330049485
0.013489799574018
0.013489799574018
0.007386330049485
0.001282810000703
0.001282810000703
0.001282810000703
0.013489799574018
0.007386330049485
0.001282810000703
0.001282810000703
-0.004820699803531
-0.004820699803531
-0.004820699803531
-0.004820699803531
0.001282810000703
-0.004820699803531
0.001282810000703
0.001282810000703
0.001282810000703
-0.010924199596047
-0.010924199596047
-0.004820699803531
0.007386330049485
0.007386330049485
-0.004820699803531
0.001282810000703
0.001282810000703
0.001282810000703
0.007386330049485
0.013489799574018
0.001282810000703
-0.004820699803531
0.001282810000703
0.001282810000703
0.001282810000703
0.001282810000703
0.001282810000703
0.007386330049485
0.001282810000703
-0.004820699803531
0.013489799574018
0.007386330049485
-0.017027700319886
-0.017027700319886
0.001282810000703
0.007386330049485
-0.004820699803531
-0.010924199596047
-0.010924199596047
-0.004820699803531
0.001282810000703
-0.004820699803531
-0.004820699803531
-0.010924199596047
-0.010924199596047
-0.004820699803531
-0.004820699803531
-0.004820699803531
-0.004820699803531
-0.017027700319886
-0.010924199596047
-0.010924199596047
-0.004820699803531
0.001282810000703
0.001282810000703
-0.010924199596047
-0.010924199596047
-0.004820699803531
0.001282810000703
-0.010924199596047
-0.010924199596047
-0.004820699803531
0.001282810000703
0.001282810000703
-0.010924199596047
-0.004820699803531
0.001282810000703
-0.010924199596047
-0.004820699803531
0.001282810000703
-0.004820699803531
-0.017027700319886
-0.023131299763918
0.001282810000703
0.001282810000703
-0.010924199596047
-0.010924199596047
-0.004820699803531
-0.010924199596047
-0.017027700319886
0.007386330049485
0.001282810000703
-0.023131299763918
-0.017027700319886
-0.010924199596047
0.001282810000703
-0.004820699803531
-0.017027700319886
0.001282810000703
0.007386330049485
-0.010924199596047
-0.004820699803531
0.001282810000703
-0.004820699803531
-0.010924199596047
-0.004820699803531
0.007386330049485
0.001282810000703
-0.010924199596047
-0.004820699803531
0.001282810000703
-0.004820699803531
-0.004820699803531
0.001282810000703
-0.004820699803531
-0.017027700319886
-0.010924199596047
-0.010924199596047
0.001282810000703
0.001282810000703
-0.010924199596047
-0.004820699803531
0.001282810000703
-0.004820699803531
-0.004820699803531
-0.004820699803531
-0.017027700319886
-0.004820699803531
-0.004820699803531
0.001282810000703
0.007386330049485
0.001282810000703
-0.004820699803531
0.001282810000703
0.007386330049485
0.007386330049485
0.007386330049485
0.007386330049485
-0.004820699803531
-0.004820699803531
0.007386330049485
0.019593400880694
0.007386330049485
-0.017027700319886
-0.004820699803531
0.007386330049485
0.001282810000703
-0.004820699803531
-0.004820699803531
-0.004820699803531
-0.010924199596047
-0.004820699803531
0.013489799574018
0.007386330049485
-0.004820699803531
-0.010924199596047
0.001282810000703
0.013489799574018
-0.010924199596047
-0.010924199596047
0.001282810000703
-0.010924199596047
-0.010924199596047
-0.004820699803531
0.001282810000703
-0.010924199596047
-0.023131299763918
-0.010924199596047
0.001282810000703
-0.004820699803531
-0.010924199596047
-0.010924199596047
-0.004820699803531
-0.010924199596047
0.001282810000703
0.001282810000703
-0.010924199596047
-0.010924199596047
-0.010924199596047
0.001282810000703
-0.004820699803531
-0.010924199596047
-0.010924199596047
-0.004820699803531
-0.010924199596047
-0.010924199596047
-0.010924199596047
-0.004820699803531
-0.017027700319886
-0.010924199596047
-0.004820699803531
0.007386330049485
0.001282810000703
-0.010924199596047
-0.010924199596047
0.007386330049485
-0.004820699803531
-0.004820699803531
-0.004820699803531
-0.010924199596047
-0.017027700319886
-0.010924199596047
0.007386330049485
0.007386330049485
-0.010924199596047
-0.017027700319886
0.001282810000703
0.001282810000703
-0.010924199596047
-0.010924199596047
-0.004820699803531
-0.010924199596047
-0.010924199596047
-0.004820699803531
0.001282810000703
-0.004820699803531
-0.010924199596047
0.001282810000703
0.001282810000703
-0.010924199596047
-0.010924199596047
-0.004820699803531
-0.004820699803531
-0.017027700319886
-0.010924199596047
-0.004820699803531
-0.004820699803531
-0.010924199596047
-0.004820699803531
0.001282810000703
0.001282810000703
-0.004820699803531
-0.004820699803531
-0.004820699803531
0.001282810000703
0.007386330049485
0.013489799574018
0.007386330049485
-0.004820699803531
-0.004820699803531
0.007386330049485
0.013489799574018
0.007386330049485
0.001282810000703
-0.004820699803531
0.001282810000703
0.001282810000703
-0.004820699803531
0.001282810000703
0.001282810000703
-0.004820699803531
0.001282810000703
0.001282810000703
0.007386330049485
0.001282810000703
-0.004820699803531
0.001282810000703
0.013489799574018
0.007386330049485
-0.004820699803531
-0.004820699803531
-0.004820699803531
-0.004820699803531
0.001282810000703
0.001282810000703
-0.004820699803531
-0.017027700319886
-0.017027700319886
0.001282810000703
0.001282810000703
-0.010924199596047
-0.004820699803531
-0.010924199596047
-0.010924199596047
0.001282810000703
0.007386330049485
0.007386330049485
-0.010924199596047
-0.010924199596047
0.007386330049485
0.007386330049485
-0.004820699803531
-0.010924199596047
0.001282810000703
0.001282810000703
-0.004820699803531
-0.004820699803531
0.001282810000703
-0.004820699803531
-0.010924199596047
-0.010924199596047
0.001282810000703
0.001282810000703
-0.010924199596047
-0.010924199596047
-0.010924199596047
-0.004820699803531
0.001282810000703
-0.004820699803531
-0.010924199596047
-0.017027700319886
-0.010924199596047
-0.010924199596047
-0.004820699803531
-0.004820699803531
-0.017027700319886
-0.010924199596047
-0.010924199596047
-0.010924199596047
-0.004820699803531
-0.010924199596047
-0.004820699803531
-0.004820699803531
-0.010924199596047
-0.004820699803531
0.001282810000703
-0.010924199596047
-0.017027700319886
-0.004820699803531
-0.004820699803531
-0.010924199596047
-0.010924199596047
-0.010924199596047
-0.010924199596047
-0.010924199596047
-0.004820699803531
0.001282810000703
-0.010924199596047
-0.017027700319886
-0.004820699803531
0.007386330049485
-0.004820699803531
-0.004820699803531
0.007386330049485
0.001282810000703
-0.004820699803531
-0.004820699803531
0.007386330049485
0.007386330049485
-0.010924199596047
-0.004820699803531
0.007386330049485
0.001282810000703
-0.004820699803531
-0.004820699803531
0.001282810000703
-0.010924199596047
-0.010924199596047
-0.004820699803531
-0.004820699803531
-0.010924199596047
-0.017027700319886
0.001282810000703
0.007386330049485
-0.004820699803531
-0.004820699803531
-0.004820699803531
0.001282810000703
0.001282810000703
0.001282810000703
0.001282810000703
-0.004820699803531
-0.010924199596047
0.001282810000703
0.007386330049485
0.013489799574018
0.001282810000703
0.001282810000703
0.007386330049485
0.001282810000703
0.001282810000703
0.001282810000703
-0.004820699803531
-0.004820699803531
-0.004820699803531
0.001282810000703
0.007386330049485
0.001282810000703
-0.004820699803531
-0.010924199596047
0.001282810000703
-0.004820699803531
-0.010924199596047
-0.004820699803531
-0.010924199596047
-0.017027700319886
-0.004820699803531
0.007386330049485
0.007386330049485
-0.017027700319886
-0.010924199596047
0.001282810000703
-0.004820699803531
0.001282810000703
0.001282810000703
-0.004820699803531
-0.010924199596047
-0.004820699803531
0.001282810000703
0.007386330049485
-0.004820699803531
-0.010924199596047
0.001282810000703
0.007386330049485
-0.004820699803531
-0.010924199596047
-0.010924199596047
-0.010924199596047
-0.010924199596047
-0.004820699803531
0.001282810000703
-0.010924199596047
-0.023131299763918
-0.010924199596047
0.001282810000703
0.001282810000703
-0.010924199596047
-0.017027700319886
-0.017027700319886
-0.004820699803531
-0.010924199596047
-0.010924199596047
-0.004820699803531
-0.010924199596047
-0.010924199596047
-0.010924199596047
0.001282810000703
0.001282810000703
-0.010924199596047
-0.004820699803531
-0.004820699803531
-0.010924199596047
-0.004820699803531
-0.004820699803531
-0.010924199596047
-0.010924199596047
-0.004820699803531
0.001282810000703
0.007386330049485
0.001282810000703
-0.010924199596047
0.001282810000703
0.007386330049485
-0.004820699803531
-0.004820699803531
0.001282810000703
-0.004820699803531
-0.004820699803531
0.007386330049485
0.013489799574018
-0.004820699803531
-0.004820699803531
0.001282810000703
0.013489799574018
0.013489799574018
0.001282810000703
-0.004820699803531
0.001282810000703
-0.004820699803531
0.007386330049485
0.013489799574018
0.007386330049485
-0.004820699803531
-0.004820699803531
0.013489799574018
0.013489799574018
-0.004820699803531
-0.004820699803531
0.001282810000703
0.001282810000703
0.001282810000703
0.001282810000703
0.007386330049485
0.001282810000703
-0.004820699803531
0.001282810000703
0.013489799574018
0.013489799574018
0.001282810000703
0.007386330049485
0.007386330049485
0.001282810000703
0.013489799574018
0.019593400880694
0.007386330049485
0.001282810000703
0.001282810000703
0.019593400880694
0.013489799574018
-0.004820699803531
-0.004820699803531
0.001282810000703
0.001282810000703
-0.004820699803531
0.001282810000703
0.007386330049485
0.007386330049485
0.001282810000703
0.001282810000703
0.013489799574018
0.007386330049485
-0.004820699803531
0.001282810000703
0.013489799574018
0.007386330049485
0.001282810000703
0.007386330049485
0.007386330049485
0.001282810000703
0.001282810000703
0.013489799574018
0.013489799574018
0.001282810000703
-0.010924199596047
-0.004820699803531
0.007386330049485
0.001282810000703
-0.004820699803531
0.001282810000703
0.001282810000703
0.001282810000703
0.001282810000703
0.013489799574018
0.001282810000703
-0.017027700319886
-0.004820699803531
0.007386330049485
-0.004820699803531
-0.010924199596047
-0.010924199596047
-0.010924199596047
-0.004820699803531
-0.004820699803531
-0.004820699803531
-0.004820699803531
-0.010924199596047
-0.017027700319886
-0.004820699803531
0.007386330049485
-0.004820699803531
-0.017027700319886
-0.010924199596047
-0.010924199596047
-0.004820699803531
0.001282810000703
0.001282810000703
-0.004820699803531
-0.017027700319886
-0.010924199596047
0.007386330049485
-0.004820699803531
-0.004820699803531
-0.010924199596047
-0.004820699803531
0.001282810000703
0.001282810000703
-0.004820699803531
-0.004820699803531
-0.010924199596047
-0.010924199596047
0.001282810000703
0.007386330049485
-0.010924199596047
-0.017027700319886
-0.004820699803531
-0.010924199596047
-0.010924199596047
-0.004820699803531
-0.004820699803531
-0.004820699803531
-0.023131299763918
-0.010924199596047
0.007386330049485
-0.004820699803531
-0.010924199596047
-0.010924199596047
0.001282810000703
0.001282810000703
0.001282810000703
0.001282810000703
-0.004820699803531
-0.004820699803531
-0.004820699803531
0.001282810000703
0.013489799574018
-0.004820699803531
-0.004820699803531
0.013489799574018
0.007386330049485
0.007386330049485
0.001282810000703
-0.004820699803531
-0.004820699803531
-0.004820699803531
0.001282810000703
0.001282810000703
-0.010924199596047
-0.010924199596047
-0.004820699803531
0.001282810000703
0.001282810000703
-0.004820699803531
-0.010924199596047
-0.004820699803531
-0.004820699803531
0.001282810000703
0.001282810000703
0.001282810000703
-0.010924199596047
-0.004820699803531
0.007386330049485
0.007386330049485
0.007386330049485
-0.004820699803531
-0.017027700319886
-0.004820699803531
0.001282810000703
-0.004820699803531
-0.004820699803531
-0.004820699803531
-0.004820699803531
0.001282810000703
0.007386330049485
0.001282810000703
-0.004820699803531
-0.004820699803531
0.001282810000703
0.001282810000703
-0.004820699803531
-0.010924199596047
-0.004820699803531
-0.010924199596047
-0.010924199596047
-0.004820699803531
0.001282810000703
-0.004820699803531
-0.023131299763918
-0.023131299763918
0.001282810000703
-0.004820699803531
-0.004820699803531
-0.010924199596047
-0.004820699803531
-0.010924199596047
0.001282810000703
0.013489799574018
-0.004820699803531
-0.017027700319886
-0.010924199596047
-0.004820699803531
0.001282810000703
-0.004820699803531
-0.010924199596047
-0.004820699803531
-0.010924199596047
0.001282810000703
0.007386330049485
0.007386330049485
-0.004820699803531
-0.017027700319886
0.001282810000703
0.013489799574018
-0.004820699803531
-0.010924199596047
-0.010924199596047
-0.004820699803531
-0.004820699803531
0.001282810000703
0.001282810000703
-0.004820699803531
-0.010924199596047
-0.010924199596047
-0.004820699803531
0.007386330049485
-0.004820699803531
-0.010924199596047
-0.010924199596047
-0.010924199596047
-0.010924199596047
-0.010924199596047
-0.004820699803531
-0.004820699803531
-0.010924199596047
0.001282810000703
0.007386330049485
-0.004820699803531
-0.010924199596047
-0.010924199596047
0.001282810000703
0.001282810000703
0.001282810000703
0.001282810000703
-0.004820699803531
-0.004820699803531
-0.004820699803531
0.007386330049485
0.007386330049485
-0.017027700319886
-0.017027700319886
-0.004820699803531
-0.004820699803531
-0.010924199596047
-0.010924199596047
0.001282810000703
-0.004820699803531
-0.004820699803531
0.001282810000703
0.001282810000703
-0.004820699803531
-0.010924199596047
-0.010924199596047
-0.010924199596047
-0.010924199596047
-0.004820699803531
-0.004820699803531
-0.010924199596047
-0.017027700319886
-0.010924199596047
0.007386330049485
-0.004820699803531
-0.023131299763918
-0.023131299763918
0.001282810000703
0.001282810000703
-0.004820699803531
-0.010924199596047
-0.017027700319886
-0.004820699803531
0.001282810000703
0.001282810000703
0.001282810000703
-0.010924199596047
-0.010924199596047
0.001282810000703
0.013489799574018
0.007386330049485
0.001282810000703
0.001282810000703
0.001282810000703
0.001282810000703
0.001282810000703
0.001282810000703
0.001282810000703
-0.004820699803531
-0.004820699803531
0.001282810000703
0.007386330049485
0.001282810000703
-0.004820699803531
0.001282810000703
0.007386330049485
0.001282810000703
0.001282810000703
0.007386330049485
0.001282810000703
-0.004820699803531
0.001282810000703
0.019593400880694
0.001282810000703
-0.010924199596047
-0.010924199596047
-0.004820699803531
-0.010924199596047
-0.010924199596047
-0.004820699803531
-0.010924199596047
-0.010924199596047
-0.004820699803531
0.007386330049485
0.001282810000703
-0.010924199596047
-0.004820699803531
0.007386330049485
0.007386330049485
0.001282810000703
0.001282810000703
0.001282810000703
0.001282810000703
0.001282810000703
0.013489799574018
0.013489799574018
-0.010924199596047
-0.010924199596047
0.007386330049485
0.013489799574018
0.007386330049485
0.001282810000703
0.001282810000703
0.001282810000703
0.007386330049485
0.013489799574018
0.007386330049485
0.007386330049485
-0.004820699803531
-0.004820699803531
0.007386330049485
0.013489799574018
0.007386330049485
0.001282810000703
0.007386330049485
0.007386330049485
0.007386330049485
0.007386330049485
0.001282810000703
-0.004820699803531
-0.004820699803531
0.001282810000703
0.007386330049485
0.007386330049485
-0.004820699803531
-0.004820699803531
0.007386330049485
0.013489799574018
0.001282810000703
0.001282810000703
0.001282810000703
0.001282810000703
-0.004820699803531
0.007386330049485
0.013489799574018
0.001282810000703
-0.004820699803531
0.001282810000703
0.001282810000703
0.001282810000703
-0.004820699803531
0.001282810000703
-0.010924199596047
-0.004820699803531
0.007386330049485
0.007386330049485
0.007386330049485
-0.004820699803531
0.001282810000703
0.019593400880694
0.007386330049485
0.001282810000703
0.007386330049485
0.001282810000703
0.001282810000703
0.007386330049485
0.013489799574018
0.007386330049485
-0.004820699803531
-0.004820699803531
0.007386330049485
0.013489799574018
-0.004820699803531
-0.004820699803531
0.001282810000703
-0.010924199596047
0.001282810000703
0.007386330049485
0.007386330049485
0.007386330049485
-0.004820699803531
0.007386330049485
0.013489799574018
0.013489799574018
0.013489799574018
0.001282810000703
0.001282810000703
0.001282810000703
0.007386330049485
0.007386330049485
-0.004820699803531
-0.004820699803531
-0.004820699803531
0.001282810000703
0.013489799574018
-0.010924199596047
-0.017027700319886
0.001282810000703
0.007386330049485
0.001282810000703
0.001282810000703
0.001282810000703
-0.004820699803531
-0.004820699803531
0.007386330049485
0.013489799574018
0.007386330049485
-0.004820699803531
-0.010924199596047
0.001282810000703
-0.004820699803531
0.001282810000703
0.001282810000703
-0.004820699803531
-0.004820699803531
-0.004820699803531
0.001282810000703
0.013489799574018
-0.004820699803531
-0.004820699803531
0.001282810000703
0.007386330049485
0.007386330049485
0.007386330049485
0.013489799574018
0.001282810000703
0.007386330049485
0.013489799574018
0.013489799574018
0.001282810000703
-0.004820699803531
0.001282810000703
0.013489799574018
0.007386330049485
0.007386330049485
0.001282810000703
0.001282810000703
0.001282810000703
0.007386330049485
0.001282810000703
0.001282810000703
-0.010924199596047
-0.010924199596047
0.001282810000703
0.001282810000703
0.001282810000703
0.001282810000703
-0.004820699803531
-0.004820699803531
0.001282810000703
0.001282810000703
-0.004820699803531
-0.004820699803531
-0.010924199596047
-0.010924199596047
0.001282810000703
0.001282810000703
-0.004820699803531
-0.010924199596047
-0.010924199596047
-0.004820699803531
0.001282810000703
0.001282810000703
0.001282810000703
-0.004820699803531
-0.004820699803531
0.001282810000703
0.007386330049485
-0.004820699803531
-0.010924199596047
0.001282810000703
-0.004820699803531
-0.004820699803531
-0.004820699803531
-0.004820699803531
0.001282810000703
-0.010924199596047
-0.004820699803531
0.013489799574018
-0.010924199596047
-0.017027700319886
-0.010924199596047
0.001282810000703
0.001282810000703
-0.004820699803531
0.001282810000703
0.001282810000703
-0.004820699803531
0.001282810000703
0.007386330049485
0.007386330049485
-0.017027700319886
-0.017027700319886
0.001282810000703
0.001282810000703
-0.004820699803531
-0.010924199596047
-0.010924199596047
-0.004820699803531
-0.004820699803531
-0.004820699803531
-0.004820699803531
-0.010924199596047
-0.017027700319886
-0.017027700319886
0.001282810000703
0.001282810000703
-0.010924199596047
-0.010924199596047
-0.004820699803531
-0.004820699803531
-0.004820699803531
0.001282810000703
0.001282810000703
-0.017027700319886
-0.017027700319886
-0.004820699803531
-0.004820699803531
-0.004820699803531
-0.010924199596047
-0.010924199596047
0.001282810000703
-0.004820699803531
-0.004820699803531
0.001282810000703
-0.004820699803531
-0.010924199596047
-0.004820699803531
0.013489799574018
0.013489799574018
0.001282810000703
-0.010924199596047
-0.004820699803531
0.007386330049485
0.007386330049485
0.007386330049485
0.007386330049485
-0.004820699803531
-0.004820699803531
0.007386330049485
0.001282810000703
0.001282810000703
-0.004820699803531
-0.004820699803531
0.001282810000703
0.007386330049485
0.001282810000703
0.001282810000703
-0.004820699803531
0.001282810000703
0.013489799574018
0.007386330049485
0.007386330049485
0.001282810000703
0.001282810000703
0.013489799574018
0.013489799574018
0.007386330049485
0.001282810000703
0.001282810000703
0.001282810000703
0.007386330049485
0.001282810000703
-0.004820699803531
-0.004820699803531
-0.004820699803531
0.001282810000703
0.013489799574018
0.007386330049485
0.001282810000703
0.007386330049485
0.007386330049485
0.007386330049485
0.007386330049485
0.007386330049485
0.001282810000703
-0.004820699803531
0.001282810000703
0.007386330049485
0.007386330049485
0.001282810000703
0.001282810000703
0.013489799574018
0.013489799574018
0.007386330049485
0.001282810000703
-0.004820699803531
0.001282810000703
0.001282810000703
0.013489799574018
0.019593400880694
0.013489799574018
0.001282810000703
0.001282810000703
0.007386330049485
0.007386330049485
0.007386330049485
0.001282810000703
-0.004820699803531
-0.004820699803531
0.007386330049485
0.013489799574018
0.013489799574018
0.001282810000703
0.001282810000703
0.013489799574018
0.013489799574018
0.001282810000703
-0.010924199596047
-0.004820699803531
0.001282810000703
-0.004820699803531
0.001282810000703
0.007386330049485
-0.004820699803531
-0.004820699803531
-0.004820699803531
0.001282810000703
0.007386330049485
0.001282810000703
0.001282810000703
0.001282810000703
0.007386330049485
0.007386330049485
0.013489799574018
0.019593400880694
0.007386330049485
0.001282810000703
0.007386330049485
0.013489799574018
0.007386330049485
0.001282810000703
-0.004820699803531
0.001282810000703
0.001282810000703
0.001282810000703
0.001282810000703
0.001282810000703
-0.004820699803531
0.001282810000703
0.007386330049485
0.007386330049485
-0.004820699803531
0.001282810000703
0.007386330049485
0.007386330049485
0.001282810000703
-0.010924199596047
0.001282810000703
0.001282810000703
0.001282810000703
0.007386330049485
0.001282810000703
-0.004820699803531
-0.010924199596047
-0.010924199596047
0.001282810000703
-0.010924199596047
-0.017027700319886
0.001282810000703
0.001282810000703
-0.004820699803531
0.001282810000703
0.007386330049485
0.007386330049485
-0.004820699803531
-0.004820699803531
0.001282810000703
0.001282810000703
-0.010924199596047
-0.017027700319886
-0.004820699803531
-0.004820699803531
-0.004820699803531
0.007386330049485
-0.004820699803531
-0.010924199596047
-0.017027700319886
-0.010924199596047
0.001282810000703
0.001282810000703
-0.004820699803531
-0.004820699803531
-0.004820699803531
0.007386330049485
0.007386330049485
0.013489799574018
0.001282810000703
-0.010924199596047
-0.004820699803531
0.001282810000703
0.001282810000703
0.001282810000703
-0.010924199596047
0.007386330049485
0.007386330049485
0.007386330049485
0.001282810000703
0.001282810000703
0.007386330049485
0.001282810000703
0.007386330049485
0.007386330049485
0.001282810000703
-0.004820699803531
-0.004820699803531
0.001282810000703
0.001282810000703
-0.004820699803531
0.007386330049485
-0.004820699803531
-0.004820699803531
0.001282810000703
0.001282810000703
-0.004820699803531
-0.010924199596047
-0.017027700319886
0.001282810000703
-0.004820699803531
-0.004820699803531
0.001282810000703
0.007386330049485
-0.004820699803531
-0.010924199596047
0.001282810000703
0.007386330049485
-0.004820699803531
-0.017027700319886
-0.010924199596047
0.007386330049485
-0.004820699803531
0.001282810000703
0.007386330049485
0.007386330049485
0.001282810000703
0.007386330049485
0.007386330049485
0.007386330049485
-0.010924199596047
-0.004820699803531
0.007386330049485
0.007386330049485
0.001282810000703
0.001282810000703
0.007386330049485
0.007386330049485
0.007386330049485
0.013489799574018
0.007386330049485
-0.004820699803531
0.001282810000703
0.007386330049485
0.007386330049485
0.001282810000703
-0.004820699803531
0.001282810000703
0.007386330049485
0.001282810000703
0.001282810000703
0.007386330049485
0.001282810000703
-0.004820699803531
0.001282810000703
0.007386330049485
0.013489799574018
0.001282810000703
-0.004820699803531
0.007386330049485
0.007386330049485
0.001282810000703
0.001282810000703
0.001282810000703
-0.004820699803531
-0.004820699803531
0.001282810000703
0.013489799574018
0.001282810000703
-0.017027700319886
-0.004820699803531
0.007386330049485
0.001282810000703
-0.004820699803531
-0.004820699803531
-0.004820699803531
-0.017027700319886
-0.010924199596047
0.013489799574018
0.001282810000703
-0.010924199596047
-0.010924199596047
0.007386330049485
0.007386330049485
-0.004820699803531
0.001282810000703
0.007386330049485
-0.004820699803531
-0.004820699803531
0.007386330049485
0.007386330049485
-0.010924199596047
-0.017027700319886
0.001282810000703
0.007386330049485
0.001282810000703
0.001282810000703
0.001282810000703
0.001282810000703
-0.004820699803531
0.001282810000703
0.007386330049485
-0.004820699803531
0.001282810000703
0.001282810000703
0.007386330049485
0.007386330049485
-0.004820699803531
0.001282810000703
0.007386330049485
0.001282810000703
-0.004820699803531
-0.004820699803531
-0.004820699803531
-0.010924199596047
-0.004820699803531
0.001282810000703
0.001282810000703
0.001282810000703
0.001282810000703
0.001282810000703
0.007386330049485
0.001282810000703
-0.004820699803531
-0.004820699803531
-0.004820699803531
-0.004820699803531
-0.004820699803531
0.001282810000703
0.001282810000703
-0.010924199596047
-0.004820699803531
0.001282810000703
-0.004820699803531
-0.010924199596047
-0.010924199596047
-0.004820699803531
-0.010924199596047
-0.017027700319886
0.001282810000703
0.001282810000703
-0.010924199596047
-0.017027700319886
-0.010924199596047
0.001282810000703
-0.010924199596047
-0.010924199596047
-0.004820699803531
-0.010924199596047
-0.017027700319886
-0.004820699803531
0.007386330049485
0.001282810000703
-0.017027700319886
-0.017027700319886
-0.010924199596047
0.001282810000703
-0.004820699803531
-0.017027700319886
-0.010924199596047
-0.017027700319886
-0.010924199596047
0.001282810000703
-0.004820699803531
-0.010924199596047
-0.017027700319886
-0.010924199596047
-0.004820699803531
-0.010924199596047
-0.004820699803531
-0.010924199596047
-0.010924199596047
-0.010924199596047
-0.010924199596047
0.001282810000703
-0.004820699803531
-0.017027700319886
-0.010924199596047
-0.004820699803531
0.001282810000703
-0.004820699803531
-0.017027700319886
-0.004820699803531
-0.004820699803531
-0.010924199596047
-0.004820699803531
0.001282810000703
-0.010924199596047
-0.017027700319886
0.001282810000703
0.001282810000703
-0.004820699803531
-0.010924199596047
-0.017027700319886
-0.004820699803531
0.001282810000703
-0.010924199596047
-0.004820699803531
-0.017027700319886
-0.010924199596047
-0.004820699803531
-0.004820699803531
-0.010924199596047
-0.017027700319886
-0.017027700319886
-0.004820699803531
-0.010924199596047
-0.017027700319886
-0.017027700319886
-0.010924199596047
-0.010924199596047
-0.017027700319886
-0.004820699803531
-0.004820699803531
-0.010924199596047
-0.017027700319886
-0.017027700319886
-0.004820699803531
-0.004820699803531
-0.010924199596047
-0.004820699803531
-0.004820699803531
-0.004820699803531
-0.004820699803531
0.007386330049485
0.007386330049485
-0.004820699803531
-0.004820699803531
0.001282810000703
0.007386330049485
0.007386330049485
0.007386330049485
0.001282810000703
-0.004820699803531
-0.004820699803531
0.007386330049485
0.007386330049485
0.001282810000703
0.001282810000703
0.001282810000703
0.013489799574018
0.007386330049485
-0.010924199596047
-0.004820699803531
0.007386330049485
0.007386330049485
0.007386330049485
0.001282810000703
0.001282810000703
-0.004820699803531
-0.010924199596047
0.007386330049485
0.007386330049485
-0.010924199596047
-0.017027700319886
-0.004820699803531
-0.004820699803531
-0.004820699803531
-0.004820699803531
0.001282810000703
0.001282810000703
-0.010924199596047
-0.017027700319886
0.001282810000703
0.001282810000703
-0.010924199596047
-0.004820699803531
-0.004820699803531
-0.004820699803531
0.001282810000703
0.007386330049485
0.001282810000703
-0.004820699803531
-0.004820699803531
0.007386330049485
0.007386330049485
-0.004820699803531
-0.010924199596047
-0.004820699803531
0.001282810000703
0.001282810000703
0.001282810000703
-0.004820699803531
-0.004820699803531
-0.004820699803531
0.001282810000703
0.013489799574018
0.001282810000703
-0.004820699803531
0.001282810000703
0.007386330049485
0.007386330049485
0.001282810000703
0.007386330049485
0.007386330049485
0.007386330049485
0.007386330049485
0.001282810000703
0.013489799574018
0.001282810000703
0.001282810000703
0.007386330049485
0.001282810000703
-0.004820699803531
-0.004820699803531
-0.004820699803531
0.007386330049485
0.007386330049485
0.007386330049485
0.007386330049485
0.001282810000703
0.007386330049485
0.007386330049485
0.013489799574018
0.013489799574018
0.007386330049485
0.001282810000703
0.001282810000703
0.001282810000703
0.001282810000703
0.001282810000703
0.007386330049485
-0.010924199596047
-0.010924199596047
0.007386330049485
0.001282810000703
-0.010924199596047
-0.010924199596047
0.001282810000703
0.001282810000703
0.007386330049485
0.001282810000703
-0.004820699803531
0.007386330049485
0.001282810000703
0.001282810000703
0.013489799574018
0.001282810000703
-0.010924199596047
-0.017027700319886
-0.004820699803531
0.007386330049485
0.007386330049485
-0.004820699803531
-0.004820699803531
-0.004820699803531
-0.004820699803531
0.013489799574018
0.007386330049485
-0.010924199596047
-0.010924199596047
-0.004820699803531
0.007386330049485
0.007386330049485
-0.004820699803531
0.001282810000703
0.007386330049485
0.001282810000703
0.001282810000703
0.007386330049485
0.001282810000703
-0.010924199596047
-0.004820699803531
-0.004820699803531
0.001282810000703
0.001282810000703
-0.010924199596047
-0.010924199596047
-0.004820699803531
-0.004820699803531
0.007386330049485
-0.004820699803531
-0.004820699803531
0.007386330049485
0.001282810000703
0.007386330049485
0.001282810000703
-0.004820699803531
-0.004820699803531
0.001282810000703
0.001282810000703
-0.004820699803531
0.001282810000703
0.007386330049485
-0.004820699803531
-0.004820699803531
-0.004820699803531
-0.004820699803531
0.001282810000703
-0.004820699803531
0.001282810000703
-0.004820699803531
-0.004820699803531
0.001282810000703
0.001282810000703
0.001282810000703
-0.004820699803531
0.007386330049485
0.013489799574018
0.001282810000703
0.001282810000703
0.007386330049485
0.013489799574018
0.013489799574018
0.007386330049485
0.007386330049485
0.001282810000703
-0.004820699803531
0.001282810000703
0.007386330049485
0.007386330049485
-0.004820699803531
-0.010924199596047
-0.004820699803531
0.007386330049485
0.007386330049485
0.001282810000703
0.007386330049485
0.001282810000703
-0.004820699803531
0.007386330049485
0.007386330049485
-0.004820699803531
-0.004820699803531
0.001282810000703
0.001282810000703
0.001282810000703
-0.004820699803531
-0.010924199596047
-0.004820699803531
-0.010924199596047
-0.004820699803531
-0.004820699803531
-0.004820699803531
-0.004820699803531
-0.004820699803531
0.007386330049485
0.001282810000703
-0.004820699803531
-0.004820699803531
0.001282810000703
0.001282810000703
-0.010924199596047
-0.010924199596047
0.001282810000703
-0.010924199596047
-0.010924199596047
0.001282810000703
0.001282810000703
-0.004820699803531
-0.010924199596047
-0.010924199596047
-0.004820699803531
-0.004820699803531
-0.010924199596047
-0.010924199596047
-0.004820699803531
-0.010924199596047
-0.010924199596047
0.001282810000703
-0.010924199596047
-0.017027700319886
-0.004820699803531
-0.004820699803531
0.001282810000703
-0.004820699803531
-0.010924199596047
-0.004820699803531
-0.010924199596047
-0.004820699803531
-0.004820699803531
-0.004820699803531
-0.004820699803531
-0.010924199596047
0.001282810000703
0.007386330049485
0.001282810000703
-0.004820699803531
-0.004820699803531
0.007386330049485
0.007386330049485
0.007386330049485
0.013489799574018
0.001282810000703
-0.004820699803531
0.001282810000703
0.007386330049485
0.013489799574018
0.001282810000703
-0.004820699803531
-0.004820699803531
0.001282810000703
0.001282810000703
0.007386330049485
0.007386330049485
-0.004820699803531
-0.010924199596047
0.001282810000703
0.001282810000703
-0.004820699803531
-0.010924199596047
-0.017027700319886
-0.004820699803531
-0.004820699803531
-0.010924199596047
0.001282810000703
-0.004820699803531
-0.017027700319886
-0.010924199596047
0.001282810000703
0.001282810000703
-0.004820699803531
-0.017027700319886
-0.004820699803531
0.001282810000703
-0.010924199596047
-0.004820699803531
0.007386330049485
-0.004820699803531
-0.010924199596047
-0.004820699803531
0.007386330049485
-0.004820699803531
-0.017027700319886
-0.010924199596047
-0.004820699803531
0.001282810000703
-0.004820699803531
-0.004820699803531
-0.004820699803531
-0.010924199596047
-0.004820699803531
0.007386330049485
0.007386330049485
-0.004820699803531
-0.017027700319886
0.001282810000703
0.007386330049485
-0.004820699803531
-0.004820699803531
0.001282810000703
-0.004820699803531
-0.010924199596047
0.007386330049485
0.007386330049485
-0.004820699803531
-0.004820699803531
0.001282810000703
0.007386330049485
0.001282810000703
-0.010924199596047
-0.004820699803531
0.007386330049485
0.007386330049485
0.007386330049485
0.007386330049485
0.001282810000703
0.001282810000703
0.007386330049485
0.007386330049485
0.007386330049485
0.001282810000703
0.001282810000703
0.013489799574018
0.001282810000703
-0.004820699803531
0.007386330049485
0.007386330049485
0.007386330049485
-0.004820699803531
0.001282810000703
0.013489799574018
0.001282810000703
-0.010924199596047
-0.004820699803531
0.007386330049485
0.001282810000703
0.001282810000703
0.007386330049485
0.001282810000703
-0.004820699803531
0.001282810000703
0.007386330049485
0.007386330049485
0.007386330049485
0.001282810000703
0.007386330049485
0.013489799574018
0.013489799574018
0.007386330049485
0.001282810000703
0.001282810000703
-0.004820699803531
0.001282810000703
0.007386330049485
-0.004820699803531
-0.004820699803531
-0.004820699803531
0.001282810000703
0.007386330049485
-0.004820699803531
0.001282810000703
-0.004820699803531
-0.004820699803531
0.007386330049485
0.001282810000703
-0.004820699803531
-0.010924199596047
-0.010924199596047
0.001282810000703
0.007386330049485
0.001282810000703
-0.004820699803531
0.001282810000703
0.001282810000703
0.001282810000703
0.007386330049485
0.001282810000703
-0.004820699803531
-0.010924199596047
-0.004820699803531
0.013489799574018
0.007386330049485
-0.004820699803531
0.001282810000703
0.007386330049485
0.007386330049485
0.001282810000703
0.001282810000703
0.007386330049485
-0.004820699803531
-0.010924199596047
0.001282810000703
0.007386330049485
0.001282810000703
-0.004820699803531
-0.004820699803531
0.007386330049485
0.001282810000703
0.007386330049485
0.001282810000703
-0.004820699803531
0.001282810000703
0.007386330049485
0.013489799574018
0.013489799574018
0.001282810000703
0.001282810000703
0.007386330049485
0.007386330049485
0.013489799574018
0.007386330049485
0.001282810000703
0.001282810000703
0.007386330049485
0.007386330049485
0.007386330049485
0.001282810000703
0.001282810000703
0.007386330049485
0.013489799574018
0.007386330049485
0.013489799574018
0.007386330049485
0.001282810000703
0.013489799574018
0.007386330049485
0.013489799574018
0.007386330049485
-0.004820699803531
0.001282810000703
0.013489799574018
0.013489799574018
0.001282810000703
-0.010924199596047
0.001282810000703
0.007386330049485
0.007386330049485
0.007386330049485
0.001282810000703
-0.004820699803531
-0.004820699803531
0.007386330049485
0.013489799574018
0.001282810000703
-0.004820699803531
-0.010924199596047
-0.004820699803531
0.007386330049485
0.001282810000703
0.001282810000703
0.001282810000703
-0.004820699803531
0.001282810000703
0.013489799574018
0.013489799574018
-0.004820699803531
-0.010924199596047
0.001282810000703
0.001282810000703
0.007386330049485
0.001282810000703
-0.004820699803531
-0.004820699803531
-0.004820699803531
0.007386330049485
0.013489799574018
0.001282810000703
-0.004820699803531
-0.004820699803531
0.001282810000703
0.001282810000703
0.001282810000703
0.001282810000703
0.001282810000703
0.001282810000703
0.001282810000703
0.007386330049485
0.013489799574018
0.001282810000703
0.001282810000703
0.001282810000703
0.007386330049485
0.007386330049485
0.001282810000703
0.007386330049485
0.007386330049485
0.007386330049485
0.001282810000703
0.007386330049485
0.001282810000703
-0.004820699803531
0.001282810000703
0.007386330049485
0.001282810000703
-0.010924199596047
-0.010924199596047
-0.004820699803531
0.001282810000703
-0.004820699803531
0.001282810000703
0.001282810000703
-0.004820699803531
-0.004820699803531
0.001282810000703
0.001282810000703
-0.004820699803531
-0.017027700319886
-0.004820699803531
0.001282810000703
0.001282810000703
-0.004820699803531
0.001282810000703
-0.004820699803531
-0.004820699803531
-0.004820699803531
0.001282810000703
-0.004820699803531
-0.010924199596047
-0.004820699803531
0.001282810000703
0.001282810000703
0.001282810000703
-0.004820699803531
0.001282810000703
-0.004820699803531
0.001282810000703
0.013489799574018
0.001282810000703
-0.010924199596047
-0.004820699803531
0.001282810000703
0.001282810000703
-0.004820699803531
-0.004820699803531
0.001282810000703
-0.004820699803531
-0.010924199596047
-0.004820699803531
0.001282810000703
-0.010924199596047
-0.017027700319886
-0.017027700319886
-0.004820699803531
-0.004820699803531
-0.010924199596047
-0.017027700319886
-0.010924199596047
-0.010924199596047
-0.004820699803531
-0.010924199596047
-0.010924199596047
-0.017027700319886
-0.017027700319886
-0.004820699803531
-0.004820699803531
-0.010924199596047
-0.010924199596047
-0.010924199596047
-0.010924199596047
0.001282810000703
0.001282810000703
0.001282810000703
-0.017027700319886
-0.017027700319886
0.001282810000703
0.007386330049485
-0.004820699803531
-0.010924199596047
-0.010924199596047
0.001282810000703
0.001282810000703
-0.004820699803531
-0.004820699803531
0.001282810000703
-0.017027700319886
-0.017027700319886
0.001282810000703
-0.004820699803531
-0.017027700319886
-0.017027700319886
-0.004820699803531
0.001282810000703
0.001282810000703
-0.010924199596047
-0.004820699803531
-0.004820699803531
-0.010924199596047
-0.004820699803531
-0.004820699803531
-0.010924199596047
-0.010924199596047
-0.004820699803531
0.007386330049485
0.007386330049485
0.001282810000703
-0.004820699803531
-0.004820699803531
-0.004820699803531
-0.004820699803531
0.001282810000703
0.001282810000703
-0.010924199596047
-0.004820699803531
0.001282810000703
0.007386330049485
0.007386330049485
0.001282810000703
0.001282810000703
0.001282810000703
0.001282810000703
0.007386330049485
0.007386330049485
-0.004820699803531
-0.004820699803531
0.007386330049485
0.019593400880694
0.007386330049485
0.001282810000703
-0.004820699803531
-0.010924199596047
-0.010924199596047
-0.010924199596047
0.001282810000703
-0.004820699803531
-0.017027700319886
-0.010924199596047
0.007386330049485
0.007386330049485
0.001282810000703
-0.010924199596047
0.001282810000703
0.001282810000703
0.001282810000703
0.001282810000703
0.001282810000703
-0.004820699803531
-0.010924199596047
0.001282810000703
0.007386330049485
0.001282810000703
-0.004820699803531
-0.010924199596047
0.001282810000703
0.001282810000703
-0.004820699803531
0.001282810000703
-0.004820699803531
-0.010924199596047
0.001282810000703
0.007386330049485
0.013489799574018
0.001282810000703
-0.004820699803531
0.001282810000703
0.007386330049485
0.007386330049485
-0.004820699803531
-0.004820699803531
-0.004820699803531
-0.010924199596047
-0.004820699803531
-0.004820699803531
-0.010924199596047
-0.004820699803531
-0.010924199596047
0.001282810000703
0.007386330049485
-0.010924199596047
-0.010924199596047
-0.010924199596047
-0.004820699803531
0.001282810000703
0.001282810000703
-0.004820699803531
-0.010924199596047
-0.010924199596047
0.007386330049485
0.007386330049485
-0.010924199596047
-0.017027700319886
-0.004820699803531
-0.004820699803531
-0.004820699803531
0.007386330049485
0.001282810000703
-0.010924199596047
-0.010924199596047
0.001282810000703
0.007386330049485
0.007386330049485
-0.004820699803531
-0.010924199596047
-0.004820699803531
-0.004820699803531
0.001282810000703
0.001282810000703
0.001282810000703
-0.010924199596047
-0.004820699803531
0.007386330049485
0.001282810000703
-0.010924199596047
-0.023131299763918
-0.017027700319886
-0.004820699803531
-0.004820699803531
-0.004820699803531
-0.004820699803531
-0.004820699803531
-0.004820699803531
0.001282810000703
0.007386330049485
0.001282810000703
-0.010924199596047
-0.017027700319886
-0.004820699803531
0.001282810000703
-0.004820699803531
-0.010924199596047
-0.004820699803531
-0.010924199596047
-0.004820699803531
0.001282810000703
0.001282810000703
-0.004820699803531
-0.023131299763918
-0.017027700319886
0.001282810000703
-0.004820699803531
-0.004820699803531
-0.010924199596047
-0.010924199596047
-0.004820699803531
-0.004820699803531
0.001282810000703
-0.004820699803531
-0.010924199596047
-0.010924199596047
0.007386330049485
0.007386330049485
-0.010924199596047
-0.010924199596047
-0.004820699803531
-0.004820699803531
-0.004820699803531
0.001282810000703
0.001282810000703
-0.010924199596047
-0.010924199596047
0.001282810000703
0.001282810000703
-0.004820699803531
-0.010924199596047
-0.017027700319886
-0.004820699803531
0.001282810000703
-0.004820699803531
0.001282810000703
-0.010924199596047
-0.010924199596047
-0.004820699803531
-0.004820699803531
-0.004820699803531
-0.017027700319886
-0.017027700319886
-0.010924199596047
-0.004820699803531
-0.004820699803531
-0.010924199596047
-0.010924199596047
-0.010924199596047
-0.004820699803531
0.001282810000703
0.007386330049485
-0.004820699803531
-0.017027700319886
-0.004820699803531
0.013489799574018
0.007386330049485
0.001282810000703
-0.004820699803531
-0.004820699803531
0.001282810000703
0.001282810000703
-0.004820699803531
-0.004820699803531
-0.010924199596047
-0.010924199596047
0.001282810000703
0.007386330049485
-0.004820699803531
0.001282810000703
0.001282810000703
-0.010924199596047
-0.004820699803531
0.007386330049485
0.001282810000703
-0.010924199596047
-0.010924199596047
-0.004820699803531
0.007386330049485
0.007386330049485
-0.004820699803531
-0.004820699803531
-0.004820699803531
-0.010924199596047
0.001282810000703
0.001282810000703
-0.004820699803531
-0.017027700319886
-0.010924199596047
0.001282810000703
0.001282810000703
-0.004820699803531
-0.010924199596047
-0.010924199596047
-0.004820699803531
0.001282810000703
0.001282810000703
-0.010924199596047
-0.017027700319886
-0.004820699803531
-0.004820699803531
0.001282810000703
-0.010924199596047
-0.023131299763918
-0.010924199596047
-0.004820699803531
-0.010924199596047
-0.010924199596047
-0.017027700319886
-0.010924199596047
-0.017027700319886
-0.010924199596047
0.001282810000703
-0.004820699803531
-0.010924199596047
-0.017027700319886
0.001282810000703
0.007386330049485
-0.004820699803531
-0.010924199596047
-0.017027700319886
-0.010924199596047
-0.010924199596047
-0.017027700319886
-0.004820699803531
-0.010924199596047
-0.017027700319886
-0.010924199596047
-0.004820699803531
-0.004820699803531
-0.004820699803531
-0.010924199596047
-0.017027700319886
-0.017027700319886
-0.004820699803531
-0.010924199596047
-0.017027700319886
-0.017027700319886
-0.017027700319886
0.001282810000703
0.001282810000703
-0.010924199596047
-0.010924199596047
-0.010924199596047
-0.010924199596047
-0.010924199596047
-0.004820699803531
-0.004820699803531
-0.010924199596047
-0.017027700319886
-0.004820699803531
0.013489799574018
-0.004820699803531
-0.017027700319886
-0.004820699803531
-0.004820699803531
-0.004820699803531
0.001282810000703
-0.004820699803531
-0.004820699803531
-0.010924199596047
-0.004820699803531
0.007386330049485
0.001282810000703
-0.010924199596047
-0.017027700319886
-0.004820699803531
-0.004820699803531
-0.010924199596047
-0.010924199596047
-0.010924199596047
-0.017027700319886
-0.017027700319886
-0.010924199596047
-0.004820699803531
-0.004820699803531
-0.023131299763918
-0.017027700319886
-0.004820699803531
-0.004820699803531
0.001282810000703
-0.010924199596047
-0.010924199596047
-0.010924199596047
-0.017027700319886
-0.004820699803531
0.001282810000703
-0.017027700319886
-0.017027700319886
-0.010924199596047
-0.004820699803531
-0.010924199596047
-0.010924199596047
-0.010924199596047
-0.017027700319886
-0.010924199596047
-0.010924199596047
-0.004820699803531
-0.017027700319886
-0.023131299763918
-0.010924199596047
0.001282810000703
-0.004820699803531
-0.010924199596047
-0.010924199596047
-0.010924199596047
-0.010924199596047
-0.010924199596047
0.001282810000703
-0.004820699803531
-0.023131299763918
-0.010924199596047
0.001282810000703
-0.004820699803531
-0.010924199596047
-0.010924199596047
-0.017027700319886
-0.010924199596047
0.001282810000703
-0.010924199596047
-0.004820699803531
-0.004820699803531
-0.010924199596047
0.001282810000703
0.001282810000703
-0.004820699803531
-0.010924199596047
-0.010924199596047
-0.004820699803531
-0.004820699803531
-0.004820699803531
0.001282810000703
-0.004820699803531
-0.010924199596047
-0.004820699803531
0.001282810000703
0.001282810000703
-0.017027700319886
-0.017027700319886
-0.004820699803531
0.001282810000703
0.001282810000703
-0.004820699803531
0.001282810000703
0.001282810000703
-0.004820699803531
0.007386330049485
0.013489799574018
0.001282810000703
-0.004820699803531
-0.004820699803531
0.007386330049485
0.007386330049485
0.007386330049485
0.001282810000703
-0.004820699803531
-0.004820699803531
0.001282810000703
0.001282810000703
-0.004820699803531
-0.017027700319886
-0.004820699803531
0.007386330049485
0.007386330049485
0.007386330049485
-0.004820699803531
-0.004820699803531
0.001282810000703
0.001282810000703
0.001282810000703
0.007386330049485
-0.010924199596047
-0.010924199596047
-0.004820699803531
0.007386330049485
0.007386330049485
0.001282810000703
-0.004820699803531
0.001282810000703
0.001282810000703
-0.004820699803531
-0.004820699803531
0.001282810000703
-0.004820699803531
-0.004820699803531
0.013489799574018
0.007386330049485
0.001282810000703
-0.004820699803531
0.001282810000703
0.007386330049485
0.001282810000703
0.001282810000703
-0.004820699803531
-0.004820699803531
-0.004820699803531
-0.004820699803531
0.001282810000703
0.007386330049485
-0.004820699803531
-0.010924199596047
0.001282810000703
0.007386330049485
0.001282810000703
-0.004820699803531
-0.004820699803531
-0.010924199596047
-0.004820699803531
0.001282810000703
-0.004820699803531
-0.010924199596047
-0.017027700319886
-0.004820699803531
0.007386330049485
0.001282810000703
-0.004820699803531
-0.010924199596047
-0.010924199596047
-0.004820699803531
0.001282810000703
0.001282810000703
-0.004820699803531
-0.010924199596047
-0.004820699803531
0.001282810000703
0.007386330049485
-0.004820699803531
-0.004820699803531
-0.004820699803531
-0.010924199596047
0.001282810000703
0.001282810000703
0.001282810000703
-0.010924199596047
-0.010924199596047
-0.004820699803531
0.001282810000703
0.007386330049485
0.007386330049485
-0.004820699803531
-0.004820699803531
-0.004820699803531
-0.004820699803531
0.007386330049485
-0.004820699803531
-0.010924199596047
-0.004820699803531
0.007386330049485
0.001282810000703
-0.004820699803531
-0.010924199596047
-0.004820699803531
0.001282810000703
0.007386330049485
-0.004820699803531
-0.004820699803531
-0.004820699803531
-0.004820699803531
0.001282810000703
0.013489799574018
0.007386330049485
-0.004820699803531
-0.004820699803531
0.007386330049485
0.007386330049485
-0.004820699803531
0.001282810000703
-0.004820699803531
-0.004820699803531
0.001282810000703
0.001282810000703
-0.004820699803531
-0.010924199596047
-0.004820699803531
0.001282810000703
-0.004820699803531
0.001282810000703
-0.004820699803531
0.001282810000703
-0.004820699803531
-0.010924199596047
-0.004820699803531
0.013489799574018
0.001282810000703
0.001282810000703
0.001282810000703
0.013489799574018
0.007386330049485
-0.004820699803531
-0.004820699803531
-0.004820699803531
0.001282810000703
0.013489799574018
0.013489799574018
0.001282810000703
-0.010924199596047
0.007386330049485
0.013489799574018
0.013489799574018
0.013489799574018
0.001282810000703
0.001282810000703
0.001282810000703
0.007386330049485
0.007386330049485
0.013489799574018
0.007386330049485
0.001282810000703
0.007386330049485
0.019593400880694
0.001282810000703
-0.004820699803531
-0.004820699803531
0.001282810000703
0.019593400880694
0.007386330049485
0.001282810000703
0.001282810000703
-0.004820699803531
0.007386330049485
0.007386330049485
0.013489799574018
0.007386330049485
0.001282810000703
0.001282810000703
0.001282810000703
0.007386330049485
0.007386330049485
0.007386330049485
0.007386330049485
-0.004820699803531
0.007386330049485
0.013489799574018
0.007386330049485
0.001282810000703
-0.004820699803531
0.001282810000703
0.013489799574018
0.001282810000703
0.007386330049485
0.013489799574018
0.001282810000703
0.007386330049485
0.019593400880694
0.013489799574018
-0.004820699803531
-0.004820699803531
0.007386330049485
0.013489799574018
0.007386330049485
0.001282810000703
0.001282810000703
0.001282810000703
0.001282810000703
0.013489799574018
0.013489799574018
0.001282810000703
-0.004820699803531
0.001282810000703
0.013489799574018
0.007386330049485
0.001282810000703
-0.004820699803531
0.001282810000703
0.001282810000703
0.001282810000703
0.007386330049485
0.007386330049485
-0.010924199596047
-0.004820699803531
0.007386330049485
0.001282810000703
-0.004820699803531
-0.010924199596047
-0.010924199596047
0.001282810000703
0.001282810000703
-0.010924199596047
-0.004820699803531
-0.004820699803531
0.001282810000703
-0.004820699803531
0.001282810000703
0.001282810000703
-0.010924199596047
-0.017027700319886
0.001282810000703
-0.004820699803531
-0.004820699803531
0.001282810000703
0.001282810000703
-0.004820699803531
-0.004820699803531
0.001282810000703
-0.004820699803531
-0.010924199596047
-0.010924199596047
-0.004820699803531
0.007386330049485
-0.004820699803531
-0.010924199596047
0.001282810000703
-0.004820699803531
-0.004820699803531
0.001282810000703
0.007386330049485
-0.004820699803531
-0.017027700319886
-0.010924199596047
0.001282810000703
0.001282810000703
0.001282810000703
-0.004820699803531
0.001282810000703
0.001282810000703
0.001282810000703
0.007386330049485
0.001282810000703
-0.004820699803531
-0.010924199596047
0.001282810000703
0.019593400880694
0.001282810000703
-0.004820699803531
0.001282810000703
0.001282810000703
0.001282810000703
0.007386330049485
0.007386330049485
0.001282810000703
-0.004820699803531
0.001282810000703
0.007386330049485
0.001282810000703
0.001282810000703
-0.004820699803531
0.001282810000703
0.007386330049485
0.007386330049485
0.001282810000703
0.001282810000703
-0.004820699803531
-0.004820699803531
0.001282810000703
0.007386330049485
0.001282810000703
-0.004820699803531
0.001282810000703
0.007386330049485
0.007386330049485
0.001282810000703
0.007386330049485
0.001282810000703
-0.004820699803531
-0.004820699803531
0.001282810000703
-0.004820699803531
-0.010924199596047
-0.004820699803531
0.007386330049485
0.001282810000703
-0.004820699803531
0.001282810000703
0.001282810000703
0.001282810000703
-0.004820699803531
0.001282810000703
0.007386330049485
-0.010924199596047
-0.010924199596047
0.007386330049485
0.007386330049485
0.001282810000703
0.001282810000703
0.001282810000703
0.001282810000703
-0.004820699803531
0.001282810000703
0.013489799574018
0.001282810000703
-0.010924199596047
-0.010924199596047
0.013489799574018
0.007386330049485
-0.004820699803531
-0.004820699803531
-0.004820699803531
0.001282810000703
0.001282810000703
0.001282810000703
0.001282810000703
-0.017027700319886
-0.010924199596047
0.001282810000703
0.001282810000703
-0.004820699803531
-0.017027700319886
-0.004820699803531
-0.004820699803531
-0.004820699803531
-0.010924199596047
-0.010924199596047
-0.004820699803531
-0.017027700319886
-0.010924199596047
0.013489799574018
0.001282810000703
-0.010924199596047
-0.010924199596047
0.001282810000703
0.007386330049485
0.001282810000703
0.001282810000703
-0.004820699803531
-0.017027700319886
-0.010924199596047
0.001282810000703
0.007386330049485
-0.004820699803531
-0.010924199596047
0.001282810000703
0.007386330049485
0.001282810000703
-0.010924199596047
-0.004820699803531
0.001282810000703
-0.010924199596047
0.001282810000703
0.013489799574018
-0.004820699803531
-0.010924199596047
0.001282810000703
0.001282810000703
0.001282810000703
0.001282810000703
0.001282810000703
-0.010924199596047
-0.010924199596047
-0.010924199596047
0.001282810000703
0.007386330049485
-0.010924199596047
-0.004820699803531
0.001282810000703
0.001282810000703
0.001282810000703
-0.004820699803531
-0.004820699803531
-0.010924199596047
-0.010924199596047
-0.004820699803531
0.001282810000703
-0.004820699803531
-0.004820699803531
0.001282810000703
0.007386330049485
0.007386330049485
0.001282810000703
-0.004820699803531
-0.004820699803531
0.001282810000703
0.001282810000703
-0.004820699803531
-0.004820699803531
-0.017027700319886
-0.010924199596047
0.001282810000703
0.007386330049485
0.001282810000703
-0.010924199596047
-0.010924199596047
0.001282810000703
-0.004820699803531
-0.010924199596047
0.001282810000703
-0.004820699803531
-0.010924199596047
-0.004820699803531
0.001282810000703
0.001282810000703
-0.010924199596047
-0.010924199596047
-0.004820699803531
-0.004820699803531
-0.010924199596047
-0.017027700319886
-0.004820699803531
-0.010924199596047
-0.010924199596047
0.001282810000703
0.001282810000703
-0.004820699803531
-0.004820699803531
0.001282810000703
0.007386330049485
-0.004820699803531
-0.010924199596047
-0.004820699803531
-0.010924199596047
-0.010924199596047
-0.004820699803531
0.007386330049485
-0.004820699803531
-0.010924199596047
-0.004820699803531
-0.004820699803531
0.001282810000703
0.001282810000703
-0.004820699803531
0.001282810000703
-0.004820699803531
0.001282810000703
0.007386330049485
0.001282810000703
0.001282810000703
-0.004820699803531
-0.004820699803531
0.007386330049485
0.001282810000703
-0.010924199596047
-0.010924199596047
-0.004820699803531
0.007386330049485
0.001282810000703
0.001282810000703
-0.004820699803531
-0.010924199596047
-0.004820699803531
0.001282810000703
-0.004820699803531
-0.017027700319886
-0.010924199596047
-0.004820699803531
-0.004820699803531
-0.004820699803531
-0.004820699803531
0.001282810000703
-0.010924199596047
-0.017027700319886
-0.010924199596047
-0.004820699803531
-0.010924199596047
-0.017027700319886
-0.010924199596047
-0.004820699803531
-0.004820699803531
-0.004820699803531
-0.004820699803531
-0.010924199596047
-0.017027700319886
-0.004820699803531
0.001282810000703
-0.010924199596047
-0.017027700319886
-0.010924199596047
-0.004820699803531
0.001282810000703
-0.004820699803531
-0.004820699803531
-0.010924199596047
-0.010924199596047
-0.010924199596047
-0.004820699803531
0.001282810000703
-0.010924199596047
-0.017027700319886
-0.010924199596047
-0.004820699803531
-0.010924199596047
-0.010924199596047
-0.017027700319886
-0.017027700319886
-0.017027700319886
-0.004820699803531
-0.004820699803531
-0.010924199596047
-0.010924199596047
-0.010924199596047
-0.004820699803531
0.001282810000703
-0.004820699803531
-0.017027700319886
-0.017027700319886
-0.010924199596047
-0.004820699803531
-0.010924199596047
-0.017027700319886
-0.023131299763918
-0.023131299763918
-0.017027700319886
0.001282810000703
-0.010924199596047
-0.023131299763918
-0.023131299763918
-0.017027700319886
-0.010924199596047
-0.004820699803531
-0.010924199596047
-0.010924199596047
-0.010924199596047
-0.017027700319886
-0.004820699803531
0.001282810000703
-0.010924199596047
-0.017027700319886
-0.004820699803531
-0.004820699803531
-0.010924199596047
-0.010924199596047
-0.010924199596047
-0.017027700319886
-0.010924199596047
-0.010924199596047
-0.004820699803531
-0.017027700319886
-0.017027700319886
-0.010924199596047
-0.004820699803531
-0.004820699803531
-0.010924199596047
-0.017027700319886
-0.017027700319886
-0.017027700319886
-0.010924199596047
-0.004820699803531
-0.010924199596047
-0.017027700319886
-0.017027700319886
-0.004820699803531
-0.004820699803531
-0.017027700319886
-0.010924199596047
-0.010924199596047
-0.010924199596047
-0.010924199596047
-0.010924199596047
-0.010924199596047
-0.010924199596047
-0.010924199596047
-0.010924199596047
-0.004820699803531
-0.004820699803531
-0.017027700319886
-0.010924199596047
-0.010924199596047
-0.017027700319886
-0.010924199596047
-0.004820699803531
-0.010924199596047
-0.010924199596047
-0.010924199596047
0.001282810000703
0.007386330049485
-0.004820699803531
-0.010924199596047
-0.004820699803531
-0.004820699803531
-0.004820699803531
0.001282810000703
-0.004820699803531
-0.004820699803531
-0.010924199596047
-0.004820699803531
0.007386330049485
0.001282810000703
-0.010924199596047
-0.004820699803531
0.007386330049485
0.001282810000703
-0.004820699803531
-0.004820699803531
-0.004820699803531
-0.004820699803531
0.001282810000703
0.007386330049485
0.001282810000703
-0.004820699803531
-0.010924199596047
0.001282810000703
0.013489799574018
0.007386330049485
0.001282810000703
0.001282810000703
0.001282810000703
0.007386330049485
0.007386330049485
0.007386330049485
0.007386330049485
-0.004820699803531
-0.004820699803531
0.001282810000703
-0.004820699803531
-0.004820699803531
-0.004820699803531
-0.004820699803531
-0.004820699803531
0.001282810000703
0.001282810000703
0.001282810000703
0.001282810000703
-0.004820699803531
0.001282810000703
0.019593400880694
0.007386330049485
-0.004820699803531
-0.004820699803531
-0.004820699803531
0.007386330049485
0.007386330049485
0.007386330049485
0.007386330049485
-0.010924199596047
-0.004820699803531
0.013489799574018
0.007386330049485
0.001282810000703
-0.010924199596047
0.001282810000703
0.007386330049485
0.007386330049485
0.007386330049485
0.001282810000703
-0.004820699803531
-0.004820699803531
0.007386330049485
0.013489799574018
-0.010924199596047
-0.004820699803531
0.007386330049485
0.001282810000703
0.001282810000703
0.007386330049485
0.007386330049485
0.001282810000703
0.001282810000703
0.007386330049485
0.007386330049485
0.001282810000703
-0.010924199596047
-0.004820699803531
0.007386330049485
0.001282810000703
0.001282810000703
0.001282810000703
0.001282810000703
0.001282810000703
-0.004820699803531
0.001282810000703
0.007386330049485
-0.010924199596047
-0.010924199596047
0.001282810000703
0.001282810000703
0.001282810000703
0.001282810000703
0.001282810000703
0.001282810000703
0.001282810000703
0.007386330049485
0.001282810000703
0.001282810000703
-0.004820699803531
-0.004820699803531
0.007386330049485
0.001282810000703
-0.004820699803531
-0.010924199596047
-0.004820699803531
0.001282810000703
0.001282810000703
-0.004820699803531
-0.004820699803531
-0.010924199596047
-0.023131299763918
-0.010924199596047
0.001282810000703
-0.004820699803531
-0.010924199596047
-0.010924199596047
-0.004820699803531
0.001282810000703
-0.004820699803531
-0.004820699803531
-0.010924199596047
-0.017027700319886
-0.017027700319886
0.007386330049485
-0.004820699803531
-0.010924199596047
-0.004820699803531
0.007386330049485
0.007386330049485
0.001282810000703
0.001282810000703
0.001282810000703
-0.010924199596047
-0.010924199596047
0.001282810000703
0.001282810000703
-0.004820699803531
-0.010924199596047
-0.004820699803531
0.001282810000703
0.001282810000703
-0.004820699803531
-0.010924199596047
-0.010924199596047
-0.017027700319886
-0.010924199596047
0.007386330049485
-0.010924199596047
-0.010924199596047
-0.004820699803531
-0.004820699803531
0.001282810000703
0.001282810000703
-0.010924199596047
-0.004820699803531
-0.004820699803531
-0.004820699803531
-0.004820699803531
-0.004820699803531
-0.010924199596047
-0.010924199596047
-0.004820699803531
0.007386330049485
0.001282810000703
-0.004820699803531
-0.017027700319886
-0.004820699803531
0.001282810000703
-0.004820699803531
0.001282810000703
-0.004820699803531
-0.010924199596047
-0.010924199596047
-0.004820699803531
0.007386330049485
0.001282810000703
-0.010924199596047
-0.004820699803531
0.001282810000703
-0.004820699803531
-0.004820699803531
0.001282810000703
-0.010924199596047
-0.010924199596047
0.001282810000703
0.007386330049485
-0.004820699803531
-0.010924199596047
-0.010924199596047
-0.004820699803531
-0.004820699803531
-0.010924199596047
0.001282810000703
-0.017027700319886
-0.023131299763918
-0.004820699803531
0.007386330049485
0.001282810000703
-0.004820699803531
-0.010924199596047
0.001282810000703
0.001282810000703
-0.004820699803531
-0.010924199596047
-0.004820699803531
-0.010924199596047
-0.004820699803531
0.007386330049485
0.001282810000703
-0.004820699803531
0.001282810000703
-0.004820699803531
-0.004820699803531
0.001282810000703
0.001282810000703
-0.004820699803531
-0.004820699803531
-0.004820699803531
0.001282810000703
0.001282810000703
0.007386330049485
0.001282810000703
0.007386330049485
0.007386330049485
0.007386330049485
0.007386330049485
-0.010924199596047
-0.004820699803531
0.001282810000703
-0.004820699803531
0.001282810000703
0.001282810000703
-0.004820699803531
-0.004820699803531
-0.004820699803531
0.007386330049485
0.007386330049485
-0.017027700319886
-0.023131299763918
0.001282810000703
0.001282810000703
-0.010924199596047
-0.004820699803531
0.001282810000703
-0.010924199596047
-0.010924199596047
0.001282810000703
0.001282810000703
-0.010924199596047
-0.023131299763918
-0.010924199596047
-0.004820699803531
-0.004820699803531
-0.010924199596047
-0.010924199596047
-0.010924199596047
-0.017027700319886
0.001282810000703
0.013489799574018
-0.004820699803531
-0.010924199596047
-0.010924199596047
-0.004820699803531
0.001282810000703
-0.004820699803531
-0.004820699803531
-0.004820699803531
-0.010924199596047
-0.004820699803531
0.007386330049485
-0.004820699803531
-0.017027700319886
-0.017027700319886
-0.010924199596047
-0.010924199596047
-0.010924199596047
-0.010924199596047
-0.017027700319886
-0.010924199596047
-0.017027700319886
-0.010924199596047
-0.004820699803531
-0.004820699803531
-0.004820699803531
-0.017027700319886
-0.010924199596047
-0.004820699803531
-0.010924199596047
-0.010924199596047
-0.004820699803531
-0.010924199596047
0.001282810000703
0.001282810000703
-0.004820699803531
-0.010924199596047
-0.017027700319886
-0.010924199596047
0.001282810000703
0.001282810000703
-0.017027700319886
-0.017027700319886
-0.004820699803531
-0.004820699803531
-0.004820699803531
0.001282810000703
-0.010924199596047
-0.010924199596047
-0.004820699803531
0.001282810000703
0.001282810000703
-0.010924199596047
-0.010924199596047
0.001282810000703
0.007386330049485
0.007386330049485
0.001282810000703
-0.004820699803531
-0.010924199596047
-0.004820699803531
0.013489799574018
0.001282810000703
-0.010924199596047
-0.004820699803531
0.001282810000703
0.013489799574018
0.001282810000703
-0.004820699803531
0.007386330049485
0.001282810000703
-0.004820699803531
0.001282810000703
0.007386330049485
0.001282810000703
-0.010924199596047
-0.004820699803531
0.001282810000703
0.001282810000703
-0.004820699803531
-0.010924199596047
0.001282810000703
-0.004820699803531
-0.004820699803531
0.007386330049485
0.001282810000703
0.001282810000703
-0.004820699803531
-0.004820699803531
0.013489799574018
0.007386330049485
0.001282810000703
0.001282810000703
0.001282810000703
0.007386330049485
0.007386330049485
0.007386330049485
-0.004820699803531
-0.010924199596047
-0.004820699803531
0.001282810000703
0.013489799574018
0.007386330049485
-0.004820699803531
0.007386330049485
0.007386330049485
0.001282810000703
0.007386330049485
0.007386330049485
0.001282810000703
-0.004820699803531
0.007386330049485
0.013489799574018
0.013489799574018
0.007386330049485
0.013489799574018
0.019593400880694
0.013489799574018
0.007386330049485
0.013489799574018
0.001282810000703
-0.004820699803531
0.007386330049485
0.013489799574018
0.007386330049485
0.001282810000703
0.001282810000703
0.007386330049485
0.007386330049485
0.007386330049485
0.007386330049485
0.007386330049485
-0.010924199596047
-0.004820699803531
0.007386330049485
0.007386330049485
-0.004820699803531
-0.004820699803531
0.001282810000703
0.013489799574018
0.007386330049485
-0.004820699803531
-0.010924199596047
-0.004820699803531
0.001282810000703
0.001282810000703
0.001282810000703
0.001282810000703
0.001282810000703
-0.004820699803531
0.001282810000703
0.007386330049485
0.001282810000703
0.001282810000703
-0.004820699803531
0.001282810000703
0.007386330049485
0.007386330049485
0.001282810000703
-0.010924199596047
-0.010924199596047
-0.004820699803531
0.007386330049485
0.007386330049485
-0.017027700319886
-0.010924199596047
0.001282810000703
-0.004820699803531
0.001282810000703
0.001282810000703
-0.004820699803531
-0.017027700319886
-0.010924199596047
0.007386330049485
0.001282810000703
-0.004820699803531
-0.010924199596047
-0.004820699803531
0.001282810000703
-0.010924199596047
-0.004820699803531
-0.004820699803531
-0.023131299763918
-0.010924199596047
0.001282810000703
0.007386330049485
-0.004820699803531
-0.010924199596047
0.001282810000703
0.007386330049485
0.001282810000703
0.001282810000703
0.001282810000703
0.001282810000703
-0.010924199596047
0.001282810000703
0.007386330049485
0.001282810000703
0.001282810000703
0.001282810000703
0.007386330049485
0.007386330049485
-0.010924199596047
-0.004820699803531
0.001282810000703
-0.004820699803531
0.001282810000703
0.007386330049485
0.013489799574018
0.007386330049485
0.001282810000703
0.007386330049485
0.013489799574018
0.007386330049485
0.007386330049485
0.007386330049485
0.013489799574018
0.007386330049485
0.007386330049485
0.007386330049485
0.007386330049485
0.001282810000703
-0.004820699803531
0.001282810000703
0.007386330049485
0.001282810000703
-0.004820699803531
0.001282810000703
0.001282810000703
0.007386330049485
0.013489799574018
0.013489799574018
-0.004820699803531
0.001282810000703
0.013489799574018
0.013489799574018
0.007386330049485
0.001282810000703
0.001282810000703
0.013489799574018
0.013489799574018
0.013489799574018
0.007386330049485
0.001282810000703
0.001282810000703
0.007386330049485
0.013489799574018
0.007386330049485
-0.004820699803531
-0.004820699803531
0.001282810000703
0.007386330049485
0.013489799574018
0.013489799574018
0.013489799574018
0.001282810000703
0.001282810000703
0.013489799574018
0.013489799574018
0.007386330049485
0.001282810000703
0.001282810000703
0.007386330049485
0.001282810000703
-0.004820699803531
0.001282810000703
0.001282810000703
0.001282810000703
0.001282810000703
0.007386330049485
0.007386330049485
-0.004820699803531
-0.004820699803531
0.001282810000703
0.007386330049485
0.001282810000703
0.001282810000703
0.007386330049485
0.001282810000703
0.001282810000703
0.001282810000703
0.001282810000703
0.001282810000703
-0.010924199596047
-0.004820699803531
0.007386330049485
-0.004820699803531
-0.004820699803531
0.001282810000703
0.007386330049485
0.001282810000703
0.001282810000703
0.013489799574018
0.001282810000703
-0.010924199596047
-0.004820699803531
-0.004820699803531
0.007386330049485
0.001282810000703
-0.004820699803531
0.007386330049485
0.001282810000703
0.007386330049485
0.013489799574018
0.007386330049485
-0.004820699803531
-0.004820699803531
0.013489799574018
0.013489799574018
0.001282810000703
-0.004820699803531
0.001282810000703
0.007386330049485
0.007386330049485
0.007386330049485
0.007386330049485
0.001282810000703
0.001282810000703
-0.004820699803531
0.007386330049485
0.007386330049485
0.001282810000703
0.001282810000703
0.007386330049485
0.007386330049485
0.007386330049485
0.007386330049485
0.007386330049485
0.001282810000703
0.001282810000703
0.013489799574018
0.013489799574018
-0.004820699803531
0.001282810000703
0.007386330049485
0.013489799574018
0.013489799574018
0.013489799574018
0.007386330049485
0.007386330049485
0.007386330049485
0.007386330049485
0.013489799574018
0.013489799574018
0.001282810000703
-0.004820699803531
0.007386330049485
0.013489799574018
0.007386330049485
0.001282810000703
0.001282810000703
0.001282810000703
0.001282810000703
0.007386330049485
0.007386330049485
0.001282810000703
-0.004820699803531
0.001282810000703
0.013489799574018
0.013489799574018
-0.004820699803531
0.001282810000703
0.013489799574018
0.007386330049485
0.007386330049485
0.007386330049485
0.001282810000703
-0.010924199596047
0.001282810000703
0.019593400880694
0.013489799574018
0.001282810000703
-0.004820699803531
0.001282810000703
0.001282810000703
-0.004820699803531
0.001282810000703
0.001282810000703
-0.010924199596047
-0.010924199596047
-0.004820699803531
0.007386330049485
0.007386330049485
-0.004820699803531
-0.004820699803531
0.001282810000703
0.001282810000703
0.001282810000703
-0.004820699803531
-0.010924199596047
-0.010924199596047
0.001282810000703
0.007386330049485
0.001282810000703
-0.004820699803531
-0.004820699803531
0.007386330049485
0.013489799574018
0.001282810000703
-0.004820699803531
-0.004820699803531
0.001282810000703
0.007386330049485
-0.004820699803531
0.001282810000703
0.001282810000703
-0.010924199596047
-0.010924199596047
0.007386330049485
0.007386330049485
0.001282810000703
-0.010924199596047
-0.004820699803531
0.001282810000703
0.013489799574018
0.007386330049485
0.001282810000703
-0.010924199596047
0.001282810000703
0.007386330049485
0.007386330049485
0.001282810000703
0.001282810000703
0.007386330049485
0.001282810000703
0.001282810000703
0.001282810000703
0.007386330049485
-0.004820699803531
-0.010924199596047
0.007386330049485
0.013489799574018
0.007386330049485
0.001282810000703
-0.004820699803531
0.007386330049485
0.013489799574018
0.007386330049485
0.007386330049485
0.001282810000703
0.001282810000703
0.001282810000703
0.007386330049485
0.019593400880694
0.007386330049485
0.001282810000703
0.001282810000703
0.007386330049485
0.013489799574018
0.007386330049485
0.001282810000703
0.001282810000703
0.001282810000703
0.013489799574018
0.013489799574018
0.001282810000703
-0.004820699803531
0.001282810000703
0.007386330049485
0.007386330049485
0.013489799574018
0.001282810000703
-0.004820699803531
0.013489799574018
0.007386330049485
0.007386330049485
0.013489799574018
0.001282810000703
0.001282810000703
0.001282810000703
0.001282810000703
0.007386330049485
0.001282810000703
-0.004820699803531
0.001282810000703
0.001282810000703
0.001282810000703
0.007386330049485
0.007386330049485
-0.010924199596047
-0.004820699803531
0.007386330049485
0.007386330049485
0.001282810000703
-0.010924199596047
0.001282810000703
0.001282810000703
-0.004820699803531
-0.004820699803531
0.001282810000703
-0.004820699803531
-0.004820699803531
0.001282810000703
0.007386330049485
-0.004820699803531
-0.010924199596047
0.001282810000703
-0.004820699803531
0.007386330049485
0.001282810000703
-0.004820699803531
0.001282810000703
-0.004820699803531
-0.004820699803531
0.007386330049485
0.001282810000703
-0.010924199596047
-0.010924199596047
0.001282810000703
0.001282810000703
-0.004820699803531
-0.004820699803531
-0.010924199596047
-0.004820699803531
0.001282810000703
0.001282810000703
-0.004820699803531
-0.010924199596047
-0.004820699803531
-0.004820699803531
0.001282810000703
0.013489799574018
-0.010924199596047
-0.017027700319886
0.001282810000703
-0.004820699803531
-0.004820699803531
0.001282810000703
-0.004820699803531
-0.017027700319886
-0.010924199596047
-0.004820699803531
0.007386330049485
-0.004820699803531
-0.010924199596047
-0.010924199596047
0.001282810000703
-0.004820699803531
-0.004820699803531
-0.004820699803531
-0.017027700319886
-0.017027700319886
-0.010924199596047
-0.004820699803531
0.001282810000703
-0.010924199596047
-0.017027700319886
0.001282810000703
-0.004820699803531
-0.010924199596047
0.001282810000703
-0.004820699803531
-0.010924199596047
-0.004820699803531
0.007386330049485
0.001282810000703
-0.004820699803531
0.001282810000703
0.001282810000703
0.007386330049485
0.001282810000703
-0.004820699803531
0.007386330049485
-0.004820699803531
-0.004820699803531
0.007386330049485
0.007386330049485
0.001282810000703
0.001282810000703
-0.004820699803531
0.007386330049485
0.001282810000703
-0.010924199596047
-0.010924199596047
-0.004820699803531
0.001282810000703
0.001282810000703
-0.004820699803531
-0.010924199596047
-0.004820699803531
-0.004820699803531
-0.004820699803531
0.013489799574018
0.001282810000703
-0.010924199596047
-0.004820699803531
-0.004820699803531
-0.004820699803531
-0.004820699803531
-0.004820699803531
-0.004820699803531
-0.017027700319886
-0.010924199596047
-0.004820699803531
0.001282810000703
0.001282810000703
-0.017027700319886
-0.004820699803531
0.001282810000703
-0.004820699803531
0.001282810000703
-0.004820699803531
-0.004820699803531
-0.004820699803531
0.001282810000703
0.007386330049485
-0.004820699803531
-0.010924199596047
-0.004820699803531
0.001282810000703
-0.004820699803531
-0.004820699803531
0.001282810000703
-0.010924199596047
-0.010924199596047
0.007386330049485
0.013489799574018
0.001282810000703
-0.010924199596047
-0.010924199596047
0.007386330049485
0.001282810000703
-0.004820699803531
0.001282810000703
-0.004820699803531
-0.010924199596047
-0.004820699803531
0.007386330049485
0.007386330049485
-0.004820699803531
-0.010924199596047
0.001282810000703
0.001282810000703
-0.010924199596047
-0.010924199596047
-0.004820699803531
-0.010924199596047
-0.010924199596047
0.001282810000703
0.007386330049485
-0.004820699803531
-0.010924199596047
-0.010924199596047
0.001282810000703
0.007386330049485
-0.004820699803531
-0.010924199596047
-0.010924199596047
-0.010924199596047
0.001282810000703
0.001282810000703
0.001282810000703
-0.004820699803531
-0.010924199596047
-0.004820699803531
0.001282810000703
0.001282810000703
-0.004820699803531
-0.004820699803531
0.001282810000703
-0.004820699803531
0.007386330049485
0.007386330049485
-0.004820699803531
-0.004820699803531
-0.004820699803531
0.013489799574018
0.007386330049485
-0.017027700319886
-0.010924199596047
0.001282810000703
-0.010924199596047
-0.004820699803531
0.001282810000703
-0.004820699803531
-0.010924199596047
-0.004820699803531
0.001282810000703
0.001282810000703
-0.010924199596047
-0.010924199596047
-0.004820699803531
0.001282810000703
0.001282810000703
0.001282810000703
-0.004820699803531
-0.004820699803531
0.001282810000703
0.001282810000703
0.013489799574018
0.001282810000703
-0.004820699803531
-0.004820699803531
0.001282810000703
-0.004820699803531
-0.010924199596047
-0.004820699803531
0.001282810000703
-0.004820699803531
-0.004820699803531
-0.004820699803531
0.001282810000703
0.001282810000703
-0.010924199596047
-0.004820699803531
0.007386330049485
0.001282810000703
-0.004820699803531
-0.004820699803531
0.001282810000703
0.007386330049485
0.001282810000703
0.007386330049485
0.001282810000703
-0.010924199596047
-0.010924199596047
0.001282810000703
0.001282810000703
-0.004820699803531
-0.010924199596047
-0.004820699803531
-0.004820699803531
-0.004820699803531
0.001282810000703
0.007386330049485
0.001282810000703
-0.010924199596047
0.001282810000703
0.013489799574018
0.001282810000703
-0.004820699803531
-0.004820699803531
0.001282810000703
0.001282810000703
-0.004820699803531
0.007386330049485
-0.004820699803531
-0.023131299763918
-0.004820699803531
0.007386330049485
0.001282810000703
-0.017027700319886
-0.017027700319886
-0.004820699803531
-0.004820699803531
-0.004820699803531
-0.010924199596047
-0.010924199596047
-0.010924199596047
-0.010924199596047
-0.004820699803531
0.001282810000703
-0.010924199596047
-0.010924199596047
-0.017027700319886
-0.010924199596047
-0.010924199596047
-0.010924199596047
-0.010924199596047
-0.010924199596047
-0.010924199596047
-0.017027700319886
-0.010924199596047
-0.004820699803531
-0.023131299763918
-0.017027700319886
-0.004820699803531
-0.004820699803531
-0.010924199596047
-0.017027700319886
-0.017027700319886
-0.010924199596047
-0.010924199596047
0.001282810000703
0.001282810000703
-0.017027700319886
-0.017027700319886
-0.010924199596047
-0.004820699803531
-0.010924199596047
0.001282810000703
-0.004820699803531
-0.004820699803531
-0.004820699803531
-0.004820699803531
0.001282810000703
-0.004820699803531
-0.010924199596047
0.001282810000703
0.007386330049485
0.001282810000703
-0.004820699803531
-0.010924199596047
0.001282810000703
-0.004820699803531
-0.010924199596047
-0.004820699803531
-0.010924199596047
-0.010924199596047
-0.017027700319886
-0.010924199596047
-0.004820699803531
-0.010924199596047
-0.023131299763918
-0.017027700319886
-0.010924199596047
-0.004820699803531
-0.010924199596047
-0.004820699803531
-0.010924199596047
-0.017027700319886
-0.010924199596047
-0.004820699803531
0.001282810000703
-0.010924199596047
-0.010924199596047
-0.004820699803531
-0.004820699803531
0.001282810000703
-0.010924199596047
-0.004820699803531
0.001282810000703
-0.010924199596047
-0.004820699803531
0.007386330049485
-0.004820699803531
-0.010924199596047
-0.010924199596047
0.001282810000703
0.001282810000703
-0.004820699803531
-0.004820699803531
-0.004820699803531
-0.004820699803531
0.001282810000703
0.007386330049485
0.001282810000703
-0.004820699803531
-0.010924199596047
-0.004820699803531
0.001282810000703
-0.004820699803531
-0.010924199596047
-0.004820699803531
-0.010924199596047
-0.017027700319886
-0.010924199596047
-0.004820699803531
-0.010924199596047
-0.017027700319886
-0.004820699803531
-0.004820699803531
-0.010924199596047
-0.010924199596047
-0.004820699803531
0.001282810000703
0.001282810000703
0.001282810000703
-0.004820699803531
-0.010924199596047
-0.010924199596047
-0.010924199596047
0.007386330049485
0.007386330049485
-0.004820699803531
-0.010924199596047
-0.004820699803531
-0.004820699803531
0.001282810000703
0.013489799574018
0.007386330049485
-0.010924199596047
0.001282810000703
0.013489799574018
0.013489799574018
0.007386330049485
-0.004820699803531
0.001282810000703
0.007386330049485
0.007386330049485
0.001282810000703
-0.004820699803531
0.001282810000703
0.001282810000703
-0.004820699803531
0.001282810000703
0.001282810000703
-0.004820699803531
-0.004820699803531
0.001282810000703
0.001282810000703
-0.004820699803531
0.001282810000703
0.001282810000703
0.001282810000703
0.001282810000703
0.001282810000703
0.007386330049485
0.001282810000703
-0.010924199596047
-0.004820699803531
0.007386330049485
0.001282810000703
0.001282810000703
-0.004820699803531
0.001282810000703
0.007386330049485
0.001282810000703
0.001282810000703
-0.004820699803531
-0.010924199596047
-0.010924199596047
-0.004820699803531
0.001282810000703
-0.004820699803531
-0.010924199596047
-0.010924199596047
-0.004820699803531
0.001282810000703
-0.004820699803531
-0.004820699803531
-0.010924199596047
-0.017027700319886
-0.010924199596047
0.001282810000703
-0.004820699803531
-0.004820699803531
-0.004820699803531
-0.004820699803531
-0.004820699803531
-0.004820699803531
0.001282810000703
0.001282810000703
-0.010924199596047
-0.004820699803531
0.001282810000703
0.007386330049485
-0.004820699803531
-0.010924199596047
0.001282810000703
0.007386330049485
0.001282810000703
-0.004820699803531
0.001282810000703
0.001282810000703
0.001282810000703
0.007386330049485
0.001282810000703
-0.004820699803531
-0.004820699803531
-0.010924199596047
-0.004820699803531
0.001282810000703
-0.004820699803531
0.001282810000703
-0.004820699803531
-0.004820699803531
0.001282810000703
0.013489799574018
0.013489799574018
-0.004820699803531
0.001282810000703
0.013489799574018
0.013489799574018
0.007386330049485
0.001282810000703
0.001282810000703
0.001282810000703
-0.004820699803531
0.001282810000703
0.001282810000703
-0.004820699803531
-0.010924199596047
-0.017027700319886
0.001282810000703
0.007386330049485
0.001282810000703
-0.004820699803531
0.001282810000703
0.007386330049485
-0.004820699803531
0.001282810000703
-0.004820699803531
-0.017027700319886
-0.010924199596047
-0.004820699803531
0.001282810000703
0.001282810000703
-0.010924199596047
-0.004820699803531
-0.004820699803531
-0.010924199596047
0.001282810000703
0.001282810000703
-0.004820699803531
-0.010924199596047
-0.004820699803531
0.013489799574018
0.007386330049485
-0.004820699803531
-0.004820699803531
0.007386330049485
0.001282810000703
-0.004820699803531
0.001282810000703
-0.004820699803531
-0.010924199596047
0.001282810000703
0.001282810000703
0.001282810000703
-0.010924199596047
-0.004820699803531
0.001282810000703
0.001282810000703
-0.004820699803531
-0.010924199596047
-0.004820699803531
-0.004820699803531
-0.010924199596047
0.001282810000703
0.007386330049485
0.001282810000703
-0.010924199596047
-0.017027700319886
0.001282810000703
0.007386330049485
-0.004820699803531
-0.010924199596047
-0.010924199596047
-0.010924199596047
-0.004820699803531
-0.004820699803531
0.001282810000703
-0.010924199596047
-0.004820699803531
-0.004820699803531
0.001282810000703
0.001282810000703
-0.004820699803531
-0.004820699803531
0.001282810000703
-0.004820699803531
0.001282810000703
0.001282810000703
0.001282810000703
-0.004820699803531
0.001282810000703
0.019593400880694
0.007386330049485
-0.004820699803531
-0.004820699803531
0.001282810000703
0.001282810000703
0.007386330049485
0.001282810000703
-0.004820699803531
-0.004820699803531
-0.010924199596047
0.001282810000703
0.013489799574018
0.007386330049485
0.001282810000703
0.001282810000703
0.007386330049485
0.001282810000703
0.007386330049485
0.007386330049485
-0.004820699803531
0.001282810000703
0.001282810000703
0.007386330049485
0.001282810000703
-0.010924199596047
-0.010924199596047
-0.004820699803531
0.001282810000703
-0.004820699803531
-0.017027700319886
-0.017027700319886
-0.023131299763918
-0.017027700319886
-0.010924199596047
-0.010924199596047
-0.010924199596047
-0.023131299763918
-0.017027700319886
-0.004820699803531
-0.017027700319886
-0.010924199596047
-0.017027700319886
-0.017027700319886
-0.010924199596047
-0.010924199596047
-0.010924199596047
-0.010924199596047
-0.017027700319886
-0.017027700319886
0.001282810000703
-0.004820699803531
-0.010924199596047
-0.010924199596047
-0.010924199596047
-0.004820699803531
-0.004820699803531
-0.004820699803531
-0.004820699803531
-0.017027700319886
-0.017027700319886
0.001282810000703
0.007386330049485
-0.004820699803531
-0.010924199596047
-0.010924199596047
-0.004820699803531
-0.010924199596047
-0.004820699803531
0.001282810000703
-0.004820699803531
-0.023131299763918
-0.004820699803531
0.007386330049485
0.001282810000703
-0.010924199596047
-0.004820699803531
-0.004820699803531
-0.004820699803531
0.001282810000703
0.001282810000703
-0.004820699803531
-0.010924199596047
0.001282810000703
0.007386330049485
0.013489799574018
0.001282810000703
-0.010924199596047
-0.010924199596047
0.001282810000703
0.007386330049485
0.001282810000703
-0.010924199596047
-0.004820699803531
0.001282810000703
0.007386330049485
0.013489799574018
0.001282810000703
-0.004820699803531
-0.004820699803531
-0.004820699803531
-0.004820699803531
-0.004820699803531
0.001282810000703
-0.004820699803531
0.001282810000703
-0.004820699803531
0.001282810000703
0.007386330049485
-0.004820699803531
-0.004820699803531
0.001282810000703
0.007386330049485
0.001282810000703
-0.004820699803531
-0.004820699803531
0.001282810000703
0.007386330049485
0.013489799574018
0.007386330049485
0.007386330049485
-0.004820699803531
-0.004820699803531
0.013489799574018
0.007386330049485
0.001282810000703
-0.004820699803531
-0.004820699803531
0.007386330049485
0.001282810000703
0.007386330049485
0.007386330049485
-0.004820699803531
-0.004820699803531
0.001282810000703
0.001282810000703
-0.010924199596047
-0.010924199596047
-0.004820699803531
-0.004820699803531
0.001282810000703
-0.004820699803531
-0.004820699803531
0.001282810000703
-0.004820699803531
-0.004820699803531
0.007386330049485
0.001282810000703
-0.010924199596047
-0.017027700319886
-0.010924199596047
0.007386330049485
-0.004820699803531
-0.004820699803531
0.001282810000703
-0.004820699803531
0.001282810000703
0.001282810000703
0.007386330049485
0.001282810000703
-0.010924199596047
-0.004820699803531
0.001282810000703
0.001282810000703
0.007386330049485
0.001282810000703
-0.004820699803531
-0.004820699803531
0.001282810000703
0.001282810000703
-0.004820699803531
-0.010924199596047
-0.010924199596047
0.001282810000703
0.001282810000703
-0.010924199596047
-0.010924199596047
-0.010924199596047
-0.004820699803531
0.001282810000703
-0.010924199596047
-0.010924199596047
-0.017027700319886
-0.017027700319886
-0.004820699803531
0.007386330049485
0.001282810000703
0.001282810000703
-0.010924199596047
0.001282810000703
0.007386330049485
0.001282810000703
0.001282810000703
0.001282810000703
-0.010924199596047
-0.004820699803531
0.001282810000703
-0.010924199596047
-0.010924199596047
-0.010924199596047
-0.004820699803531
-0.004820699803531
-0.004820699803531
-0.010924199596047
-0.010924199596047
-0.017027700319886
-0.017027700319886
-0.004820699803531
0.001282810000703
-0.004820699803531
-0.017027700319886
-0.010924199596047
0.007386330049485
0.007386330049485
-0.004820699803531
-0.010924199596047
-0.004820699803531
0.001282810000703
-0.004820699803531
0.001282810000703
0.001282810000703
-0.010924199596047
-0.004820699803531
0.007386330049485
0.007386330049485
0.001282810000703
-0.004820699803531
0.001282810000703
-0.004820699803531
0.001282810000703
0.001282810000703
0.001282810000703
-0.004820699803531
-0.010924199596047
0.001282810000703
0.007386330049485
0.001282810000703
0.001282810000703
-0.004820699803531
0.001282810000703
0.007386330049485
-0.004820699803531
-0.004820699803531
-0.004820699803531
-0.004820699803531
-0.004820699803531
0.001282810000703
0.013489799574018
0.007386330049485
-0.004820699803531
0.001282810000703
0.001282810000703
0.007386330049485
0.007386330049485
0.007386330049485
0.001282810000703
0.001282810000703
0.013489799574018
0.013489799574018
0.001282810000703
-0.004820699803531
-0.004820699803531
0.013489799574018
0.001282810000703
-0.004820699803531
0.001282810000703
-0.004820699803531
-0.004820699803531
-0.004820699803531
0.007386330049485
0.007386330049485
-0.004820699803531
-0.004820699803531
0.001282810000703
0.013489799574018
0.007386330049485
0.001282810000703
0.001282810000703
0.001282810000703
-0.004820699803531
0.001282810000703
0.007386330049485
0.001282810000703
-0.010924199596047
-0.004820699803531
0.001282810000703
0.001282810000703
-0.004820699803531
-0.004820699803531
-0.004820699803531
-0.010924199596047
0.001282810000703
0.001282810000703
0.001282810000703
0.001282810000703
-0.004820699803531
0.001282810000703
0.001282810000703
-0.004820699803531
-0.010924199596047
-0.010924199596047
0.001282810000703
0.001282810000703
-0.004820699803531
-0.004820699803531
-0.010924199596047
-0.004820699803531
0.001282810000703
0.007386330049485
0.007386330049485
-0.004820699803531
-0.010924199596047
-0.010924199596047
0.001282810000703
0.007386330049485
-0.004820699803531
-0.004820699803531
-0.004820699803531
-0.004820699803531
0.001282810000703
0.007386330049485
0.001282810000703
-0.004820699803531
-0.004820699803531
0.001282810000703
0.001282810000703
0.001282810000703
0.001282810000703
-0.004820699803531
0.001282810000703
0.007386330049485
0.013489799574018
0.001282810000703
-0.010924199596047
-0.010924199596047
0.001282810000703
0.013489799574018
0.007386330049485
0.001282810000703
0.001282810000703
0.001282810000703
0.007386330049485
0.019593400880694
0.007386330049485
0.001282810000703
-0.004820699803531
0.007386330049485
0.019593400880694
0.001282810000703
0.001282810000703
0.001282810000703
-0.004820699803531
0.001282810000703
0.001282810000703
0.001282810000703
0.001282810000703
-0.010924199596047
-0.010924199596047
0.001282810000703
0.001282810000703
-0.004820699803531
-0.010924199596047
-0.004820699803531
-0.004820699803531
0.001282810000703
-0.004820699803531
-0.010924199596047
-0.017027700319886
-0.010924199596047
0.001282810000703
0.013489799574018
-0.004820699803531
-0.010924199596047
-0.010924199596047
-0.010924199596047
-0.004820699803531
-0.010924199596047
-0.004820699803531
0.001282810000703
-0.017027700319886
-0.010924199596047
0.001282810000703
0.001282810000703
-0.010924199596047
-0.017027700319886
-0.004820699803531
-0.004820699803531
-0.010924199596047
-0.010924199596047
-0.010924199596047
-0.010924199596047
-0.017027700319886
-0.010924199596047
0.001282810000703
-0.017027700319886
-0.023131299763918
-0.017027700319886
-0.004820699803531
0.001282810000703
-0.004820699803531
-0.010924199596047
-0.004820699803531
0.001282810000703
0.007386330049485
0.001282810000703
0.001282810000703
-0.004820699803531
0.001282810000703
0.001282810000703
-0.004820699803531
0.007386330049485
0.001282810000703
-0.004820699803531
0.001282810000703
-0.004820699803531
0.001282810000703
-0.004820699803531
-0.017027700319886
-0.010924199596047
-0.004820699803531
0.001282810000703
0.001282810000703
0.001282810000703
0.001282810000703
-0.004820699803531
0.001282810000703
0.007386330049485
0.001282810000703
0.001282810000703
-0.004820699803531
0.001282810000703
0.007386330049485
0.001282810000703
0.001282810000703
-0.010924199596047
-0.004820699803531
0.001282810000703
0.001282810000703
0.007386330049485
0.001282810000703
0.001282810000703
0.001282810000703
0.007386330049485
0.019593400880694
0.001282810000703
-0.004820699803531
0.001282810000703
0.007386330049485
0.013489799574018
0.001282810000703
-0.004820699803531
0.007386330049485
0.007386330049485
0.007386330049485
0.007386330049485
0.007386330049485
0.001282810000703
-0.004820699803531
0.001282810000703
0.007386330049485
0.007386330049485
0.007386330049485
0.001282810000703
-0.004820699803531
0.001282810000703
0.013489799574018
0.013489799574018
-0.004820699803531
-0.004820699803531
-0.004820699803531
0.007386330049485
0.001282810000703
-0.004820699803531
0.001282810000703
0.001282810000703
-0.004820699803531
0.007386330049485
0.007386330049485
0.001282810000703
-0.010924199596047
-0.017027700319886
-0.004820699803531
0.001282810000703
0.001282810000703
-0.010924199596047
-0.017027700319886
-0.004820699803531
0.001282810000703
0.001282810000703
0.001282810000703
-0.004820699803531
-0.004820699803531
0.001282810000703
0.013489799574018
0.001282810000703
-0.004820699803531
-0.004820699803531
-0.004820699803531
-0.004820699803531
0.001282810000703
0.001282810000703
0.001282810000703
-0.010924199596047
-0.017027700319886
0.001282810000703
0.007386330049485
-0.010924199596047
-0.010924199596047
-0.004820699803531
-0.004820699803531
-0.010924199596047
-0.010924199596047
-0.004820699803531
-0.004820699803531
-0.004820699803531
-0.004820699803531
-0.004820699803531
0.001282810000703
-0.010924199596047
-0.017027700319886
-0.010924199596047
-0.004820699803531
-0.004820699803531
-0.004820699803531
-0.010924199596047
-0.010924199596047
-0.010924199596047
0.001282810000703
0.001282810000703
-0.017027700319886
-0.010924199596047
-0.004820699803531
0.001282810000703
-0.004820699803531
-0.004820699803531
-0.004820699803531
-0.017027700319886
-0.010924199596047
-0.004820699803531
0.001282810000703
-0.010924199596047
-0.017027700319886
-0.017027700319886
-0.004820699803531
-0.004820699803531
-0.010924199596047
-0.017027700319886
-0.010924199596047
-0.004820699803531
-0.010924199596047
-0.010924199596047
-0.004820699803531
-0.017027700319886
-0.010924199596047
0.001282810000703
0.001282810000703
-0.010924199596047
-0.010924199596047
-0.010924199596047
-0.017027700319886
-0.010924199596047
-0.004820699803531
-0.004820699803531
-0.004820699803531
-0.017027700319886
-0.017027700319886
0.001282810000703
-0.004820699803531
-0.017027700319886
-0.010924199596047
-0.010924199596047
-0.004820699803531
-0.004820699803531
-0.004820699803531
-0.010924199596047
-0.010924199596047
-0.010924199596047
-0.004820699803531
-0.004820699803531
-0.017027700319886
-0.023131299763918
-0.017027700319886
-0.010924199596047
0.001282810000703
-0.010924199596047
-0.017027700319886
-0.017027700319886
-0.017027700319886
-0.010924199596047
0.001282810000703
-0.017027700319886
-0.017027700319886
-0.010924199596047
-0.004820699803531
0.001282810000703
0.001282810000703
-0.010924199596047
-0.010924199596047
-0.004820699803531
-0.004820699803531
-0.004820699803531
0.001282810000703
-0.017027700319886
-0.017027700319886
-0.010924199596047
0.007386330049485
0.007386330049485
-0.017027700319886
-0.017027700319886
-0.010924199596047
-0.010924199596047
-0.004820699803531
-0.004820699803531
-0.017027700319886
-0.017027700319886
-0.017027700319886
0.001282810000703
0.007386330049485
-0.004820699803531
-0.010924199596047
-0.010924199596047
-0.004820699803531
-0.004820699803531
-0.004820699803531
0.001282810000703
-0.017027700319886
-0.017027700319886
0.001282810000703
0.007386330049485
0.001282810000703
-0.010924199596047
-0.004820699803531
0.001282810000703
-0.004820699803531
0.007386330049485
-0.004820699803531
-0.004820699803531
-0.004820699803531
0.001282810000703
0.013489799574018
0.001282810000703
-0.004820699803531
-0.010924199596047
-0.004820699803531
0.001282810000703
0.001282810000703
0.001282810000703
0.001282810000703
-0.010924199596047
-0.004820699803531
0.001282810000703
0.001282810000703
-0.004820699803531
-0.010924199596047
-0.004820699803531
0.001282810000703
0.007386330049485
0.001282810000703
-0.010924199596047
-0.004820699803531
0.001282810000703
0.001282810000703
0.001282810000703
-0.010924199596047
-0.017027700319886
-0.004820699803531
0.007386330049485
0.001282810000703
-0.004820699803531
-0.004820699803531
-0.004820699803531
-0.004820699803531
0.001282810000703
-0.004820699803531
-0.004820699803531
-0.010924199596047
-0.010924199596047
0.001282810000703
0.001282810000703
-0.004820699803531
0.001282810000703
-0.010924199596047
-0.004820699803531
0.001282810000703
0.001282810000703
0.001282810000703
-0.004820699803531
-0.010924199596047
-0.004820699803531
0.013489799574018
0.013489799574018
-0.004820699803531
-0.004820699803531
0.001282810000703
-0.004820699803531
0.001282810000703
0.001282810000703
-0.004820699803531
0.001282810000703
-0.004820699803531
0.007386330049485
0.007386330049485
0.001282810000703
-0.010924199596047
-0.010924199596047
0.001282810000703
-0.004820699803531
-0.004820699803531
-0.004820699803531
-0.017027700319886
-0.004820699803531
0.001282810000703
0.007386330049485
0.001282810000703
-0.010924199596047
-0.004820699803531
-0.004820699803531
-0.004820699803531
0.007386330049485
0.001282810000703
0.007386330049485
0.001282810000703
0.001282810000703
0.013489799574018
0.013489799574018
0.001282810000703
-0.004820699803531
0.001282810000703
0.013489799574018
0.007386330049485
0.007386330049485
-0.004820699803531
-0.004820699803531
0.001282810000703
0.007386330049485
0.007386330049485
0.001282810000703
-0.004820699803531
0.001282810000703
0.007386330049485
0.013489799574018
0.001282810000703
-0.004820699803531
0.001282810000703
0.007386330049485
0.007386330049485
0.001282810000703
0.001282810000703
0.001282810000703
0.001282810000703
0.007386330049485
0.013489799574018
0.007386330049485
0.001282810000703
-0.004820699803531
0.001282810000703
0.001282810000703
-0.004820699803531
0.001282810000703
0.001282810000703
-0.004820699803531
0.001282810000703
0.013489799574018
0.007386330049485
-0.004820699803531
-0.004820699803531
0.001282810000703
0.001282810000703
0.001282810000703
-0.004820699803531
0.001282810000703
-0.004820699803531
-0.004820699803531
0.007386330049485
0.013489799574018
-0.004820699803531
0.001282810000703
-0.004820699803531
0.001282810000703
0.007386330049485
-0.004820699803531
-0.004820699803531
0.007386330049485
-0.004820699803531
0.001282810000703
0.007386330049485
-0.004820699803531
-0.010924199596047
0.001282810000703
0.007386330049485
0.007386330049485
0.007386330049485
0.001282810000703
0.001282810000703
0.001282810000703
0.007386330049485
0.007386330049485
0.007386330049485
-0.004820699803531
-0.004820699803531
0.001282810000703
0.007386330049485
0.007386330049485
-0.004820699803531
-0.004820699803531
0.001282810000703
0.007386330049485
0.001282810000703
0.001282810000703
0.001282810000703
-0.004820699803531
0.001282810000703
0.007386330049485
0.001282810000703
0.001282810000703
0.001282810000703
-0.004820699803531
0.007386330049485
0.001282810000703
0.001282810000703
0.007386330049485
-0.004820699803531
0.001282810000703
0.013489799574018
0.007386330049485
0.007386330049485
0.001282810000703
0.001282810000703
0.007386330049485
0.007386330049485
0.001282810000703
0.001282810000703
0.001282810000703
-0.004820699803531
0.007386330049485
0.013489799574018
0.007386330049485
0.001282810000703
-0.004820699803531
-0.004820699803531
0.007386330049485
0.001282810000703
0.001282810000703
0.001282810000703
-0.004820699803531
0.001282810000703
0.007386330049485
0.001282810000703
-0.004820699803531
-0.010924199596047
-0.004820699803531
0.001282810000703
0.007386330049485
0.007386330049485
-0.004820699803531
-0.010924199596047
-0.004820699803531
0.007386330049485
0.001282810000703
-0.010924199596047
-0.010924199596047
-0.010924199596047
-0.010924199596047
0.001282810000703
-0.010924199596047
-0.017027700319886
-0.010924199596047
-0.010924199596047
-0.004820699803531
-0.010924199596047
-0.017027700319886
-0.010924199596047
-0.010924199596047
-0.010924199596047
-0.004820699803531
0.001282810000703
-0.004820699803531
-0.017027700319886
-0.004820699803531
-0.004820699803531
-0.004820699803531
0.001282810000703
-0.010924199596047
-0.010924199596047
-0.010924199596047
-0.010924199596047
-0.004820699803531
-0.010924199596047
-0.017027700319886
-0.004820699803531
0.001282810000703
-0.004820699803531
-0.004820699803531
0.001282810000703
-0.010924199596047
-0.010924199596047
0.001282810000703
0.007386330049485
0.001282810000703
-0.010924199596047
-0.010924199596047
0.007386330049485
0.001282810000703
0.001282810000703
0.013489799574018
0.007386330049485
0.001282810000703
0.007386330049485
0.007386330049485
0.007386330049485
-0.010924199596047
-0.004820699803531
0.001282810000703
0.007386330049485
0.007386330049485
0.001282810000703
0.001282810000703
0.001282810000703
0.001282810000703
0.007386330049485
-0.004820699803531
-0.004820699803531
-0.010924199596047
-0.010924199596047
0.007386330049485
0.001282810000703
0.001282810000703
-0.010924199596047
-0.004820699803531
0.007386330049485
0.001282810000703
-0.004820699803531
0.001282810000703
-0.004820699803531
0.001282810000703
-0.004820699803531
0.013489799574018
0.007386330049485
-0.004820699803531
-0.004820699803531
-0.004820699803531
0.001282810000703
0.001282810000703
0.001282810000703
0.001282810000703
-0.010924199596047
-0.004820699803531
0.013489799574018
0.001282810000703
-0.004820699803531
-0.010924199596047
-0.004820699803531
-0.004820699803531
-0.004820699803531
0.001282810000703
-0.010924199596047
-0.017027700319886
-0.010924199596047
-0.004820699803531
0.007386330049485
-0.004820699803531
-0.010924199596047
-0.004820699803531
0.001282810000703
0.007386330049485
0.001282810000703
-0.004820699803531
0.001282810000703
-0.004820699803531
0.001282810000703
0.001282810000703
0.001282810000703
-0.010924199596047
-0.010924199596047
0.007386330049485
0.007386330049485
0.001282810000703
0.001282810000703
0.001282810000703
0.001282810000703
0.001282810000703
0.007386330049485
0.013489799574018
0.001282810000703
-0.004820699803531
0.001282810000703
0.019593400880694
0.019593400880694
0.007386330049485
0.001282810000703
0.007386330049485
0.007386330049485
0.007386330049485
0.007386330049485
0.007386330049485
0.007386330049485
0.001282810000703
0.007386330049485
0.019593400880694
0.007386330049485
-0.004820699803531
0.001282810000703
0.007386330049485
0.007386330049485
0.007386330049485
0.007386330049485
-0.010924199596047
-0.010924199596047
0.007386330049485
0.019593400880694
0.013489799574018
-0.010924199596047
-0.004820699803531
0.001282810000703
0.001282810000703
0.001282810000703
0.001282810000703
-0.004820699803531
-0.010924199596047
0.001282810000703
0.013489799574018
0.007386330049485
-0.004820699803531
0.001282810000703
0.001282810000703
0.007386330049485
0.007386330049485
-0.004820699803531
0.001282810000703
-0.004820699803531
-0.010924199596047
-0.004820699803531
-0.004820699803531
-0.017027700319886
-0.017027700319886
-0.010924199596047
0.001282810000703
-0.004820699803531
-0.010924199596047
-0.017027700319886
-0.010924199596047
-0.010924199596047
-0.004820699803531
0.001282810000703
-0.004820699803531
-0.010924199596047
-0.010924199596047
-0.004820699803531
0.007386330049485
0.007386330049485
-0.004820699803531
-0.004820699803531
-0.004820699803531
0.001282810000703
0.007386330049485
0.007386330049485
0.001282810000703
-0.010924199596047
0.001282810000703
0.013489799574018
0.001282810000703
-0.004820699803531
0.001282810000703
0.001282810000703
0.001282810000703
0.001282810000703
0.001282810000703
0.001282810000703
-0.004820699803531
-0.004820699803531
0.007386330049485
0.001282810000703
-0.010924199596047
-0.010924199596047
0.001282810000703
0.001282810000703
0.001282810000703
0.001282810000703
0.001282810000703
-0.004820699803531
-0.004820699803531
0.001282810000703
0.007386330049485
0.001282810000703
-0.010924199596047
-0.004820699803531
0.001282810000703
0.001282810000703
-0.004820699803531
0.001282810000703
-0.004820699803531
-0.004820699803531
0.001282810000703
0.001282810000703
0.007386330049485
-0.004820699803531
-0.010924199596047
0.001282810000703
0.001282810000703
-0.004820699803531
-0.004820699803531
-0.010924199596047
-0.004820699803531
0.001282810000703
0.007386330049485
0.007386330049485
-0.004820699803531
-0.004820699803531
0.001282810000703
0.007386330049485
0.007386330049485
0.001282810000703
0.001282810000703
0.001282810000703
0.001282810000703
0.001282810000703
0.001282810000703
0.013489799574018
-0.004820699803531
-0.010924199596047
0.001282810000703
0.001282810000703
0.001282810000703
-0.004820699803531
-0.004820699803531
0.007386330049485
0.001282810000703
0.001282810000703
0.013489799574018
0.001282810000703
-0.004820699803531
0.001282810000703
0.013489799574018
0.007386330049485
0.001282810000703
0.001282810000703
0.001282810000703
0.007386330049485
0.007386330049485
0.007386330049485
0.007386330049485
-0.010924199596047
0.001282810000703
0.007386330049485
0.001282810000703
0.007386330049485
-0.004820699803531
-0.004820699803531
0.001282810000703
0.001282810000703
0.007386330049485
0.001282810000703
-0.004820699803531
-0.004820699803531
0.001282810000703
0.007386330049485
-0.010924199596047
-0.004820699803531
0.001282810000703
0.001282810000703
0.007386330049485
0.001282810000703
-0.004820699803531
-0.004820699803531
-0.004820699803531
0.001282810000703
0.007386330049485
0.001282810000703
-0.004820699803531
-0.004820699803531
0.001282810000703
0.013489799574018
0.007386330049485
0.001282810000703
0.001282810000703
-0.004820699803531
0.001282810000703
-0.004820699803531
0.001282810000703
-0.010924199596047
-0.010924199596047
-0.004820699803531
0.001282810000703
0.001282810000703
-0.010924199596047
-0.010924199596047
0.001282810000703
0.001282810000703
0.001282810000703
0.007386330049485
0.007386330049485
-0.004820699803531
0.001282810000703
0.013489799574018
0.013489799574018
0.001282810000703
0.001282810000703
0.001282810000703
0.007386330049485
0.007386330049485
0.007386330049485
0.007386330049485
-0.010924199596047
-0.004820699803531
0.001282810000703
0.007386330049485
0.007386330049485
-0.004820699803531
-0.004820699803531
0.007386330049485
0.007386330049485
0.013489799574018
0.007386330049485
0.007386330049485
0.001282810000703
0.013489799574018
0.013489799574018
0.001282810000703
0.001282810000703
0.001282810000703
0.001282810000703
0.019593400880694
0.007386330049485
0.001282810000703
0.007386330049485
-0.004820699803531
-0.004820699803531
0.001282810000703
0.013489799574018
0.013489799574018
-0.004820699803531
0.007386330049485
0.019593400880694
0.013489799574018
0.019593400880694
0.013489799574018
0.007386330049485
0.007386330049485
0.007386330049485
0.007386330049485
0.007386330049485
0.007386330049485
0.001282810000703
0.001282810000703
0.019593400880694
0.007386330049485
0.001282810000703
0.001282810000703
-0.004820699803531
0.007386330049485
0.007386330049485
0.007386330049485
0.001282810000703
0.007386330049485
0.013489799574018
0.019593400880694
0.019593400880694
0.007386330049485
0.001282810000703
0.007386330049485
0.013489799574018
0.019593400880694
0.013489799574018
0.007386330049485
0.007386330049485
0.001282810000703
0.013489799574018
0.013489799574018
0.007386330049485
0.007386330049485
0.001282810000703
0.007386330049485
0.013489799574018
0.007386330049485
0.007386330049485
0.013489799574018
0.013489799574018
0.019593400880694
0.013489799574018
0.007386330049485
0.007386330049485
0.007386330049485
0.007386330049485
0.013489799574018
0.007386330049485
-0.004820699803531
-0.004820699803531
0.001282810000703
0.013489799574018
0.007386330049485
0.007386330049485
0.001282810000703
-0.004820699803531
0.001282810000703
0.007386330049485
0.007386330049485
0.007386330049485
-0.004820699803531
0.001282810000703
0.001282810000703
0.001282810000703
0.007386330049485
0.001282810000703
0.001282810000703
0.001282810000703
0.013489799574018
0.007386330049485
-0.004820699803531
-0.004820699803531
0.001282810000703
0.007386330049485
0.007386330049485
0.001282810000703
0.001282810000703
0.001282810000703
0.001282810000703
0.007386330049485
0.001282810000703
0.001282810000703
-0.004820699803531
-0.004820699803531
0.001282810000703
-0.004820699803531
0.001282810000703
0.007386330049485
0.001282810000703
-0.004820699803531
-0.004820699803531
0.001282810000703
0.001282810000703
-0.010924199596047
-0.004820699803531
-0.004820699803531
-0.004820699803531
0.001282810000703
0.001282810000703
0.007386330049485
0.001282810000703
-0.004820699803531
0.001282810000703
0.001282810000703
-0.004820699803531
-0.010924199596047
-0.010924199596047
0.001282810000703
0.001282810000703
0.001282810000703
-0.004820699803531
-0.004820699803531
0.001282810000703
0.001282810000703
0.007386330049485
0.001282810000703
-0.010924199596047
-0.010924199596047
-0.004820699803531
0.001282810000703
-0.004820699803531
-0.010924199596047
-0.004820699803531
-0.004820699803531
-0.004820699803531
-0.010924199596047
-0.010924199596047
-0.010924199596047
-0.010924199596047
-0.010924199596047
0.001282810000703
-0.004820699803531
-0.004820699803531
-0.010924199596047
0.001282810000703
0.001282810000703
-0.004820699803531
-0.004820699803531
-0.004820699803531
-0.010924199596047
-0.004820699803531
-0.004820699803531
0.001282810000703
-0.004820699803531
-0.004820699803531
0.001282810000703
-0.004820699803531
-0.004820699803531
0.001282810000703
0.001282810000703
-0.004820699803531
-0.017027700319886
-0.004820699803531
0.001282810000703
-0.010924199596047
-0.010924199596047
-0.017027700319886
0.001282810000703
0.007386330049485
-0.004820699803531
0.001282810000703
-0.010924199596047
-0.010924199596047
0.001282810000703
0.007386330049485
0.001282810000703
-0.010924199596047
-0.004820699803531
0.001282810000703
0.007386330049485
0.007386330049485
-0.004820699803531
0.001282810000703
-0.004820699803531
-0.010924199596047
0.001282810000703
0.001282810000703
-0.004820699803531
-0.004820699803531
-0.010924199596047
0.007386330049485
0.007386330049485
-0.004820699803531
-0.004820699803531
0.001282810000703
0.007386330049485
0.001282810000703
-0.004820699803531
0.001282810000703
-0.004820699803531
0.001282810000703
0.007386330049485
0.007386330049485
0.007386330049485
-0.004820699803531
0.007386330049485
0.007386330049485
0.007386330049485
0.013489799574018
0.007386330049485
0.007386330049485
0.001282810000703
0.001282810000703
0.019593400880694
0.007386330049485
0.001282810000703
0.007386330049485
0.007386330049485
0.001282810000703
0.001282810000703
0.013489799574018
0.007386330049485
-0.010924199596047
-0.004820699803531
0.001282810000703
0.007386330049485
-0.004820699803531
-0.004820699803531
0.001282810000703
0.001282810000703
0.007386330049485
0.001282810000703
-0.004820699803531
-0.004820699803531
0.001282810000703
0.007386330049485
0.007386330049485
0.001282810000703
-0.004820699803531
0.001282810000703
0.001282810000703
0.007386330049485
0.001282810000703
-0.004820699803531
-0.004820699803531
-0.004820699803531
0.001282810000703
0.001282810000703
0.001282810000703
-0.004820699803531
-0.004820699803531
0.001282810000703
0.007386330049485
0.007386330049485
0.001282810000703
-0.004820699803531
0.001282810000703
0.001282810000703
0.001282810000703
0.007386330049485
0.007386330049485
0.001282810000703
0.001282810000703
0.007386330049485
0.013489799574018
0.001282810000703
0.007386330049485
0.007386330049485
0.001282810000703
0.007386330049485
0.001282810000703
0.007386330049485
0.001282810000703
-0.010924199596047
0.001282810000703
0.013489799574018
0.001282810000703
-0.004820699803531
-0.004820699803531
-0.004820699803531
-0.004820699803531
0.001282810000703
0.007386330049485
0.001282810000703
-0.004820699803531
0.001282810000703
0.013489799574018
0.001282810000703
-0.004820699803531
0.001282810000703
-0.004820699803531
-0.004820699803531
0.001282810000703
-0.004820699803531
-0.004820699803531
-0.004820699803531
-0.004820699803531
0.007386330049485
0.001282810000703
-0.004820699803531
-0.004820699803531
-0.004820699803531
0.001282810000703
-0.004820699803531
-0.004820699803531
-0.004820699803531
-0.010924199596047
-0.010924199596047
-0.004820699803531
0.001282810000703
-0.004820699803531
-0.010924199596047
-0.004820699803531
0.007386330049485
0.007386330049485
0.001282810000703
-0.004820699803531
-0.004820699803531
0.001282810000703
0.001282810000703
-0.004820699803531
0.001282810000703
0.001282810000703
0.001282810000703
0.001282810000703
0.001282810000703
0.001282810000703
-0.004820699803531
-0.004820699803531
-0.004820699803531
0.001282810000703
0.001282810000703
0.001282810000703
0.001282810000703
-0.010924199596047
-0.004820699803531
0.007386330049485
0.007386330049485
0.001282810000703
-0.010924199596047
-0.004820699803531
-0.004820699803531
-0.004820699803531
0.007386330049485
0.007386330049485
-0.004820699803531
0.001282810000703
0.001282810000703
0.007386330049485
0.007386330049485
0.001282810000703
-0.004820699803531
-0.004820699803531
0.001282810000703
0.007386330049485
0.007386330049485
-0.004820699803531
-0.004820699803531
0.007386330049485
0.007386330049485
0.001282810000703
-0.004820699803531
-0.010924199596047
0.001282810000703
0.001282810000703
-0.004820699803531
0.001282810000703
-0.004820699803531
-0.004820699803531
0.001282810000703
-0.004820699803531
0.007386330049485
-0.010924199596047
-0.017027700319886
-0.010924199596047
-0.004820699803531
0.001282810000703
-0.004820699803531
-0.017027700319886
-0.010924199596047
-0.004820699803531
0.001282810000703
-0.004820699803531
-0.004820699803531
-0.010924199596047
-0.017027700319886
0.001282810000703
-0.004820699803531
-0.004820699803531
-0.004820699803531
-0.010924199596047
-0.004820699803531
0.001282810000703
0.001282810000703
0.007386330049485
-0.004820699803531
-0.004820699803531
-0.004820699803531
0.001282810000703
0.001282810000703
-0.010924199596047
-0.010924199596047
-0.004820699803531
-0.004820699803531
0.001282810000703
0.001282810000703
-0.004820699803531
-0.017027700319886
-0.010924199596047
-0.004820699803531
-0.010924199596047
-0.010924199596047
-0.010924199596047
-0.010924199596047
-0.010924199596047
-0.004820699803531
-0.004820699803531
-0.004820699803531
-0.010924199596047
-0.004820699803531
0.001282810000703
0.001282810000703
-0.010924199596047
-0.010924199596047
-0.004820699803531
0.001282810000703
0.007386330049485
0.001282810000703
-0.004820699803531
-0.004820699803531
-0.004820699803531
0.001282810000703
0.001282810000703
-0.004820699803531
-0.004820699803531
-0.010924199596047
0.001282810000703
0.007386330049485
0.007386330049485
0.001282810000703
-0.004820699803531
0.001282810000703
0.013489799574018
0.001282810000703
0.007386330049485
0.001282810000703
-0.004820699803531
0.001282810000703
0.007386330049485
0.007386330049485
0.013489799574018
0.001282810000703
0.001282810000703
0.007386330049485
0.013489799574018
0.007386330049485
0.007386330049485
0.001282810000703
0.001282810000703
0.007386330049485
0.013489799574018
0.007386330049485
0.007386330049485
-0.004820699803531
0.007386330049485
0.013489799574018
0.007386330049485
0.007386330049485
0.001282810000703
-0.010924199596047
-0.004820699803531
0.001282810000703
-0.004820699803531
-0.004820699803531
-0.010924199596047
0.001282810000703
0.007386330049485
0.001282810000703
-0.004820699803531
-0.004820699803531
-0.004820699803531
0.001282810000703
0.001282810000703
-0.004820699803531
-0.010924199596047
-0.004820699803531
-0.004820699803531
0.007386330049485
0.007386330049485
-0.004820699803531
0.001282810000703
-0.004820699803531
0.001282810000703
0.007386330049485
0.001282810000703
0.001282810000703
-0.004820699803531
-0.004820699803531
0.001282810000703
0.007386330049485
0.007386330049485
-0.010924199596047
-0.004820699803531
0.001282810000703
-0.004820699803531
0.001282810000703
0.007386330049485
0.001282810000703
-0.004820699803531
0.001282810000703
0.007386330049485
0.001282810000703
-0.010924199596047
-0.010924199596047
-0.010924199596047
0.001282810000703
0.001282810000703
0.001282810000703
0.001282810000703
-0.010924199596047
-0.004820699803531
0.007386330049485
0.001282810000703
-0.004820699803531
-0.017027700319886
-0.004820699803531
-0.004820699803531
-0.004820699803531
0.007386330049485
0.001282810000703
-0.004820699803531
-0.004820699803531
0.001282810000703
0.001282810000703
0.001282810000703
-0.010924199596047
-0.010924199596047
-0.004820699803531
-0.004820699803531
0.001282810000703
0.001282810000703
-0.004820699803531
-0.004820699803531
0.001282810000703
0.007386330049485
0.007386330049485
0.001282810000703
-0.004820699803531
0.001282810000703
0.007386330049485
0.013489799574018
-0.004820699803531
-0.004820699803531
-0.004820699803531
-0.004820699803531
0.001282810000703
0.007386330049485
0.001282810000703
-0.004820699803531
0.001282810000703
0.007386330049485
0.007386330049485
-0.004820699803531
-0.004820699803531
0.001282810000703
0.001282810000703
0.007386330049485
0.013489799574018
0.007386330049485
0.001282810000703
-0.004820699803531
0.007386330049485
0.013489799574018
0.001282810000703
-0.004820699803531
0.001282810000703
-0.004820699803531
0.001282810000703
0.001282810000703
0.001282810000703
-0.004820699803531
-0.004820699803531
0.013489799574018
0.019593400880694
0.007386330049485
-0.010924199596047
-0.010924199596047
0.001282810000703
0.001282810000703
0.013489799574018
0.013489799574018
0.001282810000703
0.001282810000703
0.001282810000703
0.019593400880694
0.013489799574018
-0.004820699803531
0.001282810000703
0.007386330049485
0.001282810000703
0.013489799574018
0.001282810000703
0.001282810000703
-0.004820699803531
-0.004820699803531
0.007386330049485
0.013489799574018
0.001282810000703
-0.010924199596047
-0.004820699803531
0.001282810000703
0.001282810000703
-0.004820699803531
-0.004820699803531
-0.004820699803531
-0.004820699803531
-0.004820699803531
0.007386330049485
0.007386330049485
-0.004820699803531
-0.004820699803531
0.001282810000703
0.001282810000703
0.001282810000703
-0.004820699803531
0.001282810000703
-0.004820699803531
0.001282810000703
0.007386330049485
0.013489799574018
0.007386330049485
-0.004820699803531
0.001282810000703
0.013489799574018
0.001282810000703
-0.017027700319886
-0.010924199596047
0.001282810000703
0.007386330049485
-0.004820699803531
-0.004820699803531
0.001282810000703
-0.010924199596047
-0.004820699803531
0.007386330049485
0.007386330049485
0.001282810000703
-0.010924199596047
0.001282810000703
0.007386330049485
0.013489799574018
0.013489799574018
0.001282810000703
-0.004820699803531
-0.004820699803531
0.007386330049485
0.007386330049485
-0.010924199596047
-0.004820699803531
0.001282810000703
-0.004820699803531
-0.004820699803531
0.001282810000703
0.001282810000703
-0.004820699803531
-0.010924199596047
0.001282810000703
0.001282810000703
0.001282810000703
-0.010924199596047
-0.017027700319886
0.001282810000703
0.007386330049485
0.001282810000703
-0.004820699803531
-0.010924199596047
-0.004820699803531
-0.010924199596047
-0.010924199596047
0.001282810000703
-0.010924199596047
-0.010924199596047
-0.010924199596047
-0.004820699803531
0.001282810000703
-0.010924199596047
-0.010924199596047
-0.010924199596047
-0.004820699803531
-0.004820699803531
0.001282810000703
0.001282810000703
-0.017027700319886
-0.010924199596047
0.007386330049485
0.001282810000703
0.001282810000703
-0.010924199596047
-0.004820699803531
0.001282810000703
-0.004820699803531
-0.004820699803531
-0.004820699803531
-0.004820699803531
-0.010924199596047
-0.010924199596047
0.007386330049485
0.001282810000703
-0.010924199596047
-0.004820699803531
-0.004820699803531
0.001282810000703
0.001282810000703
0.007386330049485
0.001282810000703
-0.017027700319886
-0.004820699803531
0.001282810000703
-0.004820699803531
-0.010924199596047
-0.010924199596047
0.001282810000703
0.001282810000703
0.007386330049485
0.007386330049485
0.001282810000703
0.001282810000703
0.001282810000703
0.007386330049485
0.013489799574018
0.001282810000703
0.001282810000703
0.007386330049485
0.007386330049485
0.013489799574018
0.007386330049485
0.001282810000703
0.007386330049485
0.001282810000703
0.007386330049485
0.007386330049485
0.001282810000703
-0.004820699803531
-0.010924199596047
0.001282810000703
0.007386330049485
0.007386330049485
-0.004820699803531
-0.010924199596047
0.001282810000703
0.001282810000703
0.007386330049485
0.007386330049485
0.001282810000703
-0.004820699803531
0.001282810000703
0.013489799574018
0.007386330049485
-0.004820699803531
0.001282810000703
0.007386330049485
0.007386330049485
0.013489799574018
0.007386330049485
0.007386330049485
0.001282810000703
-0.004820699803531
0.007386330049485
0.013489799574018
0.001282810000703
-0.004820699803531
-0.004820699803531
0.001282810000703
0.001282810000703
0.007386330049485
0.007386330049485
-0.010924199596047
-0.010924199596047
-0.004820699803531
0.001282810000703
-0.004820699803531
-0.017027700319886
-0.010924199596047
-0.010924199596047
-0.017027700319886
-0.004820699803531
-0.004820699803531
-0.010924199596047
-0.017027700319886
-0.010924199596047
-0.004820699803531
-0.004820699803531
-0.010924199596047
-0.010924199596047
-0.010924199596047
-0.004820699803531
-0.010924199596047
-0.004820699803531
-0.010924199596047
-0.023131299763918
-0.010924199596047
-0.010924199596047
-0.017027700319886
-0.017027700319886
-0.017027700319886
-0.010924199596047
-0.004820699803531
-0.004820699803531
-0.010924199596047
-0.017027700319886
-0.010924199596047
-0.010924199596047
-0.010924199596047
-0.010924199596047
-0.004820699803531
-0.010924199596047
-0.017027700319886
-0.004820699803531
0.001282810000703
-0.004820699803531
-0.017027700319886
-0.010924199596047
-0.004820699803531
0.001282810000703
-0.004820699803531
-0.004820699803531
-0.010924199596047
-0.010924199596047
-0.004820699803531
0.007386330049485
0.001282810000703
-0.004820699803531
-0.010924199596047
-0.010924199596047
-0.010924199596047
-0.010924199596047
0.001282810000703
0.001282810000703
-0.017027700319886
-0.010924199596047
0.001282810000703
0.001282810000703
-0.004820699803531
-0.004820699803531
-0.004820699803531
-0.004820699803531
-0.004820699803531
0.001282810000703
-0.004820699803531
-0.004820699803531
-0.004820699803531
0.001282810000703
0.013489799574018
0.001282810000703
-0.004820699803531
-0.004820699803531
0.007386330049485
0.007386330049485
0.001282810000703
0.001282810000703
-0.004820699803531
-0.004820699803531
0.007386330049485
-0.004820699803531
0.001282810000703
-0.004820699803531
0.001282810000703
0.001282810000703
-0.004820699803531
0.007386330049485
0.007386330049485
-0.010924199596047
-0.004820699803531
-0.004820699803531
-0.004820699803531
0.001282810000703
0.001282810000703
-0.004820699803531
-0.004820699803531
0.007386330049485
0.007386330049485
0.001282810000703
-0.004820699803531
-0.010924199596047
-0.004820699803531
0.001282810000703
-0.004820699803531
0.001282810000703
-0.010924199596047
-0.004820699803531
0.001282810000703
0.001282810000703
0.013489799574018
0.001282810000703
-0.004820699803531
-0.004820699803531
-0.004820699803531
0.007386330049485
0.007386330049485
0.001282810000703
0.001282810000703
0.007386330049485
0.013489799574018
0.007386330049485
0.001282810000703
0.007386330049485
0.001282810000703
0.007386330049485
0.013489799574018
0.001282810000703
0.001282810000703
0.001282810000703
0.001282810000703
0.007386330049485
0.007386330049485
0.007386330049485
-0.004820699803531
0.001282810000703
0.007386330049485
0.007386330049485
0.013489799574018
-0.004820699803531
-0.004820699803531
-0.004820699803531
-0.004820699803531
0.007386330049485
0.001282810000703
-0.010924199596047
-0.010924199596047
0.001282810000703
0.013489799574018
0.001282810000703
-0.004820699803531
-0.004820699803531
-0.004820699803531
0.007386330049485
0.007386330049485
0.013489799574018
0.007386330049485
-0.010924199596047
0.001282810000703
0.013489799574018
0.007386330049485
0.001282810000703
-0.010924199596047
-0.010924199596047
0.001282810000703
0.001282810000703
0.007386330049485
0.007386330049485
-0.004820699803531
-0.010924199596047
0.007386330049485
0.007386330049485
-0.004820699803531
-0.010924199596047
-0.010924199596047
-0.004820699803531
0.007386330049485
0.007386330049485
0.001282810000703
-0.004820699803531
-0.004820699803531
0.007386330049485
0.001282810000703
-0.004820699803531
-0.004820699803531
-0.004820699803531
-0.004820699803531
0.001282810000703
0.001282810000703
0.001282810000703
-0.004820699803531
-0.004820699803531
0.001282810000703
0.007386330049485
0.007386330049485
-0.004820699803531
-0.010924199596047
-0.004820699803531
0.001282810000703
0.001282810000703
-0.010924199596047
-0.004820699803531
-0.004820699803531
-0.010924199596047
-0.004820699803531
-0.004820699803531
-0.004820699803531
-0.004820699803531
-0.010924199596047
0.001282810000703
0.001282810000703
-0.004820699803531
-0.004820699803531
-0.010924199596047
0.001282810000703
-0.004820699803531
0.007386330049485
0.007386330049485
-0.010924199596047
-0.004820699803531
0.001282810000703
0.007386330049485
0.001282810000703
-0.010924199596047
-0.010924199596047
0.001282810000703
0.001282810000703
0.007386330049485
0.007386330049485
-0.010924199596047
-0.017027700319886
0.001282810000703
0.007386330049485
0.001282810000703
-0.004820699803531
-0.010924199596047
0.007386330049485
0.007386330049485
0.001282810000703
0.007386330049485
0.001282810000703
-0.010924199596047
0.001282810000703
0.001282810000703
0.001282810000703
-0.010924199596047
-0.010924199596047
0.001282810000703
0.007386330049485
0.001282810000703
0.001282810000703
0.001282810000703
-0.004820699803531
-0.004820699803531
0.001282810000703
0.001282810000703
-0.004820699803531
-0.017027700319886
-0.017027700319886
0.001282810000703
0.007386330049485
0.001282810000703
-0.004820699803531
-0.004820699803531
-0.010924199596047
-0.004820699803531
-0.004820699803531
-0.004820699803531
-0.010924199596047
-0.017027700319886
-0.010924199596047
0.001282810000703
0.001282810000703
-0.004820699803531
0.007386330049485
0.001282810000703
-0.004820699803531
0.007386330049485
0.007386330049485
-0.004820699803531
-0.010924199596047
0.001282810000703
0.007386330049485
0.013489799574018
0.001282810000703
0.001282810000703
0.007386330049485
0.001282810000703
0.001282810000703
0.007386330049485
0.001282810000703
0.001282810000703
0.001282810000703
0.001282810000703
0.013489799574018
0.007386330049485
0.001282810000703
0.007386330049485
0.007386330049485
0.001282810000703
0.007386330049485
0.007386330049485
-0.004820699803531
-0.004820699803531
-0.004820699803531
0.001282810000703
0.007386330049485
-0.004820699803531
-0.004820699803531
0.001282810000703
-0.004820699803531
0.001282810000703
0.001282810000703
-0.004820699803531
-0.004820699803531
-0.010924199596047
0.007386330049485
0.013489799574018
0.001282810000703
-0.010924199596047
-0.004820699803531
0.007386330049485
0.007386330049485
-0.004820699803531
-0.004820699803531
-0.017027700319886
-0.017027700319886
-0.017027700319886
-0.004820699803531
-0.004820699803531
-0.010924199596047
-0.017027700319886
-0.004820699803531
0.001282810000703
-0.004820699803531
-0.004820699803531
-0.004820699803531
-0.004820699803531
-0.004820699803531
-0.010924199596047
-0.004820699803531
-0.004820699803531
-0.010924199596047
-0.004820699803531
0.013489799574018
0.001282810000703
-0.004820699803531
0.001282810000703
-0.017027700319886
-0.010924199596047
0.007386330049485
0.001282810000703
0.001282810000703
-0.010924199596047
-0.004820699803531
0.013489799574018
0.007386330049485
-0.004820699803531
-0.004820699803531
0.001282810000703
0.001282810000703
0.001282810000703
0.001282810000703
0.001282810000703
0.001282810000703
0.007386330049485
0.007386330049485
0.013489799574018
0.001282810000703
0.001282810000703
0.001282810000703
0.001282810000703
0.001282810000703
0.001282810000703
0.001282810000703
0.001282810000703
-0.004820699803531
0.007386330049485
0.013489799574018
0.001282810000703
-0.004820699803531
-0.004820699803531
0.019593400880694
0.007386330049485
0.001282810000703
0.013489799574018
0.001282810000703
-0.004820699803531
0.007386330049485
0.007386330049485
0.019593400880694
0.001282810000703
-0.010924199596047
0.001282810000703
0.001282810000703
0.001282810000703
-0.004820699803531
-0.004820699803531
-0.004820699803531
-0.010924199596047
0.001282810000703
0.001282810000703
-0.004820699803531
-0.010924199596047
-0.010924199596047
0.001282810000703
-0.004820699803531
-0.004820699803531
-0.010924199596047
-0.017027700319886
-0.010924199596047
-0.004820699803531
0.001282810000703
0.001282810000703
-0.010924199596047
-0.017027700319886
-0.004820699803531
0.001282810000703
-0.004820699803531
-0.017027700319886
-0.010924199596047
-0.010924199596047
-0.010924199596047
-0.004820699803531
-0.010924199596047
-0.010924199596047
-0.010924199596047
-0.004820699803531
-0.004820699803531
-0.010924199596047
-0.010924199596047
-0.017027700319886
-0.017027700319886
-0.017027700319886
-0.010924199596047
-0.004820699803531
-0.017027700319886
-0.017027700319886
-0.010924199596047
-0.004820699803531
0.001282810000703
-0.010924199596047
-0.017027700319886
-0.004820699803531
0.001282810000703
0.001282810000703
-0.004820699803531
-0.010924199596047
-0.004820699803531
-0.004820699803531
-0.004820699803531
0.007386330049485
0.007386330049485
-0.004820699803531
-0.017027700319886
-0.010924199596047
-0.010924199596047
-0.010924199596047
-0.010924199596047
-0.010924199596047
-0.010924199596047
-0.017027700319886
-0.010924199596047
0.001282810000703
-0.010924199596047
-0.010924199596047
-0.010924199596047
-0.004820699803531
-0.004820699803531
-0.010924199596047
-0.004820699803531
-0.010924199596047
-0.010924199596047
0.001282810000703
0.001282810000703
0.001282810000703
-0.004820699803531
-0.017027700319886
-0.004820699803531
0.007386330049485
-0.004820699803531
-0.004820699803531
0.001282810000703
-0.004820699803531
-0.004820699803531
0.001282810000703
-0.004820699803531
-0.004820699803531
-0.010924199596047
-0.004820699803531
0.001282810000703
-0.010924199596047
-0.010924199596047
-0.004820699803531
0.001282810000703
-0.004820699803531
0.001282810000703
0.001282810000703
-0.010924199596047
-0.010924199596047
-0.004820699803531
0.007386330049485
-0.004820699803531
-0.010924199596047
-0.004820699803531
0.001282810000703
0.007386330049485
0.007386330049485
0.001282810000703
0.001282810000703
-0.004820699803531
0.001282810000703
0.001282810000703
0.007386330049485
0.007386330049485
-0.004820699803531
0.001282810000703
0.007386330049485
0.007386330049485
0.007386330049485
0.001282810000703
-0.004820699803531
0.001282810000703
0.007386330049485
0.007386330049485
0.007386330049485
0.001282810000703
0.001282810000703
0.013489799574018
0.013489799574018
0.007386330049485
0.013489799574018
0.007386330049485
0.007386330049485
0.019593400880694
0.013489799574018
0.013489799574018
0.001282810000703
-0.004820699803531
-0.004820699803531
0.013489799574018
0.007386330049485
0.001282810000703
0.001282810000703
0.007386330049485
0.007386330049485
0.007386330049485
0.007386330049485
0.013489799574018
0.001282810000703
-0.004820699803531
0.013489799574018
0.007386330049485
0.001282810000703
0.001282810000703
0.007386330049485
0.007386330049485
0.007386330049485
0.007386330049485
0.007386330049485
0.001282810000703
0.001282810000703
0.007386330049485
0.013489799574018
0.007386330049485
0.007386330049485
0.001282810000703
0.001282810000703
0.013489799574018
0.013489799574018
0.001282810000703
0.001282810000703
-0.010924199596047
0.001282810000703
0.007386330049485
0.007386330049485
0.001282810000703
-0.004820699803531
0.001282810000703
0.001282810000703
0.001282810000703
0.001282810000703
0.001282810000703
0.001282810000703
0.001282810000703
0.001282810000703
0.007386330049485
0.001282810000703
0.001282810000703
0.007386330049485
0.007386330049485
0.013489799574018
0.007386330049485
-0.004820699803531
-0.004820699803531
0.001282810000703
0.007386330049485
0.007386330049485
0.001282810000703
-0.010924199596047
-0.004820699803531
0.007386330049485
0.001282810000703
0.001282810000703
0.001282810000703
-0.004820699803531
0.001282810000703
-0.004820699803531
0.007386330049485
0.013489799574018
-0.004820699803531
0.001282810000703
0.001282810000703
0.001282810000703
0.007386330049485
-0.004820699803531
-0.004820699803531
-0.004820699803531
-0.004820699803531
-0.004820699803531
-0.004820699803531
0.001282810000703
-0.004820699803531
-0.004820699803531
0.007386330049485
0.001282810000703
-0.004820699803531
-0.010924199596047
-0.010924199596047
0.001282810000703
-0.004820699803531
-0.004820699803531
-0.004820699803531
-0.010924199596047
-0.010924199596047
0.001282810000703
0.001282810000703
0.001282810000703
0.001282810000703
0.001282810000703
0.001282810000703
0.007386330049485
-0.004820699803531
-0.010924199596047
0.007386330049485
0.001282810000703
0.001282810000703
0.007386330049485
-0.004820699803531
-0.004820699803531
0.001282810000703
-0.004820699803531
0.007386330049485
-0.004820699803531
-0.010924199596047
-0.004820699803531
-0.004820699803531
-0.004820699803531
0.007386330049485
0.007386330049485
-0.004820699803531
0.001282810000703
-0.004820699803531
-0.004820699803531
0.001282810000703
-0.004820699803531
-0.010924199596047
-0.004820699803531
-0.017027700319886
-0.004820699803531
0.007386330049485
-0.004820699803531
-0.004820699803531
-0.004820699803531
0.001282810000703
0.007386330049485
-0.004820699803531
-0.010924199596047
-0.004820699803531
0.007386330049485
0.001282810000703
0.001282810000703
0.007386330049485
-0.004820699803531
-0.010924199596047
-0.004820699803531
0.001282810000703
0.007386330049485
-0.004820699803531
-0.010924199596047
0.001282810000703
0.001282810000703
0.007386330049485
0.007386330049485
-0.004820699803531
-0.004820699803531
0.001282810000703
0.007386330049485
0.007386330049485
0.001282810000703
-0.004820699803531
-0.004820699803531
0.007386330049485
0.001282810000703
0.001282810000703
0.007386330049485
-0.004820699803531
-0.004820699803531
0.001282810000703
0.001282810000703
0.007386330049485
-0.004820699803531
-0.004820699803531
0.007386330049485
0.007386330049485
0.013489799574018
0.001282810000703
-0.004820699803531
0.001282810000703
0.007386330049485
0.007386330049485
0.001282810000703
-0.004820699803531
-0.004820699803531
0.001282810000703
0.013489799574018
0.001282810000703
-0.004820699803531
0.001282810000703
0.001282810000703
0.001282810000703
0.007386330049485
0.001282810000703
0.001282810000703
-0.004820699803531
-0.004820699803531
0.001282810000703
0.007386330049485
0.001282810000703
-0.010924199596047
-0.004820699803531
0.001282810000703
0.001282810000703
0.001282810000703
-0.004820699803531
-0.010924199596047
-0.010924199596047
-0.004820699803531
0.007386330049485
0.001282810000703
-0.004820699803531
0.001282810000703
0.007386330049485
0.013489799574018
0.013489799574018
0.007386330049485
0.001282810000703
0.001282810000703
0.001282810000703
0.007386330049485
0.007386330049485
-0.010924199596047
-0.010924199596047
0.007386330049485
0.007386330049485
0.001282810000703
-0.004820699803531
0.001282810000703
-0.004820699803531
-0.004820699803531
0.001282810000703
0.001282810000703
0.001282810000703
-0.004820699803531
0.001282810000703
0.007386330049485
0.013489799574018
0.007386330049485
0.001282810000703
0.001282810000703
0.001282810000703
0.007386330049485
0.013489799574018
0.001282810000703
-0.004820699803531
-0.004820699803531
0.007386330049485
0.007386330049485
0.001282810000703
0.007386330049485
0.001282810000703
-0.004820699803531
0.001282810000703
0.007386330049485
0.001282810000703
-0.004820699803531
-0.004820699803531
0.001282810000703
0.007386330049485
0.007386330049485
-0.004820699803531
-0.010924199596047
0.007386330049485
0.001282810000703
0.007386330049485
0.001282810000703
-0.004820699803531
-0.010924199596047
-0.010924199596047
0.001282810000703
0.001282810000703
-0.010924199596047
-0.010924199596047
-0.004820699803531
0.001282810000703
-0.004820699803531
-0.010924199596047
-0.004820699803531
-0.004820699803531
-0.004820699803531
0.001282810000703
0.007386330049485
0.001282810000703
-0.004820699803531
-0.004820699803531
0.007386330049485
0.007386330049485
0.007386330049485
0.001282810000703
0.001282810000703
0.001282810000703
0.001282810000703
0.007386330049485
0.007386330049485
-0.004820699803531
-0.004820699803531
-0.004820699803531
0.007386330049485
0.001282810000703
-0.004820699803531
-0.004820699803531
-0.017027700319886
-0.010924199596047
0.007386330049485
0.007386330049485
-0.004820699803531
-0.004820699803531
-0.004820699803531
0.007386330049485
0.007386330049485
0.001282810000703
-0.004820699803531
-0.004820699803531
-0.004820699803531
0.007386330049485
0.007386330049485
0.001282810000703
-0.004820699803531
-0.004820699803531
0.001282810000703
0.007386330049485
0.001282810000703
-0.017027700319886
0.001282810000703
0.001282810000703
-0.010924199596047
0.001282810000703
0.001282810000703
-0.004820699803531
-0.010924199596047
-0.004820699803531
0.007386330049485
0.007386330049485
0.001282810000703
-0.004820699803531
0.001282810000703
0.001282810000703
-0.004820699803531
0.001282810000703
-0.004820699803531
-0.010924199596047
-0.004820699803531
-0.004820699803531
0.007386330049485
-0.004820699803531
-0.017027700319886
0.001282810000703
-0.004820699803531
-0.004820699803531
0.001282810000703
-0.004820699803531
-0.010924199596047
-0.004820699803531
0.001282810000703
0.001282810000703
-0.004820699803531
-0.004820699803531
-0.004820699803531
0.007386330049485
0.001282810000703
-0.010924199596047
0.001282810000703
-0.004820699803531
-0.010924199596047
-0.004820699803531
0.001282810000703
0.001282810000703
-0.010924199596047
-0.010924199596047
0.001282810000703
-0.004820699803531
0.001282810000703
-0.004820699803531
-0.004820699803531
-0.004820699803531
0.001282810000703
0.007386330049485
0.007386330049485
0.007386330049485
0.001282810000703
-0.004820699803531
0.007386330049485
0.007386330049485
-0.004820699803531
-0.004820699803531
0.001282810000703
0.007386330049485
0.001282810000703
0.007386330049485
-0.004820699803531
-0.017027700319886
-0.004820699803531
0.001282810000703
0.001282810000703
-0.010924199596047
-0.017027700319886
0.001282810000703
0.001282810000703
-0.004820699803531
-0.004820699803531
-0.004820699803531
-0.004820699803531
-0.004820699803531
-0.004820699803531
0.007386330049485
-0.004820699803531
-0.004820699803531
-0.004820699803531
-0.004820699803531
-0.004820699803531
0.001282810000703
-0.004820699803531
-0.010924199596047
-0.010924199596047
-0.004820699803531
0.001282810000703
0.001282810000703
-0.004820699803531
-0.010924199596047
-0.004820699803531
-0.004820699803531
-0.004820699803531
0.001282810000703
-0.004820699803531
-0.010924199596047
-0.004820699803531
0.013489799574018
0.013489799574018
0.001282810000703
0.001282810000703
0.001282810000703
0.013489799574018
0.019593400880694
0.013489799574018
0.007386330049485
0.007386330049485
0.007386330049485
0.013489799574018
0.007386330049485
0.007386330049485
0.013489799574018
0.001282810000703
0.001282810000703
0.001282810000703
0.007386330049485
0.007386330049485
0.001282810000703
0.007386330049485
0.007386330049485
0.007386330049485
0.007386330049485
0.001282810000703
0.007386330049485
0.007386330049485
0.007386330049485
0.007386330049485
0.001282810000703
0.001282810000703
0.001282810000703
0.007386330049485
0.001282810000703
-0.010924199596047
0.001282810000703
-0.004820699803531
-0.004820699803531
0.007386330049485
0.001282810000703
-0.004820699803531
-0.010924199596047
-0.010924199596047
0.001282810000703
0.001282810000703
-0.004820699803531
-0.017027700319886
-0.017027700319886
0.001282810000703
0.001282810000703
-0.004820699803531
-0.004820699803531
-0.004820699803531
-0.010924199596047
-0.010924199596047
-0.010924199596047
-0.004820699803531
0.001282810000703
-0.004820699803531
-0.010924199596047
-0.004820699803531
0.001282810000703
0.001282810000703
-0.004820699803531
-0.017027700319886
-0.017027700319886
-0.004820699803531
-0.004820699803531
-0.010924199596047
-0.017027700319886
-0.010924199596047
-0.004820699803531
-0.004820699803531
0.001282810000703
0.001282810000703
-0.004820699803531
-0.004820699803531
0.007386330049485
0.001282810000703
-0.010924199596047
-0.010924199596047
-0.004820699803531
-0.004820699803531
-0.004820699803531
0.001282810000703
-0.004820699803531
-0.023131299763918
-0.010924199596047
0.001282810000703
0.007386330049485
-0.004820699803531
-0.010924199596047
-0.010924199596047
-0.004820699803531
-0.004820699803531
0.001282810000703
-0.004820699803531
-0.017027700319886
-0.010924199596047
-0.004820699803531
0.001282810000703
0.001282810000703
-0.004820699803531
-0.017027700319886
-0.010924199596047
-0.004820699803531
-0.004820699803531
-0.004820699803531
-0.017027700319886
-0.017027700319886
-0.004820699803531
-0.004820699803531
-0.004820699803531
-0.010924199596047
-0.017027700319886
-0.017027700319886
-0.004820699803531
0.001282810000703
-0.004820699803531
-0.017027700319886
-0.010924199596047
-0.004820699803531
0.007386330049485
0.001282810000703
-0.004820699803531
-0.010924199596047
-0.010924199596047
-0.004820699803531
0.001282810000703
-0.017027700319886
-0.017027700319886
-0.010924199596047
-0.010924199596047
-0.004820699803531
-0.010924199596047
0.001282810000703
-0.010924199596047
-0.017027700319886
-0.010924199596047
-0.004820699803531
-0.004820699803531
-0.017027700319886
-0.017027700319886
-0.004820699803531
-0.004820699803531
-0.004820699803531
-0.004820699803531
-0.010924199596047
-0.017027700319886
-0.017027700319886
0.001282810000703
-0.004820699803531
-0.010924199596047
-0.004820699803531
-0.004820699803531
0.001282810000703
0.001282810000703
0.001282810000703
0.001282810000703
-0.004820699803531
0.001282810000703
0.001282810000703
0.001282810000703
-0.004820699803531
-0.004820699803531
-0.004820699803531
0.001282810000703
0.001282810000703
0.001282810000703
-0.010924199596047
-0.010924199596047
-0.017027700319886
-0.010924199596047
-0.004820699803531
-0.004820699803531
-0.017027700319886
-0.017027700319886
-0.010924199596047
0.001282810000703
0.001282810000703
-0.004820699803531
-0.004820699803531
0.001282810000703
0.001282810000703
-0.004820699803531
-0.004820699803531
-0.004820699803531
-0.010924199596047
-0.010924199596047
-0.004820699803531
0.001282810000703
-0.010924199596047
-0.010924199596047
-0.004820699803531
-0.004820699803531
-0.004820699803531
0.001282810000703
0.001282810000703
-0.010924199596047
-0.010924199596047
0.001282810000703
0.007386330049485
-0.004820699803531
-0.004820699803531
-0.004820699803531
-0.004820699803531
0.007386330049485
-0.004820699803531
-0.004820699803531
-0.004820699803531
-0.017027700319886
-0.004820699803531
0.007386330049485
-0.004820699803531
-0.004820699803531
-0.004820699803531
0.007386330049485
0.007386330049485
0.001282810000703
-0.004820699803531
-0.010924199596047
-0.004820699803531
-0.004820699803531
0.001282810000703
0.007386330049485
-0.004820699803531
-0.004820699803531
0.001282810000703
0.007386330049485
0.013489799574018
0.001282810000703
-0.004820699803531
-0.004820699803531
-0.004820699803531
0.001282810000703
-0.004820699803531
-0.004820699803531
-0.010924199596047
-0.004820699803531
0.007386330049485
0.001282810000703
0.001282810000703
0.001282810000703
-0.004820699803531
-0.004820699803531
-0.004820699803531
0.001282810000703
0.001282810000703
-0.010924199596047
-0.004820699803531
-0.004820699803531
0.007386330049485
0.013489799574018
-0.004820699803531
-0.010924199596047
-0.010924199596047
-0.010924199596047
-0.004820699803531
-0.004820699803531
-0.010924199596047
-0.017027700319886
-0.023131299763918
-0.010924199596047
-0.010924199596047
-0.004820699803531
-0.017027700319886
-0.010924199596047
-0.004820699803531
-0.004820699803531
-0.004820699803531
-0.004820699803531
-0.017027700319886
-0.010924199596047
0.001282810000703
0.013489799574018
-0.004820699803531
-0.010924199596047
-0.010924199596047
-0.004820699803531
-0.010924199596047
-0.004820699803531
-0.004820699803531
-0.004820699803531
-0.017027700319886
-0.004820699803531
0.001282810000703
0.001282810000703
0.001282810000703
0.007386330049485
0.001282810000703
0.007386330049485
0.007386330049485
-0.004820699803531
-0.004820699803531
-0.010924199596047
-0.004820699803531
0.001282810000703
0.007386330049485
0.001282810000703
-0.004820699803531
-0.004820699803531
-0.004820699803531
0.001282810000703
0.001282810000703
-0.004820699803531
-0.004820699803531
0.001282810000703
0.007386330049485
0.007386330049485
0.001282810000703
0.001282810000703
-0.010924199596047
-0.004820699803531
0.013489799574018
0.001282810000703
-0.004820699803531
-0.004820699803531
-0.004820699803531
0.007386330049485
0.013489799574018
0.007386330049485
-0.004820699803531
-0.004820699803531
0.007386330049485
0.007386330049485
0.001282810000703
0.001282810000703
-0.004820699803531
0.001282810000703
0.001282810000703
0.007386330049485
0.007386330049485
-0.004820699803531
-0.010924199596047
0.001282810000703
0.013489799574018
0.013489799574018
-0.004820699803531
-0.010924199596047
0.001282810000703
0.001282810000703
-0.004820699803531
0.001282810000703
0.007386330049485
-0.010924199596047
-0.004820699803531
0.007386330049485
0.007386330049485
0.001282810000703
-0.010924199596047
-0.004820699803531
0.007386330049485
-0.010924199596047
-0.004820699803531
0.001282810000703
-0.017027700319886
-0.010924199596047
-0.004820699803531
0.001282810000703
-0.004820699803531
-0.017027700319886
-0.017027700319886
-0.010924199596047
-0.010924199596047
-0.010924199596047
-0.010924199596047
-0.017027700319886
-0.017027700319886
0.001282810000703
0.007386330049485
-0.004820699803531
-0.010924199596047
-0.004820699803531
-0.004820699803531
0.001282810000703
-0.004820699803531
-0.004820699803531
-0.004820699803531
-0.010924199596047
-0.004820699803531
0.007386330049485
0.007386330049485
-0.004820699803531
-0.010924199596047
-0.010924199596047
-0.004820699803531
-0.004820699803531
-0.004820699803531
-0.010924199596047
-0.004820699803531
-0.004820699803531
-0.004820699803531
0.001282810000703
-0.004820699803531
-0.004820699803531
-0.010924199596047
-0.004820699803531
0.007386330049485
-0.004820699803531
-0.017027700319886
-0.004820699803531
-0.004820699803531
0.001282810000703
0.001282810000703
0.001282810000703
-0.004820699803531
-0.004820699803531
0.001282810000703
0.007386330049485
0.007386330049485
-0.004820699803531
-0.010924199596047
0.013489799574018
0.001282810000703
-0.004820699803531
0.007386330049485
0.001282810000703
-0.004820699803531
0.001282810000703
0.007386330049485
0.007386330049485
-0.010924199596047
-0.010924199596047
0.001282810000703
0.001282810000703
0.007386330049485
0.007386330049485
0.013489799574018
0.001282810000703
0.001282810000703
0.013489799574018
0.007386330049485
0.007386330049485
0.001282810000703
-0.004820699803531
0.007386330049485
0.007386330049485
0.013489799574018
0.013489799574018
0.001282810000703
0.001282810000703
0.007386330049485
0.013489799574018
0.001282810000703
0.001282810000703
0.001282810000703
-0.004820699803531
0.001282810000703
0.001282810000703
-0.004820699803531
0.007386330049485
0.001282810000703
0.001282810000703
0.001282810000703
-0.004820699803531
0.001282810000703
-0.004820699803531
-0.010924199596047
0.001282810000703
0.001282810000703
-0.004820699803531
-0.004820699803531
0.001282810000703
-0.004820699803531
0.007386330049485
0.007386330049485
0.001282810000703
-0.004820699803531
-0.010924199596047
-0.004820699803531
0.007386330049485
-0.004820699803531
-0.010924199596047
0.001282810000703
0.001282810000703
0.001282810000703
0.007386330049485
0.001282810000703
-0.010924199596047
-0.004820699803531
0.001282810000703
0.007386330049485
0.001282810000703
-0.010924199596047
-0.004820699803531
0.001282810000703
0.007386330049485
0.007386330049485
0.001282810000703
-0.004820699803531
-0.004820699803531
0.001282810000703
0.007386330049485
0.001282810000703
-0.004820699803531
-0.004820699803531
0.001282810000703
0.007386330049485
0.001282810000703
0.007386330049485
0.001282810000703
-0.004820699803531
-0.004820699803531
0.001282810000703
0.007386330049485
0.007386330049485
0.001282810000703
-0.004820699803531
0.007386330049485
0.013489799574018
0.001282810000703
0.001282810000703
0.001282810000703
-0.004820699803531
-0.004820699803531
-0.004820699803531
0.007386330049485
0.001282810000703
-0.010924199596047
-0.004820699803531
0.007386330049485
0.013489799574018
0.001282810000703
0.001282810000703
0.007386330049485
0.007386330049485
0.013489799574018
0.001282810000703
-0.004820699803531
-0.004820699803531
-0.004820699803531
0.013489799574018
0.013489799574018
-0.004820699803531
0.007386330049485
0.001282810000703
0.001282810000703
0.007386330049485
0.001282810000703
-0.004820699803531
-0.004820699803531
0.001282810000703
0.007386330049485
0.013489799574018
0.001282810000703
0.001282810000703
0.007386330049485
0.007386330049485
0.001282810000703
0.013489799574018
0.001282810000703
-0.004820699803531
0.001282810000703
0.001282810000703
0.013489799574018
0.013489799574018
-0.004820699803531
0.001282810000703
0.001282810000703
0.001282810000703
0.001282810000703
0.001282810000703
-0.004820699803531
-0.010924199596047
-0.004820699803531
0.001282810000703
0.001282810000703
-0.004820699803531
-0.004820699803531
-0.004820699803531
0.007386330049485
0.001282810000703
-0.004820699803531
-0.017027700319886
-0.004820699803531
0.001282810000703
-0.004820699803531
0.001282810000703
0.001282810000703
-0.004820699803531
-0.004820699803531
0.001282810000703
0.001282810000703
0.001282810000703
-0.004820699803531
-0.004820699803531
-0.004820699803531
-0.004820699803531
0.001282810000703
0.007386330049485
-0.004820699803531
-0.010924199596047
-0.004820699803531
0.013489799574018
0.001282810000703
-0.004820699803531
-0.004820699803531
-0.004820699803531
-0.004820699803531
-0.004820699803531
-0.004820699803531
-0.004820699803531
-0.010924199596047
0.001282810000703
0.001282810000703
0.007386330049485
0.001282810000703
-0.004820699803531
-0.004820699803531
0.001282810000703
0.007386330049485
0.007386330049485
-0.004820699803531
-0.004820699803531
-0.004820699803531
0.001282810000703
0.007386330049485
-0.004820699803531
0.001282810000703
-0.004820699803531
-0.004820699803531
0.001282810000703
-0.004820699803531
-0.010924199596047
0.001282810000703
0.007386330049485
0.001282810000703
-0.004820699803531
0.007386330049485
0.007386330049485
-0.004820699803531
0.001282810000703
0.007386330049485
0.007386330049485
0.001282810000703
-0.004820699803531
0.001282810000703
0.001282810000703
0.007386330049485
0.007386330049485
-0.004820699803531
-0.010924199596047
-0.010924199596047
-0.004820699803531
0.007386330049485
-0.004820699803531
-0.010924199596047
-0.004820699803531
0.001282810000703
0.001282810000703
0.001282810000703
-0.004820699803531
-0.010924199596047
-0.004820699803531
0.001282810000703
-0.004820699803531
-0.004820699803531
-0.017027700319886
-0.017027700319886
-0.004820699803531
-0.004820699803531
0.001282810000703
-0.004820699803531
-0.010924199596047
-0.010924199596047
-0.004820699803531
-0.004820699803531
-0.010924199596047
-0.010924199596047
-0.010924199596047
-0.004820699803531
0.001282810000703
0.007386330049485
-0.004820699803531
-0.004820699803531
-0.004820699803531
0.001282810000703
0.001282810000703
0.001282810000703
0.007386330049485
-0.004820699803531
-0.004820699803531
0.001282810000703
0.001282810000703
0.001282810000703
0.001282810000703
0.001282810000703
-0.010924199596047
-0.010924199596047
0.007386330049485
0.001282810000703
-0.017027700319886
-0.010924199596047
0.001282810000703
0.013489799574018
0.001282810000703
-0.004820699803531
0.007386330049485
0.001282810000703
-0.004820699803531
0.007386330049485
0.001282810000703
-0.010924199596047
-0.017027700319886
-0.004820699803531
0.007386330049485
-0.004820699803531
-0.004820699803531
0.001282810000703
-0.004820699803531
0.001282810000703
0.007386330049485
0.007386330049485
-0.010924199596047
-0.010924199596047
0.001282810000703
0.007386330049485
0.001282810000703
-0.004820699803531
0.001282810000703
0.007386330049485
-0.004820699803531
-0.004820699803531
0.001282810000703
-0.004820699803531
-0.004820699803531
-0.004820699803531
-0.004820699803531
0.001282810000703
-0.004820699803531
-0.010924199596047
-0.010924199596047
0.001282810000703
0.007386330049485
0.001282810000703
-0.004820699803531
-0.010924199596047
-0.004820699803531
0.001282810000703
0.007386330049485
0.007386330049485
0.001282810000703
0.001282810000703
0.001282810000703
0.013489799574018
0.013489799574018
0.007386330049485
0.007386330049485
0.001282810000703
0.001282810000703
0.013489799574018
0.013489799574018
0.007386330049485
0.001282810000703
0.007386330049485
0.025696899741888
0.019593400880694
0.007386330049485
0.007386330049485
0.019593400880694
0.013489799574018
0.013489799574018
0.013489799574018
0.007386330049485
-0.004820699803531
-0.004820699803531
0.007386330049485
0.013489799574018
0.007386330049485
0.007386330049485
0.007386330049485
0.001282810000703
0.007386330049485
0.013489799574018
0.013489799574018
0.001282810000703
0.001282810000703
0.007386330049485
0.013489799574018
0.007386330049485
0.001282810000703
0.001282810000703
0.001282810000703
0.001282810000703
0.001282810000703
0.001282810000703
-0.004820699803531
-0.004820699803531
0.007386330049485
0.001282810000703
0.001282810000703
0.001282810000703
0.001282810000703
0.001282810000703
0.007386330049485
0.007386330049485
0.007386330049485
-0.004820699803531
-0.004820699803531
0.007386330049485
0.007386330049485
0.007386330049485
0.001282810000703
-0.004820699803531
-0.004820699803531
0.001282810000703
0.007386330049485
0.001282810000703
0.001282810000703
0.007386330049485
0.001282810000703
0.007386330049485
0.007386330049485
-0.004820699803531
-0.004820699803531
-0.004820699803531
0.001282810000703
0.001282810000703
0.001282810000703
0.001282810000703
-0.004820699803531
-0.004820699803531
0.001282810000703
0.007386330049485
0.007386330049485
-0.010924199596047
-0.017027700319886
-0.004820699803531
0.007386330049485
0.007386330049485
-0.004820699803531
-0.004820699803531
-0.004820699803531
-0.004820699803531
0.007386330049485
0.007386330049485
0.007386330049485
0.001282810000703
-0.004820699803531
0.013489799574018
0.013489799574018
0.001282810000703
0.001282810000703
0.001282810000703
0.001282810000703
0.007386330049485
0.001282810000703
-0.004820699803531
-0.004820699803531
0.001282810000703
0.001282810000703
0.001282810000703
0.001282810000703
-0.010924199596047
-0.010924199596047
-0.004820699803531
0.007386330049485
0.013489799574018
0.007386330049485
-0.004820699803531
-0.004820699803531
0.007386330049485
0.007386330049485
0.007386330049485
0.001282810000703
-0.004820699803531
-0.004820699803531
0.013489799574018
0.007386330049485
0.001282810000703
-0.004820699803531
-0.004820699803531
0.007386330049485
0.001282810000703
-0.004820699803531
-0.004820699803531
-0.004820699803531
-0.004820699803531
0.001282810000703
-0.004820699803531
-0.004820699803531
-0.004820699803531
-0.004820699803531
-0.004820699803531
0.001282810000703
0.001282810000703
0.001282810000703
-0.010924199596047
-0.017027700319886
-0.004820699803531
0.007386330049485
0.007386330049485
-0.004820699803531
-0.004820699803531
-0.004820699803531
0.001282810000703
0.001282810000703
-0.004820699803531
0.001282810000703
0.001282810000703
0.001282810000703
0.013489799574018
0.007386330049485
0.001282810000703
0.007386330049485
0.001282810000703
0.001282810000703
0.007386330049485
0.007386330049485
-0.004820699803531
0.001282810000703
0.001282810000703
0.001282810000703
0.007386330049485
0.001282810000703
-0.004820699803531
0.001282810000703
0.001282810000703
0.007386330049485
0.007386330049485
0.001282810000703
0.001282810000703
-0.004820699803531
0.007386330049485
0.013489799574018
0.007386330049485
0.007386330049485
-0.004820699803531
-0.004820699803531
0.007386330049485
0.007386330049485
0.001282810000703
-0.010924199596047
-0.004820699803531
0.001282810000703
0.007386330049485
0.007386330049485
0.001282810000703
0.001282810000703
0.001282810000703
0.007386330049485
0.007386330049485
0.001282810000703
-0.004820699803531
0.001282810000703
0.001282810000703
0.013489799574018
0.019593400880694
0.007386330049485
0.001282810000703
0.001282810000703
0.013489799574018
0.001282810000703
0.001282810000703
0.001282810000703
-0.004820699803531
0.001282810000703
0.001282810000703
0.001282810000703
0.001282810000703
-0.010924199596047
-0.010924199596047
0.001282810000703
0.001282810000703
0.001282810000703
-0.004820699803531
-0.004820699803531
0.001282810000703
0.001282810000703
0.001282810000703
0.001282810000703
-0.004820699803531
-0.004820699803531
0.001282810000703
0.007386330049485
0.001282810000703
0.001282810000703
0.001282810000703
0.001282810000703
0.001282810000703
0.007386330049485
0.007386330049485
0.001282810000703
-0.004820699803531
0.001282810000703
0.007386330049485
0.001282810000703
0.001282810000703
-0.004820699803531
-0.010924199596047
-0.010924199596047
0.001282810000703
0.001282810000703
-0.010924199596047
-0.010924199596047
-0.010924199596047
-0.004820699803531
-0.004820699803531
-0.010924199596047
-0.010924199596047
-0.010924199596047
-0.010924199596047
-0.004820699803531
-0.004820699803531
-0.004820699803531
-0.004820699803531
0.001282810000703
0.007386330049485
0.007386330049485
0.007386330049485
-0.004820699803531
-0.010924199596047
-0.004820699803531
0.001282810000703
0.007386330049485
0.001282810000703
-0.004820699803531
0.001282810000703
-0.004820699803531
0.007386330049485
0.013489799574018
-0.004820699803531
-0.004820699803531
-0.010924199596047
0.001282810000703
0.007386330049485
-0.010924199596047
-0.010924199596047
0.001282810000703
0.001282810000703
0.007386330049485
0.007386330049485
0.001282810000703
-0.004820699803531
-0.004820699803531
0.007386330049485
0.007386330049485
0.001282810000703
0.001282810000703
-0.004820699803531
0.007386330049485
0.007386330049485
0.013489799574018
0.007386330049485
0.001282810000703
0.001282810000703
0.013489799574018
0.019593400880694
0.007386330049485
0.007386330049485
0.001282810000703
0.001282810000703
0.007386330049485
0.001282810000703
0.001282810000703
0.001282810000703
-0.004820699803531
0.001282810000703
-0.004820699803531
-0.010924199596047
-0.010924199596047
-0.010924199596047
-0.004820699803531
0.001282810000703
-0.004820699803531
0.001282810000703
-0.004820699803531
-0.010924199596047
0.001282810000703
0.001282810000703
0.001282810000703
-0.004820699803531
-0.010924199596047
-0.017027700319886
-0.004820699803531
0.001282810000703
-0.004820699803531
-0.004820699803531
-0.010924199596047
-0.010924199596047
-0.004820699803531
-0.004820699803531
-0.004820699803531
-0.010924199596047
-0.017027700319886
-0.004820699803531
0.007386330049485
-0.004820699803531
-0.004820699803531
0.001282810000703
-0.004820699803531
0.001282810000703
0.007386330049485
0.001282810000703
-0.004820699803531
-0.017027700319886
-0.004820699803531
0.007386330049485
0.001282810000703
-0.004820699803531
-0.010924199596047
-0.010924199596047
-0.004820699803531
0.007386330049485
0.001282810000703
-0.017027700319886
-0.017027700319886
-0.004820699803531
0.001282810000703
0.007386330049485
-0.004820699803531
-0.004820699803531
0.001282810000703
0.001282810000703
0.001282810000703
0.001282810000703
0.001282810000703
0.001282810000703
-0.004820699803531
0.007386330049485
0.007386330049485
0.007386330049485
0.001282810000703
0.001282810000703
0.007386330049485
0.001282810000703
0.001282810000703
0.007386330049485
-0.004820699803531
0.001282810000703
-0.004820699803531
0.001282810000703
0.007386330049485
-0.010924199596047
-0.010924199596047
-0.010924199596047
-0.004820699803531
0.001282810000703
0.001282810000703
-0.010924199596047
-0.010924199596047
-0.010924199596047
0.001282810000703
0.001282810000703
-0.004820699803531
-0.010924199596047
-0.004820699803531
0.001282810000703
-0.004820699803531
-0.004820699803531
-0.010924199596047
-0.004820699803531
-0.004820699803531
-0.010924199596047
-0.004820699803531
-0.010924199596047
-0.017027700319886
-0.004820699803531
-0.004820699803531
-0.004820699803531
-0.004820699803531
-0.010924199596047
-0.010924199596047
-0.010924199596047
-0.010924199596047
0.001282810000703
-0.004820699803531
-0.017027700319886
-0.017027700319886
-0.004820699803531
0.001282810000703
0.001282810000703
-0.004820699803531
-0.004820699803531
-0.004820699803531
-0.004820699803531
-0.004820699803531
0.001282810000703
0.001282810000703
-0.004820699803531
-0.004820699803531
0.001282810000703
0.007386330049485
0.001282810000703
-0.004820699803531
0.001282810000703
0.007386330049485
0.007386330049485
0.007386330049485
-0.004820699803531
0.001282810000703
0.007386330049485
0.007386330049485
0.013489799574018
0.007386330049485
-0.004820699803531
0.001282810000703
0.007386330049485
0.007386330049485
0.001282810000703
-0.004820699803531
-0.010924199596047
-0.004820699803531
0.001282810000703
0.001282810000703
-0.004820699803531
-0.004820699803531
-0.010924199596047
-0.004820699803531
0.001282810000703
-0.004820699803531
-0.010924199596047
-0.004820699803531
0.001282810000703
-0.004820699803531
-0.004820699803531
0.001282810000703
-0.010924199596047
-0.010924199596047
-0.010924199596047
-0.004820699803531
0.007386330049485
-0.004820699803531
-0.017027700319886
-0.017027700319886
-0.004820699803531
0.007386330049485
0.001282810000703
0.001282810000703
-0.010924199596047
-0.004820699803531
0.001282810000703
-0.004820699803531
-0.004820699803531
-0.004820699803531
-0.010924199596047
-0.004820699803531
-0.004820699803531
0.001282810000703
-0.004820699803531
-0.004820699803531
-0.004820699803531
-0.004820699803531
0.001282810000703
0.001282810000703
-0.004820699803531
-0.004820699803531
-0.004820699803531
0.007386330049485
0.007386330049485
0.007386330049485
0.001282810000703
0.001282810000703
0.001282810000703
0.013489799574018
0.007386330049485
0.001282810000703
-0.004820699803531
0.001282810000703
0.013489799574018
0.001282810000703
0.001282810000703
0.001282810000703
0.001282810000703
0.001282810000703
0.001282810000703
0.001282810000703
-0.004820699803531
-0.010924199596047
-0.004820699803531
0.001282810000703
0.001282810000703
0.001282810000703
0.007386330049485
0.001282810000703
-0.010924199596047
0.001282810000703
0.007386330049485
0.007386330049485
0.001282810000703
-0.004820699803531
-0.004820699803531
-0.004820699803531
0.001282810000703
0.001282810000703
-0.010924199596047
-0.010924199596047
-0.004820699803531
0.001282810000703
0.007386330049485
0.001282810000703
-0.010924199596047
-0.004820699803531
0.001282810000703
0.007386330049485
0.001282810000703
-0.004820699803531
0.001282810000703
0.001282810000703
0.001282810000703
0.007386330049485
0.001282810000703
0.001282810000703
0.001282810000703
0.001282810000703
0.001282810000703
-0.010924199596047
-0.004820699803531
-0.004820699803531
-0.004820699803531
-0.004820699803531
-0.004820699803531
-0.004820699803531
-0.010924199596047
-0.004820699803531
-0.004820699803531
-0.004820699803531
0.001282810000703
-0.010924199596047
-0.010924199596047
-0.004820699803531
-0.004820699803531
-0.004820699803531
-0.004820699803531
-0.010924199596047
-0.010924199596047
-0.017027700319886
-0.010924199596047
-0.010924199596047
-0.017027700319886
-0.023131299763918
-0.017027700319886
-0.010924199596047
-0.004820699803531
-0.004820699803531
-0.010924199596047
-0.017027700319886
-0.017027700319886
0.001282810000703
-0.004820699803531
-0.010924199596047
-0.010924199596047
-0.010924199596047
-0.004820699803531
-0.004820699803531
-0.004820699803531
-0.010924199596047
-0.017027700319886
-0.010924199596047
0.001282810000703
0.001282810000703
-0.010924199596047
-0.010924199596047
-0.010924199596047
-0.004820699803531
0.007386330049485
0.001282810000703
-0.004820699803531
-0.004820699803531
-0.004820699803531
0.001282810000703
0.001282810000703
-0.004820699803531
-0.004820699803531
-0.004820699803531
-0.004820699803531
0.001282810000703
0.001282810000703
-0.004820699803531
-0.010924199596047
-0.004820699803531
0.007386330049485
0.007386330049485
0.001282810000703
-0.004820699803531
-0.010924199596047
-0.004820699803531
0.001282810000703
0.007386330049485
-0.004820699803531
-0.010924199596047
-0.004820699803531
0.007386330049485
0.001282810000703
0.001282810000703
-0.004820699803531
-0.017027700319886
-0.010924199596047
-0.004820699803531
0.001282810000703
-0.004820699803531
-0.010924199596047
-0.010924199596047
-0.004820699803531
0.007386330049485
0.001282810000703
0.001282810000703
0.001282810000703
-0.004820699803531
0.001282810000703
0.001282810000703
0.001282810000703
0.001282810000703
0.001282810000703
0.001282810000703
0.007386330049485
0.007386330049485
0.013489799574018
0.001282810000703
-0.004820699803531
0.001282810000703
0.007386330049485
0.013489799574018
0.001282810000703
-0.004820699803531
-0.004820699803531
0.013489799574018
0.013489799574018
0.007386330049485
0.007386330049485
0.007386330049485
0.007386330049485
0.013489799574018
0.007386330049485
0.001282810000703
0.001282810000703
0.001282810000703
0.007386330049485
0.001282810000703
0.007386330049485
0.001282810000703
-0.004820699803531
0.007386330049485
0.013489799574018
0.013489799574018
0.001282810000703
-0.004820699803531
0.001282810000703
0.007386330049485
0.007386330049485
0.013489799574018
0.007386330049485
0.001282810000703
0.001282810000703
0.013489799574018
0.019593400880694
0.007386330049485
0.001282810000703
0.001282810000703
0.007386330049485
0.007386330049485
0.007386330049485
0.007386330049485
-0.010924199596047
0.001282810000703
0.013489799574018
0.007386330049485
0.001282810000703
-0.004820699803531
0.001282810000703
0.001282810000703
0.001282810000703
0.007386330049485
0.001282810000703
0.001282810000703
0.001282810000703
0.001282810000703
0.007386330049485
0.007386330049485
0.001282810000703
-0.004820699803531
-0.004820699803531
-0.004820699803531
-0.004820699803531
-0.004820699803531
-0.004820699803531
-0.004820699803531
0.001282810000703
0.007386330049485
0.007386330049485
0.001282810000703
0.001282810000703
-0.004820699803531
0.001282810000703
0.007386330049485
0.001282810000703
-0.004820699803531
-0.004820699803531
-0.004820699803531
-0.004820699803531
0.001282810000703
-0.004820699803531
-0.010924199596047
-0.010924199596047
-0.004820699803531
0.001282810000703
0.007386330049485
0.001282810000703
0.001282810000703
-0.004820699803531
0.001282810000703
0.007386330049485
0.001282810000703
-0.004820699803531
-0.004820699803531
0.001282810000703
0.001282810000703
0.007386330049485
0.001282810000703
0.001282810000703
0.007386330049485
-0.004820699803531
-0.004820699803531
0.007386330049485
-0.004820699803531
-0.010924199596047
-0.004820699803531
0.001282810000703
0.007386330049485
-0.004820699803531
-0.004820699803531
0.001282810000703
0.001282810000703
0.007386330049485
0.001282810000703
0.001282810000703
-0.004820699803531
-0.004820699803531
0.007386330049485
0.007386330049485
-0.010924199596047
-0.010924199596047
-0.010924199596047
0.001282810000703
-0.004820699803531
-0.004820699803531
0.001282810000703
-0.010924199596047
-0.010924199596047
0.001282810000703
0.001282810000703
-0.004820699803531
-0.004820699803531
-0.004820699803531
-0.004820699803531
0.007386330049485
0.007386330049485
0.001282810000703
-0.004820699803531
-0.010924199596047
-0.004820699803531
0.001282810000703
-0.010924199596047
-0.017027700319886
-0.017027700319886
-0.017027700319886
-0.004820699803531
-0.004820699803531
-0.010924199596047
-0.004820699803531
-0.010924199596047
-0.004820699803531
0.001282810000703
0.001282810000703
-0.004820699803531
-0.010924199596047
-0.017027700319886
-0.004820699803531
0.007386330049485
0.001282810000703
-0.010924199596047
-0.004820699803531
-0.004820699803531
-0.004820699803531
0.001282810000703
-0.004820699803531
-0.010924199596047
-0.010924199596047
-0.010924199596047
0.001282810000703
-0.004820699803531
-0.010924199596047
-0.010924199596047
-0.017027700319886
-0.010924199596047
-0.004820699803531
-0.004820699803531
-0.004820699803531
-0.010924199596047
-0.004820699803531
0.001282810000703
-0.004820699803531
-0.010924199596047
-0.010924199596047
-0.010924199596047
-0.010924199596047
-0.010924199596047
-0.004820699803531
-0.010924199596047
-0.023131299763918
-0.010924199596047
-0.010924199596047
-0.010924199596047
-0.010924199596047
-0.017027700319886
-0.017027700319886
-0.010924199596047
-0.004820699803531
-0.004820699803531
-0.004820699803531
-0.010924199596047
-0.004820699803531
0.001282810000703
0.001282810000703
-0.004820699803531
-0.010924199596047
-0.017027700319886
-0.004820699803531
0.001282810000703
-0.004820699803531
-0.004820699803531
-0.017027700319886
-0.010924199596047
-0.004820699803531
-0.010924199596047
0.001282810000703
-0.004820699803531
-0.010924199596047
-0.004820699803531
0.007386330049485
0.007386330049485
0.001282810000703
0.001282810000703
-0.004820699803531
-0.004820699803531
0.001282810000703
0.001282810000703
-0.004820699803531
-0.004820699803531
-0.004820699803531
0.001282810000703
0.007386330049485
0.001282810000703
0.001282810000703
-0.010924199596047
-0.010924199596047
0.001282810000703
0.007386330049485
0.001282810000703
-0.010924199596047
-0.010924199596047
0.001282810000703
0.007386330049485
-0.004820699803531
-0.017027700319886
-0.004820699803531
-0.004820699803531
-0.010924199596047
-0.004820699803531
-0.004820699803531
-0.010924199596047
-0.010924199596047
-0.004820699803531
-0.004820699803531
-0.004820699803531
-0.004820699803531
-0.010924199596047
-0.010924199596047
-0.004820699803531
-0.004820699803531
-0.004820699803531
-0.004820699803531
-0.010924199596047
-0.017027700319886
-0.004820699803531
0.001282810000703
-0.004820699803531
-0.010924199596047
-0.004820699803531
0.001282810000703
-0.004820699803531
-0.004820699803531
-0.004820699803531
-0.004820699803531
-0.004820699803531
-0.010924199596047
-0.004820699803531
-0.004820699803531
-0.017027700319886
-0.017027700319886
-0.004820699803531
0.001282810000703
-0.010924199596047
-0.010924199596047
-0.004820699803531
-0.010924199596047
-0.010924199596047
-0.004820699803531
-0.010924199596047
-0.010924199596047
-0.017027700319886
-0.010924199596047
-0.004820699803531
-0.010924199596047
-0.010924199596047
-0.004820699803531
-0.010924199596047
-0.004820699803531
-0.004820699803531
-0.004820699803531
-0.010924199596047
-0.017027700319886
-0.017027700319886
0.001282810000703
0.001282810000703
-0.010924199596047
-0.010924199596047
-0.010924199596047
-0.017027700319886
0.001282810000703
-0.004820699803531
-0.017027700319886
-0.017027700319886
-0.017027700319886
0.001282810000703
0.001282810000703
-0.010924199596047
-0.010924199596047
-0.017027700319886
-0.004820699803531
-0.004820699803531
0.001282810000703
0.001282810000703
-0.004820699803531
-0.004820699803531
0.001282810000703
0.007386330049485
0.001282810000703
-0.010924199596047
-0.004820699803531
-0.004820699803531
-0.004820699803531
0.001282810000703
-0.004820699803531
-0.004820699803531
-0.004820699803531
-0.004820699803531
0.001282810000703
0.001282810000703
-0.004820699803531
-0.010924199596047
-0.010924199596047
0.007386330049485
0.001282810000703
0.001282810000703
0.007386330049485
0.001282810000703
0.001282810000703
0.001282810000703
0.001282810000703
0.001282810000703
-0.010924199596047
-0.004820699803531
0.001282810000703
-0.004820699803531
0.001282810000703
-0.004820699803531
-0.004820699803531
-0.004820699803531
0.001282810000703
0.001282810000703
-0.004820699803531
-0.017027700319886
-0.010924199596047
-0.004820699803531
0.001282810000703
0.001282810000703
-0.004820699803531
-0.010924199596047
-0.010924199596047
-0.004820699803531
0.001282810000703
0.001282810000703
0.001282810000703
-0.004820699803531
0.001282810000703
0.013489799574018
0.013489799574018
0.001282810000703
-0.004820699803531
-0.004820699803531
0.001282810000703
0.007386330049485
0.007386330049485
0.001282810000703
0.001282810000703
0.001282810000703
0.013489799574018
0.013489799574018
0.001282810000703
-0.010924199596047
0.001282810000703
0.001282810000703
0.001282810000703
0.001282810000703
-0.004820699803531
-0.004820699803531
-0.004820699803531
0.001282810000703
0.001282810000703
0.001282810000703
-0.010924199596047
-0.010924199596047
0.001282810000703
0.001282810000703
0.001282810000703
0.007386330049485
0.001282810000703
-0.004820699803531
-0.004820699803531
0.007386330049485
0.007386330049485
-0.010924199596047
-0.004820699803531
-0.004820699803531
-0.004820699803531
0.001282810000703
0.001282810000703
0.001282810000703
0.001282810000703
-0.004820699803531
0.001282810000703
0.007386330049485
0.001282810000703
-0.010924199596047
-0.004820699803531
0.007386330049485
0.007386330049485
0.001282810000703
-0.010924199596047
-0.010924199596047
-0.010924199596047
-0.010924199596047
0.001282810000703
-0.004820699803531
-0.010924199596047
-0.010924199596047
-0.010924199596047
-0.004820699803531
-0.004820699803531
-0.010924199596047
-0.004820699803531
-0.004820699803531
-0.004820699803531
0.001282810000703
-0.004820699803531
-0.010924199596047
-0.017027700319886
-0.010924199596047
0.001282810000703
-0.010924199596047
-0.017027700319886
-0.017027700319886
-0.017027700319886
-0.004820699803531
-0.004820699803531
-0.017027700319886
-0.010924199596047
-0.004820699803531
-0.010924199596047
-0.004820699803531
0.001282810000703
-0.010924199596047
-0.017027700319886
-0.010924199596047
0.007386330049485
0.007386330049485
0.001282810000703
-0.010924199596047
-0.010924199596047
-0.004820699803531
0.001282810000703
0.001282810000703
-0.010924199596047
-0.010924199596047
-0.004820699803531
-0.010924199596047
-0.004820699803531
-0.010924199596047
-0.010924199596047
-0.010924199596047
-0.017027700319886
0.001282810000703
0.007386330049485
-0.004820699803531
-0.010924199596047
-0.010924199596047
0.001282810000703
0.001282810000703
-0.004820699803531
-0.010924199596047
-0.017027700319886
-0.017027700319886
-0.017027700319886
-0.010924199596047
0.001282810000703
-0.004820699803531
-0.010924199596047
-0.010924199596047
-0.004820699803531
-0.004820699803531
-0.010924199596047
-0.004820699803531
-0.010924199596047
-0.010924199596047
-0.004820699803531
-0.004820699803531
-0.004820699803531
-0.004820699803531
-0.010924199596047
-0.004820699803531
-0.004820699803531
-0.004820699803531
-0.004820699803531
-0.010924199596047
-0.004820699803531
0.001282810000703
0.001282810000703
0.001282810000703
0.001282810000703
0.001282810000703
0.001282810000703
0.007386330049485
0.007386330049485
-0.004820699803531
-0.004820699803531
0.001282810000703
0.001282810000703
0.001282810000703
0.001282810000703
0.001282810000703
-0.004820699803531
-0.004820699803531
0.001282810000703
-0.004820699803531
-0.004820699803531
-0.010924199596047
-0.010924199596047
-0.004820699803531
0.001282810000703
0.001282810000703
-0.010924199596047
-0.004820699803531
0.001282810000703
-0.004820699803531
0.007386330049485
0.007386330049485
-0.010924199596047
0.001282810000703
0.001282810000703
0.001282810000703
0.007386330049485
-0.004820699803531
-0.010924199596047
-0.004820699803531
-0.004820699803531
0.001282810000703
0.001282810000703
-0.004820699803531
-0.010924199596047
-0.004820699803531
0.001282810000703
0.001282810000703
-0.004820699803531
-0.010924199596047
-0.004820699803531
-0.004820699803531
-0.004820699803531
-0.004820699803531
-0.004820699803531
-0.010924199596047
-0.004820699803531
-0.004820699803531
0.001282810000703
-0.004820699803531
-0.023131299763918
-0.023131299763918
-0.010924199596047
0.001282810000703
-0.004820699803531
-0.017027700319886
-0.017027700319886
-0.010924199596047
-0.004820699803531
-0.004820699803531
-0.004820699803531
-0.010924199596047
-0.010924199596047
-0.010924199596047
-0.004820699803531
-0.004820699803531
-0.004820699803531
-0.010924199596047
-0.017027700319886
-0.004820699803531
-0.004820699803531
-0.004820699803531
-0.010924199596047
-0.017027700319886
-0.010924199596047
0.001282810000703
0.001282810000703
-0.010924199596047
-0.004820699803531
0.001282810000703
-0.010924199596047
-0.004820699803531
-0.004820699803531
-0.010924199596047
-0.004820699803531
-0.010924199596047
-0.010924199596047
0.001282810000703
-0.004820699803531
0.001282810000703
-0.004820699803531
-0.010924199596047
0.001282810000703
0.001282810000703
-0.004820699803531
-0.010924199596047
-0.010924199596047
-0.004820699803531
0.007386330049485
0.007386330049485
-0.004820699803531
-0.010924199596047
0.001282810000703
-0.004820699803531
0.001282810000703
-0.010924199596047
-0.010924199596047
0.001282810000703
-0.004820699803531
-0.004820699803531
0.001282810000703
-0.004820699803531
-0.004820699803531
-0.010924199596047
-0.004820699803531
0.001282810000703
0.007386330049485
-0.004820699803531
-0.017027700319886
-0.004820699803531
0.001282810000703
0.001282810000703
0.001282810000703
0.001282810000703
0.001282810000703
0.007386330049485
0.007386330049485
0.013489799574018
0.013489799574018
0.001282810000703
0.007386330049485
0.007386330049485
0.007386330049485
0.007386330049485
0.001282810000703
0.001282810000703
0.013489799574018
0.013489799574018
0.001282810000703
0.007386330049485
0.007386330049485
0.001282810000703
0.001282810000703
0.007386330049485
0.007386330049485
0.007386330049485
0.007386330049485
0.007386330049485
0.019593400880694
0.013489799574018
0.007386330049485
0.007386330049485
0.001282810000703
0.001282810000703
0.001282810000703
0.001282810000703
0.001282810000703
-0.010924199596047
-0.004820699803531
0.001282810000703
0.001282810000703
0.001282810000703
0.001282810000703
-0.004820699803531
-0.004820699803531
-0.004820699803531
0.001282810000703
0.001282810000703
-0.004820699803531
0.001282810000703
0.001282810000703
0.007386330049485
0.001282810000703
0.001282810000703
-0.004820699803531
0.001282810000703
0.007386330049485
0.001282810000703
-0.010924199596047
-0.010924199596047
-0.010924199596047
-0.004820699803531
0.001282810000703
0.007386330049485
-0.004820699803531
-0.004820699803531
0.007386330049485
0.001282810000703
0.001282810000703
0.001282810000703
-0.004820699803531
0.001282810000703
-0.004820699803531
-0.004820699803531
0.007386330049485
0.001282810000703
-0.010924199596047
0.001282810000703
0.007386330049485
0.001282810000703
-0.004820699803531
-0.004820699803531
-0.004820699803531
-0.010924199596047
-0.004820699803531
0.001282810000703
0.001282810000703
-0.004820699803531
-0.010924199596047
-0.004820699803531
0.007386330049485
0.001282810000703
-0.010924199596047
-0.010924199596047
-0.010924199596047
-0.010924199596047
-0.004820699803531
0.007386330049485
-0.010924199596047
-0.017027700319886
-0.004820699803531
-0.004820699803531
-0.010924199596047
-0.004820699803531
-0.010924199596047
-0.017027700319886
-0.017027700319886
-0.004820699803531
-0.010924199596047
-0.004820699803531
-0.004820699803531
-0.004820699803531
0.001282810000703
0.001282810000703
-0.010924199596047
-0.010924199596047
-0.023131299763918
-0.004820699803531
0.007386330049485
-0.004820699803531
-0.010924199596047
-0.010924199596047
-0.010924199596047
-0.004820699803531
-0.004820699803531
-0.010924199596047
-0.017027700319886
-0.017027700319886
-0.010924199596047
-0.004820699803531
-0.004820699803531
-0.004820699803531
-0.004820699803531
-0.004820699803531
0.001282810000703
0.001282810000703
-0.010924199596047
-0.017027700319886
-0.010924199596047
-0.017027700319886
-0.010924199596047
-0.010924199596047
-0.010924199596047
-0.017027700319886
-0.017027700319886
-0.004820699803531
-0.004820699803531
-0.004820699803531
-0.010924199596047
-0.017027700319886
-0.017027700319886
-0.004820699803531
0.001282810000703
-0.004820699803531
-0.010924199596047
-0.004820699803531
-0.010924199596047
-0.004820699803531
0.007386330049485
0.001282810000703
-0.004820699803531
-0.010924199596047
-0.010924199596047
-0.004820699803531
0.001282810000703
-0.004820699803531
-0.017027700319886
-0.010924199596047
0.001282810000703
0.001282810000703
0.007386330049485
0.001282810000703
-0.004820699803531
0.001282810000703
0.001282810000703
0.001282810000703
-0.004820699803531
-0.010924199596047
-0.004820699803531
-0.004820699803531
0.007386330049485
0.007386330049485
-0.004820699803531
-0.010924199596047
-0.010924199596047
0.001282810000703
0.001282810000703
-0.004820699803531
-0.010924199596047
-0.004820699803531
0.001282810000703
0.001282810000703
0.001282810000703
0.013489799574018
0.001282810000703
0.007386330049485
0.013489799574018
0.001282810000703
0.001282810000703
0.001282810000703
-0.004820699803531
0.001282810000703
0.001282810000703
0.007386330049485
0.001282810000703
0.001282810000703
0.001282810000703
0.001282810000703
0.013489799574018
0.007386330049485
-0.004820699803531
-0.004820699803531
0.001282810000703
0.013489799574018
0.013489799574018
0.007386330049485
-0.004820699803531
-0.004820699803531
0.007386330049485
0.007386330049485
0.013489799574018
0.007386330049485
-0.004820699803531
0.001282810000703
0.013489799574018
0.013489799574018
0.007386330049485
0.001282810000703
0.007386330049485
0.007386330049485
0.007386330049485
0.007386330049485
0.007386330049485
-0.004820699803531
-0.004820699803531
0.001282810000703
0.007386330049485
0.001282810000703
-0.004820699803531
0.001282810000703
0.001282810000703
0.007386330049485
0.007386330049485
-0.004820699803531
-0.010924199596047
-0.023131299763918
-0.010924199596047
0.001282810000703
-0.004820699803531
-0.010924199596047
-0.010924199596047
-0.004820699803531
-0.004820699803531
-0.004820699803531
0.001282810000703
-0.004820699803531
-0.010924199596047
-0.004820699803531
-0.004820699803531
-0.004820699803531
-0.010924199596047
-0.004820699803531
-0.004820699803531
-0.004820699803531
-0.004820699803531
-0.010924199596047
-0.017027700319886
-0.010924199596047
-0.017027700319886
-0.004820699803531
-0.010924199596047
-0.023131299763918
-0.017027700319886
-0.004820699803531
0.007386330049485
0.001282810000703
-0.004820699803531
-0.004820699803531
-0.010924199596047
-0.010924199596047
-0.004820699803531
-0.004820699803531
-0.004820699803531
-0.017027700319886
-0.017027700319886
-0.010924199596047
0.007386330049485
0.001282810000703
-0.010924199596047
-0.010924199596047
-0.004820699803531
-0.004820699803531
-0.004820699803531
0.001282810000703
-0.004820699803531
-0.010924199596047
-0.004820699803531
0.001282810000703
-0.010924199596047
-0.010924199596047
-0.010924199596047
-0.010924199596047
-0.004820699803531
-0.004820699803531
-0.004820699803531
-0.004820699803531
-0.017027700319886
-0.017027700319886
-0.010924199596047
-0.004820699803531
-0.010924199596047
-0.017027700319886
-0.017027700319886
-0.010924199596047
-0.017027700319886
-0.004820699803531
-0.004820699803531
-0.010924199596047
-0.017027700319886
-0.017027700319886
-0.010924199596047
-0.010924199596047
-0.017027700319886
-0.017027700319886
-0.010924199596047
-0.004820699803531
-0.010924199596047
-0.017027700319886
-0.017027700319886
-0.017027700319886
-0.010924199596047
-0.004820699803531
-0.017027700319886
-0.010924199596047
-0.017027700319886
-0.010924199596047
0.001282810000703
-0.004820699803531
-0.010924199596047
-0.010924199596047
-0.004820699803531
0.001282810000703
-0.004820699803531
-0.004820699803531
-0.004820699803531
-0.010924199596047
-0.010924199596047
-0.010924199596047
0.007386330049485
-0.004820699803531
-0.010924199596047
-0.004820699803531
-0.004820699803531
-0.004820699803531
0.001282810000703
0.001282810000703
-0.004820699803531
-0.004820699803531
0.001282810000703
0.001282810000703
-0.004820699803531
-0.004820699803531
-0.010924199596047
0.001282810000703
0.007386330049485
0.007386330049485
0.007386330049485
-0.004820699803531
-0.010924199596047
-0.004820699803531
0.001282810000703
0.007386330049485
0.001282810000703
-0.004820699803531
-0.004820699803531
-0.004820699803531
0.001282810000703
0.007386330049485
-0.004820699803531
-0.010924199596047
-0.004820699803531
0.001282810000703
-0.004820699803531
-0.017027700319886
-0.017027700319886
-0.010924199596047
-0.004820699803531
-0.010924199596047
-0.010924199596047
-0.010924199596047
-0.017027700319886
-0.017027700319886
-0.004820699803531
-0.004820699803531
-0.004820699803531
-0.010924199596047
-0.010924199596047
-0.010924199596047
-0.010924199596047
-0.004820699803531
-0.004820699803531
-0.010924199596047
-0.010924199596047
-0.004820699803531
0.001282810000703
0.007386330049485
0.001282810000703
-0.010924199596047
-0.004820699803531
0.007386330049485
0.001282810000703
-0.010924199596047
-0.004820699803531
0.001282810000703
0.001282810000703
0.007386330049485
0.001282810000703
0.007386330049485
0.001282810000703
0.001282810000703
0.007386330049485
0.013489799574018
0.001282810000703
0.001282810000703
0.001282810000703
0.007386330049485
0.013489799574018
0.007386330049485
0.001282810000703
0.001282810000703
0.007386330049485
0.007386330049485
0.013489799574018
0.007386330049485
0.001282810000703
0.001282810000703
-0.004820699803531
0.007386330049485
0.013489799574018
0.001282810000703
-0.004820699803531
0.001282810000703
0.007386330049485
0.007386330049485
0.001282810000703
-0.004820699803531
0.001282810000703
0.007386330049485
0.013489799574018
0.007386330049485
0.007386330049485
-0.004820699803531
-0.004820699803531
0.001282810000703
0.007386330049485
0.013489799574018
0.001282810000703
-0.004820699803531
0.001282810000703
0.007386330049485
0.013489799574018
0.007386330049485
0.007386330049485
0.007386330049485
0.007386330049485
0.013489799574018
0.007386330049485
0.007386330049485
0.001282810000703
-0.004820699803531
0.007386330049485
0.007386330049485
0.001282810000703
0.007386330049485
0.001282810000703
0.001282810000703
0.001282810000703
0.013489799574018
0.019593400880694
0.001282810000703
-0.004820699803531
0.007386330049485
0.007386330049485
0.001282810000703
0.001282810000703
0.001282810000703
0.001282810000703
0.013489799574018
0.013489799574018
0.001282810000703
0.001282810000703
-0.004820699803531
0.001282810000703
0.019593400880694
0.013489799574018
0.001282810000703
0.001282810000703
-0.004820699803531
0.001282810000703
0.007386330049485
0.001282810000703
0.001282810000703
0.001282810000703
0.001282810000703
0.001282810000703
0.001282810000703
0.001282810000703
-0.004820699803531
0.001282810000703
0.007386330049485
0.007386330049485
0.001282810000703
-0.004820699803531
0.001282810000703
0.001282810000703
0.001282810000703
0.007386330049485
0.007386330049485
0.001282810000703
0.001282810000703
0.001282810000703
0.007386330049485
0.013489799574018
0.001282810000703
0.001282810000703
0.001282810000703
0.001282810000703
0.001282810000703
0.007386330049485
0.007386330049485
-0.004820699803531
0.001282810000703
0.007386330049485
0.001282810000703
0.001282810000703
-0.004820699803531
0.001282810000703
0.001282810000703
0.007386330049485
0.007386330049485
0.001282810000703
-0.010924199596047
-0.010924199596047
0.001282810000703
0.007386330049485
0.001282810000703
0.001282810000703
0.001282810000703
0.001282810000703
0.007386330049485
0.001282810000703
-0.004820699803531
0.001282810000703
-0.004820699803531
0.001282810000703
0.007386330049485
0.001282810000703
0.001282810000703
0.001282810000703
-0.004820699803531
0.001282810000703
0.007386330049485
0.007386330049485
-0.004820699803531
0.001282810000703
0.001282810000703
0.007386330049485
0.007386330049485
-0.004820699803531
-0.004820699803531
0.001282810000703
0.001282810000703
0.001282810000703
-0.004820699803531
0.001282810000703
-0.004820699803531
-0.010924199596047
0.007386330049485
0.007386330049485
-0.004820699803531
-0.010924199596047
-0.010924199596047
-0.004820699803531
0.001282810000703
0.001282810000703
-0.010924199596047
-0.010924199596047
-0.010924199596047
-0.010924199596047
0.001282810000703
-0.004820699803531
-0.010924199596047
-0.004820699803531
0.001282810000703
0.001282810000703
-0.010924199596047
-0.017027700319886
-0.017027700319886
-0.010924199596047
-0.004820699803531
-0.004820699803531
-0.010924199596047
-0.010924199596047
-0.017027700319886
-0.010924199596047
0.001282810000703
-0.004820699803531
-0.010924199596047
-0.010924199596047
-0.010924199596047
-0.010924199596047
-0.004820699803531
-0.010924199596047
-0.017027700319886
-0.023131299763918
-0.017027700319886
-0.004820699803531
-0.004820699803531
-0.010924199596047
-0.017027700319886
-0.017027700319886
-0.004820699803531
-0.004820699803531
-0.004820699803531
-0.010924199596047
-0.017027700319886
-0.010924199596047
-0.010924199596047
-0.004820699803531
-0.004820699803531
-0.010924199596047
-0.010924199596047
-0.010924199596047
-0.004820699803531
-0.004820699803531
-0.017027700319886
-0.017027700319886
-0.023131299763918
-0.010924199596047
0.007386330049485
0.001282810000703
-0.004820699803531
-0.010924199596047
-0.004820699803531
0.001282810000703
0.007386330049485
0.001282810000703
-0.004820699803531
-0.004820699803531
-0.004820699803531
-0.010924199596047
0.001282810000703
0.007386330049485
-0.004820699803531
0.001282810000703
0.001282810000703
-0.004820699803531
-0.004820699803531
-0.004820699803531
0.001282810000703
-0.004820699803531
0.001282810000703
0.007386330049485
0.001282810000703
0.001282810000703
-0.004820699803531
0.001282810000703
0.013489799574018
0.001282810000703
-0.004820699803531
-0.004820699803531
0.001282810000703
0.007386330049485
0.013489799574018
0.001282810000703
-0.004820699803531
0.001282810000703
0.001282810000703
0.001282810000703
0.001282810000703
-0.004820699803531
-0.004820699803531
0.001282810000703
0.001282810000703
0.007386330049485
0.001282810000703
-0.004820699803531
0.001282810000703
0.001282810000703
0.007386330049485
0.007386330049485
0.001282810000703
-0.004820699803531
-0.004820699803531
0.001282810000703
0.001282810000703
0.007386330049485
-0.004820699803531
-0.010924199596047
-0.004820699803531
-0.004820699803531
0.001282810000703
0.001282810000703
-0.004820699803531
0.001282810000703
0.007386330049485
0.013489799574018
0.013489799574018
0.007386330049485
0.007386330049485
0.007386330049485
0.001282810000703
0.007386330049485
0.013489799574018
0.001282810000703
-0.004820699803531
0.001282810000703
0.007386330049485
0.001282810000703
-0.004820699803531
0.001282810000703
0.007386330049485
0.007386330049485
0.007386330049485
0.007386330049485
0.007386330049485
-0.004820699803531
0.001282810000703
0.007386330049485
0.013489799574018
0.007386330049485
0.001282810000703
0.007386330049485
0.007386330049485
0.001282810000703
0.013489799574018
0.001282810000703
-0.004820699803531
-0.004820699803531
0.001282810000703
0.001282810000703
-0.004820699803531
-0.004820699803531
-0.004820699803531
-0.004820699803531
0.001282810000703
0.007386330049485
0.001282810000703
-0.004820699803531
-0.010924199596047
0.001282810000703
0.001282810000703
0.001282810000703
0.001282810000703
-0.004820699803531
-0.004820699803531
-0.004820699803531
0.001282810000703
-0.004820699803531
-0.010924199596047
-0.004820699803531
0.001282810000703
0.001282810000703
0.001282810000703
-0.004820699803531
-0.004820699803531
-0.004820699803531
0.001282810000703
0.007386330049485
0.001282810000703
0.001282810000703
0.001282810000703
-0.004820699803531
0.001282810000703
0.001282810000703
0.007386330049485
-0.004820699803531
-0.010924199596047
0.001282810000703
0.007386330049485
0.001282810000703
-0.004820699803531
-0.010924199596047
0.001282810000703
0.001282810000703
-0.004820699803531
-0.004820699803531
-0.010924199596047
-0.017027700319886
-0.010924199596047
-0.004820699803531
-0.010924199596047
-0.017027700319886
-0.010924199596047
-0.017027700319886
-0.017027700319886
-0.004820699803531
-0.010924199596047
-0.017027700319886
-0.017027700319886
-0.017027700319886
-0.010924199596047
-0.010924199596047
-0.004820699803531
-0.010924199596047
-0.010924199596047
-0.004820699803531
-0.004820699803531
0.001282810000703
-0.004820699803531
-0.010924199596047
-0.004820699803531
0.001282810000703
0.001282810000703
0.001282810000703
0.001282810000703
-0.004820699803531
-0.004820699803531
0.007386330049485
0.007386330049485
-0.004820699803531
-0.010924199596047
0.001282810000703
0.007386330049485
0.007386330049485
0.001282810000703
0.001282810000703
-0.004820699803531
-0.004820699803531
0.001282810000703
0.001282810000703
-0.004820699803531
0.001282810000703
0.001282810000703
0.001282810000703
0.001282810000703
0.013489799574018
0.013489799574018
0.001282810000703
0.001282810000703
0.007386330049485
0.001282810000703
-0.004820699803531
-0.010924199596047
-0.004820699803531
0.001282810000703
-0.004820699803531
0.001282810000703
0.001282810000703
-0.004820699803531
-0.004820699803531
0.007386330049485
0.019593400880694
0.007386330049485
0.001282810000703
0.001282810000703
-0.004820699803531
0.001282810000703
0.007386330049485
0.007386330049485
0.001282810000703
-0.004820699803531
0.001282810000703
0.001282810000703
0.001282810000703
-0.004820699803531
-0.010924199596047
-0.004820699803531
-0.004820699803531
0.001282810000703
0.007386330049485
0.001282810000703
-0.004820699803531
0.001282810000703
0.013489799574018
0.007386330049485
0.001282810000703
0.001282810000703
-0.004820699803531
0.007386330049485
0.019593400880694
0.007386330049485
-0.004820699803531
-0.004820699803531
0.001282810000703
0.013489799574018
0.013489799574018
0.001282810000703
-0.004820699803531
0.001282810000703
0.007386330049485
0.013489799574018
0.007386330049485
0.001282810000703
0.001282810000703
0.007386330049485
0.001282810000703
0.007386330049485
0.013489799574018
0.001282810000703
0.001282810000703
0.001282810000703
0.007386330049485
0.007386330049485
-0.004820699803531
-0.004820699803531
0.007386330049485
0.001282810000703
-0.004820699803531
0.007386330049485
0.007386330049485
-0.004820699803531
-0.004820699803531
0.007386330049485
0.007386330049485
0.001282810000703
0.007386330049485
0.001282810000703
0.007386330049485
0.007386330049485
0.007386330049485
0.007386330049485
-0.010924199596047
-0.017027700319886
-0.004820699803531
-0.004820699803531
-0.004820699803531
-0.010924199596047
-0.010924199596047
0.001282810000703
0.001282810000703
0.007386330049485
0.001282810000703
0.001282810000703
-0.004820699803531
0.001282810000703
0.007386330049485
0.007386330049485
0.001282810000703
-0.004820699803531
0.001282810000703
0.019593400880694
0.019593400880694
0.007386330049485
0.001282810000703
0.001282810000703
0.007386330049485
0.001282810000703
0.007386330049485
0.007386330049485
-0.004820699803531
0.001282810000703
0.007386330049485
0.007386330049485
0.001282810000703
-0.004820699803531
0.001282810000703
0.001282810000703
0.001282810000703
0.007386330049485
0.007386330049485
0.001282810000703
-0.004820699803531
0.001282810000703
0.007386330049485
0.001282810000703
-0.004820699803531
-0.004820699803531
0.001282810000703
0.001282810000703
-0.004820699803531
0.001282810000703
-0.010924199596047
-0.017027700319886
-0.004820699803531
0.007386330049485
0.001282810000703
-0.010924199596047
-0.004820699803531
0.001282810000703
-0.004820699803531
0.001282810000703
0.007386330049485
0.001282810000703
-0.010924199596047
-0.010924199596047
-0.004820699803531
-0.004820699803531
-0.010924199596047
-0.004820699803531
-0.004820699803531
-0.004820699803531
-0.004820699803531
0.001282810000703
0.001282810000703
-0.010924199596047
-0.004820699803531
0.001282810000703
0.001282810000703
-0.004820699803531
-0.004820699803531
-0.010924199596047
-0.004820699803531
0.001282810000703
-0.004820699803531
-0.010924199596047
-0.010924199596047
-0.010924199596047
-0.010924199596047
0.001282810000703
-0.004820699803531
-0.010924199596047
-0.017027700319886
-0.010924199596047
-0.004820699803531
-0.010924199596047
-0.017027700319886
-0.017027700319886
-0.017027700319886
-0.017027700319886
-0.004820699803531
0.001282810000703
-0.004820699803531
-0.004820699803531
-0.010924199596047
-0.004820699803531
-0.004820699803531
-0.010924199596047
-0.010924199596047
-0.010924199596047
-0.017027700319886
-0.010924199596047
-0.004820699803531
-0.010924199596047
-0.017027700319886
-0.004820699803531
0.001282810000703
0.001282810000703
-0.010924199596047
-0.010924199596047
-0.004820699803531
-0.004820699803531
-0.004820699803531
0.007386330049485
-0.004820699803531
-0.010924199596047
-0.010924199596047
-0.004820699803531
0.001282810000703
-0.004820699803531
0.001282810000703
-0.004820699803531
-0.004820699803531
-0.004820699803531
-0.004820699803531
0.001282810000703
-0.004820699803531
-0.010924199596047
0.001282810000703
0.001282810000703
0.001282810000703
-0.004820699803531
-0.010924199596047
-0.004820699803531
0.001282810000703
0.007386330049485
0.001282810000703
-0.010924199596047
-0.010924199596047
-0.017027700319886
-0.004820699803531
0.001282810000703
-0.004820699803531
-0.004820699803531
-0.010924199596047
0.007386330049485
0.007386330049485
-0.004820699803531
-0.004820699803531
-0.010924199596047
-0.017027700319886
0.001282810000703
0.001282810000703
0.001282810000703
-0.010924199596047
-0.017027700319886
-0.004820699803531
0.001282810000703
0.001282810000703
-0.004820699803531
-0.004820699803531
-0.010924199596047
-0.010924199596047
0.001282810000703
0.001282810000703
-0.010924199596047
-0.010924199596047
-0.004820699803531
0.007386330049485
0.001282810000703
-0.004820699803531
-0.004820699803531
-0.004820699803531
0.001282810000703
0.007386330049485
0.001282810000703
0.001282810000703
-0.010924199596047
-0.010924199596047
0.001282810000703
0.001282810000703
-0.004820699803531
-0.004820699803531
0.001282810000703
-0.004820699803531
0.001282810000703
0.007386330049485
0.001282810000703
-0.004820699803531
0.001282810000703
0.001282810000703
0.001282810000703
0.007386330049485
-0.004820699803531
-0.004820699803531
-0.004820699803531
0.001282810000703
0.007386330049485
-0.004820699803531
0.001282810000703
0.001282810000703
-0.004820699803531
0.001282810000703
0.007386330049485
-0.004820699803531
-0.017027700319886
-0.010924199596047
0.001282810000703
-0.004820699803531
0.001282810000703
-0.004820699803531
-0.004820699803531
0.001282810000703
0.001282810000703
0.001282810000703
-0.004820699803531
-0.017027700319886
-0.017027700319886
0.001282810000703
0.001282810000703
-0.010924199596047
-0.010924199596047
-0.004820699803531
-0.010924199596047
0.001282810000703
0.001282810000703
-0.010924199596047
-0.010924199596047
-0.004820699803531
0.001282810000703
-0.004820699803531
-0.017027700319886
-0.010924199596047
-0.010924199596047
-0.004820699803531
0.001282810000703
0.001282810000703
-0.004820699803531
-0.010924199596047
-0.017027700319886
-0.010924199596047
-0.004820699803531
-0.004820699803531
-0.004820699803531
-0.010924199596047
-0.017027700319886
-0.017027700319886
-0.004820699803531
-0.010924199596047
-0.017027700319886
-0.010924199596047
-0.010924199596047
-0.004820699803531
-0.004820699803531
-0.010924199596047
-0.017027700319886
-0.010924199596047
0.001282810000703
0.001282810000703
-0.010924199596047
-0.010924199596047
-0.010924199596047
-0.017027700319886
-0.004820699803531
0.001282810000703
-0.004820699803531
-0.010924199596047
-0.004820699803531
-0.004820699803531
0.001282810000703
-0.004820699803531
-0.010924199596047
-0.004820699803531
-0.004820699803531
-0.010924199596047
-0.004820699803531
-0.004820699803531
-0.010924199596047
-0.010924199596047
-0.004820699803531
0.001282810000703
-0.010924199596047
-0.010924199596047
-0.010924199596047
-0.010924199596047
-0.010924199596047
0.001282810000703
-0.004820699803531
-0.017027700319886
-0.017027700319886
-0.004820699803531
0.001282810000703
-0.004820699803531
-0.004820699803531
-0.010924199596047
-0.010924199596047
-0.004820699803531
0.001282810000703
0.001282810000703
-0.010924199596047
-0.017027700319886
-0.017027700319886
-0.010924199596047
-0.004820699803531
-0.010924199596047
-0.010924199596047
-0.017027700319886
-0.023131299763918
-0.004820699803531
-0.004820699803531
-0.010924199596047
-0.017027700319886
-0.017027700319886
-0.010924199596047
-0.010924199596047
-0.010924199596047
-0.010924199596047
-0.017027700319886
-0.004820699803531
-0.004820699803531
-0.010924199596047
-0.010924199596047
-0.017027700319886
-0.017027700319886
-0.010924199596047
-0.004820699803531
0.007386330049485
-0.004820699803531
-0.010924199596047
-0.010924199596047
-0.004820699803531
0.001282810000703
0.001282810000703
-0.004820699803531
0.001282810000703
-0.010924199596047
-0.004820699803531
0.001282810000703
0.007386330049485
0.001282810000703
-0.010924199596047
0.013489799574018
0.007386330049485
0.001282810000703
0.001282810000703
-0.004820699803531
-0.004820699803531
0.001282810000703
0.001282810000703
0.007386330049485
-0.004820699803531
-0.004820699803531
0.007386330049485
0.007386330049485
0.001282810000703
-0.004820699803531
-0.004820699803531
0.001282810000703
0.007386330049485
0.013489799574018
0.007386330049485
0.001282810000703
0.001282810000703
0.007386330049485
0.013489799574018
0.007386330049485
0.001282810000703
0.007386330049485
0.001282810000703
0.007386330049485
0.019593400880694
0.019593400880694
0.013489799574018
0.001282810000703
0.007386330049485
0.013489799574018
0.013489799574018
0.007386330049485
0.001282810000703
0.007386330049485
0.013489799574018
0.013489799574018
0.019593400880694
0.007386330049485
0.007386330049485
0.007386330049485
0.001282810000703
0.013489799574018
0.019593400880694
0.001282810000703
-0.004820699803531
0.007386330049485
0.013489799574018
0.019593400880694
0.007386330049485
0.007386330049485
0.007386330049485
0.007386330049485
0.013489799574018
0.019593400880694
0.007386330049485
-0.004820699803531
0.001282810000703
0.007386330049485
0.001282810000703
0.001282810000703
-0.004820699803531
0.001282810000703
0.001282810000703
-0.004820699803531
0.007386330049485
0.001282810000703
-0.010924199596047
-0.010924199596047
0.001282810000703
0.007386330049485
0.001282810000703
0.001282810000703
-0.004820699803531
0.001282810000703
0.013489799574018
0.013489799574018
0.007386330049485
0.001282810000703
-0.010924199596047
0.001282810000703
0.007386330049485
0.001282810000703
0.001282810000703
-0.004820699803531
0.001282810000703
0.007386330049485
0.013489799574018
0.013489799574018
0.001282810000703
-0.004820699803531
0.001282810000703
0.007386330049485
0.007386330049485
0.007386330049485
0.001282810000703
-0.004820699803531
0.001282810000703
0.007386330049485
-0.004820699803531
-0.004820699803531
-0.004820699803531
-0.010924199596047
0.007386330049485
0.007386330049485
-0.004820699803531
-0.004820699803531
-0.004820699803531
0.001282810000703
0.007386330049485
0.001282810000703
0.001282810000703
0.001282810000703
-0.004820699803531
-0.004820699803531
0.007386330049485
0.013489799574018
-0.004820699803531
-0.004820699803531
0.007386330049485
0.013489799574018
0.007386330049485
-0.004820699803531
0.001282810000703
0.013489799574018
0.007386330049485
0.001282810000703
0.007386330049485
-0.004820699803531
-0.017027700319886
-0.004820699803531
0.013489799574018
0.001282810000703
-0.010924199596047
-0.004820699803531
0.001282810000703
-0.004820699803531
0.001282810000703
0.013489799574018
0.007386330049485
-0.017027700319886
-0.004820699803531
0.007386330049485
0.007386330049485
0.001282810000703
-0.004820699803531
-0.004820699803531
0.007386330049485
0.007386330049485
0.007386330049485
0.001282810000703
-0.004820699803531
-0.004820699803531
0.007386330049485
0.007386330049485
0.007386330049485
0.007386330049485
0.001282810000703
0.001282810000703
0.007386330049485
0.007386330049485
0.007386330049485
0.007386330049485
-0.004820699803531
0.001282810000703
0.007386330049485
0.001282810000703
0.007386330049485
-0.004820699803531
-0.004820699803531
0.007386330049485
0.001282810000703
0.001282810000703
-0.004820699803531
0.001282810000703
-0.004820699803531
0.001282810000703
0.007386330049485
0.001282810000703
-0.004820699803531
0.001282810000703
0.007386330049485
0.007386330049485
-0.004820699803531
-0.004820699803531
-0.004820699803531
0.001282810000703
0.001282810000703
0.001282810000703
0.001282810000703
-0.010924199596047
-0.017027700319886
0.001282810000703
0.007386330049485
-0.004820699803531
-0.010924199596047
-0.004820699803531
-0.004820699803531
-0.004820699803531
0.007386330049485
0.007386330049485
-0.010924199596047
-0.010924199596047
-0.004820699803531
0.001282810000703
0.007386330049485
-0.004820699803531
-0.004820699803531
-0.010924199596047
-0.010924199596047
0.001282810000703
0.001282810000703
-0.010924199596047
-0.017027700319886
-0.010924199596047
0.001282810000703
0.001282810000703
-0.004820699803531
-0.010924199596047
-0.004820699803531
-0.004820699803531
-0.004820699803531
0.001282810000703
-0.004820699803531
-0.017027700319886
-0.017027700319886
-0.010924199596047
-0.004820699803531
0.001282810000703
-0.010924199596047
-0.017027700319886
-0.010924199596047
-0.004820699803531
-0.004820699803531
-0.010924199596047
-0.004820699803531
-0.010924199596047
0.001282810000703
0.013489799574018
0.013489799574018
0.001282810000703
-0.004820699803531
0.001282810000703
0.013489799574018
0.007386330049485
0.001282810000703
0.001282810000703
0.001282810000703
0.007386330049485
0.007386330049485
0.007386330049485
0.013489799574018
0.001282810000703
0.007386330049485
0.013489799574018
0.013489799574018
0.007386330049485
0.007386330049485
0.007386330049485
0.001282810000703
0.007386330049485
0.019593400880694
0.007386330049485
0.001282810000703
0.001282810000703
0.007386330049485
0.013489799574018
0.007386330049485
0.007386330049485
0.007386330049485
0.001282810000703
0.007386330049485
0.007386330049485
0.007386330049485
0.007386330049485
0.007386330049485
0.007386330049485
-0.004820699803531
0.001282810000703
0.007386330049485
0.001282810000703
0.007386330049485
0.007386330049485
0.001282810000703
0.007386330049485
0.001282810000703
0.001282810000703
0.001282810000703
0.007386330049485
0.013489799574018
0.007386330049485
-0.004820699803531
-0.010924199596047
0.001282810000703
0.007386330049485
-0.004820699803531
0.001282810000703
-0.004820699803531
-0.010924199596047
0.007386330049485
0.013489799574018
0.013489799574018
-0.004820699803531
-0.017027700319886
0.001282810000703
0.001282810000703
0.001282810000703
-0.004820699803531
-0.010924199596047
0.001282810000703
0.007386330049485
0.019593400880694
0.019593400880694
0.007386330049485
0.001282810000703
0.001282810000703
0.013489799574018
0.013489799574018
0.001282810000703
0.001282810000703
0.001282810000703
0.007386330049485
0.019593400880694
0.013489799574018
0.007386330049485
0.007386330049485
0.007386330049485
0.019593400880694
0.019593400880694
0.007386330049485
0.007386330049485
0.007386330049485
0.007386330049485
0.007386330049485
0.013489799574018
0.013489799574018
0.007386330049485
0.007386330049485
0.007386330049485
0.007386330049485
0.001282810000703
0.001282810000703
0.001282810000703
0.007386330049485
0.007386330049485
0.013489799574018
0.001282810000703
-0.004820699803531
-0.004820699803531
0.001282810000703
0.007386330049485
0.001282810000703
-0.004820699803531
-0.010924199596047
-0.004820699803531
0.001282810000703
-0.004820699803531
-0.004820699803531
0.001282810000703
0.001282810000703
-0.004820699803531
0.001282810000703
0.007386330049485
0.007386330049485
-0.004820699803531
-0.004820699803531
0.001282810000703
0.007386330049485
0.001282810000703
-0.004820699803531
-0.004820699803531
-0.004820699803531
0.001282810000703
0.013489799574018
0.001282810000703
-0.010924199596047
-0.004820699803531
0.007386330049485
0.013489799574018
0.007386330049485
0.007386330049485
0.007386330049485
-0.004820699803531
0.007386330049485
0.007386330049485
0.007386330049485
0.001282810000703
0.001282810000703
0.001282810000703
0.007386330049485
0.001282810000703
0.001282810000703
0.001282810000703
0.007386330049485
0.001282810000703
0.001282810000703
0.001282810000703
0.001282810000703
0.001282810000703
0.001282810000703
0.001282810000703
0.001282810000703
-0.004820699803531
0.001282810000703
-0.004820699803531
0.001282810000703
0.007386330049485
-0.004820699803531
0.001282810000703
-0.004820699803531
-0.010924199596047
0.001282810000703
0.013489799574018
0.007386330049485
-0.017027700319886
-0.010924199596047
0.007386330049485
0.007386330049485
-0.004820699803531
0.001282810000703
0.001282810000703
-0.004820699803531
-0.004820699803531
0.007386330049485
0.013489799574018
0.001282810000703
-0.004820699803531
0.007386330049485
0.013489799574018
0.007386330049485
0.001282810000703
0.001282810000703
-0.004820699803531
-0.010924199596047
0.001282810000703
0.001282810000703
-0.010924199596047
-0.017027700319886
-0.004820699803531
-0.004820699803531
0.001282810000703
0.001282810000703
-0.004820699803531
-0.010924199596047
-0.004820699803531
-0.004820699803531
-0.004820699803531
-0.004820699803531
-0.010924199596047
-0.010924199596047
-0.004820699803531
0.007386330049485
0.001282810000703
-0.004820699803531
0.001282810000703
0.001282810000703
0.001282810000703
0.007386330049485
0.001282810000703
-0.010924199596047
-0.017027700319886
-0.004820699803531
0.001282810000703
-0.004820699803531
-0.004820699803531
-0.010924199596047
-0.004820699803531
0.007386330049485
0.001282810000703
-0.004820699803531
0.001282810000703
-0.010924199596047
-0.010924199596047
-0.004820699803531
0.013489799574018
0.001282810000703
-0.017027700319886
-0.004820699803531
0.001282810000703
0.001282810000703
0.001282810000703
-0.004820699803531
-0.004820699803531
-0.010924199596047
-0.004820699803531
0.001282810000703
-0.004820699803531
-0.010924199596047
-0.010924199596047
0.007386330049485
0.001282810000703
-0.004820699803531
0.001282810000703
-0.010924199596047
-0.004820699803531
0.007386330049485
0.007386330049485
0.007386330049485
-0.004820699803531
-0.004820699803531
0.001282810000703
0.007386330049485
0.013489799574018
0.001282810000703
-0.004820699803531
0.001282810000703
0.001282810000703
0.013489799574018
0.013489799574018
0.001282810000703
0.001282810000703
-0.004820699803531
0.001282810000703
0.001282810000703
-0.004820699803531
0.001282810000703
0.001282810000703
0.001282810000703
0.001282810000703
-0.004820699803531
0.001282810000703
-0.004820699803531
-0.010924199596047
-0.004820699803531
0.001282810000703
-0.004820699803531
-0.004820699803531
-0.004820699803531
0.001282810000703
-0.004820699803531
0.001282810000703
0.001282810000703
0.001282810000703
0.001282810000703
-0.004820699803531
0.013489799574018
0.013489799574018
-0.004820699803531
-0.010924199596047
0.001282810000703
-0.004820699803531
0.001282810000703
0.001282810000703
-0.004820699803531
-0.010924199596047
-0.004820699803531
0.007386330049485
0.007386330049485
0.001282810000703
-0.004820699803531
0.001282810000703
0.007386330049485
0.007386330049485
0.007386330049485
0.007386330049485
0.001282810000703
0.001282810000703
0.007386330049485
0.019593400880694
0.019593400880694
0.001282810000703
0.001282810000703
0.013489799574018
0.013489799574018
0.007386330049485
0.001282810000703
-0.004820699803531
-0.004820699803531
0.007386330049485
0.013489799574018
0.013489799574018
0.013489799574018
0.001282810000703
0.007386330049485
0.019593400880694
0.007386330049485
0.013489799574018
0.007386330049485
0.001282810000703
0.007386330049485
0.013489799574018
0.007386330049485
0.001282810000703
-0.004820699803531
0.001282810000703
0.007386330049485
0.013489799574018
0.007386330049485
0.001282810000703
0.001282810000703
0.001282810000703
0.007386330049485
0.007386330049485
0.001282810000703
-0.004820699803531
-0.004820699803531
0.001282810000703
0.007386330049485
0.007386330049485
0.007386330049485
0.001282810000703
0.001282810000703
0.007386330049485
0.001282810000703
0.001282810000703
0.001282810000703
-0.004820699803531
-0.004820699803531
0.001282810000703
0.007386330049485
-0.010924199596047
-0.010924199596047
-0.004820699803531
-0.004820699803531
-0.010924199596047
-0.004820699803531
-0.010924199596047
-0.017027700319886
-0.010924199596047
0.001282810000703
0.007386330049485
-0.010924199596047
-0.017027700319886
-0.004820699803531
0.001282810000703
-0.004820699803531
-0.004820699803531
-0.010924199596047
-0.010924199596047
-0.010924199596047
-0.004820699803531
0.001282810000703
0.001282810000703
-0.017027700319886
-0.010924199596047
0.001282810000703
-0.004820699803531
-0.010924199596047
-0.010924199596047
-0.017027700319886
-0.017027700319886
-0.017027700319886
-0.010924199596047
-0.010924199596047
-0.023131299763918
-0.017027700319886
-0.004820699803531
-0.004820699803531
-0.004820699803531
-0.010924199596047
-0.010924199596047
-0.004820699803531
-0.004820699803531
-0.004820699803531
-0.004820699803531
-0.004820699803531
-0.010924199596047
-0.004820699803531
0.001282810000703
0.001282810000703
0.001282810000703
-0.010924199596047
-0.010924199596047
-0.004820699803531
-0.004820699803531
0.001282810000703
-0.004820699803531
-0.004820699803531
-0.010924199596047
-0.004820699803531
0.013489799574018
0.007386330049485
-0.010924199596047
0.001282810000703
0.007386330049485
0.001282810000703
0.007386330049485
0.007386330049485
0.007386330049485
0.001282810000703
0.007386330049485
0.013489799574018
0.013489799574018
0.001282810000703
-0.004820699803531
0.001282810000703
0.007386330049485
0.007386330049485
0.001282810000703
-0.004820699803531
0.001282810000703
0.007386330049485
0.007386330049485
0.007386330049485
-0.004820699803531
-0.004820699803531
0.001282810000703
0.007386330049485
0.007386330049485
0.001282810000703
-0.004820699803531
-0.004820699803531
-0.004820699803531
0.001282810000703
0.007386330049485
-0.004820699803531
-0.004820699803531
-0.004820699803531
0.007386330049485
0.007386330049485
0.001282810000703
0.001282810000703
-0.010924199596047
-0.010924199596047
-0.004820699803531
0.007386330049485
0.007386330049485
-0.004820699803531
-0.010924199596047
-0.004820699803531
0.007386330049485
0.007386330049485
-0.004820699803531
-0.010924199596047
-0.010924199596047
-0.004820699803531
0.007386330049485
0.001282810000703
0.001282810000703
-0.004820699803531
-0.010924199596047
0.007386330049485
0.007386330049485
-0.010924199596047
-0.017027700319886
-0.010924199596047
0.001282810000703
0.007386330049485
-0.004820699803531
-0.004820699803531
0.001282810000703
0.001282810000703
0.007386330049485
0.007386330049485
0.001282810000703
-0.010924199596047
-0.004820699803531
0.001282810000703
0.007386330049485
0.013489799574018
0.007386330049485
0.001282810000703
0.007386330049485
0.007386330049485
0.019593400880694
0.013489799574018
-0.004820699803531
0.001282810000703
0.001282810000703
-0.004820699803531
0.001282810000703
0.001282810000703
0.001282810000703
-0.010924199596047
-0.004820699803531
0.007386330049485
0.007386330049485
-0.004820699803531
-0.010924199596047
0.001282810000703
0.007386330049485
-0.004820699803531
0.001282810000703
-0.004820699803531
0.001282810000703
0.007386330049485
0.007386330049485
0.013489799574018
0.001282810000703
-0.004820699803531
0.001282810000703
0.007386330049485
0.007386330049485
0.001282810000703
0.001282810000703
-0.004820699803531
0.001282810000703
0.007386330049485
-0.004820699803531
-0.004820699803531
0.001282810000703
-0.004820699803531
0.007386330049485
0.007386330049485
0.001282810000703
0.001282810000703
0.001282810000703
0.001282810000703
0.007386330049485
0.007386330049485
0.007386330049485
0.001282810000703
-0.004820699803531
0.001282810000703
0.007386330049485
0.007386330049485
-0.004820699803531
-0.010924199596047
-0.004820699803531
0.007386330049485
0.007386330049485
-0.004820699803531
0.001282810000703
0.001282810000703
-0.004820699803531
0.007386330049485
0.013489799574018
0.001282810000703
-0.004820699803531
0.001282810000703
0.013489799574018
0.019593400880694
0.013489799574018
0.007386330049485
0.007386330049485
0.007386330049485
0.007386330049485
0.013489799574018
0.007386330049485
-0.017027700319886
-0.004820699803531
0.001282810000703
0.007386330049485
0.007386330049485
0.001282810000703
0.001282810000703
0.007386330049485
0.007386330049485
0.013489799574018
0.007386330049485
0.001282810000703
0.007386330049485
0.007386330049485
0.013489799574018
0.019593400880694
0.019593400880694
0.007386330049485
0.007386330049485
0.013489799574018
0.007386330049485
0.001282810000703
0.007386330049485
-0.004820699803531
-0.010924199596047
0.007386330049485
0.013489799574018
0.013489799574018
0.001282810000703
0.007386330049485
0.013489799574018
0.007386330049485
0.013489799574018
0.007386330049485
0.001282810000703
0.001282810000703
0.007386330049485
0.013489799574018
0.007386330049485
0.001282810000703
0.001282810000703
0.007386330049485
0.019593400880694
0.007386330049485
0.001282810000703
0.001282810000703
-0.004820699803531
0.007386330049485
0.013489799574018
0.007386330049485
0.001282810000703
0.007386330049485
0.013489799574018
0.013489799574018
0.013489799574018
0.013489799574018
0.007386330049485
0.007386330049485
0.001282810000703
0.007386330049485
0.013489799574018
0.001282810000703
-0.004820699803531
0.001282810000703
0.013489799574018
0.007386330049485
-0.004820699803531
-0.004820699803531
0.001282810000703
0.001282810000703
-0.004820699803531
-0.004820699803531
0.001282810000703
-0.004820699803531
0.001282810000703
0.013489799574018
0.013489799574018
0.007386330049485
0.001282810000703
-0.004820699803531
0.007386330049485
0.001282810000703
-0.004820699803531
0.001282810000703
0.001282810000703
-0.004820699803531
-0.004820699803531
0.007386330049485
0.001282810000703
0.001282810000703
0.001282810000703
-0.004820699803531
0.001282810000703
0.001282810000703
-0.010924199596047
-0.010924199596047
-0.004820699803531
0.001282810000703
0.001282810000703
0.001282810000703
0.001282810000703
-0.017027700319886
-0.017027700319886
-0.004820699803531
-0.004820699803531
-0.010924199596047
-0.010924199596047
-0.010924199596047
-0.017027700319886
0.001282810000703
0.007386330049485
0.001282810000703
-0.004820699803531
-0.004820699803531
0.001282810000703
0.001282810000703
0.013489799574018
-0.004820699803531
-0.010924199596047
0.001282810000703
-0.004820699803531
-0.004820699803531
0.007386330049485
-0.004820699803531
-0.004820699803531
-0.004820699803531
0.001282810000703
0.001282810000703
-0.010924199596047
-0.010924199596047
-0.004820699803531
0.001282810000703
0.001282810000703
0.001282810000703
-0.004820699803531
-0.010924199596047
0.001282810000703
0.007386330049485
0.007386330049485
-0.004820699803531
-0.010924199596047
-0.004820699803531
0.001282810000703
-0.017027700319886
-0.004820699803531
0.001282810000703
-0.010924199596047
-0.004820699803531
0.001282810000703
0.007386330049485
-0.004820699803531
-0.017027700319886
-0.004820699803531
0.001282810000703
0.001282810000703
-0.004820699803531
-0.004820699803531
-0.004820699803531
-0.004820699803531
0.001282810000703
0.001282810000703
0.001282810000703
-0.010924199596047
-0.017027700319886
-0.004820699803531
0.001282810000703
-0.010924199596047
-0.010924199596047
-0.004820699803531
-0.010924199596047
-0.004820699803531
0.007386330049485
0.001282810000703
-0.010924199596047
-0.010924199596047
-0.010924199596047
0.001282810000703
0.007386330049485
-0.010924199596047
-0.004820699803531
0.001282810000703
-0.004820699803531
-0.004820699803531
0.007386330049485
0.001282810000703
-0.017027700319886
-0.017027700319886
-0.004820699803531
0.001282810000703
-0.004820699803531
-0.017027700319886
-0.017027700319886
-0.004820699803531
-0.004820699803531
-0.004820699803531
-0.004820699803531
-0.010924199596047
-0.010924199596047
-0.010924199596047
0.007386330049485
0.007386330049485
-0.010924199596047
-0.004820699803531
0.001282810000703
-0.004820699803531
0.007386330049485
0.001282810000703
0.001282810000703
-0.010924199596047
-0.010924199596047
0.001282810000703
0.007386330049485
-0.004820699803531
-0.010924199596047
-0.004820699803531
0.007386330049485
0.007386330049485
0.001282810000703
0.001282810000703
0.001282810000703
0.001282810000703
0.007386330049485
0.007386330049485
0.001282810000703
-0.010924199596047
0.001282810000703
0.007386330049485
-0.004820699803531
0.001282810000703
0.007386330049485
-0.004820699803531
0.001282810000703
0.007386330049485
0.007386330049485
0.001282810000703
-0.004820699803531
-0.004820699803531
0.001282810000703
0.013489799574018
0.001282810000703
0.001282810000703
0.001282810000703
-0.010924199596047
0.001282810000703
0.001282810000703
0.001282810000703
-0.004820699803531
-0.023131299763918
-0.004820699803531
0.007386330049485
-0.004820699803531
-0.004820699803531
-0.010924199596047
-0.010924199596047
0.001282810000703
0.007386330049485
0.001282810000703
-0.004820699803531
-0.017027700319886
-0.017027700319886
0.007386330049485
0.013489799574018
-0.004820699803531
-0.004820699803531
0.001282810000703
0.001282810000703
0.007386330049485
-0.004820699803531
-0.004820699803531
-0.004820699803531
-0.017027700319886
0.001282810000703
0.013489799574018
0.007386330049485
0.001282810000703
0.001282810000703
0.007386330049485
0.007386330049485
0.007386330049485
0.001282810000703
0.001282810000703
-0.010924199596047
-0.010924199596047
0.007386330049485
0.013489799574018
-0.010924199596047
-0.010924199596047
0.001282810000703
0.007386330049485
0.001282810000703
0.007386330049485
0.001282810000703
-0.010924199596047
-0.004820699803531
0.007386330049485
0.007386330049485
0.007386330049485
-0.004820699803531
-0.004820699803531
0.013489799574018
0.013489799574018
0.001282810000703
-0.004820699803531
0.001282810000703
0.007386330049485
0.001282810000703
-0.004820699803531
0.001282810000703
-0.010924199596047
0.001282810000703
0.013489799574018
0.001282810000703
0.007386330049485
0.001282810000703
-0.004820699803531
0.001282810000703
0.001282810000703
0.007386330049485
0.007386330049485
0.001282810000703
-0.004820699803531
0.007386330049485
0.013489799574018
0.001282810000703
0.001282810000703
0.001282810000703
0.001282810000703
0.001282810000703
-0.004820699803531
0.001282810000703
0.007386330049485
0.001282810000703
0.001282810000703
0.007386330049485
0.013489799574018
0.001282810000703
0.001282810000703
0.001282810000703
0.001282810000703
0.007386330049485
0.007386330049485
0.001282810000703
0.001282810000703
-0.004820699803531
0.013489799574018
0.019593400880694
0.001282810000703
-0.004820699803531
0.001282810000703
-0.004820699803531
0.001282810000703
-0.004820699803531
-0.004820699803531
0.001282810000703
-0.010924199596047
-0.010924199596047
0.001282810000703
0.001282810000703
-0.010924199596047
-0.010924199596047
-0.004820699803531
-0.004820699803531
-0.004820699803531
-0.010924199596047
-0.017027700319886
-0.010924199596047
-0.010924199596047
0.001282810000703
0.007386330049485
-0.004820699803531
-0.010924199596047
-0.004820699803531
0.001282810000703
0.007386330049485
-0.004820699803531
-0.004820699803531
0.001282810000703
0.001282810000703
0.001282810000703
0.007386330049485
0.013489799574018
0.001282810000703
0.001282810000703
0.013489799574018
0.007386330049485
0.001282810000703
-0.004820699803531
-0.010924199596047
-0.004820699803531
0.001282810000703
0.007386330049485
0.007386330049485
0.001282810000703
0.001282810000703
-0.004820699803531
0.001282810000703
0.007386330049485
0.001282810000703
0.001282810000703
0.001282810000703
0.001282810000703
0.007386330049485
0.007386330049485
0.007386330049485
0.001282810000703
-0.004820699803531
0.007386330049485
0.007386330049485
-0.010924199596047
-0.010924199596047
-0.004820699803531
-0.004820699803531
-0.010924199596047
-0.004820699803531
-0.004820699803531
-0.010924199596047
-0.010924199596047
-0.004820699803531
0.001282810000703
0.001282810000703
-0.017027700319886
-0.010924199596047
-0.004820699803531
-0.004820699803531
-0.010924199596047
-0.004820699803531
-0.004820699803531
-0.004820699803531
-0.004820699803531
0.001282810000703
-0.004820699803531
-0.017027700319886
-0.017027700319886
-0.010924199596047
0.001282810000703
-0.004820699803531
0.001282810000703
-0.004820699803531
-0.004820699803531
0.001282810000703
0.001282810000703
0.007386330049485
0.001282810000703
-0.017027700319886
0.001282810000703
0.007386330049485
0.007386330049485
0.001282810000703
0.001282810000703
0.001282810000703
-0.004820699803531
0.001282810000703
0.001282810000703
0.001282810000703
-0.004820699803531
-0.004820699803531
0.001282810000703
0.013489799574018
0.001282810000703
0.007386330049485
0.001282810000703
0.001282810000703
0.007386330049485
0.007386330049485
0.007386330049485
0.001282810000703
-0.004820699803531
0.007386330049485
0.007386330049485
0.007386330049485
-0.004820699803531
-0.004820699803531
0.001282810000703
-0.004820699803531
0.001282810000703
0.001282810000703
-0.004820699803531
0.001282810000703
-0.010924199596047
0.001282810000703
0.013489799574018
-0.004820699803531
-0.004820699803531
0.001282810000703
0.001282810000703
-0.004820699803531
-0.004820699803531
0.007386330049485
0.001282810000703
0.001282810000703
0.001282810000703
0.001282810000703
-0.004820699803531
-0.004820699803531
-0.004820699803531
-0.004820699803531
0.001282810000703
-0.004820699803531
0.001282810000703
0.001282810000703
0.001282810000703
-0.004820699803531
0.001282810000703
0.007386330049485
0.001282810000703
-0.004820699803531
0.007386330049485
0.007386330049485
0.007386330049485
0.001282810000703
0.001282810000703
0.001282810000703
-0.004820699803531
0.001282810000703
-0.004820699803531
-0.004820699803531
-0.004820699803531
-0.004820699803531
0.007386330049485
0.013489799574018
0.001282810000703
0.001282810000703
-0.004820699803531
0.001282810000703
0.007386330049485
0.007386330049485
0.001282810000703
-0.004820699803531
0.001282810000703
0.001282810000703
0.007386330049485
0.013489799574018
-0.004820699803531
-0.004820699803531
-0.004820699803531
0.001282810000703
0.001282810000703
-0.004820699803531
-0.004820699803531
-0.010924199596047
-0.004820699803531
0.007386330049485
0.007386330049485
0.001282810000703
-0.017027700319886
-0.004820699803531
0.007386330049485
0.001282810000703
0.001282810000703
-0.004820699803531
-0.004820699803531
-0.004820699803531
-0.004820699803531
0.001282810000703
-0.010924199596047
-0.023131299763918
-0.010924199596047
0.001282810000703
0.001282810000703
-0.010924199596047
-0.010924199596047
-0.004820699803531
-0.004820699803531
0.001282810000703
0.007386330049485
0.001282810000703
-0.010924199596047
-0.010924199596047
0.001282810000703
0.001282810000703
-0.004820699803531
-0.010924199596047
-0.010924199596047
-0.004820699803531
-0.004820699803531
-0.004820699803531
-0.004820699803531
-0.004820699803531
-0.010924199596047
-0.010924199596047
0.001282810000703
0.001282810000703
-0.017027700319886
-0.010924199596047
-0.004820699803531
-0.010924199596047
-0.004820699803531
-0.004820699803531
-0.004820699803531
-0.010924199596047
-0.004820699803531
0.001282810000703
0.007386330049485
-0.004820699803531
-0.017027700319886
-0.004820699803531
0.007386330049485
0.007386330049485
0.007386330049485
0.001282810000703
0.001282810000703
0.001282810000703
0.001282810000703
0.007386330049485
0.007386330049485
-0.004820699803531
0.001282810000703
0.007386330049485
0.007386330049485
0.007386330049485
0.013489799574018
0.007386330049485
0.007386330049485
0.001282810000703
0.007386330049485
0.013489799574018
0.001282810000703
-0.004820699803531
0.007386330049485
0.013489799574018
0.007386330049485
-0.004820699803531
-0.010924199596047
0.001282810000703
0.007386330049485
0.007386330049485
0.013489799574018
0.007386330049485
-0.010924199596047
0.001282810000703
0.007386330049485
0.001282810000703
0.001282810000703
-0.004820699803531
-0.004820699803531
-0.004820699803531
-0.004820699803531
-0.004820699803531
-0.004820699803531
-0.010924199596047
-0.004820699803531
-0.004820699803531
0.001282810000703
-0.010924199596047
-0.017027700319886
-0.004820699803531
0.001282810000703
-0.004820699803531
-0.004820699803531
-0.010924199596047
-0.004820699803531
-0.010924199596047
-0.004820699803531
-0.004820699803531
-0.004820699803531
-0.010924199596047
-0.010924199596047
-0.004820699803531
-0.010924199596047
-0.010924199596047
-0.004820699803531
-0.010924199596047
-0.010924199596047
-0.017027700319886
-0.010924199596047
0.001282810000703
-0.010924199596047
-0.017027700319886
-0.010924199596047
-0.010924199596047
-0.004820699803531
-0.004820699803531
-0.010924199596047
-0.004820699803531
-0.004820699803531
-0.004820699803531
0.007386330049485
0.001282810000703
-0.017027700319886
-0.017027700319886
0.001282810000703
0.013489799574018
-0.004820699803531
-0.010924199596047
-0.010924199596047
-0.004820699803531
0.001282810000703
0.001282810000703
0.001282810000703
-0.010924199596047
-0.010924199596047
-0.004820699803531
0.001282810000703
0.007386330049485
-0.004820699803531
-0.010924199596047
-0.004820699803531
-0.010924199596047
-0.004820699803531
0.001282810000703
-0.010924199596047
-0.017027700319886
-0.010924199596047
0.001282810000703
-0.004820699803531
-0.023131299763918
-0.017027700319886
-0.004820699803531
-0.010924199596047
-0.010924199596047
-0.004820699803531
-0.004820699803531
-0.010924199596047
-0.010924199596047
0.001282810000703
0.001282810000703
0.001282810000703
-0.010924199596047
-0.010924199596047
0.001282810000703
-0.004820699803531
0.001282810000703
0.001282810000703
-0.010924199596047
-0.010924199596047
0.001282810000703
0.007386330049485
0.001282810000703
-0.010924199596047
-0.010924199596047
-0.010924199596047
0.001282810000703
0.001282810000703
-0.004820699803531
0.001282810000703
-0.010924199596047
-0.010924199596047
-0.004820699803531
-0.004820699803531
-0.010924199596047
-0.017027700319886
0.001282810000703
0.013489799574018
-0.004820699803531
-0.004820699803531
-0.004820699803531
0.001282810000703
0.001282810000703
-0.004820699803531
0.001282810000703
-0.004820699803531
-0.010924199596047
0.001282810000703
0.001282810000703
0.007386330049485
0.001282810000703
-0.004820699803531
0.001282810000703
-0.004820699803531
0.001282810000703
0.001282810000703
0.001282810000703
-0.004820699803531
-0.004820699803531
0.007386330049485
0.013489799574018
0.001282810000703
-0.004820699803531
-0.004820699803531
0.007386330049485
0.001282810000703
0.001282810000703
0.001282810000703
-0.004820699803531
-0.004820699803531
0.001282810000703
0.007386330049485
0.007386330049485
-0.004820699803531
-0.004820699803531
0.001282810000703
0.001282810000703
0.001282810000703
0.007386330049485
-0.004820699803531
-0.004820699803531
-0.010924199596047
-0.004820699803531
0.007386330049485
0.001282810000703
-0.010924199596047
-0.010924199596047
-0.004820699803531
0.001282810000703
0.001282810000703
0.001282810000703
0.007386330049485
0.001282810000703
0.007386330049485
0.013489799574018
0.007386330049485
-0.004820699803531
0.007386330049485
0.013489799574018
0.013489799574018
0.007386330049485
0.007386330049485
0.001282810000703
0.001282810000703
0.001282810000703
0.007386330049485
0.007386330049485
-0.004820699803531
-0.004820699803531
0.001282810000703
0.007386330049485
0.013489799574018
0.007386330049485
0.001282810000703
0.001282810000703
0.007386330049485
0.007386330049485
0.007386330049485
0.013489799574018
0.001282810000703
-0.004820699803531
0.013489799574018
0.007386330049485
-0.004820699803531
-0.004820699803531
-0.004820699803531
0.001282810000703
0.001282810000703
0.001282810000703
0.001282810000703
-0.010924199596047
-0.004820699803531
0.007386330049485
0.013489799574018
0.001282810000703
0.001282810000703
0.001282810000703
0.001282810000703
0.001282810000703
0.007386330049485
0.007386330049485
0.001282810000703
-0.004820699803531
0.007386330049485
0.007386330049485
0.007386330049485
0.007386330049485
0.001282810000703
0.007386330049485
0.007386330049485
0.013489799574018
0.013489799574018
0.007386330049485
0.007386330049485
0.001282810000703
0.007386330049485
0.019593400880694
0.007386330049485
-0.004820699803531
0.001282810000703
0.007386330049485
0.007386330049485
0.001282810000703
-0.004820699803531
-0.010924199596047
-0.004820699803531
0.007386330049485
0.001282810000703
-0.004820699803531
-0.017027700319886
-0.017027700319886
0.001282810000703
0.001282810000703
-0.004820699803531
-0.004820699803531
-0.010924199596047
-0.010924199596047
-0.010924199596047
-0.004820699803531
-0.004820699803531
-0.010924199596047
-0.010924199596047
0.001282810000703
0.001282810000703
0.001282810000703
-0.004820699803531
-0.017027700319886
-0.010924199596047
-0.010924199596047
-0.010924199596047
-0.010924199596047
-0.010924199596047
-0.017027700319886
-0.017027700319886
-0.010924199596047
-0.004820699803531
-0.010924199596047
-0.017027700319886
-0.017027700319886
-0.010924199596047
-0.010924199596047
-0.010924199596047
-0.010924199596047
-0.010924199596047
-0.017027700319886
-0.017027700319886
-0.010924199596047
-0.004820699803531
-0.017027700319886
-0.017027700319886
-0.010924199596047
-0.010924199596047
-0.010924199596047
-0.017027700319886
-0.017027700319886
-0.010924199596047
-0.010924199596047
0.001282810000703
-0.010924199596047
-0.023131299763918
-0.017027700319886
-0.017027700319886
-0.004820699803531
-0.004820699803531
-0.017027700319886
-0.010924199596047
-0.010924199596047
-0.010924199596047
-0.004820699803531
-0.010924199596047
-0.010924199596047
-0.029234800487757
-0.023131299763918
-0.010924199596047
-0.010924199596047
-0.010924199596047
-0.023131299763918
-0.023131299763918
-0.017027700319886
-0.010924199596047
-0.004820699803531
-0.023131299763918
-0.017027700319886
-0.010924199596047
-0.017027700319886
-0.004820699803531
-0.017027700319886
-0.017027700319886
-0.017027700319886
-0.010924199596047
-0.004820699803531
-0.010924199596047
-0.010924199596047
-0.010924199596047
-0.017027700319886
-0.010924199596047
-0.010924199596047
-0.004820699803531
-0.004820699803531
-0.017027700319886
-0.017027700319886
-0.004820699803531
-0.004820699803531
-0.004820699803531
-0.010924199596047
-0.010924199596047
-0.010924199596047
-0.004820699803531
0.001282810000703
-0.010924199596047
-0.017027700319886
-0.010924199596047
0.001282810000703
0.007386330049485
0.001282810000703
-0.004820699803531
-0.004820699803531
-0.010924199596047
0.001282810000703
0.001282810000703
-0.004820699803531
-0.010924199596047
-0.010924199596047
0.001282810000703
0.007386330049485
0.001282810000703
-0.010924199596047
-0.010924199596047
-0.004820699803531
-0.004820699803531
0.001282810000703
0.007386330049485
-0.004820699803531
-0.010924199596047
-0.004820699803531
-0.004820699803531
-0.004820699803531
-0.004820699803531
-0.004820699803531
-0.004820699803531
-0.004820699803531
-0.004820699803531
0.001282810000703
0.001282810000703
-0.004820699803531
-0.004820699803531
0.001282810000703
0.001282810000703
-0.004820699803531
-0.004820699803531
-0.004820699803531
-0.004820699803531
0.001282810000703
0.001282810000703
0.007386330049485
0.001282810000703
0.001282810000703
-0.004820699803531
0.001282810000703
0.007386330049485
-0.004820699803531
-0.004820699803531
0.001282810000703
0.001282810000703
0.001282810000703
-0.004820699803531
0.001282810000703
0.001282810000703
-0.004820699803531
0.007386330049485
0.001282810000703
-0.004820699803531
-0.004820699803531
-0.004820699803531
-0.004820699803531
-0.010924199596047
-0.010924199596047
-0.010924199596047
-0.017027700319886
-0.004820699803531
0.001282810000703
0.001282810000703
-0.004820699803531
-0.017027700319886
-0.010924199596047
0.007386330049485
0.007386330049485
-0.004820699803531
-0.010924199596047
-0.010924199596047
-0.010924199596047
0.001282810000703
0.007386330049485
-0.004820699803531
-0.010924199596047
-0.010924199596047
0.001282810000703
0.001282810000703
-0.004820699803531
-0.004820699803531
-0.010924199596047
-0.004820699803531
0.001282810000703
-0.004820699803531
0.001282810000703
-0.010924199596047
-0.004820699803531
-0.004820699803531
-0.004820699803531
-0.004820699803531
-0.010924199596047
-0.010924199596047
-0.004820699803531
-0.004820699803531
0.001282810000703
0.001282810000703
-0.010924199596047
-0.010924199596047
-0.004820699803531
0.007386330049485
0.007386330049485
-0.004820699803531
-0.010924199596047
0.001282810000703
0.007386330049485
0.001282810000703
0.001282810000703
0.007386330049485
0.007386330049485
-0.004820699803531
0.001282810000703
0.013489799574018
0.001282810000703
-0.004820699803531
0.001282810000703
0.013489799574018
0.007386330049485
0.007386330049485
0.007386330049485
0.013489799574018
0.001282810000703
0.007386330049485
0.013489799574018
0.007386330049485
-0.004820699803531
-0.004820699803531
0.001282810000703
0.001282810000703
0.007386330049485
0.007386330049485
0.007386330049485
0.001282810000703
-0.004820699803531
0.001282810000703
0.007386330049485
0.001282810000703
-0.004820699803531
-0.004820699803531
0.007386330049485
0.007386330049485
0.001282810000703
-0.004820699803531
0.001282810000703
0.007386330049485
0.001282810000703
0.007386330049485
0.001282810000703
-0.017027700319886
-0.004820699803531
0.001282810000703
0.007386330049485
0.001282810000703
0.001282810000703
0.001282810000703
0.001282810000703
0.007386330049485
0.007386330049485
0.007386330049485
0.001282810000703
-0.004820699803531
0.007386330049485
0.019593400880694
0.001282810000703
0.001282810000703
0.001282810000703
0.007386330049485
0.013489799574018
0.001282810000703
0.007386330049485
0.001282810000703
-0.010924199596047
-0.004820699803531
0.001282810000703
0.007386330049485
0.001282810000703
0.001282810000703
0.001282810000703
0.007386330049485
0.007386330049485
0.001282810000703
0.001282810000703
0.001282810000703
-0.004820699803531
0.007386330049485
0.013489799574018
0.001282810000703
-0.004820699803531
-0.004820699803531
0.001282810000703
0.007386330049485
-0.004820699803531
0.001282810000703
0.001282810000703
-0.010924199596047
-0.010924199596047
-0.004820699803531
0.001282810000703
-0.010924199596047
-0.010924199596047
0.001282810000703
0.001282810000703
0.001282810000703
-0.004820699803531
-0.010924199596047
-0.004820699803531
-0.004820699803531
-0.004820699803531
-0.004820699803531
-0.004820699803531
-0.004820699803531
0.007386330049485
0.013489799574018
0.001282810000703
-0.010924199596047
-0.004820699803531
0.001282810000703
0.001282810000703
0.001282810000703
-0.004820699803531
-0.004820699803531
-0.010924199596047
-0.004820699803531
0.013489799574018
0.007386330049485
-0.004820699803531
-0.010924199596047
-0.010924199596047
0.007386330049485
0.007386330049485
-0.004820699803531
-0.004820699803531
-0.010924199596047
-0.010924199596047
-0.004820699803531
-0.004820699803531
-0.004820699803531
-0.010924199596047
-0.010924199596047
-0.004820699803531
0.001282810000703
0.001282810000703
-0.010924199596047
-0.004820699803531
-0.010924199596047
-0.004820699803531
0.007386330049485
-0.004820699803531
-0.010924199596047
-0.004820699803531
0.001282810000703
0.007386330049485
0.001282810000703
-0.010924199596047
-0.010924199596047
-0.010924199596047
-0.017027700319886
-0.010924199596047
-0.004820699803531
-0.004820699803531
-0.010924199596047
-0.004820699803531
-0.004820699803531
0.001282810000703
-0.004820699803531
-0.010924199596047
-0.004820699803531
-0.004820699803531
-0.004820699803531
0.001282810000703
-0.004820699803531
-0.010924199596047
-0.004820699803531
0.007386330049485
0.007386330049485
-0.004820699803531
-0.004820699803531
-0.010924199596047
-0.017027700319886
-0.010924199596047
0.001282810000703
0.001282810000703
-0.004820699803531
-0.004820699803531
0.001282810000703
-0.010924199596047
0.001282810000703
-0.004820699803531
-0.017027700319886
-0.010924199596047
-0.004820699803531
-0.004820699803531
-0.010924199596047
-0.004820699803531
-0.010924199596047
-0.004820699803531
-0.004820699803531
-0.010924199596047
-0.017027700319886
-0.017027700319886
-0.010924199596047
-0.004820699803531
-0.004820699803531
-0.004820699803531
-0.004820699803531
-0.004820699803531
-0.004820699803531
0.001282810000703
0.007386330049485
-0.004820699803531
-0.010924199596047
-0.004820699803531
0.001282810000703
0.001282810000703
-0.004820699803531
0.001282810000703
0.001282810000703
0.001282810000703
-0.004820699803531
0.001282810000703
0.007386330049485
0.001282810000703
-0.004820699803531
-0.004820699803531
0.001282810000703
0.001282810000703
0.001282810000703
-0.004820699803531
-0.004820699803531
-0.004820699803531
0.007386330049485
0.007386330049485
0.001282810000703
-0.010924199596047
-0.004820699803531
0.007386330049485
0.001282810000703
-0.010924199596047
-0.004820699803531
-0.010924199596047
-0.010924199596047
0.001282810000703
0.001282810000703
-0.004820699803531
-0.010924199596047
-0.010924199596047
-0.004820699803531
-0.004820699803531
0.001282810000703
-0.017027700319886
-0.017027700319886
-0.010924199596047
-0.004820699803531
-0.004820699803531
-0.004820699803531
0.001282810000703
-0.010924199596047
-0.004820699803531
-0.004820699803531
-0.010924199596047
-0.010924199596047
-0.010924199596047
-0.010924199596047
0.001282810000703
0.001282810000703
0.001282810000703
0.001282810000703
0.001282810000703
0.001282810000703
0.001282810000703
0.001282810000703
0.001282810000703
-0.004820699803531
0.001282810000703
0.007386330049485
0.001282810000703
0.001282810000703
0.001282810000703
0.001282810000703
0.001282810000703
0.001282810000703
0.001282810000703
0.001282810000703
-0.010924199596047
-0.017027700319886
0.001282810000703
0.001282810000703
-0.004820699803531
0.001282810000703
-0.004820699803531
-0.004820699803531
0.001282810000703
0.007386330049485
0.007386330049485
-0.010924199596047
-0.010924199596047
-0.004820699803531
0.001282810000703
0.001282810000703
-0.010924199596047
-0.017027700319886
-0.010924199596047
0.001282810000703
0.007386330049485
0.001282810000703
-0.004820699803531
-0.004820699803531
-0.004820699803531
0.001282810000703
0.007386330049485
0.001282810000703
0.001282810000703
-0.004820699803531
-0.004820699803531
0.007386330049485
0.007386330049485
0.001282810000703
-0.004820699803531
-0.004820699803531
-0.004820699803531
-0.004820699803531
-0.004820699803531
-0.004820699803531
-0.004820699803531
-0.004820699803531
-0.004820699803531
0.001282810000703
-0.004820699803531
-0.004820699803531
0.001282810000703
-0.010924199596047
0.001282810000703
0.007386330049485
-0.010924199596047
-0.004820699803531
0.001282810000703
0.007386330049485
0.007386330049485
-0.004820699803531
-0.004820699803531
-0.004820699803531
-0.004820699803531
-0.004820699803531
0.001282810000703
0.007386330049485
-0.010924199596047
-0.004820699803531
0.007386330049485
0.001282810000703
0.007386330049485
0.001282810000703
-0.004820699803531
0.001282810000703
0.001282810000703
0.007386330049485
0.007386330049485
-0.004820699803531
-0.004820699803531
0.001282810000703
0.007386330049485
0.001282810000703
-0.004820699803531
-0.004820699803531
-0.004820699803531
0.007386330049485
0.001282810000703
-0.004820699803531
0.001282810000703
-0.004820699803531
-0.004820699803531
0.007386330049485
0.007386330049485
0.001282810000703
-0.004820699803531
-0.004820699803531
0.001282810000703
0.001282810000703
0.001282810000703
0.001282810000703
-0.010924199596047
-0.010924199596047
-0.004820699803531
0.001282810000703
-0.010924199596047
-0.004820699803531
-0.004820699803531
0.007386330049485
0.001282810000703
-0.010924199596047
-0.004820699803531
0.001282810000703
-0.017027700319886
-0.004820699803531
0.007386330049485
-0.004820699803531
-0.010924199596047
-0.004820699803531
0.007386330049485
0.007386330049485
0.001282810000703
-0.004820699803531
-0.004820699803531
-0.004820699803531
-0.004820699803531
-0.004820699803531
0.001282810000703
-0.010924199596047
-0.010924199596047
-0.004820699803531
0.001282810000703
0.001282810000703
-0.004820699803531
-0.010924199596047
-0.010924199596047
-0.010924199596047
0.001282810000703
0.007386330049485
0.001282810000703
-0.010924199596047
-0.004820699803531
0.001282810000703
0.001282810000703
-0.004820699803531
-0.010924199596047
-0.010924199596047
0.001282810000703
0.007386330049485
-0.004820699803531
0.007386330049485
-0.004820699803531
-0.004820699803531
0.007386330049485
0.001282810000703
-0.004820699803531
-0.010924199596047
-0.010924199596047
0.001282810000703
-0.004820699803531
-0.004820699803531
0.007386330049485
0.001282810000703
0.001282810000703
0.001282810000703
0.013489799574018
0.001282810000703
-0.010924199596047
-0.004820699803531
0.001282810000703
0.007386330049485
-0.004820699803531
-0.010924199596047
0.007386330049485
0.001282810000703
-0.004820699803531
0.013489799574018
0.007386330049485
-0.004820699803531
-0.010924199596047
0.001282810000703
0.007386330049485
0.007386330049485
0.001282810000703
-0.004820699803531
-0.004820699803531
-0.004820699803531
-0.004820699803531
0.001282810000703
-0.004820699803531
-0.010924199596047
-0.004820699803531
-0.004820699803531
0.001282810000703
-0.004820699803531
-0.004820699803531
-0.004820699803531
-0.010924199596047
-0.004820699803531
0.001282810000703
-0.004820699803531
-0.010924199596047
-0.010924199596047
0.001282810000703
0.001282810000703
-0.004820699803531
-0.010924199596047
-0.017027700319886
-0.004820699803531
-0.004820699803531
-0.004820699803531
-0.004820699803531
-0.004820699803531
-0.010924199596047
-0.004820699803531
0.001282810000703
0.001282810000703
-0.004820699803531
-0.017027700319886
-0.010924199596047
-0.004820699803531
-0.004820699803531
0.001282810000703
0.001282810000703
-0.010924199596047
-0.017027700319886
-0.010924199596047
0.001282810000703
-0.004820699803531
-0.017027700319886
-0.017027700319886
-0.004820699803531
-0.004820699803531
-0.010924199596047
0.001282810000703
-0.004820699803531
-0.017027700319886
0.007386330049485
0.019593400880694
0.001282810000703
-0.017027700319886
-0.017027700319886
-0.004820699803531
0.007386330049485
0.001282810000703
-0.004820699803531
0.001282810000703
-0.004820699803531
-0.004820699803531
0.001282810000703
0.001282810000703
-0.004820699803531
-0.010924199596047
-0.010924199596047
-0.004820699803531
0.001282810000703
-0.004820699803531
-0.004820699803531
-0.010924199596047
-0.004820699803531
0.007386330049485
-0.004820699803531
-0.010924199596047
-0.010924199596047
-0.010924199596047
-0.004820699803531
-0.004820699803531
-0.004820699803531
-0.017027700319886
-0.010924199596047
-0.004820699803531
-0.004820699803531
0.001282810000703
-0.004820699803531
-0.010924199596047
-0.004820699803531
-0.010924199596047
0.001282810000703
0.001282810000703
-0.010924199596047
-0.010924199596047
-0.010924199596047
0.001282810000703
0.007386330049485
0.001282810000703
-0.004820699803531
-0.004820699803531
-0.004820699803531
0.001282810000703
0.001282810000703
-0.004820699803531
-0.017027700319886
0.001282810000703
0.007386330049485
-0.004820699803531
0.001282810000703
0.001282810000703
-0.010924199596047
-0.010924199596047
0.001282810000703
0.001282810000703
-0.010924199596047
-0.017027700319886
-0.017027700319886
-0.004820699803531
0.001282810000703
-0.004820699803531
-0.004820699803531
-0.004820699803531
-0.017027700319886
-0.004820699803531
0.001282810000703
0.001282810000703
-0.004820699803531
-0.010924199596047
0.001282810000703
0.007386330049485
0.001282810000703
0.007386330049485
0.001282810000703
0.001282810000703
0.001282810000703
0.007386330049485
0.001282810000703
-0.010924199596047
-0.017027700319886
-0.010924199596047
0.001282810000703
0.001282810000703
-0.010924199596047
-0.010924199596047
-0.010924199596047
-0.010924199596047
-0.004820699803531
0.001282810000703
-0.004820699803531
-0.004820699803531
-0.010924199596047
-0.004820699803531
-0.004820699803531
-0.004820699803531
-0.004820699803531
-0.010924199596047
-0.010924199596047
-0.004820699803531
0.001282810000703
-0.004820699803531
-0.017027700319886
-0.017027700319886
-0.010924199596047
-0.004820699803531
-0.010924199596047
-0.023131299763918
-0.010924199596047
0.001282810000703
-0.004820699803531
-0.004820699803531
-0.010924199596047
-0.010924199596047
-0.010924199596047
-0.004820699803531
0.001282810000703
0.001282810000703
-0.017027700319886
-0.017027700319886
-0.004820699803531
0.007386330049485
-0.004820699803531
-0.010924199596047
-0.010924199596047
-0.017027700319886
-0.010924199596047
-0.010924199596047
0.001282810000703
-0.004820699803531
-0.023131299763918
-0.004820699803531
0.007386330049485
-0.004820699803531
-0.004820699803531
-0.004820699803531
-0.004820699803531
-0.010924199596047
-0.004820699803531
0.001282810000703
-0.004820699803531
-0.010924199596047
-0.004820699803531
-0.004820699803531
0.007386330049485
0.001282810000703
-0.004820699803531
-0.010924199596047
-0.010924199596047
0.001282810000703
0.007386330049485
0.001282810000703
-0.010924199596047
-0.010924199596047
0.001282810000703
0.013489799574018
0.007386330049485
-0.004820699803531
-0.004820699803531
-0.004820699803531
0.001282810000703
0.007386330049485
0.001282810000703
-0.004820699803531
-0.010924199596047
-0.010924199596047
0.001282810000703
0.001282810000703
-0.010924199596047
-0.017027700319886
-0.004820699803531
0.001282810000703
0.001282810000703
-0.004820699803531
0.001282810000703
0.001282810000703
-0.004820699803531
0.001282810000703
0.007386330049485
0.001282810000703
-0.004820699803531
-0.017027700319886
-0.004820699803531
0.007386330049485
-0.004820699803531
-0.004820699803531
-0.004820699803531
-0.017027700319886
-0.010924199596047
0.001282810000703
0.001282810000703
-0.010924199596047
-0.010924199596047
-0.004820699803531
0.001282810000703
0.007386330049485
0.001282810000703
-0.004820699803531
0.001282810000703
-0.004820699803531
0.007386330049485
0.007386330049485
0.001282810000703
-0.010924199596047
-0.004820699803531
0.001282810000703
0.001282810000703
-0.004820699803531
-0.004820699803531
-0.010924199596047
-0.004820699803531
0.007386330049485
0.007386330049485
0.001282810000703
-0.004820699803531
0.001282810000703
0.013489799574018
0.013489799574018
0.007386330049485
-0.004820699803531
-0.004820699803531
0.001282810000703
0.001282810000703
0.007386330049485
0.001282810000703
0.001282810000703
-0.004820699803531
-0.004820699803531
0.007386330049485
0.001282810000703
-0.004820699803531
-0.010924199596047
0.001282810000703
0.007386330049485
0.007386330049485
0.001282810000703
0.007386330049485
0.001282810000703
0.007386330049485
0.013489799574018
0.013489799574018
0.001282810000703
-0.004820699803531
0.001282810000703
0.013489799574018
0.007386330049485
0.001282810000703
0.001282810000703
-0.004820699803531
-0.010924199596047
-0.004820699803531
0.013489799574018
0.001282810000703
-0.004820699803531
-0.004820699803531
-0.004820699803531
0.001282810000703
0.001282810000703
0.001282810000703
0.001282810000703
0.001282810000703
0.001282810000703
0.001282810000703
0.001282810000703
-0.004820699803531
-0.010924199596047
0.001282810000703
0.001282810000703
-0.004820699803531
-0.004820699803531
-0.010924199596047
-0.010924199596047
-0.010924199596047
-0.004820699803531
-0.004820699803531
-0.017027700319886
-0.017027700319886
0.001282810000703
0.001282810000703
-0.004820699803531
-0.010924199596047
-0.010924199596047
-0.004820699803531
0.001282810000703
0.001282810000703
0.001282810000703
0.001282810000703
-0.004820699803531
-0.017027700319886
-0.004820699803531
0.001282810000703
0.001282810000703
-0.004820699803531
-0.010924199596047
0.001282810000703
0.007386330049485
-0.004820699803531
-0.004820699803531
-0.004820699803531
-0.010924199596047
-0.004820699803531
0.001282810000703
0.001282810000703
-0.010924199596047
-0.004820699803531
0.001282810000703
0.001282810000703
0.007386330049485
-0.004820699803531
0.001282810000703
-0.010924199596047
-0.010924199596047
0.007386330049485
0.001282810000703
-0.004820699803531
-0.004820699803531
-0.004820699803531
0.007386330049485
0.007386330049485
0.001282810000703
0.001282810000703
-0.004820699803531
0.001282810000703
0.007386330049485
0.013489799574018
0.001282810000703
-0.010924199596047
0.001282810000703
0.007386330049485
0.013489799574018
0.013489799574018
0.001282810000703
0.001282810000703
-0.004820699803531
0.007386330049485
0.019593400880694
0.001282810000703
-0.004820699803531
-0.004820699803531
-0.004820699803531
0.001282810000703
0.007386330049485
0.001282810000703
-0.017027700319886
-0.010924199596047
0.001282810000703
0.001282810000703
0.001282810000703
-0.004820699803531
-0.017027700319886
-0.004820699803531
0.001282810000703
0.001282810000703
-0.004820699803531
-0.017027700319886
-0.010924199596047
0.001282810000703
0.001282810000703
-0.004820699803531
-0.004820699803531
-0.010924199596047
-0.010924199596047
0.007386330049485
0.007386330049485
-0.010924199596047
-0.017027700319886
-0.010924199596047
0.007386330049485
0.007386330049485
-0.010924199596047
-0.004820699803531
-0.004820699803531
-0.017027700319886
-0.004820699803531
0.001282810000703
0.001282810000703
-0.004820699803531
-0.010924199596047
-0.004820699803531
0.001282810000703
0.001282810000703
0.001282810000703
0.001282810000703
0.001282810000703
0.001282810000703
0.007386330049485
0.001282810000703
-0.004820699803531
-0.004820699803531
0.001282810000703
0.007386330049485
0.007386330049485
-0.004820699803531
-0.010924199596047
-0.004820699803531
-0.004820699803531
0.007386330049485
0.007386330049485
-0.004820699803531
-0.017027700319886
-0.004820699803531
-0.004820699803531
0.007386330049485
0.007386330049485
-0.010924199596047
-0.010924199596047
0.007386330049485
0.001282810000703
0.001282810000703
0.001282810000703
-0.010924199596047
-0.004820699803531
0.001282810000703
0.001282810000703
0.001282810000703
-0.004820699803531
-0.004820699803531
0.001282810000703
-0.004820699803531
-0.004820699803531
-0.004820699803531
-0.004820699803531
-0.010924199596047
-0.010924199596047
0.007386330049485
0.001282810000703
-0.004820699803531
-0.010924199596047
0.007386330049485
0.013489799574018
0.001282810000703
0.001282810000703
0.001282810000703
-0.004820699803531
-0.004820699803531
0.001282810000703
0.001282810000703
-0.004820699803531
-0.004820699803531
0.001282810000703
0.001282810000703
0.001282810000703
0.001282810000703
-0.004820699803531
0.007386330049485
0.001282810000703
0.007386330049485
0.007386330049485
-0.004820699803531
-0.004820699803531
0.001282810000703
0.007386330049485
0.013489799574018
0.001282810000703
-0.004820699803531
-0.004820699803531
-0.004820699803531
-0.004820699803531
0.007386330049485
0.001282810000703
-0.010924199596047
-0.004820699803531
-0.010924199596047
-0.004820699803531
0.007386330049485
-0.010924199596047
-0.010924199596047
0.001282810000703
0.001282810000703
-0.004820699803531
0.007386330049485
0.007386330049485
0.001282810000703
0.001282810000703
0.007386330049485
0.007386330049485
-0.004820699803531
-0.004820699803531
0.001282810000703
0.007386330049485
0.007386330049485
0.007386330049485
0.001282810000703
0.001282810000703
0.001282810000703
0.007386330049485
0.013489799574018
0.001282810000703
-0.004820699803531
0.001282810000703
0.007386330049485
0.007386330049485
0.007386330049485
0.013489799574018
0.007386330049485
0.001282810000703
0.007386330049485
0.013489799574018
0.013489799574018
0.001282810000703
0.001282810000703
0.007386330049485
0.007386330049485
0.007386330049485
0.001282810000703
0.001282810000703
-0.004820699803531
0.001282810000703
0.007386330049485
0.001282810000703
0.001282810000703
-0.004820699803531
0.001282810000703
0.013489799574018
0.007386330049485
0.013489799574018
0.013489799574018
0.001282810000703
0.007386330049485
0.013489799574018
0.019593400880694
0.013489799574018
0.001282810000703
0.001282810000703
0.007386330049485
0.013489799574018
0.007386330049485
0.001282810000703
0.001282810000703
0.001282810000703
0.001282810000703
0.013489799574018
0.013489799574018
0.007386330049485
-0.004820699803531
0.001282810000703
0.007386330049485
0.001282810000703
-0.004820699803531
-0.004820699803531
0.007386330049485
0.007386330049485
-0.004820699803531
0.001282810000703
0.001282810000703
-0.004820699803531
0.001282810000703
0.001282810000703
0.007386330049485
-0.004820699803531
-0.010924199596047
0.007386330049485
0.007386330049485
0.007386330049485
0.007386330049485
0.001282810000703
0.007386330049485
0.001282810000703
0.007386330049485
0.007386330049485
-0.004820699803531
-0.004820699803531
0.001282810000703
0.007386330049485
0.001282810000703
0.001282810000703
0.001282810000703
-0.010924199596047
0.001282810000703
-0.004820699803531
-0.004820699803531
0.001282810000703
-0.010924199596047
-0.004820699803531
0.001282810000703
0.001282810000703
0.007386330049485
0.007386330049485
-0.010924199596047
-0.004820699803531
-0.004820699803531
0.007386330049485
0.007386330049485
-0.004820699803531
-0.010924199596047
-0.004820699803531
0.001282810000703
0.007386330049485
0.001282810000703
-0.004820699803531
0.001282810000703
0.001282810000703
-0.004820699803531
0.001282810000703
0.013489799574018
-0.004820699803531
-0.010924199596047
0.001282810000703
0.007386330049485
0.001282810000703
-0.004820699803531
-0.010924199596047
0.007386330049485
0.007386330049485
0.001282810000703
0.001282810000703
[truncated: 525,327 more chars]
