# Supplementary material for: Small Size of Recorded Neuronal Structures Confines the Accuracy in Direct Axonal Voltage Measurements
Source: eNeuro. 2021 Aug 2;8(4):ENEURO.0059-21.2021. doi: 10.1523/ENEURO.0059-21.2021 (PMC8342265; doi:10.1523/ENEURO.0059-21.2021)
Supplement: Extended Data 1 — NEURON codes producing data shown in Figures 2, 5, 8. Download Extended Data 1, ZIP file. [file enu-eN-NWR-0059-21-s01.zip › realistic amplifier model/1_amplifier construction/predicting Rf associated stray capacitance/start.hoc]

load_file("nrngui.hoc")
load_file("Co_Rf.ses")
load_file("filter_settings.hoc")
load_file("custominit.hoc")

//plot for the model amplifier voltage signal overlaid with the experimental data:
objref Greal, Vreal, real_data
Greal=new Graph()
Greal.unmap()
Greal.view(8, -15, 6, 22, 300, 10, 500, 300)
Greal.addvar("V_CC", &LinearCircuit[0].V_out_filtered, 2,3)


//read experimental data
proc get_real_data(){
dt=.004
Vreal = new Vector()		
real_data=new File()
real_data.ropen($s01)
Vreal.scanf(real_data)
Vreal.plot(Greal,dt)
}

graphList[0].append(Greal)

///////////////////////////////////////////////////////////////////
///////////////////////////////////////////////////////////////////
//callable functions to read different experimental data, and to set C2 with the 
//actual bridge balance and capacitance neutralization within the model. 
//also set the window that shows the voltage signals 

proc real1(){
get_real_data("R1=20_C1=0_R2=0_C2=0_woBB_woCPN.dat")
LinearCircuit[0].R_load=20
LinearCircuit[0].Cpar_R_load=.00032
Greal.size(8,14,-15, 7)
}

proc real2(){
get_real_data("R1=50_C1=0_R2=0_C2=0_woBB_woCPN.dat")
LinearCircuit[0].R_load=50
LinearCircuit[0].Cpar_R_load=.00048421
Greal.size(8,14,-16, 5)
}

proc real3(){
get_real_data("R1=100_C1=0_R2=0_C2=0_woBB_woCPN.dat")
LinearCircuit[0].R_load=100
LinearCircuit[0].Cpar_R_load=.000536424
Greal.size(8,14,-23, 3)
}

///////////////////////////////////////////////////////////////////
///////////////////////////////////////////////////////////////////
//////////////////////GUI//////////////////////////////////////////

xpanel("realdata ")
				xvalue("value of Cstray (nF)", "LinearCircuit[0].C_stray")
				xlabel("Cstray is 0.00038 pF in the final model")
                xbutton("Rload=20 MOhm","real1()")  	
                xbutton("Rload=50 MOhm","real2()")  
                xbutton("Rload=100 MOhm","real3()")  

		
xpanel(10,200)


///////////////////////////////////////////////////////////////////
///////////////////////////////////////////////////////////////////

set_filter(100,100)
tstop=14
dt=0.004

LinearCircuit[0].C_stray= 0 //best fit value 0.0003826
