# Supplementary material for: Small Size of Recorded Neuronal Structures Confines the Accuracy in Direct Axonal Voltage Measurements
Source: eNeuro. 2021 Aug 2;8(4):ENEURO.0059-21.2021. doi: 10.1523/ENEURO.0059-21.2021 (PMC8342265; doi:10.1523/ENEURO.0059-21.2021)
Supplement: Extended Data 1 — NEURON codes producing data shown in Figures 2, 5, 8. Download Extended Data 1, ZIP file. [file enu-eN-NWR-0059-21-s01.zip › realistic amplifier model/2_VC and CC operation/current-clamp/start.hoc]

load_file("nrngui.hoc")
load_file("CC.ses")
load_file("filter_settings.hoc")
load_file("custominit.hoc")


//plots for the model amplifier voltage signal
objref Greal, Greal_zoomed
Greal=new Graph()
Greal.unmap()
Greal.view(0, -15, 800, 20, 450, 10, 450, 300)
Greal.addvar("V_CC", &LinearCircuit[0].V_out_filtered, 2,3)


Greal_zoomed=new Graph()
Greal_zoomed.unmap()
Greal_zoomed.view(20, -15, 30, 20, 1000, 10, 300, 300)
Greal_zoomed.addvar("V_CC", &LinearCircuit[0].V_out_filtered, 2,3)

graphList[0].append(Greal)
graphList[0].append(Greal_zoomed)

Greal.size(0,800,-30, 5)
Greal_zoomed.size(20,40,-30, 5)

///////////////////////////////////////////////////////////////////////////////////////////////////////////////////////////////////
///////////////////////////////////////////////////////////////////////////////////////////////////////////////////////////////////


proc set_CPN(){// capacitance neutralization. The argument is the desired compensation in pF
desired_CPN=$01*0.965
if (desired_CPN == 0){
LinearCircuit[0].Acpn_Gain=(1e-9/1000)/LinearCircuit[0].Ccpn
}else{
LinearCircuit[0].Acpn_Gain=(desired_CPN/1000)/LinearCircuit[0].Ccpn
}
}

proc set_BB(){// bridge balance compensation. The argument is the desired compensation in MOhm.
desired_BB=$01
if (desired_BB == 0){
LinearCircuit[0].A_BB_Gain=1e-9
}else{
LinearCircuit[0].A_BB_Gain=desired_BB
}
}


///////////////////////////////////////////////////////////////////
///////////////////////////////////////////////////////////////////
//////////////////////GUI//////////////////////////////////////////

proc whole_cell(){
LinearCircuit[0].C_pip=.004
LinearCircuit[0].R_access=10
LinearCircuit[0].C_cell=0.033
LinearCircuit[0].R_cell=500
}


xpanel("modellcell configurations")

				xlabel("default values are:")
				xlabel("C_pip:4 pF, R_access: 10 MOhm")	
				xlabel("C_cell:33 pF, R_cell: 500 MOhm")		
				xlabel("you can play with it:")		
				xvalue("C_pip (nF)", "LinearCircuit[0].C_pip")	
				xvalue("R_access (MOhm)", "LinearCircuit[0].R_access")	
				xvalue("C_cell (nF)", "LinearCircuit[0].C_cell")				
				xvalue("R_cell (MOhm)", "LinearCircuit[0].R_cell")		
				xlabel("")								
				xlabel("compensatory mechanisms:")	
				xlabel("set_BB()")
				xlabel("the argument is the desired bridge setting in MOhm")
				
				xlabel("set_CPN()")					
				xlabel("the argument is the desired capacitance neutralization in pF")			

xpanel(10,140)

xpanel("analog filter")
				xlabel("analog filter set")			
				xlabel("four-pole Bessel")				
                xbutton("100 kHz","set_filter(100,100)")
				xbutton("30 kHz","set_filter(30,30)")
                xbutton("20 kHz","set_filter(20,20)")
				xbutton("15 kHz","set_filter(15,15)")				
                xbutton("10 kHz","set_filter(10,10)")
				xbutton("8 kHz","set_filter(8,8)")				
                xbutton("6 kHz","set_filter(6,6)")
				xbutton("4 kHz","set_filter(4,4)")				
                xbutton("2 kHz","set_filter(2,2)")
				xbutton("1 ","set_filter(1,1)")
		
xpanel(10,580)


///////////////////////////////////////////////////////////////////
///////////////////////////////////////////////////////////////////

set_filter(100,100)
dt=0.004  
 
