# Supplementary material for: Small Size of Recorded Neuronal Structures Confines the Accuracy in Direct Axonal Voltage Measurements
Source: eNeuro. 2021 Aug 2;8(4):ENEURO.0059-21.2021. doi: 10.1523/ENEURO.0059-21.2021 (PMC8342265; doi:10.1523/ENEURO.0059-21.2021)
Supplement: Extended Data 1 — NEURON codes producing data shown in Figures 2, 5, 8. Download Extended Data 1, ZIP file. [file enu-eN-NWR-0059-21-s01.zip › realistic amplifier model/2_VC and CC operation/voltage-clamp/README.txt]

------------------------------------------------------------
CONCEPT:
This simulation demonstrate how the final VC model operates.
The model consists of the VC amplifier together with idealized pipette- and cell representation.  


DESCRIPTION OF FILES:
start.hoc			-initiates the simulation. It also creates a GUI for the simulation.

filter_settings.hoc	-set the parameters of the implemented 4-pole Bessel filter.
						set_filter($01) needs to be called to modify the filter characteristics
							note that VC filter implementation has single argument, as we applied
							filter only for the output current
							arg1=cutoff frequency of the output current

VC.ses			-session file that contains the amplifier representation (a LinearCircuit), 
						the RunControl and some of the graphs
