# Supplementary material for: Small Size of Recorded Neuronal Structures Confines the Accuracy in Direct Axonal Voltage Measurements
Source: eNeuro. 2021 Aug 2;8(4):ENEURO.0059-21.2021. doi: 10.1523/ENEURO.0059-21.2021 (PMC8342265; doi:10.1523/ENEURO.0059-21.2021)
Supplement: Extended Data 1 — NEURON codes producing data shown in Figures 2, 5, 8. Download Extended Data 1, ZIP file. [file enu-eN-NWR-0059-21-s01.zip › realistic amplifier model/2_VC and CC operation/voltage-clamp/start.hoc]

load_file("nrngui.hoc")
load_file("VC.ses")
load_file("filter_settings.hoc")


//plots for the model amplifier voltage signal
objref Greal
Greal=new Graph()
Greal.unmap()
Greal.view(8, -15, 6, 22, 300, 10, 500, 300)
Greal.addvar("V_Imon", &LinearCircuit[0].V_Imon_boosted_filtered, 2,3) //with the conversion factor of 1 V/nA

graphList[0].append(Greal)


Greal.size(0,25,-1000, 200)

///////////////////////////////////////////////////////////////////
///////////////////////////////////////////////////////////////////


proc set_Cp_fast(){//apply Cpfast compensation. 1st argument is the desired compensation in pF, 2nd arg is the time constant for compensation
if (CPfast<=0){LinearCircuit[0].A_fast_Gain=1e-9
}else{
LinearCircuit[0].A_fast_Gain=CPfast/16.15}
LinearCircuit[0].R_fast=CPfast_tau
}
proc set_Cp_slow(){//apply Cpslow compensation. 1st argument is the desired compensation in pF, 2nd arg is the time constant for compensation
if (CPslow==0){LinearCircuit[0].A_slow_Gain=1e-9
}else{
LinearCircuit[0].A_slow_Gain=CPslow/16.15/6}
LinearCircuit[0].R_slow=CPslow_tau
}

proc set_Cp_comp(){//combined Cpfast/Cpslow compensation 
CPfast=$01
CPfast_tau=$02
CPslow=$03
CPslow_tau=$04
set_Cp_fast()
set_Cp_slow()
}


///////////////////////////////////////////////////////////////////
///////////////////////////////////////////////////////////////////
//////////////////////GUI//////////////////////////////////////////


proc headstage_only(){
LinearCircuit[0].C_pip=0
LinearCircuit[0].R_access=1e6
LinearCircuit[0].C_cell=0
LinearCircuit[0].R_cell=1e-6
Greal.size(0,25,-1500, 200)
}

proc bath(){
LinearCircuit[0].C_pip=.004
LinearCircuit[0].R_access=10
LinearCircuit[0].C_cell=0
LinearCircuit[0].R_cell=1e-6
Greal.size(0,25,-1500, 200)
}

proc on_cell(){
LinearCircuit[0].C_pip=.004
LinearCircuit[0].R_access=1e4
LinearCircuit[0].C_cell=0
LinearCircuit[0].R_cell=1e-6
Greal.size(0,25,-400, 100)
}

proc whole_cell(){
LinearCircuit[0].C_pip=.004
LinearCircuit[0].R_access=10
LinearCircuit[0].C_cell=0.033
LinearCircuit[0].R_cell=500
Greal.size(0,25,-600, 100)
}

xpanel("modellcell configurations")


				
				
                xbutton("headstage_only","headstage_only()")
				xlabel("you can eliminate transients using")
				xlabel("set_Cp_comp(1.62,.65,0,0)")				
                xbutton("bath","bath()")
				xlabel("")
				xlabel("")	
                xbutton("on-cell","on_cell()")
				xlabel("C_pip:4 pF, R_seal: 10 GOhm")					
				xlabel("you can eliminate transients using")
				xlabel("set_Cp_comp(5.62,.65,0,0)")	
                xbutton("whole-cell","whole_cell()")
				xlabel("default values are:")
				xlabel("C_pip:4 pF, R_access: 10 MOhm")	
				xlabel("C_cell:33 pF, R_cell: 500 MOhm")		
				xlabel("you can play with it:")					
				xvalue("R_access (MOhm)", "LinearCircuit[0].R_access")	
				xvalue("C_cell (nF)", "LinearCircuit[0].C_cell")				
				xvalue("R_cell (MOhm)", "LinearCircuit[0].R_cell")		
				
xpanel(10,200)

xpanel("analog filter")
				xlabel("analog filter set")			
				xlabel("four-pole Bessel")				
                xbutton("100 kHz","set_filter(100)")
				xbutton("30 kHz","set_filter(30)")
                xbutton("20 kHz","set_filter(20)")
				xbutton("15 kHz","set_filter(15)")				
                xbutton("10 kHz","set_filter(10)")
				xbutton("8 kHz","set_filter(8)")				
                xbutton("6 kHz","set_filter(6)")
				xbutton("4 kHz","set_filter(4)")				
                xbutton("2 kHz","set_filter(2)")
				xbutton("1 ","set_filter(1)")
		
xpanel(1000,600)


///////////////////////////////////////////////////////////////////
///////////////////////////////////////////////////////////////////

set_filter(100)
