# Supplementary material for: Small Size of Recorded Neuronal Structures Confines the Accuracy in Direct Axonal Voltage Measurements
Source: eNeuro. 2021 Aug 2;8(4):ENEURO.0059-21.2021. doi: 10.1523/ENEURO.0059-21.2021 (PMC8342265; doi:10.1523/ENEURO.0059-21.2021)
Supplement: Extended Data 1 — NEURON codes producing data shown in Figures 2, 5, 8. Download Extended Data 1, ZIP file. [file enu-eN-NWR-0059-21-s01.zip › realistic amplifier model/3_real experiment reconstruction/AP_generator/bjd1375.hoc]

proc celldef() {
  topol()
  subsets()
  geom()
  biophys()
  geom_nseg()
}

create shaft[178], sMFB[28], lMFB[83], filo[80]

proc topol() { local i
  for i = 1, 2 connect shaft[i](0), shaft(0.5)
  for i = 3, 18 connect shaft[i](0), shaft[i-2](1)
  for i = 19, 26 connect shaft[i](0), shaft[i-1](1)
  connect shaft[27](0), shaft[25](1)
  for i = 28, 29 connect shaft[i](0), shaft[27](1)
  for i = 30, 31 connect shaft[i](0), shaft[29](1)
  for i = 32, 33 connect shaft[i](0), shaft[31](1)
  for i = 34, 35 connect shaft[i](0), shaft[i-2](1)
  for i = 36, 37 connect shaft[i](0), shaft[35](1)
  for i = 38, 39 connect shaft[i](0), shaft[i-2](1)
  for i = 40, 41 connect shaft[i](0), shaft[39](1)
  for i = 42, 43 connect shaft[i](0), shaft[i-2](1)
  for i = 44, 45 connect shaft[i](0), shaft[43](1)
  for i = 46, 49 connect shaft[i](0), shaft[i-2](1)
  connect shaft[50](0), lMFB[78](1)
  for i = 51, 80 connect shaft[i](0), shaft[i-1](1)
  connect shaft[81](0), shaft[79](1)
  for i = 82, 83 connect shaft[i](0), shaft[81](1)
  for i = 84, 85 connect shaft[i](0), shaft[83](1)
  for i = 86, 87 connect shaft[i](0), shaft[i-2](1)
  for i = 88, 89 connect shaft[i](0), shaft[87](1)
  for i = 90, 91 connect shaft[i](0), shaft[89](1)
  for i = 92, 93 connect shaft[i](0), shaft[91](1)
  for i = 94, 95 connect shaft[i](0), shaft[93](1)
  connect shaft[96](0), shaft[94](1)
  for i = 97, 98 connect shaft[i](0), shaft[96](1)
  for i = 99, 100 connect shaft[i](0), shaft[i-2](1)
  for i = 101, 102 connect shaft[i](0), shaft[100](1)
  connect shaft[103](0), shaft[101](1)
  connect shaft[104](0), sMFB[8](1)
  for i = 105, 106 connect shaft[i](0), shaft[104](1)
  connect shaft[107](0), shaft[105](1)
  connect shaft[108](0), sMFB[11](1)
  connect shaft[109](0), sMFB[14](1)
  for i = 110, 111 connect shaft[i](0), shaft[109](1)
  for i = 112, 113 connect shaft[i](0), sMFB[15](1)
  for i = 114, 115 connect shaft[i](0), shaft[i-2](0)
  for i = 116, 117 connect shaft[i](0), shaft[i-2](1)
  for i = 118, 119 connect shaft[i](0), shaft[117](1)
  for i = 120, 121 connect shaft[i](0), shaft[i-2](1)
  for i = 122, 123 connect shaft[i](0), shaft[121](1)
  for i = 124, 125 connect shaft[i](0), shaft[i-2](1)
  connect shaft[126](0), sMFB[22](1)
  for i = 127, 128 connect shaft[i](0), shaft[126](1)
  for i = 129, 130 connect shaft[i](0), sMFB[i-103](1)
  for i = 131, 132 connect shaft[i](0), shaft[130](1)
  for i = 133, 136 connect shaft[i](0), shaft[i-2](1)
  for i = 137, 138 connect shaft[i](0), shaft[136](1)
  for i = 139, 144 connect shaft[i](0), shaft[i-2](1)
  for i = 145, 146 connect shaft[i](0), shaft[144](1)
  for i = 147, 148 connect shaft[i](0), shaft[i-2](1)
  for i = 149, 150 connect shaft[i](0), shaft[148](1)
  for i = 151, 154 connect shaft[i](0), shaft[i-2](1)
  for i = 155, 156 connect shaft[i](0), shaft[154](1)
  for i = 157, 158 connect shaft[i](0), shaft[156](1)
  for i = 159, 162 connect shaft[i](0), shaft[i-2](1)
  connect shaft[163](0), lMFB[82](1)
  for i = 164, 165 connect shaft[i](0), shaft[163](1)
  for i = 166, 167 connect shaft[i](0), shaft[165](1)
  for i = 168, 169 connect shaft[i](0), shaft[167](1)
  for i = 170, 171 connect shaft[i](0), shaft[169](1)
  for i = 172, 177 connect shaft[i](0), shaft[i-2](1)
  connect sMFB(0), shaft[17](1)
  for i = 1, 6 connect sMFB[i](0), sMFB[i-1](1)
  connect sMFB[7](0), shaft[49](1)
  connect sMFB[8](0), shaft[102](1)
  connect sMFB[9](0), shaft[107](1)
  for i = 10, 11 connect sMFB[i](0), sMFB[9](1)
  connect sMFB[12](0), shaft[108](1)
  for i = 13, 14 connect sMFB[i](0), sMFB[12](1)
  connect sMFB[15](0), shaft[111](1)
  connect sMFB[16](0), shaft[125](1)
  for i = 17, 18 connect sMFB[i](0), sMFB[16](1)
  for i = 19, 22 connect sMFB[i](0), sMFB[i-2](1)
  connect sMFB[23](0), shaft[128](1)
  for i = 24, 25 connect sMFB[i](0), sMFB[23](1)
  for i = 26, 27 connect sMFB[i](0), sMFB[i-2](1)
  connect lMFB(0), sMFB[7](1)
  for i = 1, 3 connect lMFB[i](0), lMFB(1)
  for i = 4, 6 connect lMFB[i](0), lMFB[1](1)
  for i = 7, 10 connect lMFB[i](0), lMFB[2](1)
  for i = 11, 12 connect lMFB[i](0), lMFB[4](1)
  for i = 13, 14 connect lMFB[i](0), lMFB[5](1)
  connect lMFB[15](0), lMFB[7](1)
  for i = 16, 18 connect lMFB[i](0), lMFB[9](1)
  for i = 19, 25 connect lMFB[i](0), lMFB[i-9](1)
  for i = 26, 29 connect lMFB[i](0), lMFB[i-8](1)
  for i = 30, 33 connect lMFB[i](0), lMFB[i-7](1)
  for i = 34, 36 connect lMFB[i](0), lMFB[i-6](1)
  for i = 37, 38 connect lMFB[i](0), lMFB[i-7](1)
  for i = 39, 42 connect lMFB[i](0), lMFB[i-6](1)
  for i = 43, 51 connect lMFB[i](0), lMFB[i-5](1)
  for i = 52, 60 connect lMFB[i](0), lMFB[i-4](1)
  for i = 61, 72 connect lMFB[i](0), lMFB[i-3](1)
  for i = 73, 77 connect lMFB[i](0), lMFB[i-2](1)
  connect lMFB[78](0), lMFB[77](1)
  connect lMFB[79](0), shaft[162](1)
  for i = 80, 81 connect lMFB[i](0), lMFB[79](1)
  connect lMFB[82](0), lMFB[80](1)
  for i = 0, 1 connect filo[i](0), lMFB[i+16](1)
  for i = 2, 13 connect filo[i](0), filo[i-2](1)
  connect filo[14](0), lMFB[53](1)
  for i = 15, 45 connect filo[i](0), filo[i-2](1)
  for i = 46, 49 connect filo[i](0), filo[i-3](1)
  for i = 50, 67 connect filo[i](0), filo[i-2](1)
  for i = 68, 79 connect filo[i](0), filo[i-1](1)
  basic_shape()
}
proc shape3d_1() {
  shaft {pt3dclear()
	pt3dadd(140.48, 114.88, 6.6, 0.96)
	pt3dadd(140.96, 114.88, 6.6, 0.96)
	pt3dadd(141.44, 114.88, 6.6, 0.96)
  }
  shaft[1] {pt3dclear()
	pt3dadd(141.101, 114.938, 6.6447, 0.89008)
	pt3dadd(141.263, 115.058, 6.6421, 0.83008)
  }
  shaft[2] {pt3dclear()
	pt3dadd(140.909, 114.819, 6.6367, 0.95008)
	pt3dadd(140.734, 114.727, 6.6383, 0.94)
  }
  shaft[3] {pt3dclear()
	pt3dadd(141.263, 115.058, 6.6421, 0.83008)
	pt3dadd(141.421, 115.208, 6.6441, 0.76)
  }
  shaft[4] {pt3dclear()
	pt3dadd(140.734, 114.727, 6.6383, 0.94)
	pt3dadd(140.458, 114.632, 6.6235, 0.92)
  }
  shaft[5] {pt3dclear()
	pt3dadd(141.421, 115.208, 6.6441, 0.76)
	pt3dadd(141.563, 115.356, 6.6565, 0.68)
  }
  shaft[6] {pt3dclear()
	pt3dadd(140.458, 114.632, 6.6235, 0.92)
	pt3dadd(140.166, 114.57, 6.607, 0.88)
  }
  shaft[7] {pt3dclear()
	pt3dadd(141.563, 115.356, 6.6565, 0.68)
	pt3dadd(141.666, 115.494, 6.7341, 0.61008)
  }
  shaft[8] {pt3dclear()
	pt3dadd(140.166, 114.57, 6.607, 0.88)
	pt3dadd(139.897, 114.521, 6.5692, 0.83008)
  }
  shaft[9] {pt3dclear()
	pt3dadd(141.666, 115.494, 6.7341, 0.61008)
	pt3dadd(141.806, 115.639, 6.7825, 0.57008)
  }
  shaft[10] {pt3dclear()
	pt3dadd(139.897, 114.521, 6.5692, 0.83008)
	pt3dadd(139.695, 114.482, 6.4938, 0.75008)
  }
  shaft[11] {pt3dclear()
	pt3dadd(141.806, 115.639, 6.7825, 0.57008)
	pt3dadd(141.976, 115.779, 6.821, 0.57008)
  }
  shaft[12] {pt3dclear()
	pt3dadd(139.695, 114.482, 6.4938, 0.75008)
	pt3dadd(139.511, 114.399, 6.4538, 0.65008)
  }
  shaft[13] {pt3dclear()
	pt3dadd(141.976, 115.779, 6.821, 0.57008)
	pt3dadd(142.186, 115.887, 6.8581, 0.63008)
  }
  shaft[14] {pt3dclear()
	pt3dadd(139.511, 114.399, 6.4538, 0.65008)
	pt3dadd(139.341, 114.273, 6.4243, 0.56)
  }
  shaft[15] {pt3dclear()
	pt3dadd(142.186, 115.887, 6.8581, 0.63008)
	pt3dadd(142.35, 116.041, 6.8889, 0.74)
  }
  shaft[16] {pt3dclear()
	pt3dadd(139.341, 114.273, 6.4243, 0.56)
	pt3dadd(139.17, 114.13, 6.4144, 0.49008)
  }
  shaft[17] {pt3dclear()
	pt3dadd(142.35, 116.041, 6.8889, 0.74)
	pt3dadd(142.502, 116.203, 6.9292, 0.88)
  }
  shaft[18] {pt3dclear()
	pt3dadd(139.17, 114.13, 6.4144, 0.49008)
	pt3dadd(138.979, 113.998, 6.4141, 0.48)
  }
  sMFB {pt3dclear()
	pt3dadd(142.502, 116.203, 6.9292, 0.88)
	pt3dadd(142.641, 116.368, 6.9534, 1.06)
  }
  shaft[19] {pt3dclear()
	pt3dadd(138.979, 113.998, 6.4141, 0.48)
	pt3dadd(138.738, 113.91, 6.4226, 0.48)
  }
  sMFB[1] {pt3dclear()
	pt3dadd(142.641, 116.368, 6.9534, 1.06)
	pt3dadd(142.747, 116.514, 6.9707, 1.25008)
  }
  shaft[20] {pt3dclear()
	pt3dadd(138.738, 113.91, 6.4226, 0.48)
	pt3dadd(138.524, 113.799, 6.4101, 0.48)
  }
  sMFB[2] {pt3dclear()
	pt3dadd(142.747, 116.514, 6.9707, 1.25008)
	pt3dadd(142.878, 116.67, 6.9821, 1.46)
  }
  shaft[21] {pt3dclear()
	pt3dadd(138.524, 113.799, 6.4101, 0.48)
	pt3dadd(138.286, 113.712, 6.3934, 0.5)
  }
  sMFB[3] {pt3dclear()
	pt3dadd(142.878, 116.67, 6.9821, 1.46)
	pt3dadd(143.023, 116.843, 7.0265, 1.67008)
  }
  shaft[22] {pt3dclear()
	pt3dadd(138.286, 113.712, 6.3934, 0.5)
	pt3dadd(138.088, 113.631, 6.3531, 0.52)
  }
  sMFB[4] {pt3dclear()
	pt3dadd(143.023, 116.843, 7.0265, 1.67008)
	pt3dadd(143.178, 117.044, 7.0387, 1.84)
  }
  shaft[23] {pt3dclear()
	pt3dadd(138.088, 113.631, 6.3531, 0.52)
	pt3dadd(137.907, 113.581, 6.2701, 0.49008)
  }
  sMFB[5] {pt3dclear()
	pt3dadd(143.178, 117.044, 7.0387, 1.84)
	pt3dadd(143.306, 117.173, 7.0476, 1.97008)
  }
  shaft[24] {pt3dclear()
	pt3dadd(137.907, 113.581, 6.2701, 0.49008)
	pt3dadd(137.703, 113.511, 6.2312, 0.48)
  }
  sMFB[6] {pt3dclear()
	pt3dadd(143.306, 117.173, 7.0476, 1.97008)
	pt3dadd(143.421, 117.347, 7.1226, 2.08)
  }
  shaft[25] {pt3dclear()
	pt3dadd(137.703, 113.511, 6.2312, 0.48)
	pt3dadd(137.43, 113.473, 6.2252, 0.48)
	pt3dadd(137.149, 113.435, 6.2221, 0.48)
	pt3dadd(136.916, 113.334, 6.2362, 0.48)
	pt3dadd(136.643, 113.273, 6.2082, 0.48)
	pt3dadd(136.377, 113.207, 6.1695, 0.48)
	pt3dadd(136.18, 113.085, 6.1774, 0.48)
	pt3dadd(136.003, 112.954, 6.2015, 0.58)
	pt3dadd(135.828, 112.85, 6.2201, 0.67008)
	pt3dadd(135.663, 112.774, 6.2514, 0.71008)
	pt3dadd(135.489, 112.663, 6.3196, 0.7)
	pt3dadd(135.301, 112.543, 6.3496, 0.64)
	pt3dadd(135.07, 112.45, 6.3509, 0.57008)
	pt3dadd(134.874, 112.331, 6.3513, 0.52)
	pt3dadd(134.693, 112.197, 6.3542, 0.49008)
	pt3dadd(134.507, 112.058, 6.3488, 0.49008)
	pt3dadd(134.286, 111.949, 6.35, 0.52)
	pt3dadd(134.101, 111.812, 6.3769, 0.56)
	pt3dadd(133.923, 111.675, 6.3958, 0.62)
	pt3dadd(133.741, 111.544, 6.4011, 0.68)
	pt3dadd(133.548, 111.419, 6.4228, 0.7)
	pt3dadd(133.33, 111.308, 6.4424, 0.7)
	pt3dadd(133.146, 111.17, 6.4432, 0.65008)
	pt3dadd(132.968, 111.03, 6.4226, 0.57008)
	pt3dadd(132.805, 110.875, 6.4373, 0.52)
	pt3dadd(132.647, 110.714, 6.4451, 0.49008)
	pt3dadd(132.486, 110.554, 6.4655, 0.52)
	pt3dadd(132.325, 110.396, 6.4654, 0.57008)
	pt3dadd(132.168, 110.231, 6.4657, 0.62)
	pt3dadd(132.013, 110.064, 6.4878, 0.67008)
	pt3dadd(131.844, 109.913, 6.4601, 0.69008)
	pt3dadd(131.671, 109.766, 6.4686, 0.74)
	pt3dadd(131.494, 109.642, 6.4436, 0.79008)
	pt3dadd(131.313, 109.558, 6.3971, 0.83008)
	pt3dadd(131.086, 109.458, 6.3328, 0.88)
	pt3dadd(130.923, 109.394, 6.2435, 0.9)
	pt3dadd(130.829, 109.322, 6.1825, 0.91008)
	pt3dadd(130.72, 109.28, 6, 0.96)
  }
  shaft[26] {pt3dclear()
	pt3dadd(130.72, 109.28, 6, 0.96)
	pt3dadd(130.818, 109.194, 5.992, 0.8)
  }
  shaft[27] {pt3dclear()
	pt3dadd(130.72, 109.28, 6, 0.96)
	pt3dadd(130.561, 109.237, 6.0329, 0.99008)
	pt3dadd(130.379, 109.146, 6.0311, 0.99008)
	pt3dadd(130.185, 109.029, 6.0075, 0.96)
	pt3dadd(129.958, 108.924, 5.9947, 0.91008)
	pt3dadd(129.765, 108.795, 5.9877, 0.83008)
	pt3dadd(129.582, 108.662, 5.9913, 0.75008)
	pt3dadd(129.406, 108.518, 5.9983, 0.69008)
	pt3dadd(129.242, 108.36, 5.9909, 0.66)
	pt3dadd(129.098, 108.19, 5.9481, 0.67008)
	pt3dadd(128.965, 108.022, 5.903, 0.7)
	pt3dadd(128.847, 107.871, 5.8313, 0.74)
	pt3dadd(128.767, 107.762, 5.7891, 0.78)
	pt3dadd(128.629, 107.573, 5.7041, 0.82)
	pt3dadd(128.486, 107.434, 5.6642, 0.85008)
	pt3dadd(128.402, 107.346, 5.6335, 0.87008)
	pt3dadd(128.281, 107.207, 5.584, 0.87008)
	pt3dadd(128.125, 107.06, 5.5038, 0.86)
	pt3dadd(127.958, 106.916, 5.476, 0.84)
	pt3dadd(127.8, 106.762, 5.4394, 0.8)
	pt3dadd(127.636, 106.61, 5.4287, 0.75008)
	pt3dadd(127.47, 106.461, 5.4308, 0.69008)
	pt3dadd(127.307, 106.318, 5.4263, 0.64)
	pt3dadd(127.141, 106.204, 5.411, 0.61008)
	pt3dadd(126.916, 106.059, 5.4026, 0.6)
	pt3dadd(126.726, 105.918, 5.3966, 0.58)
	pt3dadd(126.55, 105.79, 5.372, 0.55008)
	pt3dadd(126.382, 105.676, 5.3411, 0.51008)
	pt3dadd(126.235, 105.607, 5.2014, 0.48)
	pt3dadd(126.089, 105.538, 5.0621, 0.48)
	pt3dadd(125.933, 105.445, 4.9677, 0.48)
	pt3dadd(125.773, 105.37, 4.8631, 0.48)
	pt3dadd(125.606, 105.257, 4.8179, 0.48)
	pt3dadd(125.43, 105.143, 4.7931, 0.48)
	pt3dadd(125.282, 105.022, 4.7135, 0.48)
	pt3dadd(125.138, 104.946, 4.5778, 0.48)
	pt3dadd(124.988, 104.886, 4.4438, 0.51008)
	pt3dadd(124.849, 104.779, 4.3638, 0.56)
	pt3dadd(124.746, 104.682, 4.2591, 0.58)
	pt3dadd(124.611, 104.596, 4.2085, 0.6)
	pt3dadd(124.452, 104.475, 4.1169, 0.63008)
	pt3dadd(124.285, 104.345, 4.0637, 0.67008)
	pt3dadd(124.105, 104.218, 4.013, 0.73008)
	pt3dadd(123.891, 104.118, 3.9413, 0.8)
	pt3dadd(123.68, 104.16, 3.8, 0.96)
  }
  shaft[28] {pt3dclear()
	pt3dadd(123.68, 104.16, 3.8, 0.96)
	pt3dadd(123.726, 104.01, 3.778, 0.96)
  }
  shaft[29] {pt3dclear()
	pt3dadd(123.68, 104.16, 3.8, 0.96)
	pt3dadd(123.671, 103.987, 3.7993, 0.93008)
	pt3dadd(123.563, 103.828, 3.7597, 0.91008)
	pt3dadd(123.441, 103.669, 3.6782, 0.87008)
	pt3dadd(123.342, 103.518, 3.6302, 0.83008)
	pt3dadd(123.234, 103.338, 3.5982, 0.79008)
	pt3dadd(123.107, 103.149, 3.5675, 0.72)
	pt3dadd(123.013, 102.915, 3.5504, 0.66)
	pt3dadd(122.899, 102.713, 3.5393, 0.6)
	pt3dadd(122.782, 102.511, 3.5298, 0.54)
	pt3dadd(122.697, 102.268, 3.5356, 0.51008)
	pt3dadd(122.598, 102.046, 3.5449, 0.48)
	pt3dadd(122.509, 101.805, 3.5437, 0.48)
	pt3dadd(122.394, 101.602, 3.5347, 0.48)
	pt3dadd(122.276, 101.402, 3.5361, 0.48)
	pt3dadd(122.183, 101.17, 3.5399, 0.48)
	pt3dadd(122.061, 100.974, 3.5618, 0.48)
	pt3dadd(121.93, 100.791, 3.5776, 0.48)
	pt3dadd(121.785, 100.616, 3.5878, 0.48)
	pt3dadd(121.63, 100.447, 3.5645, 0.48)
	pt3dadd(121.457, 100.3, 3.5685, 0.48)
	pt3dadd(121.269, 100.171, 3.5766, 0.5)
	pt3dadd(121.073, 100.05, 3.5919, 0.52)
	pt3dadd(120.856, 99.9488, 3.61, 0.53008)
	pt3dadd(120.692, 99.8232, 3.6436, 0.55008)
	pt3dadd(120.584, 99.6928, 3.7314, 0.58)
	pt3dadd(120.452, 99.5544, 3.8118, 0.63008)
	pt3dadd(120.31, 99.4184, 3.8692, 0.66)
	pt3dadd(120.182, 99.312, 3.9742, 0.67008)
	pt3dadd(120.054, 99.184, 4.0593, 0.65008)
	pt3dadd(119.952, 99.0512, 4.1553, 0.58)
	pt3dadd(119.81, 98.9136, 4.2048, 0.5)
	pt3dadd(119.658, 98.7824, 4.2459, 0.48)
	pt3dadd(119.515, 98.6808, 4.3172, 0.48)
	pt3dadd(119.369, 98.5344, 4.3277, 0.48)
	pt3dadd(119.218, 98.3728, 4.3393, 0.48)
	pt3dadd(119.058, 98.2176, 4.363, 0.48)
	pt3dadd(118.899, 98.0616, 4.3949, 0.48)
	pt3dadd(118.742, 97.9096, 4.4257, 0.48)
	pt3dadd(118.607, 97.7552, 4.463, 0.48)
	pt3dadd(118.514, 97.6016, 4.5339, 0.48)
	pt3dadd(118.378, 97.448, 4.5688, 0.48)
	pt3dadd(118.243, 97.2752, 4.5892, 0.48)
	pt3dadd(118.113, 97.1016, 4.6157, 0.53008)
	pt3dadd(117.986, 96.936, 4.6376, 0.6)
	pt3dadd(117.886, 96.7888, 4.705, 0.65008)
	pt3dadd(117.755, 96.6328, 4.7555, 0.66)
	pt3dadd(117.602, 96.4784, 4.7958, 0.64)
	pt3dadd(117.428, 96.34, 4.8113, 0.59008)
  }
}
proc shape3d_2() {
  shaft[29] {	pt3dadd(117.248, 96.208, 4.8201, 0.52)
	pt3dadd(117.058, 96.0792, 4.8259, 0.48)
	pt3dadd(116.817, 95.9992, 4.8106, 0.48)
	pt3dadd(116.592, 95.9112, 4.7915, 0.48)
	pt3dadd(116.342, 95.8376, 4.7688, 0.48)
	pt3dadd(116.126, 95.7336, 4.7425, 0.48)
	pt3dadd(115.886, 95.6552, 4.711, 0.48)
	pt3dadd(115.689, 95.5672, 4.6439, 0.48)
	pt3dadd(115.518, 95.4872, 4.6238, 0.51008)
	pt3dadd(115.322, 95.3928, 4.6079, 0.56)
	pt3dadd(115.078, 95.3128, 4.5881, 0.61008)
	pt3dadd(114.857, 95.2104, 4.566, 0.67008)
	pt3dadd(114.607, 95.1312, 4.5771, 0.73008)
	pt3dadd(114.39, 95.0192, 4.64, 0.8)
	pt3dadd(114.16, 94.8832, 4.7233, 0.87008)
	pt3dadd(114.003, 94.7528, 4.8239, 0.92)
	pt3dadd(113.92, 94.72, 4.8, 0.96)
  }
  shaft[30] {pt3dclear()
	pt3dadd(113.92, 94.72, 4.8, 0.96)
	pt3dadd(114.018, 94.5832, 4.7579, 0.64)
  }
  shaft[31] {pt3dclear()
	pt3dadd(113.92, 94.72, 4.8, 0.96)
	pt3dadd(113.897, 94.6728, 4.8852, 0.97008)
	pt3dadd(113.781, 94.5344, 4.9926, 0.93008)
	pt3dadd(113.646, 94.3616, 5.0555, 0.87008)
	pt3dadd(113.536, 94.1456, 5.0897, 0.8)
	pt3dadd(113.401, 93.956, 5.0829, 0.72)
	pt3dadd(113.267, 93.7704, 5.0454, 0.63008)
	pt3dadd(113.123, 93.596, 5.0299, 0.55008)
	pt3dadd(112.95, 93.4512, 5.0314, 0.49008)
	pt3dadd(112.774, 93.3096, 5.0275, 0.48)
	pt3dadd(112.609, 93.156, 5.0101, 0.48)
	pt3dadd(112.43, 93.016, 4.9866, 0.48)
	pt3dadd(112.214, 92.9136, 4.9679, 0.51008)
	pt3dadd(112.046, 92.7928, 4.9348, 0.58)
	pt3dadd(111.922, 92.6768, 4.8585, 0.68)
	pt3dadd(111.736, 92.5744, 4.8205, 0.79008)
	pt3dadd(111.582, 92.4408, 4.7961, 0.89008)
	pt3dadd(111.469, 92.3032, 4.7694, 0.96)
	pt3dadd(111.329, 92.1704, 4.6975, 0.98)
	pt3dadd(111.182, 92.036, 4.6729, 0.96)
	pt3dadd(111.042, 91.936, 4.6294, 0.91008)
	pt3dadd(110.884, 91.804, 4.5416, 0.83008)
	pt3dadd(110.722, 91.6608, 4.4792, 0.73008)
	pt3dadd(110.552, 91.5192, 4.4506, 0.64)
	pt3dadd(110.388, 91.368, 4.4358, 0.56)
	pt3dadd(110.222, 91.2296, 4.411, 0.51008)
	pt3dadd(110.057, 91.1192, 4.354, 0.49008)
	pt3dadd(109.898, 91.0608, 4.2515, 0.48)
	pt3dadd(109.739, 91.0056, 4.1764, 0.48)
	pt3dadd(109.565, 90.924, 4.0688, 0.48)
	pt3dadd(109.387, 90.8552, 4.0044, 0.48)
	pt3dadd(109.172, 90.764, 3.9461, 0.48)
	pt3dadd(109.073, 90.6896, 3.785, 0.48)
	pt3dadd(108.929, 90.5848, 3.6351, 0.48)
	pt3dadd(108.806, 90.4184, 3.5479, 0.48)
	pt3dadd(108.674, 90.292, 3.4415, 0.48)
	pt3dadd(108.578, 90.2288, 3.3686, 0.48)
	pt3dadd(108.414, 90.1352, 3.2591, 0.48)
	pt3dadd(108.192, 90.0648, 3.1877, 0.48)
	pt3dadd(108.006, 89.9608, 3.139, 0.48)
	pt3dadd(107.823, 89.9048, 3.0505, 0.48)
	pt3dadd(107.634, 89.8072, 3.0007, 0.48)
	pt3dadd(107.418, 89.6976, 2.9694, 0.48)
	pt3dadd(107.241, 89.5536, 2.9434, 0.48)
	pt3dadd(107.074, 89.408, 2.9189, 0.51008)
	pt3dadd(106.93, 89.2672, 2.9235, 0.54)
	pt3dadd(106.88, 89.12, 3, 0.64)
  }
  shaft[32] {pt3dclear()
	pt3dadd(106.88, 89.12, 3, 0.64)
	pt3dadd(106.81, 89.0768, 2.8004, 0.54)
  }
  shaft[33] {pt3dclear()
	pt3dadd(106.88, 89.12, 3, 0.64)
	pt3dadd(106.726, 89.068, 2.931, 0.62)
  }
  shaft[34] {pt3dclear()
	pt3dadd(106.81, 89.0768, 2.8004, 0.54)
	pt3dadd(106.952, 89.0496, 2.7022, 0.48)
  }
  shaft[35] {pt3dclear()
	pt3dadd(106.726, 89.068, 2.931, 0.62)
	pt3dadd(106.551, 88.9856, 2.9083, 0.58)
	pt3dadd(106.348, 88.924, 2.9024, 0.53008)
	pt3dadd(106.064, 88.8504, 2.9347, 0.48)
	pt3dadd(105.756, 88.832, 2.9794, 0.48)
	pt3dadd(105.478, 88.7696, 2.9997, 0.48)
	pt3dadd(105.274, 88.664, 3.0276, 0.48)
	pt3dadd(105.093, 88.6192, 3.082, 0.48)
	pt3dadd(104.932, 88.5272, 3.1743, 0.51008)
	pt3dadd(104.774, 88.4568, 3.2277, 0.55008)
	pt3dadd(104.592, 88.3456, 3.3126, 0.59008)
	pt3dadd(104.367, 88.252, 3.3585, 0.63008)
	pt3dadd(104.173, 88.1416, 3.3937, 0.63008)
	pt3dadd(103.99, 88.0264, 3.4246, 0.62)
	pt3dadd(103.834, 87.9016, 3.5032, 0.61008)
	pt3dadd(103.686, 87.808, 3.6172, 0.59008)
	pt3dadd(103.524, 87.6832, 3.6749, 0.57008)
	pt3dadd(103.349, 87.5504, 3.6764, 0.55008)
	pt3dadd(103.174, 87.4104, 3.6684, 0.54)
	pt3dadd(102.986, 87.2792, 3.6722, 0.55008)
	pt3dadd(102.75, 87.192, 3.6992, 0.58)
	pt3dadd(102.537, 87.0904, 3.7396, 0.6)
	pt3dadd(102.306, 87.004, 3.8275, 0.6)
	pt3dadd(102.13, 86.8968, 3.8857, 0.58)
	pt3dadd(101.983, 86.8312, 3.9566, 0.53008)
	pt3dadd(101.881, 86.724, 4.0009, 0.48)
	pt3dadd(101.714, 86.6056, 4.0344, 0.48)
	pt3dadd(101.471, 86.5352, 4.036, 0.48)
	pt3dadd(101.246, 86.4424, 4.0413, 0.48)
	pt3dadd(100.991, 86.3704, 4.0389, 0.48)
	pt3dadd(100.762, 86.288, 4.0189, 0.48)
	pt3dadd(100.515, 86.2296, 3.9818, 0.48)
	pt3dadd(100.32, 86.24, 4, 0.48)
  }
  shaft[36] {pt3dclear()
	pt3dadd(100.32, 86.24, 4, 0.48)
	pt3dadd(100.189, 86.1528, 3.9987, 0.48)
  }
  shaft[37] {pt3dclear()
	pt3dadd(100.32, 86.24, 4, 0.48)
	pt3dadd(100.241, 86.1304, 3.9389, 0.52)
  }
  shaft[38] {pt3dclear()
	pt3dadd(100.189, 86.1528, 3.9987, 0.48)
	pt3dadd(100.228, 86.204, 3.8113, 0.48)
  }
  shaft[39] {pt3dclear()
	pt3dadd(100.241, 86.1304, 3.9389, 0.52)
	pt3dadd(100.026, 86.0544, 3.9289, 0.52)
	pt3dadd(99.82, 85.9424, 3.9329, 0.51008)
	pt3dadd(99.5984, 85.8568, 3.9594, 0.48)
	pt3dadd(99.4528, 85.7304, 3.9689, 0.48)
	pt3dadd(99.2376, 85.58, 3.9623, 0.48)
	pt3dadd(99.0648, 85.4136, 3.9553, 0.48)
	pt3dadd(98.8944, 85.2632, 3.9689, 0.48)
	pt3dadd(98.7264, 85.1136, 3.9889, 0.48)
	pt3dadd(98.5768, 84.9448, 3.9863, 0.48)
	pt3dadd(98.4288, 84.7744, 3.9904, 0.48)
	pt3dadd(98.2888, 84.5944, 4.0085, 0.48)
	pt3dadd(98.1768, 84.388, 4.0725, 0.53008)
	pt3dadd(98.0568, 84.2232, 4.1681, 0.6)
	pt3dadd(97.9568, 84.0976, 4.2024, 0.65008)
	pt3dadd(97.92, 83.84, 4.2, 0.64)
  }
  shaft[40] {pt3dclear()
	pt3dadd(97.92, 83.84, 4.2, 0.64)
	pt3dadd(97.8968, 83.8584, 4.4088, 0.68)
  }
  shaft[41] {pt3dclear()
	pt3dadd(97.92, 83.84, 4.2, 0.64)
	pt3dadd(97.7808, 83.7864, 4.2705, 0.71008)
  }
  shaft[42] {pt3dclear()
	pt3dadd(97.8968, 83.8584, 4.4088, 0.68)
	pt3dadd(98.0424, 83.9424, 4.3744, 0.64)
  }
  shaft[43] {pt3dclear()
	pt3dadd(97.7808, 83.7864, 4.2705, 0.71008)
	pt3dadd(97.6496, 83.636, 4.2846, 0.71008)
	pt3dadd(97.516, 83.4528, 4.2805, 0.69008)
	pt3dadd(97.4048, 83.2312, 4.2729, 0.66)
	pt3dadd(97.2768, 83.0368, 4.2539, 0.63008)
	pt3dadd(97.1592, 82.844, 4.2223, 0.6)
	pt3dadd(97.0792, 82.636, 4.1663, 0.56)
	pt3dadd(96.9656, 82.5168, 4.0655, 0.52)
	pt3dadd(96.8552, 82.3728, 3.9889, 0.48)
	pt3dadd(96.756, 82.236, 3.8975, 0.48)
	pt3dadd(96.6056, 82.0984, 3.8702, 0.48)
	pt3dadd(96.4456, 81.9504, 3.8465, 0.48)
	pt3dadd(96.268, 81.8112, 3.8201, 0.48)
	pt3dadd(96.056, 81.7008, 3.7923, 0.48)
	pt3dadd(95.8752, 81.56, 3.7737, 0.48)
	pt3dadd(95.7096, 81.4056, 3.7774, 0.51008)
	pt3dadd(95.5488, 81.2464, 3.778, 0.54)
	pt3dadd(95.3888, 81.0872, 3.781, 0.58)
	pt3dadd(95.2232, 80.9408, 3.7633, 0.61008)
	pt3dadd(95.0592, 80.816, 3.7234, 0.63008)
	pt3dadd(94.8976, 80.7336, 3.6395, 0.65008)
	pt3dadd(94.7224, 80.624, 3.5956, 0.66)
	pt3dadd(94.5232, 80.5176, 3.5671, 0.66)
	pt3dadd(94.2784, 80.436, 3.543, 0.65008)
	pt3dadd(94.0552, 80.336, 3.5463, 0.6)
	pt3dadd(93.8032, 80.2632, 3.5866, 0.54)
	pt3dadd(93.58, 80.168, 3.6317, 0.49008)
	pt3dadd(93.3336, 80.096, 3.6471, 0.48)
	pt3dadd(93.1432, 79.9654, 3.6247, 0.48)
	pt3dadd(92.9632, 79.8344, 3.6117, 0.49008)
	pt3dadd(92.7824, 79.6994, 3.6153, 0.52)
	pt3dadd(92.6008, 79.5436, 3.6269, 0.56)
	pt3dadd(92.3904, 79.3866, 3.6439, 0.58)
	pt3dadd(92.2608, 79.2571, 3.6469, 0.58)
	pt3dadd(92.1312, 79.1521, 3.679, 0.59008)
	pt3dadd(91.9928, 79.0101, 3.7093, 0.58)
	pt3dadd(91.8536, 78.8532, 3.7774, 0.55008)
	pt3dadd(91.7224, 78.6894, 3.8213, 0.51008)
	pt3dadd(91.5912, 78.5356, 3.8624, 0.48)
	pt3dadd(91.4952, 78.3894, 3.9573, 0.48)
	pt3dadd(91.3656, 78.2282, 3.9877, 0.48)
	pt3dadd(91.2232, 78.0606, 4.0112, 0.48)
	pt3dadd(91.0664, 77.8995, 4.0324, 0.56)
	pt3dadd(90.9104, 77.7366, 4.0435, 0.64)
	pt3dadd(90.7576, 77.5719, 4.0563, 0.71008)
	pt3dadd(90.6088, 77.4098, 4.0748, 0.74)
	pt3dadd(90.4704, 77.2556, 4.0859, 0.75008)
	pt3dadd(90.3752, 77.1192, 4.1535, 0.77008)
	pt3dadd(90.2496, 76.9701, 4.2662, 0.76)
	pt3dadd(90.1272, 76.8356, 4.3817, 0.74)
	pt3dadd(90.0456, 76.754, 4.4539, 0.71008)
	pt3dadd(89.9088, 76.6378, 4.5674, 0.66)
	pt3dadd(89.7816, 76.5055, 4.6584, 0.64)
	pt3dadd(89.66, 76.4134, 4.7625, 0.62)
	pt3dadd(89.564, 76.2976, 4.8268, 0.61008)
	pt3dadd(89.4176, 76.1613, 4.9137, 0.62)
	pt3dadd(89.2528, 76.0202, 4.9434, 0.62)
	pt3dadd(89.0952, 75.8629, 4.9378, 0.65008)
	pt3dadd(88.9408, 75.7012, 4.9273, 0.7)
	pt3dadd(88.7864, 75.5398, 4.9289, 0.74)
	pt3dadd(88.636, 75.3802, 4.9033, 0.79008)
	pt3dadd(88.484, 75.2418, 4.8336, 0.82)
	pt3dadd(88.3448, 75.1434, 4.7998, 0.82)
	pt3dadd(88.16, 75.04, 4.8, 0.8)
  }
  shaft[44] {pt3dclear()
	pt3dadd(88.16, 75.04, 4.8, 0.8)
	pt3dadd(88.1264, 74.9971, 4.6455, 0.74)
  }
  shaft[45] {pt3dclear()
	pt3dadd(88.16, 75.04, 4.8, 0.8)
  }
}
proc shape3d_3() {
  shaft[45] {	pt3dadd(88.1048, 74.8992, 4.7612, 0.79008)
  }
  shaft[46] {pt3dclear()
	pt3dadd(88.1264, 74.9971, 4.6455, 0.74)
	pt3dadd(87.9904, 74.9167, 4.5935, 0.68)
  }
  shaft[47] {pt3dclear()
	pt3dadd(88.1048, 74.8992, 4.7612, 0.79008)
	pt3dadd(87.9536, 74.7664, 4.7443, 0.77008)
  }
  shaft[48] {pt3dclear()
	pt3dadd(87.9904, 74.9167, 4.5935, 0.68)
	pt3dadd(87.8224, 74.9634, 4.5179, 0.48)
  }
  shaft[49] {pt3dclear()
	pt3dadd(87.9536, 74.7664, 4.7443, 0.77008)
	pt3dadd(87.772, 74.6308, 4.7345, 0.75008)
	pt3dadd(87.5632, 74.5128, 4.7304, 0.73008)
	pt3dadd(87.388, 74.3696, 4.7616, 0.72)
	pt3dadd(87.2312, 74.217, 4.8025, 0.72)
	pt3dadd(87.0752, 74.0675, 4.8744, 0.71008)
	pt3dadd(86.9344, 73.9237, 4.9175, 0.68)
	pt3dadd(86.8248, 73.7889, 4.9296, 0.64)
	pt3dadd(86.672, 73.6458, 4.9282, 0.59008)
	pt3dadd(86.4992, 73.5003, 4.9248, 0.55008)
	pt3dadd(86.2952, 73.3796, 4.9354, 0.53008)
	pt3dadd(86.1184, 73.2346, 4.9547, 0.52)
	pt3dadd(85.9456, 73.0887, 4.9755, 0.54)
	pt3dadd(85.7768, 72.9418, 4.9798, 0.57008)
	pt3dadd(85.6104, 72.7994, 4.9415, 0.62)
	pt3dadd(85.4584, 72.662, 4.8435, 0.68)
	pt3dadd(85.3144, 72.5657, 4.7878, 0.71008)
	pt3dadd(85.1552, 72.4366, 4.7463, 0.71008)
	pt3dadd(84.9888, 72.2954, 4.7065, 0.67008)
	pt3dadd(84.8176, 72.1496, 4.6921, 0.62)
	pt3dadd(84.6424, 72.0046, 4.7074, 0.59008)
	pt3dadd(84.4448, 71.8913, 4.7012, 0.61008)
	pt3dadd(84.2088, 71.8277, 4.6248, 0.67008)
	pt3dadd(84.0184, 71.7626, 4.5961, 0.75008)
	pt3dadd(83.8176, 71.6721, 4.5802, 0.82)
	pt3dadd(83.5728, 71.6134, 4.5665, 0.85008)
	pt3dadd(83.372, 71.5387, 4.5485, 0.87008)
	pt3dadd(83.1888, 71.493, 4.5234, 0.86)
	pt3dadd(82.9816, 71.4234, 4.4672, 0.85008)
	pt3dadd(82.7128, 71.3716, 4.4476, 0.84)
	pt3dadd(82.4408, 71.3124, 4.4321, 0.79008)
	pt3dadd(82.2088, 71.2314, 4.4276, 0.74)
	pt3dadd(81.9584, 71.1622, 4.4265, 0.68)
	pt3dadd(81.7624, 71.052, 4.4324, 0.63008)
	pt3dadd(81.5912, 70.9377, 4.4639, 0.61008)
	pt3dadd(81.4416, 70.8396, 4.5231, 0.6)
	pt3dadd(81.2824, 70.7187, 4.539, 0.61008)
	pt3dadd(81.1176, 70.6054, 4.5388, 0.63008)
	pt3dadd(80.9512, 70.5537, 4.4662, 0.68)
	pt3dadd(80.7752, 70.5271, 4.4047, 0.76)
	pt3dadd(80.5792, 70.4705, 4.2757, 0.85008)
	pt3dadd(80.3488, 70.437, 4.1426, 0.96)
  }
  sMFB[7] {pt3dclear()
	pt3dadd(80.3488, 70.437, 4.1426, 0.96)
	pt3dadd(80.1576, 70.4058, 4.0313, 1.06)
  }
  lMFB {pt3dclear()
	pt3dadd(80.1576, 70.4058, 4.0313, 1.14)
	pt3dadd(79.9983, 70.3647, 4.0694, 1.14)
	pt3dadd(79.9098, 70.3321, 4.17, 1.21008)
	pt3dadd(79.8365, 70.2991, 4.1806, 1.29008)
	pt3dadd(79.7174, 70.2533, 4.1678, 1.45008)
	pt3dadd(79.5089, 70.1596, 4.2447, 1.74)
	pt3dadd(79.0758, 70.1095, 4.4446, 2.2)
	pt3dadd(78.6327, 70.2184, 4.5922, 2.74)
	pt3dadd(78.1458, 70.2377, 4.5825, 3.17008)
	pt3dadd(77.6758, 70.1916, 4.4434, 3.41008)
  }
  lMFB[1] {pt3dclear()
	pt3dadd(77.6758, 70.1916, 4.4434, 3.41008)
	pt3dadd(77.527, 70.1882, 4.6521, 3.94)
  }
  lMFB[2] {pt3dclear()
	pt3dadd(77.6758, 70.1916, 4.4434, 3.41008)
	pt3dadd(77.6, 69.92, 4.6, 3.84)
  }
  lMFB[3] {pt3dclear()
	pt3dadd(77.6758, 70.1916, 4.4434, 3.41008)
	pt3dadd(77.3809, 70.1474, 4.1583, 3.38)
  }
  lMFB[4] {pt3dclear()
	pt3dadd(77.527, 70.1882, 4.6521, 3.94)
	pt3dadd(77.5313, 70.0689, 4.6094, 3.9)
  }
  lMFB[5] {pt3dclear()
	pt3dadd(77.527, 70.1882, 4.6521, 3.94)
	pt3dadd(77.3702, 70.1667, 4.4991, 3.34)
  }
  lMFB[6] {pt3dclear()
	pt3dadd(77.527, 70.1882, 4.6521, 3.94)
	pt3dadd(77.5387, 70.4102, 4.8044, 3.94)
  }
  lMFB[7] {pt3dclear()
	pt3dadd(77.6, 69.92, 4.6, 3.84)
	pt3dadd(77.3766, 70.2216, 4.5733, 3.64)
  }
  lMFB[8] {pt3dclear()
	pt3dadd(77.6, 69.92, 4.6, 3.84)
	pt3dadd(77.5211, 70.1655, 4.258, 3.6)
  }
  lMFB[9] {pt3dclear()
	pt3dadd(77.6, 69.92, 4.6, 3.84)
	pt3dadd(77.4538, 71.2638, 5.1038, 1.94)
  }
  lMFB[10] {pt3dclear()
	pt3dadd(77.6, 69.92, 4.6, 3.84)
	pt3dadd(77.6231, 70.1426, 4.7625, 3.88)
  }
  lMFB[11] {pt3dclear()
	pt3dadd(77.5313, 70.0689, 4.6094, 3.9)
	pt3dadd(77.3364, 70.1074, 4.4372, 3.37008)
  }
  lMFB[12] {pt3dclear()
	pt3dadd(77.5313, 70.0689, 4.6094, 3.9)
	pt3dadd(77.4424, 70.0333, 4.409, 3.35008)
  }
  lMFB[13] {pt3dclear()
	pt3dadd(77.3702, 70.1667, 4.4991, 3.34)
	pt3dadd(76.96, 70.08, 4.2, 3.04)
  }
  lMFB[14] {pt3dclear()
	pt3dadd(77.3702, 70.1667, 4.4991, 3.34)
	pt3dadd(77.6383, 70.1564, 4.0769, 3.29008)
  }
  lMFB[15] {pt3dclear()
	pt3dadd(77.3766, 70.2216, 4.5733, 3.64)
	pt3dadd(77.3789, 70.4925, 4.8113, 3.75008)
  }
  lMFB[16] {pt3dclear()
	pt3dadd(77.4538, 71.2638, 5.1038, 1.94)
	pt3dadd(77.605, 71.1041, 5.0603, 3.59008)
  }
  lMFB[17] {pt3dclear()
	pt3dadd(77.4538, 71.2638, 5.1038, 1.94)
	pt3dadd(77.76, 72.96, 5, 1.44)
  }
  lMFB[18] {pt3dclear()
	pt3dadd(77.4538, 71.2638, 5.1038, 1.94)
	pt3dadd(77.968, 72.1738, 4.7611, 1.74)
  }
  lMFB[19] {pt3dclear()
	pt3dadd(77.6231, 70.1426, 4.7625, 3.88)
	pt3dadd(77.792, 70.1306, 4.9147, 3.85008)
  }
  lMFB[20] {pt3dclear()
	pt3dadd(77.3364, 70.1074, 4.4372, 3.37008)
	pt3dadd(77.358, 70.2558, 4.8165, 3.35008)
  }
  lMFB[21] {pt3dclear()
	pt3dadd(77.4424, 70.0333, 4.409, 3.35008)
	pt3dadd(77.283, 69.577, 4.3449, 3.29008)
  }
  lMFB[22] {pt3dclear()
	pt3dadd(76.96, 70.08, 4.2, 3.04)
	pt3dadd(77.2626, 69.9965, 4.3358, 3.45008)
  }
  lMFB[23] {pt3dclear()
	pt3dadd(77.6383, 70.1564, 4.0769, 3.29008)
	pt3dadd(77.6708, 70.0779, 3.6652, 3.14)
  }
  lMFB[24] {pt3dclear()
	pt3dadd(77.3789, 70.4925, 4.8113, 3.75008)
	pt3dadd(77.299, 70.6803, 4.9756, 3.73008)
  }
  lMFB[25] {pt3dclear()
	pt3dadd(77.605, 71.1041, 5.0603, 3.59008)
	pt3dadd(77.5796, 70.8744, 4.9699, 3.78)
  }
  filo {pt3dclear()
	pt3dadd(77.605, 71.1041, 5.0603, 3.59008)
	pt3dadd(77.6355, 71.3555, 5.1109, 3.37008)
  }
  filo[1] {pt3dclear()
	pt3dadd(77.76, 72.96, 5, 1.44)
	pt3dadd(77.877, 73.139, 5.0342, 1.06)
  }
  lMFB[26] {pt3dclear()
	pt3dadd(77.968, 72.1738, 4.7611, 1.74)
	pt3dadd(78.2074, 72.7157, 4.4299, 1.53008)
  }
  lMFB[27] {pt3dclear()
	pt3dadd(77.792, 70.1306, 4.9147, 3.85008)
	pt3dadd(77.967, 69.9498, 4.9657, 3.68)
  }
  lMFB[28] {pt3dclear()
	pt3dadd(77.358, 70.2558, 4.8165, 3.35008)
	pt3dadd(77.228, 70.4454, 5.1818, 3.19008)
  }
  lMFB[29] {pt3dclear()
	pt3dadd(77.283, 69.577, 4.3449, 3.29008)
	pt3dadd(77.1776, 69.1962, 4.1201, 3.14)
  }
  lMFB[30] {pt3dclear()
	pt3dadd(77.6708, 70.0779, 3.6652, 3.14)
	pt3dadd(77.44, 70.08, 3.4, 2.72)
  }
  lMFB[31] {pt3dclear()
	pt3dadd(77.299, 70.6803, 4.9756, 3.73008)
	pt3dadd(77.1555, 70.9099, 5.2142, 3.57008)
  }
  lMFB[32] {pt3dclear()
	pt3dadd(77.5796, 70.8744, 4.9699, 3.78)
	pt3dadd(77.5551, 70.5788, 4.8696, 3.89008)
  }
  filo[2] {pt3dclear()
	pt3dadd(77.6355, 71.3555, 5.1109, 3.37008)
	pt3dadd(77.6781, 71.5811, 5.1397, 3.1)
  }
  filo[3] {pt3dclear()
	pt3dadd(77.877, 73.139, 5.0342, 1.06)
	pt3dadd(77.8255, 73.4291, 4.9778, 0.86)
  }
  lMFB[33] {pt3dclear()
	pt3dadd(78.2074, 72.7157, 4.4299, 1.53008)
	pt3dadd(78.2954, 72.907, 4.199, 1.35008)
  }
  lMFB[34] {pt3dclear()
	pt3dadd(77.228, 70.4454, 5.1818, 3.19008)
	pt3dadd(77.039, 70.5534, 5.3231, 2.87008)
  }
  lMFB[35] {pt3dclear()
	pt3dadd(77.1776, 69.1962, 4.1201, 3.14)
	pt3dadd(77.1201, 68.9082, 3.8739, 2.93008)
  }
  lMFB[36] {pt3dclear()
	pt3dadd(77.44, 70.08, 3.4, 2.72)
	pt3dadd(77.6, 70.08, 3.4, 2.72)
  }
  lMFB[37] {pt3dclear()
	pt3dadd(77.44, 70.08, 3.4, 2.72)
	pt3dadd(77.5231, 70.3103, 4.1984, 3.27008)
  }
  lMFB[38] {pt3dclear()
	pt3dadd(77.1555, 70.9099, 5.2142, 3.57008)
	pt3dadd(77.0103, 71.0056, 5.2934, 3.28)
  }
  filo[4] {pt3dclear()
	pt3dadd(77.6781, 71.5811, 5.1397, 3.1)
	pt3dadd(77.6726, 71.86, 5.1966, 2.79008)
  }
  filo[5] {pt3dclear()
	pt3dadd(77.8255, 73.4291, 4.9778, 0.86)
	pt3dadd(77.7884, 73.7129, 5.0052, 0.69008)
  }
  lMFB[39] {pt3dclear()
	pt3dadd(78.2954, 72.907, 4.199, 1.35008)
	pt3dadd(78.3323, 73.0057, 4.0639, 1.18)
  }
  lMFB[40] {pt3dclear()
	pt3dadd(77.039, 70.5534, 5.3231, 2.87008)
	pt3dadd(76.8627, 70.6054, 5.398, 2.45008)
  }
  lMFB[41] {pt3dclear()
	pt3dadd(77.1201, 68.9082, 3.8739, 2.93008)
	pt3dadd(77.0726, 68.7094, 3.6571, 2.73008)
  }
  lMFB[42] {pt3dclear()
	pt3dadd(77.6, 70.08, 3.4, 2.72)
	pt3dadd(77.5234, 70.0657, 3.5006, 3.11008)
  }
  lMFB[43] {pt3dclear()
	pt3dadd(77.0103, 71.0056, 5.2934, 3.28)
	pt3dadd(76.8649, 71.0718, 5.3939, 2.89008)
  }
  filo[6] {pt3dclear()
	pt3dadd(77.6726, 71.86, 5.1966, 2.79008)
	pt3dadd(77.6594, 72.1588, 5.2549, 2.48)
  }
  filo[7] {pt3dclear()
	pt3dadd(77.7884, 73.7129, 5.0052, 0.69008)
	pt3dadd(77.8062, 73.9174, 5.1048, 0.56)
  }
  lMFB[44] {pt3dclear()
	pt3dadd(78.3323, 73.0057, 4.0639, 1.18)
	pt3dadd(78.4178, 73.1103, 3.839, 1.16)
  }
  lMFB[45] {pt3dclear()
	pt3dadd(76.8627, 70.6054, 5.398, 2.45008)
	pt3dadd(76.6033, 70.6562, 5.3955, 2.01008)
  }
  lMFB[46] {pt3dclear()
	pt3dadd(77.0726, 68.7094, 3.6571, 2.73008)
	pt3dadd(76.9984, 68.487, 3.5046, 2.53008)
  }
  lMFB[47] {pt3dclear()
	pt3dadd(77.5234, 70.0657, 3.5006, 3.11008)
	pt3dadd(77.5097, 70.177, 3.8528, 3.36)
  }
  lMFB[48] {pt3dclear()
	pt3dadd(76.8649, 71.0718, 5.3939, 2.89008)
	pt3dadd(76.7513, 71.173, 5.4433, 2.46)
  }
  filo[8] {pt3dclear()
	pt3dadd(77.6594, 72.1588, 5.2549, 2.48)
	pt3dadd(77.703, 72.4333, 5.2809, 2.16)
  }
  filo[9] {pt3dclear()
	pt3dadd(77.8062, 73.9174, 5.1048, 0.56)
	pt3dadd(77.9328, 74.0784, 5.1441, 0.49008)
  }
  lMFB[49] {pt3dclear()
	pt3dadd(78.4178, 73.1103, 3.839, 1.16)
	pt3dadd(78.5127, 73.1072, 3.6573, 1.13008)
  }
  lMFB[50] {pt3dclear()
	pt3dadd(76.6033, 70.6562, 5.3955, 2.01008)
	pt3dadd(76.455, 70.6932, 5.3399, 1.58)
  }
  lMFB[51] {pt3dclear()
	pt3dadd(76.9984, 68.487, 3.5046, 2.53008)
	pt3dadd(76.9464, 68.3084, 3.3977, 2.33008)
  }
  lMFB[52] {pt3dclear()
	pt3dadd(76.7513, 71.173, 5.4433, 2.46)
	pt3dadd(76.5918, 71.3917, 5.56, 1.97008)
  }
  filo[10] {pt3dclear()
	pt3dadd(77.703, 72.4333, 5.2809, 2.16)
	pt3dadd(77.7502, 72.6286, 5.166, 1.9)
  }
  filo[11] {pt3dclear()
	pt3dadd(77.9328, 74.0784, 5.1441, 0.49008)
	pt3dadd(78.1136, 74.2094, 5.1686, 0.46)
  }
  lMFB[53] {pt3dclear()
	pt3dadd(78.5127, 73.1072, 3.6573, 1.13008)
	pt3dadd(78.72, 73.12, 3.4, 0.96)
  }
  lMFB[54] {pt3dclear()
	pt3dadd(76.455, 70.6932, 5.3399, 1.58)
	pt3dadd(76.3018, 70.7345, 5.3486, 1.24)
  }
  lMFB[55] {pt3dclear()
	pt3dadd(76.9464, 68.3084, 3.3977, 2.33008)
	pt3dadd(76.8942, 68.1095, 3.3228, 2.11008)
  }
  lMFB[56] {pt3dclear()
	pt3dadd(76.5918, 71.3917, 5.56, 1.97008)
	pt3dadd(76.3906, 71.4503, 5.5072, 1.52)
  }
  filo[12] {pt3dclear()
	pt3dadd(77.7502, 72.6286, 5.166, 1.9)
	pt3dadd(77.7911, 72.7955, 5.0445, 1.71008)
  }
  filo[13] {pt3dclear()
	pt3dadd(78.1136, 74.2094, 5.1686, 0.46)
  }
}
proc shape3d_4() {
  filo[13] {	pt3dadd(78.3265, 74.3104, 5.2019, 0.42)
  }
  lMFB[57] {pt3dclear()
	pt3dadd(78.72, 73.12, 3.4, 0.96)
	pt3dadd(78.9146, 73.0842, 3.4102, 0.8)
  }
  filo[14] {pt3dclear()
	pt3dadd(78.72, 73.12, 3.4, 0.96)
	pt3dadd(78.897, 73.0583, 3.4058, 0.76)
  }
  lMFB[58] {pt3dclear()
	pt3dadd(76.3018, 70.7345, 5.3486, 1.24)
	pt3dadd(75.981, 70.7182, 5.5348, 0.99008)
  }
  lMFB[59] {pt3dclear()
	pt3dadd(76.8942, 68.1095, 3.3228, 2.11008)
	pt3dadd(76.8263, 67.8476, 3.1942, 1.88)
  }
  lMFB[60] {pt3dclear()
	pt3dadd(76.3906, 71.4503, 5.5072, 1.52)
	pt3dadd(76.273, 71.5523, 5.5674, 1.16)
  }
  filo[15] {pt3dclear()
	pt3dadd(78.3265, 74.3104, 5.2019, 0.42)
	pt3dadd(78.4964, 74.4624, 5.2512, 0.4)
  }
  filo[16] {pt3dclear()
	pt3dadd(78.897, 73.0583, 3.4058, 0.76)
	pt3dadd(79.0501, 73.083, 3.2269, 0.65008)
  }
  lMFB[61] {pt3dclear()
	pt3dadd(75.981, 70.7182, 5.5348, 0.99008)
	pt3dadd(75.6704, 70.614, 5.6631, 0.82)
  }
  lMFB[62] {pt3dclear()
	pt3dadd(76.8263, 67.8476, 3.1942, 1.88)
	pt3dadd(76.7775, 67.571, 3.1375, 1.68)
  }
  lMFB[63] {pt3dclear()
	pt3dadd(76.273, 71.5523, 5.5674, 1.16)
	pt3dadd(76.0746, 71.5889, 5.6945, 0.89008)
  }
  filo[17] {pt3dclear()
	pt3dadd(78.4964, 74.4624, 5.2512, 0.4)
	pt3dadd(78.604, 74.6798, 5.2484, 0.37008)
  }
  filo[18] {pt3dclear()
	pt3dadd(79.0501, 73.083, 3.2269, 0.65008)
	pt3dadd(79.205, 73.0971, 3.0266, 0.53008)
  }
  lMFB[64] {pt3dclear()
	pt3dadd(75.6704, 70.614, 5.6631, 0.82)
	pt3dadd(75.4079, 70.6414, 5.7227, 0.73008)
  }
  lMFB[65] {pt3dclear()
	pt3dadd(76.7775, 67.571, 3.1375, 1.68)
	pt3dadd(76.7306, 67.3358, 3.071, 1.48)
  }
  lMFB[66] {pt3dclear()
	pt3dadd(76.0746, 71.5889, 5.6945, 0.89008)
	pt3dadd(75.9803, 71.7375, 5.6813, 0.76)
  }
  filo[19] {pt3dclear()
	pt3dadd(78.604, 74.6798, 5.2484, 0.37008)
	pt3dadd(78.7077, 74.8806, 5.2112, 0.33008)
  }
  filo[20] {pt3dclear()
	pt3dadd(79.205, 73.0971, 3.0266, 0.53008)
	pt3dadd(79.368, 73.0733, 2.8634, 0.44)
  }
  lMFB[67] {pt3dclear()
	pt3dadd(75.4079, 70.6414, 5.7227, 0.73008)
	pt3dadd(75.2579, 70.7182, 5.7649, 0.66)
  }
  lMFB[68] {pt3dclear()
	pt3dadd(76.7306, 67.3358, 3.071, 1.48)
	pt3dadd(76.6782, 67.0621, 3.0334, 1.3)
  }
  lMFB[69] {pt3dclear()
	pt3dadd(75.9803, 71.7375, 5.6813, 0.76)
	pt3dadd(75.7742, 71.8682, 5.7376, 0.67008)
  }
  filo[21] {pt3dclear()
	pt3dadd(78.7077, 74.8806, 5.2112, 0.33008)
	pt3dadd(78.8168, 75.0562, 5.1743, 0.3)
  }
  filo[22] {pt3dclear()
	pt3dadd(79.368, 73.0733, 2.8634, 0.44)
	pt3dadd(79.5611, 72.9879, 2.8105, 0.38)
  }
  lMFB[70] {pt3dclear()
	pt3dadd(75.2579, 70.7182, 5.7649, 0.66)
	pt3dadd(75.2964, 70.9025, 5.8207, 0.48)
  }
  lMFB[71] {pt3dclear()
	pt3dadd(76.6782, 67.0621, 3.0334, 1.3)
	pt3dadd(76.6291, 66.7842, 3.0048, 1.12)
  }
  lMFB[72] {pt3dclear()
	pt3dadd(75.7742, 71.8682, 5.7376, 0.67008)
	pt3dadd(75.6741, 72.0155, 5.6365, 0.6)
  }
  filo[23] {pt3dclear()
	pt3dadd(78.8168, 75.0562, 5.1743, 0.3)
	pt3dadd(78.8922, 75.2171, 5.0402, 0.28)
  }
  filo[24] {pt3dclear()
	pt3dadd(79.5611, 72.9879, 2.8105, 0.38)
	pt3dadd(79.8058, 72.9332, 2.7491, 0.32)
  }
  lMFB[73] {pt3dclear()
	pt3dadd(76.6291, 66.7842, 3.0048, 1.12)
	pt3dadd(76.5731, 66.5887, 2.9791, 0.96)
  }
  lMFB[74] {pt3dclear()
	pt3dadd(75.6741, 72.0155, 5.6365, 0.6)
	pt3dadd(75.6153, 72.1844, 5.491, 0.52)
  }
  filo[25] {pt3dclear()
	pt3dadd(78.8922, 75.2171, 5.0402, 0.28)
	pt3dadd(78.9875, 75.4056, 4.9729, 0.26)
  }
  filo[26] {pt3dclear()
	pt3dadd(79.8058, 72.9332, 2.7491, 0.32)
	pt3dadd(80.0384, 72.9461, 2.6474, 0.29008)
  }
  lMFB[75] {pt3dclear()
	pt3dadd(76.5731, 66.5887, 2.9791, 0.96)
	pt3dadd(76.4858, 66.4126, 2.9464, 0.82)
  }
  lMFB[76] {pt3dclear()
	pt3dadd(75.6153, 72.1844, 5.491, 0.52)
	pt3dadd(75.7521, 72.4375, 5.3336, 0.48)
  }
  filo[27] {pt3dclear()
	pt3dadd(78.9875, 75.4056, 4.9729, 0.26)
	pt3dadd(79.0634, 75.6472, 4.9806, 0.24)
  }
  filo[28] {pt3dclear()
	pt3dadd(80.0384, 72.9461, 2.6474, 0.29008)
	pt3dadd(80.3256, 72.9568, 2.5914, 0.24)
  }
  lMFB[77] {pt3dclear()
	pt3dadd(76.4858, 66.4126, 2.9464, 0.82)
	pt3dadd(76.3728, 66.2485, 2.8723, 0.71008)
  }
  filo[29] {pt3dclear()
	pt3dadd(79.0634, 75.6472, 4.9806, 0.24)
	pt3dadd(79.2125, 75.8326, 4.9687, 0.23008)
  }
  filo[30] {pt3dclear()
	pt3dadd(80.3256, 72.9568, 2.5914, 0.24)
	pt3dadd(80.6376, 72.9548, 2.5716, 0.22)
  }
  lMFB[78] {pt3dclear()
	pt3dadd(76.3728, 66.2485, 2.8723, 0.71008)
	pt3dadd(76.2798, 66.0938, 2.828, 0.64)
  }
  filo[31] {pt3dclear()
	pt3dadd(79.2125, 75.8326, 4.9687, 0.23008)
	pt3dadd(79.3042, 76.045, 5.0122, 0.21008)
  }
  filo[32] {pt3dclear()
	pt3dadd(80.6376, 72.9548, 2.5716, 0.22)
	pt3dadd(80.956, 72.9704, 2.5816, 0.24)
  }
  shaft[50] {pt3dclear()
	pt3dadd(76.2798, 66.0938, 2.828, 0.64)
	pt3dadd(76.152, 65.9252, 2.8088, 0.58)
  }
  filo[33] {pt3dclear()
	pt3dadd(79.3042, 76.045, 5.0122, 0.21008)
	pt3dadd(79.3792, 76.2931, 4.9997, 0.21008)
  }
  filo[34] {pt3dclear()
	pt3dadd(80.956, 72.9704, 2.5816, 0.24)
	pt3dadd(81.2592, 73.0064, 2.5444, 0.29008)
  }
  shaft[51] {pt3dclear()
	pt3dadd(76.152, 65.9252, 2.8088, 0.58)
	pt3dadd(76.0155, 65.7476, 2.8079, 0.56)
  }
  filo[35] {pt3dclear()
	pt3dadd(79.3792, 76.2931, 4.9997, 0.21008)
	pt3dadd(79.4678, 76.5218, 4.9534, 0.23008)
  }
  filo[36] {pt3dclear()
	pt3dadd(81.2592, 73.0064, 2.5444, 0.29008)
	pt3dadd(81.5288, 73.0392, 2.4329, 0.39008)
  }
  shaft[52] {pt3dclear()
	pt3dadd(76.0155, 65.7476, 2.8079, 0.56)
	pt3dadd(75.8712, 65.5738, 2.8151, 0.56)
  }
  filo[37] {pt3dclear()
	pt3dadd(79.4678, 76.5218, 4.9534, 0.23008)
	pt3dadd(79.5261, 76.7983, 4.9996, 0.28)
  }
  filo[38] {pt3dclear()
	pt3dadd(81.5288, 73.0392, 2.4329, 0.39008)
	pt3dadd(81.7288, 73.1197, 2.3513, 0.46)
  }
  shaft[53] {pt3dclear()
	pt3dadd(75.8712, 65.5738, 2.8151, 0.56)
	pt3dadd(75.7269, 65.4053, 2.807, 0.57008)
  }
  filo[39] {pt3dclear()
	pt3dadd(79.5261, 76.7983, 4.9996, 0.28)
	pt3dadd(79.5598, 77.0708, 4.9762, 0.35008)
  }
  filo[40] {pt3dclear()
	pt3dadd(81.7288, 73.1197, 2.3513, 0.46)
	pt3dadd(81.896, 73.19, 2.3354, 0.5)
  }
  shaft[54] {pt3dclear()
	pt3dadd(75.7269, 65.4053, 2.807, 0.57008)
	pt3dadd(75.5963, 65.2427, 2.8102, 0.59008)
  }
  filo[41] {pt3dclear()
	pt3dadd(79.5598, 77.0708, 4.9762, 0.35008)
	pt3dadd(79.635, 77.269, 4.9146, 0.43008)
  }
  filo[42] {pt3dclear()
	pt3dadd(81.896, 73.19, 2.3354, 0.5)
	pt3dadd(82.0592, 73.3065, 2.3419, 0.49008)
  }
  shaft[55] {pt3dclear()
	pt3dadd(75.5963, 65.2427, 2.8102, 0.59008)
	pt3dadd(75.4943, 65.0995, 2.7997, 0.6)
  }
  filo[43] {pt3dclear()
	pt3dadd(79.635, 77.269, 4.9146, 0.43008)
	pt3dadd(79.68, 77.44, 4.8, 0.64)
  }
  filo[44] {pt3dclear()
	pt3dadd(82.0592, 73.3065, 2.3419, 0.49008)
	pt3dadd(82.2048, 73.446, 2.3707, 0.43008)
  }
  shaft[56] {pt3dclear()
	pt3dadd(75.4943, 65.0995, 2.7997, 0.6)
	pt3dadd(75.3491, 64.9547, 2.7084, 0.58)
  }
  filo[45] {pt3dclear()
	pt3dadd(79.68, 77.44, 4.8, 0.64)
	pt3dadd(79.6656, 77.5075, 4.6411, 0.49008)
  }
  filo[46] {pt3dclear()
	pt3dadd(79.68, 77.44, 4.8, 0.64)
	pt3dadd(79.6629, 77.6267, 4.7499, 0.47008)
  }
  filo[47] {pt3dclear()
	pt3dadd(82.2048, 73.446, 2.3707, 0.43008)
	pt3dadd(82.2552, 73.6248, 2.3833, 0.32)
  }
  shaft[57] {pt3dclear()
	pt3dadd(75.3491, 64.9547, 2.7084, 0.58)
	pt3dadd(75.1848, 64.8074, 2.675, 0.56)
  }
  filo[48] {pt3dclear()
	pt3dadd(79.6656, 77.5075, 4.6411, 0.49008)
	pt3dadd(79.6933, 77.6338, 4.5638, 0.44)
  }
  filo[49] {pt3dclear()
	pt3dadd(79.6629, 77.6267, 4.7499, 0.47008)
	pt3dadd(79.6254, 77.8798, 4.7763, 0.4)
  }
  shaft[58] {pt3dclear()
	pt3dadd(75.1848, 64.8074, 2.675, 0.56)
	pt3dadd(75.0027, 64.6682, 2.6685, 0.53008)
  }
  filo[50] {pt3dclear()
	pt3dadd(79.6933, 77.6338, 4.5638, 0.44)
	pt3dadd(79.7786, 77.7698, 4.4437, 0.38)
  }
  filo[51] {pt3dclear()
	pt3dadd(79.6254, 77.8798, 4.7763, 0.4)
	pt3dadd(79.539, 78.1049, 4.7946, 0.38)
  }
  shaft[59] {pt3dclear()
	pt3dadd(75.0027, 64.6682, 2.6685, 0.53008)
	pt3dadd(74.7791, 64.5707, 2.6258, 0.49008)
  }
  filo[52] {pt3dclear()
	pt3dadd(79.7786, 77.7698, 4.4437, 0.38)
	pt3dadd(80.0056, 77.8994, 4.3862, 0.33008)
  }
  filo[53] {pt3dclear()
	pt3dadd(79.539, 78.1049, 4.7946, 0.38)
	pt3dadd(79.457, 78.347, 4.8025, 0.4)
  }
  shaft[60] {pt3dclear()
	pt3dadd(74.7791, 64.5707, 2.6258, 0.49008)
	pt3dadd(74.593, 64.437, 2.6045, 0.48)
  }
  filo[54] {pt3dclear()
	pt3dadd(80.0056, 77.8994, 4.3862, 0.33008)
	pt3dadd(80.288, 77.9552, 4.3505, 0.32)
  }
  filo[55] {pt3dclear()
	pt3dadd(79.457, 78.347, 4.8025, 0.4)
	pt3dadd(79.3138, 78.528, 4.7503, 0.46)
  }
  shaft[61] {pt3dclear()
	pt3dadd(74.593, 64.437, 2.6045, 0.48)
	pt3dadd(74.4173, 64.2967, 2.6012, 0.48)
  }
  filo[56] {pt3dclear()
	pt3dadd(80.288, 77.9552, 4.3505, 0.32)
	pt3dadd(80.5336, 78.0046, 4.2981, 0.36)
  }
  filo[57] {pt3dclear()
	pt3dadd(79.3138, 78.528, 4.7503, 0.46)
	pt3dadd(79.175, 78.7034, 4.7019, 0.51008)
  }
  shaft[62] {pt3dclear()
	pt3dadd(74.4173, 64.2967, 2.6012, 0.48)
	pt3dadd(74.2606, 64.14, 2.5932, 0.48)
  }
  filo[58] {pt3dclear()
	pt3dadd(80.5336, 78.0046, 4.2981, 0.36)
	pt3dadd(80.7248, 78.0906, 4.158, 0.44)
  }
  filo[59] {pt3dclear()
	pt3dadd(79.175, 78.7034, 4.7019, 0.51008)
	pt3dadd(79.0174, 78.8656, 4.6736, 0.49008)
  }
  shaft[63] {pt3dclear()
	pt3dadd(74.2606, 64.14, 2.5932, 0.48)
	pt3dadd(74.0989, 64.0142, 2.5555, 0.48)
  }
  filo[60] {pt3dclear()
	pt3dadd(80.7248, 78.0906, 4.158, 0.44)
	pt3dadd(80.8264, 78.1494, 4.0266, 0.5)
  }
  filo[61] {pt3dclear()
	pt3dadd(79.0174, 78.8656, 4.6736, 0.49008)
	pt3dadd(78.8494, 79.0208, 4.7162, 0.45008)
  }
  shaft[64] {pt3dclear()
	pt3dadd(74.0989, 64.0142, 2.5555, 0.48)
	pt3dadd(73.9398, 63.9324, 2.4672, 0.48)
  }
  filo[62] {pt3dclear()
	pt3dadd(80.8264, 78.1494, 4.0266, 0.5)
	pt3dadd(81.004, 78.2161, 3.9715, 0.51008)
  }
  filo[63] {pt3dclear()
	pt3dadd(78.8494, 79.0208, 4.7162, 0.45008)
	pt3dadd(78.7234, 79.2063, 4.7947, 0.42)
  }
  shaft[65] {pt3dclear()
	pt3dadd(73.9398, 63.9324, 2.4672, 0.48)
	pt3dadd(73.7706, 63.8169, 2.4254, 0.48)
  }
  filo[64] {pt3dclear()
	pt3dadd(81.004, 78.2161, 3.9715, 0.51008)
	pt3dadd(81.2808, 78.2482, 3.9452, 0.44)
  }
  filo[65] {pt3dclear()
	pt3dadd(78.7234, 79.2063, 4.7947, 0.42)
	pt3dadd(78.5926, 79.4066, 4.8449, 0.43008)
  }
  shaft[66] {pt3dclear()
	pt3dadd(73.7706, 63.8169, 2.4254, 0.48)
	pt3dadd(73.6159, 63.6741, 2.3746, 0.48)
  }
  filo[66] {pt3dclear()
	pt3dadd(81.2808, 78.2482, 3.9452, 0.44)
	pt3dadd(81.5968, 78.2722, 3.9643, 0.16)
  }
  filo[67] {pt3dclear()
	pt3dadd(78.5926, 79.4066, 4.8449, 0.43008)
	pt3dadd(78.5162, 79.6719, 4.8173, 0.51008)
  }
  shaft[67] {pt3dclear()
	pt3dadd(73.6159, 63.6741, 2.3746, 0.48)
	pt3dadd(73.4713, 63.5313, 2.3326, 0.48)
  }
  filo[68] {pt3dclear()
	pt3dadd(78.5162, 79.6719, 4.8173, 0.51008)
	pt3dadd(78.4902, 79.9471, 4.7563, 0.58)
  }
  shaft[68] {pt3dclear()
	pt3dadd(73.4713, 63.5313, 2.3326, 0.48)
	pt3dadd(73.3709, 63.3855, 2.2657, 0.48)
  }
  filo[69] {pt3dclear()
	pt3dadd(78.4902, 79.9471, 4.7563, 0.58)
	pt3dadd(78.4922, 80.1624, 4.6537, 0.6)
  }
  shaft[69] {pt3dclear()
	pt3dadd(73.3709, 63.3855, 2.2657, 0.48)
	pt3dadd(73.235, 63.2297, 2.2429, 0.48)
  }
  filo[70] {pt3dclear()
	pt3dadd(78.4922, 80.1624, 4.6537, 0.6)
	pt3dadd(78.5024, 80.3656, 4.5585, 0.55008)
  }
  shaft[70] {pt3dclear()
	pt3dadd(73.235, 63.2297, 2.2429, 0.48)
  }
}
proc shape3d_5() {
  shaft[70] {	pt3dadd(73.0891, 63.064, 2.234, 0.48)
  }
  filo[71] {pt3dclear()
	pt3dadd(78.5024, 80.3656, 4.5585, 0.55008)
	pt3dadd(78.5286, 80.6168, 4.4393, 0.44)
  }
  shaft[71] {pt3dclear()
	pt3dadd(73.0891, 63.064, 2.234, 0.48)
	pt3dadd(72.9406, 62.8974, 2.205, 0.48)
  }
  filo[72] {pt3dclear()
	pt3dadd(78.5286, 80.6168, 4.4393, 0.44)
	pt3dadd(78.6033, 80.8432, 4.3672, 0.32)
  }
  shaft[72] {pt3dclear()
	pt3dadd(72.9406, 62.8974, 2.205, 0.48)
	pt3dadd(72.791, 62.7299, 2.1839, 0.48)
  }
  filo[73] {pt3dclear()
	pt3dadd(78.6033, 80.8432, 4.3672, 0.32)
	pt3dadd(78.6526, 81.1328, 4.4065, 0.23008)
  }
  shaft[73] {pt3dclear()
	pt3dadd(72.791, 62.7299, 2.1839, 0.48)
	pt3dadd(72.6418, 62.5614, 2.1711, 0.48)
  }
  filo[74] {pt3dclear()
	pt3dadd(78.6526, 81.1328, 4.4065, 0.23008)
	pt3dadd(78.661, 81.4432, 4.3842, 0.2)
  }
  shaft[74] {pt3dclear()
	pt3dadd(72.6418, 62.5614, 2.1711, 0.48)
	pt3dadd(72.4895, 62.4017, 2.1602, 0.48)
  }
  filo[75] {pt3dclear()
	pt3dadd(78.661, 81.4432, 4.3842, 0.2)
	pt3dadd(78.6814, 81.764, 4.4125, 0.24)
  }
  shaft[75] {pt3dclear()
	pt3dadd(72.4895, 62.4017, 2.1602, 0.48)
	pt3dadd(72.3322, 62.2697, 2.1267, 0.48)
  }
  filo[76] {pt3dclear()
	pt3dadd(78.6814, 81.764, 4.4125, 0.24)
	pt3dadd(78.6758, 82.076, 4.4036, 0.32)
  }
  shaft[76] {pt3dclear()
	pt3dadd(72.3322, 62.2697, 2.1267, 0.48)
	pt3dadd(72.1754, 62.1877, 2.0253, 0.48)
  }
  filo[77] {pt3dclear()
	pt3dadd(78.6758, 82.076, 4.4036, 0.32)
	pt3dadd(78.6684, 82.3496, 4.3466, 0.42)
  }
  shaft[77] {pt3dclear()
	pt3dadd(72.1754, 62.1877, 2.0253, 0.48)
	pt3dadd(72.0109, 62.0639, 1.9845, 0.48)
  }
  filo[78] {pt3dclear()
	pt3dadd(78.6684, 82.3496, 4.3466, 0.42)
	pt3dadd(78.5947, 82.5184, 4.2093, 0.5)
  }
  shaft[78] {pt3dclear()
	pt3dadd(72.0109, 62.0639, 1.9845, 0.48)
	pt3dadd(71.8488, 61.9162, 1.954, 0.54)
  }
  filo[79] {pt3dclear()
	pt3dadd(78.5947, 82.5184, 4.2093, 0.5)
	pt3dadd(78.6954, 82.5504, 3.9963, 0.48)
  }
  shaft[79] {pt3dclear()
	pt3dadd(71.8488, 61.9162, 1.954, 0.54)
	pt3dadd(71.6998, 61.7507, 1.9112, 0.59008)
	pt3dadd(71.5502, 61.5832, 1.8776, 0.62)
	pt3dadd(71.4059, 61.4094, 1.863, 0.62)
	pt3dadd(71.2729, 61.2194, 1.8828, 0.58)
	pt3dadd(71.1858, 60.9768, 1.8952, 0.54)
	pt3dadd(71.0845, 60.7545, 1.9471, 0.49008)
	pt3dadd(71.0528, 60.4737, 1.9688, 0.48)
	pt3dadd(71.0163, 60.2062, 2.0094, 0.48)
	pt3dadd(70.9601, 60.0118, 2.1056, 0.51008)
	pt3dadd(70.8526, 59.8449, 2.169, 0.57008)
	pt3dadd(70.738, 59.6901, 2.2232, 0.64)
	pt3dadd(70.6574, 59.561, 2.305, 0.71008)
	pt3dadd(70.56, 59.52, 2.4, 0.8)
  }
  shaft[80] {pt3dclear()
	pt3dadd(70.56, 59.52, 2.4, 0.8)
	pt3dadd(70.583, 59.3203, 2.4429, 0.8)
  }
  shaft[81] {pt3dclear()
	pt3dadd(70.56, 59.52, 2.4, 0.8)
	pt3dadd(70.5122, 59.3681, 2.4065, 0.79008)
	pt3dadd(70.37, 59.2246, 2.4132, 0.76)
	pt3dadd(70.2165, 59.0647, 2.4087, 0.69008)
	pt3dadd(70.0391, 58.922, 2.3903, 0.62)
	pt3dadd(69.8384, 58.8011, 2.3883, 0.57008)
	pt3dadd(69.686, 58.6345, 2.399, 0.52)
	pt3dadd(69.4923, 58.5086, 2.4147, 0.5)
	pt3dadd(69.3439, 58.3374, 2.4431, 0.48)
	pt3dadd(69.2348, 58.1248, 2.4462, 0.48)
	pt3dadd(69.0929, 57.9463, 2.4232, 0.48)
	pt3dadd(68.9366, 57.7842, 2.3983, 0.48)
	pt3dadd(68.775, 57.6272, 2.4036, 0.48)
	pt3dadd(68.5912, 57.4979, 2.4075, 0.48)
	pt3dadd(68.3937, 57.399, 2.3821, 0.48)
	pt3dadd(68.2666, 57.2946, 2.2894, 0.48)
	pt3dadd(68.0943, 57.1974, 2.2252, 0.48)
	pt3dadd(67.8721, 57.1354, 2.1479, 0.48)
	pt3dadd(67.6818, 57.0817, 2.0372, 0.48)
	pt3dadd(67.4818, 56.9926, 2.0004, 0.48)
	pt3dadd(67.239, 56.921, 1.9985, 0.48)
	pt3dadd(67.0473, 56.7929, 1.9947, 0.48)
	pt3dadd(66.874, 56.6478, 1.9788, 0.48)
	pt3dadd(66.704, 56.4982, 1.9648, 0.48)
	pt3dadd(66.5334, 56.347, 1.9562, 0.48)
	pt3dadd(66.3718, 56.186, 1.9589, 0.48)
	pt3dadd(66.2268, 56.0125, 1.9368, 0.48)
	pt3dadd(66.0894, 55.8334, 1.9449, 0.48)
	pt3dadd(65.9814, 55.6288, 1.9539, 0.48)
	pt3dadd(65.8908, 55.3965, 1.9439, 0.54)
	pt3dadd(65.7672, 55.2076, 1.9405, 0.59008)
	pt3dadd(65.6406, 55.045, 1.9147, 0.66)
	pt3dadd(65.5696, 54.8924, 1.8571, 0.72)
	pt3dadd(65.6, 54.72, 1.8, 0.8)
  }
  shaft[82] {pt3dclear()
	pt3dadd(65.6, 54.72, 1.8, 0.8)
	pt3dadd(65.4849, 54.6845, 1.798, 0.8)
  }
  shaft[83] {pt3dclear()
	pt3dadd(65.6, 54.72, 1.8, 0.8)
	pt3dadd(65.4417, 54.6795, 1.825, 0.82)
	pt3dadd(65.2985, 54.5366, 1.8201, 0.79008)
	pt3dadd(65.1626, 54.3776, 1.8102, 0.73008)
	pt3dadd(65.0503, 54.238, 1.8086, 0.66)
	pt3dadd(64.892, 54.076, 1.7928, 0.57008)
	pt3dadd(64.658, 53.9274, 1.7946, 0.48)
	pt3dadd(64.4391, 53.8084, 1.8197, 0.48)
	pt3dadd(64.1967, 53.7174, 1.8395, 0.48)
	pt3dadd(63.9715, 53.6252, 1.8459, 0.48)
	pt3dadd(63.7235, 53.5514, 1.8402, 0.48)
	pt3dadd(63.5209, 53.4372, 1.8111, 0.48)
	pt3dadd(63.3208, 53.3186, 1.801, 0.48)
	pt3dadd(63.0917, 53.2144, 1.7875, 0.48)
	pt3dadd(62.9018, 53.099, 1.8345, 0.58)
	pt3dadd(62.7236, 53.007, 1.8946, 0.71008)
	pt3dadd(62.5505, 52.9526, 1.9726, 0.79008)
	pt3dadd(62.3798, 52.8684, 2.0208, 0.78)
	pt3dadd(62.2102, 52.7992, 2.0964, 0.71008)
	pt3dadd(62.0184, 52.7065, 2.1374, 0.59008)
	pt3dadd(61.7798, 52.631, 2.1458, 0.49008)
	pt3dadd(61.5787, 52.5152, 2.1355, 0.48)
	pt3dadd(61.3862, 52.385, 2.1589, 0.48)
	pt3dadd(61.1587, 52.2822, 2.1612, 0.48)
	pt3dadd(60.9644, 52.1597, 2.1745, 0.48)
	pt3dadd(60.7861, 52.033, 2.1644, 0.48)
	pt3dadd(60.6142, 51.9186, 2.1504, 0.48)
	pt3dadd(60.4536, 51.8316, 2.0821, 0.48)
	pt3dadd(60.2732, 51.72, 2.029, 0.48)
	pt3dadd(60.0427, 51.6382, 2.0075, 0.48)
	pt3dadd(59.9026, 51.4566, 2.0124, 0.48)
	pt3dadd(59.793, 51.2458, 2.0061, 0.48)
	pt3dadd(59.6474, 51.0695, 2.028, 0.48)
	pt3dadd(59.5093, 50.8879, 2.0442, 0.48)
	pt3dadd(59.3384, 50.7505, 2.0002, 0.48)
	pt3dadd(59.1826, 50.6162, 1.9874, 0.48)
	pt3dadd(59.0324, 50.5234, 1.9621, 0.48)
	pt3dadd(58.8634, 50.4122, 1.8463, 0.48)
	pt3dadd(58.6928, 50.2792, 1.7808, 0.48)
	pt3dadd(58.5071, 50.1401, 1.8107, 0.48)
	pt3dadd(58.277, 50.043, 1.8185, 0.48)
	pt3dadd(58.0803, 49.9228, 1.8262, 0.56)
	pt3dadd(57.9042, 49.7905, 1.828, 0.67008)
	pt3dadd(57.7361, 49.6773, 1.8244, 0.77008)
	pt3dadd(57.6, 49.6, 1.8, 0.96)
  }
  shaft[84] {pt3dclear()
	pt3dadd(57.6, 49.6, 1.8, 0.96)
	pt3dadd(57.4438, 49.5926, 1.8487, 0.9)
  }
  shaft[85] {pt3dclear()
	pt3dadd(57.6, 49.6, 1.8, 0.96)
	pt3dadd(57.5262, 49.57, 1.8096, 0.94)
  }
  shaft[86] {pt3dclear()
	pt3dadd(57.4438, 49.5926, 1.8487, 0.9)
	pt3dadd(57.5383, 49.7178, 2.037, 0.8)
  }
  shaft[87] {pt3dclear()
	pt3dadd(57.5262, 49.57, 1.8096, 0.94)
	pt3dadd(57.3032, 49.5131, 1.7636, 0.89008)
	pt3dadd(57.0758, 49.4855, 1.6773, 0.81008)
	pt3dadd(56.7907, 49.4689, 1.6117, 0.7)
	pt3dadd(56.4805, 49.4791, 1.5512, 0.58)
	pt3dadd(56.1586, 49.4948, 1.5716, 0.48)
	pt3dadd(55.8362, 49.4926, 1.6058, 0.48)
	pt3dadd(55.5182, 49.4589, 1.6056, 0.48)
	pt3dadd(55.2049, 49.4507, 1.6042, 0.48)
	pt3dadd(54.9293, 49.3853, 1.568, 0.48)
	pt3dadd(54.7147, 49.2964, 1.5904, 0.48)
	pt3dadd(54.5375, 49.1604, 1.5787, 0.48)
	pt3dadd(54.3703, 49.0136, 1.5786, 0.48)
	pt3dadd(54.2181, 48.873, 1.526, 0.48)
	pt3dadd(54.0717, 48.7706, 1.4585, 0.48)
	pt3dadd(53.9119, 48.6386, 1.4344, 0.48)
	pt3dadd(53.7432, 48.4966, 1.4122, 0.48)
	pt3dadd(53.5709, 48.3514, 1.3877, 0.48)
	pt3dadd(53.3938, 48.2065, 1.404, 0.48)
	pt3dadd(53.2414, 48.0378, 1.3913, 0.48)
	pt3dadd(53.0986, 47.8597, 1.4044, 0.48)
	pt3dadd(52.9615, 47.6771, 1.4135, 0.48)
	pt3dadd(52.823, 47.4992, 1.3924, 0.48)
	pt3dadd(52.6706, 47.3427, 1.3354, 0.48)
	pt3dadd(52.5225, 47.2064, 1.2319, 0.48)
	pt3dadd(52.4108, 47.0862, 1.1959, 0.48)
	pt3dadd(52.2496, 46.9588, 1.1941, 0.48)
	pt3dadd(52.0162, 46.8765, 1.2009, 0.48)
	pt3dadd(51.8032, 46.7625, 1.2437, 0.48)
	pt3dadd(51.5506, 46.6911, 1.2349, 0.48)
	pt3dadd(51.3269, 46.5948, 1.2573, 0.48)
	pt3dadd(51.0786, 46.509, 1.2529, 0.48)
	pt3dadd(50.8542, 46.4128, 1.2391, 0.48)
	pt3dadd(50.6022, 46.3318, 1.2398, 0.48)
	pt3dadd(50.3706, 46.2398, 1.2286, 0.5)
	pt3dadd(50.0916, 46.1768, 1.226, 0.58)
	pt3dadd(49.8128, 46.1133, 1.2283, 0.67008)
	pt3dadd(49.6132, 46.0843, 1.2126, 0.75008)
	pt3dadd(49.44, 46.08, 1.2, 0.8)
  }
  shaft[88] {pt3dclear()
	pt3dadd(49.44, 46.08, 1.2, 0.8)
	pt3dadd(49.5487, 45.9893, 1.2738, 0.8)
  }
  shaft[89] {pt3dclear()
	pt3dadd(49.44, 46.08, 1.2, 0.8)
	pt3dadd(49.293, 46.0213, 1.2266, 0.69008)
	pt3dadd(49.1226, 45.9483, 1.2495, 0.58)
	pt3dadd(48.9462, 45.897, 1.3146, 0.48)
	pt3dadd(48.7506, 45.8122, 1.3622, 0.48)
	pt3dadd(48.5028, 45.7449, 1.3601, 0.48)
	pt3dadd(48.2884, 45.6313, 1.3786, 0.48)
	pt3dadd(48.0454, 45.5459, 1.3837, 0.48)
	pt3dadd(47.8342, 45.4488, 1.3773, 0.48)
	pt3dadd(47.6306, 45.3367, 1.3855, 0.48)
	pt3dadd(47.4012, 45.2402, 1.3773, 0.48)
	pt3dadd(47.221, 45.098, 1.3657, 0.48)
	pt3dadd(47.0683, 44.9308, 1.3525, 0.48)
	pt3dadd(46.9335, 44.7463, 1.3636, 0.48)
	pt3dadd(46.8384, 44.5217, 1.3785, 0.48)
	pt3dadd(46.6958, 44.345, 1.39, 0.48)
	pt3dadd(46.5109, 44.2104, 1.3876, 0.48)
	pt3dadd(46.2762, 44.1248, 1.3899, 0.48)
	pt3dadd(46.0797, 44.0067, 1.406, 0.48)
	pt3dadd(45.8944, 43.8827, 1.4469, 0.48)
	pt3dadd(45.7023, 43.7548, 1.4479, 0.48)
  }
}
proc shape3d_6() {
  shaft[89] {	pt3dadd(45.4579, 43.676, 1.4085, 0.48)
	pt3dadd(45.2382, 43.5734, 1.3725, 0.48)
	pt3dadd(44.992, 43.4937, 1.4155, 0.48)
	pt3dadd(44.7903, 43.3765, 1.4036, 0.48)
	pt3dadd(44.5926, 43.2597, 1.3809, 0.48)
	pt3dadd(44.3838, 43.1591, 1.3726, 0.5)
	pt3dadd(44.2466, 43.0212, 1.3725, 0.5)
	pt3dadd(44.047, 42.853, 1.3765, 0.49008)
	pt3dadd(43.8787, 42.6854, 1.3713, 0.48)
	pt3dadd(43.7218, 42.5224, 1.3564, 0.48)
	pt3dadd(43.5768, 42.3484, 1.3437, 0.48)
	pt3dadd(43.4657, 42.1379, 1.3421, 0.48)
	pt3dadd(43.327, 41.9632, 1.3478, 0.48)
	pt3dadd(43.1856, 41.8207, 1.287, 0.48)
	pt3dadd(43.051, 41.7143, 1.2071, 0.48)
	pt3dadd(42.8864, 41.5953, 1.1265, 0.5)
	pt3dadd(42.72, 41.44, 1.2, 0.64)
  }
  shaft[90] {pt3dclear()
	pt3dadd(42.72, 41.44, 1.2, 0.64)
	pt3dadd(42.7411, 41.5085, 1.0557, 0.48)
  }
  shaft[91] {pt3dclear()
	pt3dadd(42.72, 41.44, 1.2, 0.64)
	pt3dadd(42.6994, 41.442, 0.984, 0.62)
	pt3dadd(42.5831, 41.3969, 0.817, 0.6)
	pt3dadd(42.4394, 41.3193, 0.7267, 0.56)
	pt3dadd(42.3298, 41.2617, 0.5867, 0.52)
	pt3dadd(42.1204, 41.2018, 0.4615, 0.48)
	pt3dadd(41.9282, 41.1086, 0.3991, 0.48)
	pt3dadd(41.7465, 40.9813, 0.3943, 0.48)
	pt3dadd(41.5511, 40.8604, 0.3923, 0.48)
	pt3dadd(41.3098, 40.7887, 0.3926, 0.48)
	pt3dadd(41.1147, 40.6986, 0.4118, 0.48)
	pt3dadd(40.9366, 40.6382, 0.4339, 0.48)
	pt3dadd(40.7417, 40.5413, 0.4984, 0.48)
	pt3dadd(40.5004, 40.465, 0.5495, 0.48)
	pt3dadd(40.283, 40.3638, 0.5928, 0.48)
	pt3dadd(40.0428, 40.273, 0.6031, 0.48)
	pt3dadd(39.8498, 40.1342, 0.597, 0.48)
	pt3dadd(39.6418, 40.0222, 0.5868, 0.48)
	pt3dadd(39.3864, 39.972, 0.6167, 0.48)
	pt3dadd(39.1754, 39.9215, 0.6818, 0.5)
	pt3dadd(38.9735, 39.8158, 0.8179, 0.56)
	pt3dadd(38.869, 39.7101, 0.9284, 0.62)
	pt3dadd(38.7574, 39.6419, 1.0141, 0.63008)
	pt3dadd(38.6616, 39.5277, 1.1226, 0.61008)
	pt3dadd(38.5215, 39.3843, 1.177, 0.55008)
	pt3dadd(38.3703, 39.2262, 1.2127, 0.48)
	pt3dadd(38.2155, 39.0617, 1.2212, 0.48)
	pt3dadd(38.0451, 38.9054, 1.2064, 0.48)
	pt3dadd(37.9032, 38.7222, 1.2045, 0.48)
	pt3dadd(37.8402, 38.4692, 1.2111, 0.48)
	pt3dadd(37.7104, 38.2802, 1.2447, 0.48)
	pt3dadd(37.5458, 38.1223, 1.2361, 0.48)
	pt3dadd(37.4014, 37.953, 1.2509, 0.48)
	pt3dadd(37.2634, 37.7834, 1.2596, 0.48)
	pt3dadd(37.1433, 37.6161, 1.2825, 0.48)
	pt3dadd(37.0473, 37.4659, 1.3582, 0.48)
	pt3dadd(36.9083, 37.3094, 1.3726, 0.48)
	pt3dadd(36.7664, 37.1416, 1.3662, 0.48)
	pt3dadd(36.6751, 36.965, 1.4508, 0.48)
	pt3dadd(36.5926, 36.8157, 1.5615, 0.48)
	pt3dadd(36.4649, 36.6825, 1.6289, 0.48)
	pt3dadd(36.3293, 36.5843, 1.7283, 0.48)
	pt3dadd(36.1648, 36.4834, 1.8092, 0.48)
	pt3dadd(36.0087, 36.3548, 1.8932, 0.48)
	pt3dadd(35.8501, 36.279, 1.9592, 0.48)
	pt3dadd(35.6729, 36.1587, 1.9436, 0.48)
	pt3dadd(35.4757, 36.0486, 1.9959, 0.48)
	pt3dadd(35.2351, 35.9696, 2.0292, 0.48)
	pt3dadd(35.0501, 35.817, 1.9983, 0.48)
	pt3dadd(34.8458, 35.7065, 1.9677, 0.48)
	pt3dadd(34.5954, 35.635, 1.9633, 0.48)
	pt3dadd(34.3607, 35.5606, 2.0029, 0.48)
	pt3dadd(34.0725, 35.5261, 2.0099, 0.48)
	pt3dadd(33.761, 35.5135, 2.0031, 0.48)
	pt3dadd(33.4478, 35.5124, 1.9924, 0.48)
	pt3dadd(33.1645, 35.4564, 1.9954, 0.48)
	pt3dadd(32.9465, 35.3689, 1.9442, 0.52)
	pt3dadd(32.7603, 35.3173, 1.895, 0.58)
	pt3dadd(32.64, 35.2, 1.8, 0.64)
  }
  shaft[92] {pt3dclear()
	pt3dadd(32.64, 35.2, 1.8, 0.64)
	pt3dadd(32.4568, 35.2294, 1.8039, 0.64)
  }
  shaft[93] {pt3dclear()
	pt3dadd(32.64, 35.2, 1.8, 0.64)
	pt3dadd(32.4706, 35.2071, 1.7749, 0.63008)
	pt3dadd(32.3099, 35.1614, 1.6756, 0.62)
	pt3dadd(32.145, 35.0615, 1.6113, 0.56)
	pt3dadd(31.9787, 34.9526, 1.553, 0.48)
	pt3dadd(31.8146, 34.8802, 1.4389, 0.48)
	pt3dadd(31.6507, 34.7615, 1.3661, 0.48)
	pt3dadd(31.4951, 34.5942, 1.4012, 0.48)
	pt3dadd(31.3309, 34.4402, 1.4111, 0.48)
	pt3dadd(31.1656, 34.3013, 1.3817, 0.48)
	pt3dadd(30.9852, 34.203, 1.3479, 0.48)
	pt3dadd(30.7445, 34.0808, 1.3688, 0.48)
	pt3dadd(30.545, 33.9501, 1.3956, 0.48)
	pt3dadd(30.3442, 33.8333, 1.4232, 0.48)
	pt3dadd(30.1006, 33.7511, 1.3931, 0.48)
	pt3dadd(29.8815, 33.6458, 1.3975, 0.48)
	pt3dadd(29.6287, 33.5758, 1.3814, 0.48)
	pt3dadd(29.4138, 33.4807, 1.3593, 0.48)
	pt3dadd(29.2453, 33.3514, 1.4157, 0.48)
	pt3dadd(29.1035, 33.2421, 1.4795, 0.48)
	pt3dadd(28.959, 33.1041, 1.6046, 0.48)
	pt3dadd(28.8131, 32.9476, 1.65, 0.48)
	pt3dadd(28.6638, 32.7807, 1.6414, 0.48)
	pt3dadd(28.5248, 32.5979, 1.6187, 0.48)
	pt3dadd(28.4231, 32.379, 1.6102, 0.48)
	pt3dadd(28.2569, 32.2258, 1.6113, 0.48)
	pt3dadd(28.0334, 32.1282, 1.6508, 0.48)
	pt3dadd(27.825, 32.0217, 1.6578, 0.48)
	pt3dadd(27.6304, 31.8942, 1.6541, 0.48)
	pt3dadd(27.4132, 31.7806, 1.6511, 0.48)
	pt3dadd(27.246, 31.619, 1.6396, 0.48)
	pt3dadd(27.0786, 31.4675, 1.6383, 0.51008)
	pt3dadd(26.911, 31.3181, 1.6355, 0.55008)
	pt3dadd(26.72, 31.2, 1.6, 0.64)
  }
  shaft[94] {pt3dclear()
	pt3dadd(26.72, 31.2, 1.6, 0.64)
	pt3dadd(26.6766, 31.044, 1.5691, 0.86)
  }
  shaft[95] {pt3dclear()
	pt3dadd(26.72, 31.2, 1.6, 0.64)
	pt3dadd(26.5886, 31.1646, 1.6838, 0.8)
  }
  shaft[96] {pt3dclear()
	pt3dadd(26.6766, 31.044, 1.5691, 0.86)
	pt3dadd(26.5617, 30.8766, 1.5483, 0.91008)
	pt3dadd(26.4278, 30.7021, 1.5217, 0.91008)
	pt3dadd(26.3023, 30.5239, 1.5236, 0.82)
	pt3dadd(26.2048, 30.3557, 1.5226, 0.68)
	pt3dadd(26.0557, 30.1813, 1.5255, 0.54)
	pt3dadd(25.8875, 29.9647, 1.5577, 0.48)
	pt3dadd(25.769, 29.7576, 1.6113, 0.48)
	pt3dadd(25.6258, 29.5808, 1.6492, 0.48)
	pt3dadd(25.4897, 29.3934, 1.6426, 0.48)
	pt3dadd(25.4043, 29.1571, 1.6077, 0.48)
	pt3dadd(25.2742, 28.9699, 1.5766, 0.48)
	pt3dadd(25.1378, 28.799, 1.5575, 0.48)
	pt3dadd(25.0044, 28.648, 1.5222, 0.48)
	pt3dadd(24.925, 28.5136, 1.4116, 0.48)
	pt3dadd(24.8048, 28.4218, 1.2967, 0.48)
	pt3dadd(24.6635, 28.277, 1.2386, 0.48)
	pt3dadd(24.5835, 28.045, 1.1994, 0.48)
	pt3dadd(24.4669, 27.8264, 1.1923, 0.48)
	pt3dadd(24.3413, 27.5803, 1.2247, 0.48)
	pt3dadd(24.2425, 27.3966, 1.1996, 0.48)
	pt3dadd(24.1213, 27.2169, 1.1663, 0.48)
	pt3dadd(24.0103, 27.0165, 1.1535, 0.48)
	pt3dadd(23.9269, 26.7766, 1.1657, 0.48)
	pt3dadd(23.8004, 26.5799, 1.1778, 0.48)
	pt3dadd(23.6989, 26.371, 1.1949, 0.48)
	pt3dadd(23.6053, 26.135, 1.1958, 0.48)
	pt3dadd(23.4805, 25.9375, 1.1798, 0.48)
	pt3dadd(23.3949, 25.7229, 1.1995, 0.48)
	pt3dadd(23.314, 25.4774, 1.2148, 0.48)
	pt3dadd(23.2219, 25.2522, 1.2034, 0.48)
	pt3dadd(23.1556, 24.9972, 1.2172, 0.48)
	pt3dadd(23.0557, 24.7757, 1.2036, 0.48)
	pt3dadd(22.97, 24.5345, 1.2204, 0.48)
	pt3dadd(22.8494, 24.339, 1.2278, 0.48)
	pt3dadd(22.7251, 24.1536, 1.2118, 0.48)
	pt3dadd(22.5828, 23.9714, 1.2049, 0.48)
	pt3dadd(22.4995, 23.7345, 1.2312, 0.48)
	pt3dadd(22.3594, 23.553, 1.2224, 0.48)
	pt3dadd(22.2156, 23.3796, 1.1867, 0.48)
	pt3dadd(22.0803, 23.1991, 1.2057, 0.48)
	pt3dadd(21.9103, 23.0533, 1.2343, 0.48)
	pt3dadd(21.7289, 22.9202, 1.2505, 0.48)
	pt3dadd(21.5397, 22.7894, 1.2357, 0.48)
	pt3dadd(21.3059, 22.6978, 1.2495, 0.48)
	pt3dadd(21.0997, 22.5881, 1.2367, 0.48)
	pt3dadd(20.9092, 22.4584, 1.2077, 0.48)
	pt3dadd(20.7105, 22.3321, 1.1652, 0.48)
	pt3dadd(20.5546, 22.1993, 1.1137, 0.54)
	pt3dadd(20.4388, 22.0879, 1.0208, 0.63008)
	pt3dadd(20.2879, 21.983, 0.9741, 0.73008)
	pt3dadd(20.1346, 21.913, 0.9472, 0.83008)
	pt3dadd(20, 21.76, 1, 0.96)
  }
  shaft[97] {pt3dclear()
	pt3dadd(20, 21.76, 1, 0.96)
	pt3dadd(19.9053, 21.6494, 0.9775, 1)
  }
  shaft[98] {pt3dclear()
	pt3dadd(20, 21.76, 1, 0.96)
	pt3dadd(19.8352, 21.7155, 0.9281, 1.04)
  }
  shaft[99] {pt3dclear()
	pt3dadd(19.9053, 21.6494, 0.9775, 1)
	pt3dadd(19.8002, 21.8302, 0.9278, 0.96)
  }
  shaft[100] {pt3dclear()
	pt3dadd(19.8352, 21.7155, 0.9281, 1.04)
	pt3dadd(19.6717, 21.6002, 0.9487, 1.04)
	pt3dadd(19.53, 21.4702, 0.9655, 1)
	pt3dadd(19.435, 21.3889, 1.0202, 0.94)
	pt3dadd(19.311, 21.2511, 1.1914, 0.83008)
	pt3dadd(19.1689, 21.1119, 1.2932, 0.71008)
	pt3dadd(19.0196, 20.9646, 1.3477, 0.6)
	pt3dadd(18.8697, 20.8147, 1.3924, 0.49008)
	pt3dadd(18.7134, 20.6794, 1.419, 0.48)
	pt3dadd(18.5665, 20.588, 1.5278, 0.48)
	pt3dadd(18.3994, 20.4714, 1.5845, 0.48)
	pt3dadd(18.2347, 20.3256, 1.6067, 0.48)
	pt3dadd(18.0664, 20.1744, 1.6062, 0.48)
	pt3dadd(17.924, 19.997, 1.5976, 0.48)
	pt3dadd(17.7714, 19.8354, 1.5929, 0.48)
	pt3dadd(17.649, 19.6677, 1.604, 0.48)
	pt3dadd(17.5516, 19.5198, 1.6616, 0.48)
	pt3dadd(17.4051, 19.3714, 1.7625, 0.48)
	pt3dadd(17.3037, 19.169, 1.7928, 0.48)
	pt3dadd(17.2121, 18.9331, 1.7938, 0.48)
	pt3dadd(17.0782, 18.742, 1.8307, 0.48)
	pt3dadd(16.9756, 18.5322, 1.7988, 0.48)
	pt3dadd(16.9042, 18.2824, 1.8011, 0.48)
  }
}
proc shape3d_7() {
  shaft[100] {	pt3dadd(16.8132, 18.0566, 1.8334, 0.48)
	pt3dadd(16.7322, 17.8142, 1.8366, 0.48)
	pt3dadd(16.6112, 17.6225, 1.8372, 0.48)
	pt3dadd(16.4821, 17.4542, 1.7866, 0.48)
	pt3dadd(16.3478, 17.3058, 1.696, 0.49008)
	pt3dadd(16.2146, 17.2101, 1.6483, 0.48)
	pt3dadd(16.0887, 17.0894, 1.6201, 0.48)
	pt3dadd(15.8591, 16.9647, 1.5883, 0.48)
	pt3dadd(15.6338, 16.8584, 1.5724, 0.48)
	pt3dadd(15.3502, 16.8236, 1.5931, 0.48)
	pt3dadd(15.094, 16.7339, 1.6161, 0.48)
	pt3dadd(14.8975, 16.6193, 1.5782, 0.48)
	pt3dadd(14.7181, 16.5235, 1.5359, 0.48)
	pt3dadd(14.544, 16.4605, 1.4624, 0.51008)
	pt3dadd(14.3559, 16.3546, 1.4464, 0.58)
	pt3dadd(14.1364, 16.2532, 1.4705, 0.67008)
	pt3dadd(13.971, 16.1353, 1.4833, 0.77008)
	pt3dadd(13.92, 16, 1.4, 0.96)
  }
  shaft[101] {pt3dclear()
	pt3dadd(13.92, 16, 1.4, 0.96)
	pt3dadd(13.7221, 15.8539, 1.3797, 0.92)
  }
  shaft[102] {pt3dclear()
	pt3dadd(13.92, 16, 1.4, 0.96)
	pt3dadd(13.7266, 15.9221, 1.448, 1.04)
  }
  shaft[103] {pt3dclear()
	pt3dadd(13.7221, 15.8539, 1.3797, 0.92)
	pt3dadd(13.702, 16.0354, 1.5922, 0.96)
  }
  sMFB[8] {pt3dclear()
	pt3dadd(13.7266, 15.9221, 1.448, 1.04)
	pt3dadd(13.5826, 15.8307, 1.4224, 1.08)
	pt3dadd(13.4357, 15.6834, 1.4005, 1.08)
  }
  shaft[104] {pt3dclear()
	pt3dadd(13.4357, 15.6834, 1.4005, 1.01008)
	pt3dadd(13.2997, 15.5074, 1.3834, 1.01008)
	pt3dadd(13.1837, 15.3086, 1.3847, 0.88)
	pt3dadd(13.1169, 15.0582, 1.3718, 0.7)
	pt3dadd(13.0296, 14.8275, 1.3343, 0.52)
	pt3dadd(12.9808, 14.5511, 1.3313, 0.48)
	pt3dadd(12.899, 14.2954, 1.3964, 0.48)
	pt3dadd(12.7493, 14.1137, 1.3969, 0.48)
	pt3dadd(12.6001, 13.9462, 1.3822, 0.48)
	pt3dadd(12.4452, 13.7844, 1.382, 0.48)
	pt3dadd(12.3038, 13.6108, 1.3922, 0.48)
	pt3dadd(12.174, 13.4229, 1.3872, 0.48)
	pt3dadd(12.0825, 13.1966, 1.3905, 0.48)
	pt3dadd(11.9019, 13.0579, 1.3809, 0.48)
	pt3dadd(11.7695, 12.8703, 1.3842, 0.48)
	pt3dadd(11.5562, 12.7637, 1.3785, 0.48)
	pt3dadd(11.3548, 12.6482, 1.3859, 0.48)
	pt3dadd(11.2022, 12.4774, 1.3898, 0.48)
	pt3dadd(11.0345, 12.3283, 1.3956, 0.48)
	pt3dadd(10.8605, 12.1971, 1.3757, 0.48)
	pt3dadd(10.6973, 12.0754, 1.3311, 0.48)
	pt3dadd(10.5407, 11.991, 1.2406, 0.48)
	pt3dadd(10.3727, 11.874, 1.1919, 0.48)
	pt3dadd(10.1862, 11.747, 1.1675, 0.48)
	pt3dadd(9.9572, 11.6493, 1.1335, 0.48)
	pt3dadd(9.75424, 11.539, 1.1154, 0.48)
	pt3dadd(9.56848, 11.423, 1.1347, 0.48)
	pt3dadd(9.37816, 11.3349, 1.1485, 0.48)
	pt3dadd(9.1432, 11.2009, 1.161, 0.48)
	pt3dadd(8.95352, 11.0574, 1.1955, 0.48)
	pt3dadd(8.77464, 10.9214, 1.2357, 0.48)
	pt3dadd(8.58072, 10.7964, 1.224, 0.48)
	pt3dadd(8.34608, 10.6987, 1.2441, 0.48)
	pt3dadd(8.12264, 10.6038, 1.2086, 0.48)
	pt3dadd(7.8792, 10.5212, 1.1877, 0.48)
	pt3dadd(7.67824, 10.4038, 1.1885, 0.48)
	pt3dadd(7.4772, 10.2877, 1.1691, 0.48)
	pt3dadd(7.2436, 10.1884, 1.1955, 0.48)
	pt3dadd(7.05288, 10.0455, 1.2121, 0.48)
	pt3dadd(6.83616, 9.95952, 1.2031, 0.48)
	pt3dadd(6.54648, 9.94624, 1.2172, 0.48)
	pt3dadd(6.24848, 9.9108, 1.1968, 0.48)
	pt3dadd(5.97648, 9.8472, 1.1706, 0.48)
	pt3dadd(5.77016, 9.75648, 1.1642, 0.48)
	pt3dadd(5.58584, 9.67336, 1.1254, 0.48)
	pt3dadd(5.3884, 9.63408, 1.0466, 0.48)
	pt3dadd(5.1412, 9.58688, 1.0086, 0.48)
	pt3dadd(4.92576, 9.48544, 0.9647, 0.48)
	pt3dadd(4.69664, 9.3704, 0.9735, 0.48)
	pt3dadd(4.50816, 9.23392, 0.986, 0.48)
	pt3dadd(4.32792, 9.11536, 0.9807, 0.51008)
	pt3dadd(4.15616, 9.02184, 0.924, 0.59008)
	pt3dadd(3.99592, 8.96752, 0.8188, 0.63008)
	pt3dadd(3.84128, 8.91976, 0.7478, 0.64)
	pt3dadd(3.70672, 8.86496, 0.6267, 0.61008)
	pt3dadd(3.66208, 8.91968, 0.5277, 0.48)
	pt3dadd(3.47616, 8.7832, 0.4889, 0.48)
	pt3dadd(3.24864, 8.69064, 0.4995, 0.48)
	pt3dadd(3.10376, 8.54376, 0.4431, 0.48)
	pt3dadd(3.0048, 8.4112, 0.3218, 0.54)
	pt3dadd(2.87368, 8.26784, 0.2381, 0.6152)
	pt3dadd(2.72024, 8.14416, 0.2072, 0.6752)
	pt3dadd(2.56616, 8.08536, 0.2958, 0.72)
  }
  shaft[105] {pt3dclear()
	pt3dadd(2.56616, 8.08536, 0.2958, 0.72)
	pt3dadd(2.54776, 8.05936, 0.1291, 0.9152)
  }
  shaft[106] {pt3dclear()
	pt3dadd(2.56616, 8.08536, 0.2958, 0.72)
	pt3dadd(2.4364, 8.01648, 0.1899, 0.9152)
  }
  shaft[107] {pt3dclear()
	pt3dadd(2.54776, 8.05936, 0.1291, 0.9152)
	pt3dadd(2.39784, 7.93856, 0.09, 1.00512)
  }
  sMFB[9] {pt3dclear()
	pt3dadd(2.39784, 7.93856, 0.09, 1.00512)
	pt3dadd(2.22664, 7.81456, 0.0684, 1.2)
	pt3dadd(2.08384, 7.75144, 0.0988, 1.24512)
  }
  sMFB[10] {pt3dclear()
	pt3dadd(2.08384, 7.75144, 0.0988, 1.24512)
	pt3dadd(2.27144, 7.88864, 0.1247, 1.08)
  }
  sMFB[11] {pt3dclear()
	pt3dadd(2.08384, 7.75144, 0.0988, 1.24512)
	pt3dadd(1.904, 7.60264, 0.1199, 1.33504)
	pt3dadd(1.74312, 7.45648, 0.2034, 1.30512)
	pt3dadd(1.59784, 7.32264, 0.312, 1.18512)
  }
  shaft[108] {pt3dclear()
	pt3dadd(1.59784, 7.32264, 0.312, 1.02)
	pt3dadd(1.47224, 7.20216, 0.4451, 1.02)
	pt3dadd(1.39064, 7.11552, 0.522, 0.8552)
	pt3dadd(1.2512, 6.98296, 0.6192, 0.72)
	pt3dadd(1.09528, 6.83344, 0.6643, 0.6)
	pt3dadd(0.93048, 6.68592, 0.6935, 0.4952)
	pt3dadd(0.75896, 6.53688, 0.6831, 0.48)
	pt3dadd(0.5836, 6.39144, 0.7113, 0.48)
	pt3dadd(0.37056, 6.28248, 0.7158, 0.48)
	pt3dadd(0.2156, 6.11496, 0.6959, 0.48)
	pt3dadd(0.09992, 5.90552, 0.7107, 0.48)
	pt3dadd(-0.04392, 5.72408, 0.6923, 0.48)
	pt3dadd(-0.18768, 5.558, 0.7465, 0.48)
	pt3dadd(-0.29336, 5.38096, 0.783, 0.48)
	pt3dadd(-0.36584, 5.2096, 0.8542, 0.48)
	pt3dadd(-0.46368, 5.01624, 0.8805, 0.48)
	pt3dadd(-0.54776, 4.7824, 0.9001, 0.48)
	pt3dadd(-0.67376, 4.59704, 0.9402, 0.48)
	pt3dadd(-0.77496, 4.41888, 0.9784, 0.48)
	pt3dadd(-0.8472, 4.25024, 1.0683, 0.48)
	pt3dadd(-0.92128, 4.04552, 1.065, 0.48)
	pt3dadd(-0.99992, 3.81016, 1.0619, 0.48)
	pt3dadd(-1.12744, 3.624, 1.0372, 0.51008)
	pt3dadd(-1.25272, 3.44848, 0.995, 0.5552)
	pt3dadd(-1.38704, 3.29824, 0.941, 0.57008)
	pt3dadd(-1.49432, 3.18528, 0.9242, 0.54)
	pt3dadd(-1.66776, 3.11568, 0.9113, 0.48)
	pt3dadd(-1.93552, 3.02016, 0.935, 0.48)
	pt3dadd(-2.2008, 2.93176, 0.9305, 0.48)
	pt3dadd(-2.42576, 2.84456, 0.8955, 0.48)
	pt3dadd(-2.66144, 2.79144, 0.8343, 0.48)
	pt3dadd(-2.82672, 2.74072, 0.7056, 0.57008)
	pt3dadd(-2.95168, 2.65984, 0.5936, 0.6152)
	pt3dadd(-3.16408, 2.59392, 0.5504, 0.64512)
	pt3dadd(-3.3628, 2.49272, 0.5343, 0.6752)
	pt3dadd(-3.55296, 2.35456, 0.5386, 0.76512)
	pt3dadd(-3.76496, 2.20312, 0.5384, 0.9152)
  }
  sMFB[12] {pt3dclear()
	pt3dadd(-3.76496, 2.20312, 0.5384, 0.9152)
	pt3dadd(-3.90864, 2.07608, 0.5424, 1.06512)
	pt3dadd(-4.08104, 1.96768, 0.5282, 1.18512)
	pt3dadd(-4.15384, 1.84536, 0.4958, 1.2)
  }
  sMFB[13] {pt3dclear()
	pt3dadd(-4.15384, 1.84536, 0.4958, 1.2)
	pt3dadd(-4.3276, 1.86096, 0.6212, 1.68)
  }
  sMFB[14] {pt3dclear()
	pt3dadd(-4.15384, 1.84536, 0.4958, 1.2)
	pt3dadd(-4.27992, 1.80392, 0.5661, 1.12512)
	pt3dadd(-4.35456, 1.65928, 0.6569, 1.05008)
  }
  shaft[109] {pt3dclear()
	pt3dadd(-4.35456, 1.65928, 0.6569, 0.96)
	pt3dadd(-4.4188, 1.4284, 0.6665, 0.96)
	pt3dadd(-4.51576, 1.21968, 0.6318, 0.8552)
	pt3dadd(-4.59776, 1.00104, 0.6441, 0.70512)
	pt3dadd(-4.64456, 0.72984, 0.6497, 0.58512)
	pt3dadd(-4.70952, 0.4716, 0.6739, 0.48)
	pt3dadd(-4.8616, 0.30264, 0.6788, 0.48)
	pt3dadd(-5.07696, 0.19568, 0.6984, 0.48)
	pt3dadd(-5.17336, -0.02192, 0.696, 0.48)
	pt3dadd(-5.32864, -0.18648, 0.6685, 0.48)
	pt3dadd(-5.47632, -0.35088, 0.6614, 0.48)
	pt3dadd(-5.58072, -0.53472, 0.6671, 0.48)
	pt3dadd(-5.66848, -0.68744, 0.5931, 0.48)
	pt3dadd(-5.81976, -0.824, 0.5648, 0.48)
	pt3dadd(-6.03408, -0.91832, 0.5383, 0.48)
	pt3dadd(-6.14456, -1.12208, 0.5038, 0.48)
	pt3dadd(-6.30288, -1.28056, 0.4895, 0.48)
	pt3dadd(-6.51224, -1.39096, 0.5015, 0.48)
	pt3dadd(-6.6296, -1.59712, 0.4896, 0.48)
	pt3dadd(-6.85408, -1.68904, 0.4907, 0.48)
	pt3dadd(-7.03896, -1.81296, 0.4654, 0.51008)
	pt3dadd(-7.20176, -1.93392, 0.3938, 0.57008)
	pt3dadd(-7.35344, -2.02688, 0.3028, 0.58512)
	pt3dadd(-7.52112, -2.14776, 0.2875, 0.54)
	pt3dadd(-7.6988, -2.27624, 0.2791, 0.48)
	pt3dadd(-7.89456, -2.39544, 0.2708, 0.48)
	pt3dadd(-8.12816, -2.48776, 0.2607, 0.48)
	pt3dadd(-8.32552, -2.61072, 0.3009, 0.48)
	pt3dadd(-8.52456, -2.732, 0.2878, 0.48)
	pt3dadd(-8.78112, -2.7884, 0.2909, 0.48)
	pt3dadd(-8.98776, -2.9188, 0.2617, 0.48)
	pt3dadd(-9.22992, -3.00216, 0.2964, 0.48)
	pt3dadd(-9.4268, -3.12152, 0.313, 0.48)
	pt3dadd(-9.60344, -3.25816, 0.3158, 0.48)
	pt3dadd(-9.77872, -3.3852, 0.3341, 0.48)
	pt3dadd(-9.96472, -3.47928, 0.3401, 0.48)
	pt3dadd(-10.2, -3.61208, 0.3146, 0.48)
	pt3dadd(-10.3924, -3.75832, 0.2847, 0.48)
	pt3dadd(-10.6, -3.86864, 0.2942, 0.48)
	pt3dadd(-10.884, -3.89896, 0.285, 0.48)
	pt3dadd(-11.1956, -3.90728, 0.2985, 0.48)
	pt3dadd(-11.5055, -3.92272, 0.3041, 0.48)
	pt3dadd(-11.7866, -3.96192, 0.3245, 0.48)
	pt3dadd(-11.9894, -4.07608, 0.3064, 0.48)
	pt3dadd(-12.1712, -4.20936, 0.3217, 0.48)
	pt3dadd(-12.3678, -4.33088, 0.3315, 0.48)
	pt3dadd(-12.615, -4.3888, 0.3025, 0.48)
	pt3dadd(-12.7982, -4.50104, 0.2516, 0.48)
	pt3dadd(-12.9487, -4.594, 0.1131, 0.48)
  }
}
proc shape3d_8() {
  shaft[109] {	pt3dadd(-13.1321, -4.68264, 0.0977, 0.4952)
	pt3dadd(-13.2975, -4.8044, 0.0954, 0.57008)
	pt3dadd(-13.4642, -4.88056, 0.0622, 0.58512)
	pt3dadd(-13.6446, -4.98864, -0.056, 0.58512)
	pt3dadd(-13.8759, -5.06232, -0.1197, 0.58512)
	pt3dadd(-14.0763, -5.14808, -0.1508, 0.5552)
	pt3dadd(-14.2735, -5.18448, -0.2733, 0.5552)
	pt3dadd(-14.5223, -5.2312, -0.3044, 0.52512)
	pt3dadd(-14.7564, -5.30256, -0.2861, 0.48)
	pt3dadd(-15.0328, -5.35672, -0.2851, 0.48)
	pt3dadd(-15.3114, -5.38816, -0.3079, 0.48)
	pt3dadd(-15.5238, -5.44632, -0.2771, 0.48)
	pt3dadd(-15.6787, -5.54152, -0.1465, 0.48)
	pt3dadd(-15.8469, -5.66448, -0.1228, 0.48)
	pt3dadd(-16.0105, -5.8148, -0.1034, 0.48)
	pt3dadd(-16.1814, -5.96384, -0.1336, 0.48)
	pt3dadd(-16.3502, -6.11584, -0.1609, 0.48)
	pt3dadd(-16.5112, -6.27552, -0.1575, 0.48)
	pt3dadd(-16.6695, -6.43768, -0.1493, 0.48)
	pt3dadd(-16.8272, -6.60056, -0.1523, 0.48)
	pt3dadd(-16.9938, -6.75352, -0.1568, 0.48)
	pt3dadd(-17.1555, -6.90656, -0.1312, 0.48)
	pt3dadd(-17.3158, -7.04688, -0.13, 0.48)
	pt3dadd(-17.4708, -7.13744, -0.0895, 0.48)
	pt3dadd(-17.6338, -7.25408, 0.0021, 0.48)
	pt3dadd(-17.818, -7.36288, 0.0756, 0.48)
	pt3dadd(-18.0482, -7.44728, 0.1225, 0.48)
	pt3dadd(-18.2522, -7.56424, 0.0968, 0.48)
	pt3dadd(-18.4435, -7.69728, 0.1251, 0.48)
	pt3dadd(-18.6685, -7.79392, 0.0964, 0.48)
	pt3dadd(-18.8201, -7.93056, 0.0927, 0.48)
	pt3dadd(-18.8738, -8.07464, 0.0958, 0.72)
  }
  shaft[110] {pt3dclear()
	pt3dadd(-18.8738, -8.07464, 0.0958, 0.72)
	pt3dadd(-18.8069, -8.26928, 0.0549, 0.48)
  }
  shaft[111] {pt3dclear()
	pt3dadd(-18.8738, -8.07464, 0.0958, 0.72)
	pt3dadd(-19.0416, -8.10088, 0.0693, 0.9)
	pt3dadd(-19.2083, -8.14944, 0.0835, 0.94512)
	pt3dadd(-19.3952, -8.23648, 0.1352, 0.9152)
	pt3dadd(-19.6279, -8.3052, 0.2321, 0.82512)
	pt3dadd(-19.8164, -8.42576, 0.2675, 0.70512)
	pt3dadd(-19.9967, -8.55072, 0.2864, 0.54)
	pt3dadd(-20.1789, -8.67976, 0.2641, 0.48)
	pt3dadd(-20.354, -8.83736, 0.2558, 0.48)
	pt3dadd(-20.5949, -8.91408, 0.2877, 0.48)
	pt3dadd(-20.7979, -9.02624, 0.279, 0.48)
	pt3dadd(-21.0007, -9.13056, 0.2843, 0.48)
	pt3dadd(-21.2354, -9.1944, 0.3449, 0.48)
	pt3dadd(-21.4304, -9.25008, 0.4269, 0.48)
	pt3dadd(-21.641, -9.31464, 0.4458, 0.48)
	pt3dadd(-21.9124, -9.35896, 0.4826, 0.48)
	pt3dadd(-22.1896, -9.35136, 0.4529, 0.48)
	pt3dadd(-22.3874, -9.37632, 0.3194, 0.48)
	pt3dadd(-22.5641, -9.45656, 0.2664, 0.48)
	pt3dadd(-22.7339, -9.51544, 0.1565, 0.48)
	pt3dadd(-22.9239, -9.62, 0.1204, 0.48)
	pt3dadd(-23.1535, -9.66488, 0.0328, 0.48)
	pt3dadd(-23.3458, -9.7128, -0.0658, 0.48)
	pt3dadd(-23.5211, -9.79648, -0.1439, 0.48)
	pt3dadd(-23.7222, -9.82648, -0.2513, 0.48)
	pt3dadd(-24.0034, -9.82224, -0.2908, 0.48)
	pt3dadd(-24.2971, -9.83032, -0.3307, 0.48)
	pt3dadd(-24.5609, -9.86176, -0.3467, 0.48)
	pt3dadd(-24.7523, -9.9452, -0.4379, 0.48)
	pt3dadd(-24.9798, -9.96568, -0.4798, 0.48)
	pt3dadd(-25.2498, -9.98528, -0.5155, 0.48)
	pt3dadd(-25.4407, -10.0414, -0.5754, 0.48)
	pt3dadd(-25.5752, -10.1557, -0.7295, 0.51008)
	pt3dadd(-25.6698, -10.2688, -0.9007, 0.54)
	pt3dadd(-25.8506, -10.3709, -0.9502, 0.51008)
	pt3dadd(-25.9699, -10.5674, -0.945, 0.48)
	pt3dadd(-26.144, -10.7161, -0.9198, 0.48)
	pt3dadd(-26.3714, -10.8133, -0.9044, 0.48)
	pt3dadd(-26.5337, -10.9822, -0.889, 0.48)
	pt3dadd(-26.7022, -11.1222, -0.9204, 0.48)
	pt3dadd(-26.8791, -11.2194, -0.9782, 0.48)
	pt3dadd(-27.0574, -11.2683, -1.0848, 0.48)
	pt3dadd(-27.2418, -11.3802, -1.126, 0.48)
	pt3dadd(-27.4786, -11.4758, -1.1014, 0.48)
	pt3dadd(-27.706, -11.5654, -1.0727, 0.48)
	pt3dadd(-27.9582, -11.6403, -1.0953, 0.48)
	pt3dadd(-28.189, -11.7262, -1.0739, 0.48)
	pt3dadd(-28.4415, -11.796, -1.0487, 0.48)
	pt3dadd(-28.6248, -11.8774, -1.1598, 0.48)
	pt3dadd(-28.7914, -11.9151, -1.3106, 0.48)
	pt3dadd(-28.9635, -11.9422, -1.4332, 0.48)
	pt3dadd(-29.1333, -12.0172, -1.5197, 0.48)
	pt3dadd(-29.3296, -12.051, -1.6333, 0.48)
	pt3dadd(-29.6034, -12.0871, -1.6283, 0.48)
	pt3dadd(-29.8458, -12.1267, -1.6947, 0.48)
	pt3dadd(-29.9877, -12.2116, -1.8289, 0.48)
	pt3dadd(-30.207, -12.2542, -1.897, 0.48)
	pt3dadd(-30.4002, -12.3331, -1.9543, 0.48)
	pt3dadd(-30.605, -12.3671, -2.0584, 0.48)
	pt3dadd(-30.8805, -12.38, -2.0893, 0.48)
	pt3dadd(-31.1438, -12.4513, -2.1075, 0.48)
	pt3dadd(-31.3441, -12.5618, -2.1051, 0.51008)
	pt3dadd(-31.5265, -12.6526, -2.0609, 0.54)
	pt3dadd(-31.718, -12.7028, -1.9655, 0.54)
	pt3dadd(-31.9593, -12.7698, -1.9497, 0.51008)
	pt3dadd(-32.1837, -12.8518, -1.9131, 0.48)
	pt3dadd(-32.4479, -12.8958, -1.9057, 0.48)
	pt3dadd(-32.6782, -12.9796, -1.934, 0.48)
	pt3dadd(-32.9119, -13.0625, -1.9109, 0.48)
	pt3dadd(-33.0162, -13.2868, -1.9093, 0.48)
	pt3dadd(-33.1564, -13.4717, -1.9092, 0.48)
	pt3dadd(-33.3133, -13.6376, -1.9146, 0.48)
	pt3dadd(-33.467, -13.8046, -1.9279, 0.48)
	pt3dadd(-33.6206, -13.9709, -1.9147, 0.5552)
	pt3dadd(-33.7724, -14.1382, -1.9281, 0.75008)
  }
  sMFB[15] {pt3dclear()
	pt3dadd(-33.7724, -14.1382, -1.9281, 0.75008)
	pt3dadd(-33.9138, -14.3146, -1.9042, 1.2)
  }
  shaft[112] {pt3dclear()
	pt3dadd(-33.9138, -14.3146, -1.9042, 1.02)
	pt3dadd(-33.9434, -14.4014, -1.6961, 1.02)
  }
  shaft[113] {pt3dclear()
	pt3dadd(-33.9138, -14.3146, -1.9042, 1.0352)
	pt3dadd(-34.0447, -14.375, -1.9103, 1.0352)
  }
  shaft[114] {pt3dclear()
	pt3dadd(-33.9434, -14.4014, -1.6961, 1.02)
	pt3dadd(-33.8998, -14.4165, -1.4954, 0.87008)
  }
  shaft[115] {pt3dclear()
	pt3dadd(-34.0447, -14.375, -1.9103, 1.0352)
	pt3dadd(-34.1666, -14.4743, -1.8893, 0.87008)
  }
  shaft[116] {pt3dclear()
	pt3dadd(-33.8998, -14.4165, -1.4954, 0.87008)
	pt3dadd(-33.6582, -14.365, -1.3816, 0.48)
  }
  shaft[117] {pt3dclear()
	pt3dadd(-34.1666, -14.4743, -1.8893, 0.87008)
	pt3dadd(-34.3887, -14.6043, -1.8841, 0.6752)
	pt3dadd(-34.6002, -14.7306, -1.8807, 0.48)
	pt3dadd(-34.8445, -14.8204, -1.8931, 0.48)
	pt3dadd(-35.0695, -14.9086, -1.9433, 0.48)
	pt3dadd(-35.3242, -14.9793, -1.9219, 0.48)
	pt3dadd(-35.5476, -15.0753, -1.9046, 0.48)
	pt3dadd(-35.7935, -15.1296, -1.9647, 0.48)
	pt3dadd(-35.9914, -15.1307, -2.047, 0.48)
	pt3dadd(-36.1939, -15.136, -1.9453, 0.48)
	pt3dadd(-36.4778, -15.1212, -1.9285, 0.48)
	pt3dadd(-36.7941, -15.1103, -1.9016, 0.48)
	pt3dadd(-37.1098, -15.1263, -1.8979, 0.48)
	pt3dadd(-37.3921, -15.1788, -1.9042, 0.48)
	pt3dadd(-37.5888, -15.2316, -1.9508, 0.48)
	pt3dadd(-37.757, -15.2021, -2.0802, 0.48)
	pt3dadd(-37.9508, -15.1336, -2.125, 0.48)
	pt3dadd(-38.2056, -15.1074, -2.0981, 0.48)
	pt3dadd(-38.3938, -15.1146, -2.1042, 0.48)
  }
  shaft[118] {pt3dclear()
	pt3dadd(-38.3938, -15.1146, -2.1042, 0.48)
	pt3dadd(-38.4809, -15.1042, -1.8779, 0.48)
  }
  shaft[119] {pt3dclear()
	pt3dadd(-38.3938, -15.1146, -2.1042, 0.48)
	pt3dadd(-38.598, -15.0601, -2.1258, 0.70512)
  }
  shaft[120] {pt3dclear()
	pt3dadd(-38.4809, -15.1042, -1.8779, 0.48)
	pt3dadd(-38.3417, -15.2244, -1.7809, 0.48)
  }
  shaft[121] {pt3dclear()
	pt3dadd(-38.598, -15.0601, -2.1258, 0.70512)
	pt3dadd(-38.8369, -15.0453, -2.0548, 0.84)
	pt3dadd(-39.0029, -15.0514, -1.8643, 0.9)
	pt3dadd(-39.1034, -15.075, -1.6034, 0.8552)
	pt3dadd(-39.2232, -15.1227, -1.3744, 0.70512)
	pt3dadd(-39.3797, -15.1871, -1.2034, 0.51008)
	pt3dadd(-39.5659, -15.2338, -1.1392, 0.48)
	pt3dadd(-39.8103, -15.2872, -1.1224, 0.48)
	pt3dadd(-40.0028, -15.4174, -1.1302, 0.48)
	pt3dadd(-40.15, -15.5994, -1.1201, 0.48)
	pt3dadd(-40.3106, -15.7601, -1.115, 0.48)
	pt3dadd(-40.4986, -15.8907, -1.1106, 0.48)
	pt3dadd(-40.6714, -16.0431, -1.0738, 0.48)
	pt3dadd(-40.8207, -16.2022, -1.0899, 0.48)
	pt3dadd(-40.9214, -16.3545, -1.1685, 0.48)
	pt3dadd(-40.9982, -16.4465, -1.2967, 0.4952)
	pt3dadd(-41.1037, -16.5765, -1.4603, 0.54)
	pt3dadd(-41.217, -16.7112, -1.5739, 0.54)
	pt3dadd(-41.2564, -16.8308, -1.7644, 0.52512)
	pt3dadd(-41.3283, -16.9136, -1.9201, 0.48)
	pt3dadd(-41.41, -17.0843, -2.044, 0.48)
	pt3dadd(-41.4883, -17.3104, -2.0816, 0.48)
	pt3dadd(-41.6205, -17.4957, -2.0886, 0.48)
	pt3dadd(-41.7504, -17.6795, -2.0873, 0.48)
	pt3dadd(-41.8955, -17.8517, -2.1045, 0.48)
	pt3dadd(-42.0484, -18.0125, -2.1121, 0.48)
	pt3dadd(-42.2022, -18.1462, -2.0735, 0.48)
	pt3dadd(-42.3046, -18.2713, -1.9222, 0.48)
	pt3dadd(-42.499, -18.2961, -1.9521, 0.48)
	pt3dadd(-42.593, -18.3481, -2.1437, 0.48)
	pt3dadd(-42.7375, -18.4447, -2.2512, 0.48)
	pt3dadd(-42.8865, -18.5754, -2.2183, 0.48)
	pt3dadd(-43.047, -18.6599, -2.0999, 0.48)
	pt3dadd(-43.2375, -18.7532, -2.0619, 0.48)
	pt3dadd(-43.4818, -18.7808, -2.128, 0.48)
	pt3dadd(-43.6818, -18.8009, -2.2732, 0.48)
	pt3dadd(-43.8525, -18.9308, -2.2932, 0.48)
	pt3dadd(-44.0336, -19.0754, -2.302, 0.48)
	pt3dadd(-44.2746, -19.149, -2.3091, 0.48)
	pt3dadd(-44.4507, -19.2757, -2.366, 0.48)
	pt3dadd(-44.6162, -19.3492, -2.4783, 0.48)
	pt3dadd(-44.8014, -19.4063, -2.531, 0.48)
	pt3dadd(-44.9894, -19.4647, -2.6566, 0.48)
	pt3dadd(-45.2414, -19.4574, -2.7369, 0.48)
	pt3dadd(-45.4773, -19.432, -2.8429, 0.48)
	pt3dadd(-45.7705, -19.4292, -2.863, 0.4952)
	pt3dadd(-46.0474, -19.459, -2.9045, 0.63008)
	pt3dadd(-46.2403, -19.4734, -3.0134, 0.7352)
	pt3dadd(-46.3826, -19.4934, -3.2821, 0.81008)
	pt3dadd(-46.4979, -19.5235, -3.5268, 0.7952)
	pt3dadd(-46.5678, -19.5771, -3.7751, 0.72)
	pt3dadd(-46.6531, -19.6287, -3.8723, 0.6152)
	pt3dadd(-46.8573, -19.745, -3.9086, 0.4952)
	pt3dadd(-47.0574, -19.8727, -3.9034, 0.48)
  }
}
proc shape3d_9() {
  shaft[121] {	pt3dadd(-47.2487, -20.0099, -3.9074, 0.48)
	pt3dadd(-47.4902, -20.0918, -3.906, 0.48)
	pt3dadd(-47.6954, -20.2035, -3.8997, 0.48)
	pt3dadd(-47.8715, -20.3481, -3.8802, 0.48)
	pt3dadd(-48.0221, -20.5234, -3.877, 0.48)
	pt3dadd(-48.1744, -20.6962, -3.904, 0.48)
	pt3dadd(-48.3333, -20.8578, -3.8974, 0.48)
	pt3dadd(-48.4745, -21.0271, -3.8874, 0.48)
	pt3dadd(-48.5942, -21.1942, -3.8307, 0.5552)
	pt3dadd(-48.6637, -21.3769, -3.7215, 0.6152)
	pt3dadd(-48.7691, -21.6044, -3.6709, 0.6152)
	pt3dadd(-48.8576, -21.7836, -3.6577, 0.57008)
	pt3dadd(-49.0182, -21.9287, -3.6868, 0.48)
	pt3dadd(-49.2506, -22.0162, -3.7189, 0.48)
	pt3dadd(-49.4382, -22.1471, -3.7233, 0.48)
	pt3dadd(-49.6255, -22.2656, -3.7385, 0.48)
	pt3dadd(-49.7758, -22.4053, -3.6795, 0.48)
	pt3dadd(-49.9135, -22.5117, -3.5344, 0.48)
	pt3dadd(-50.0825, -22.633, -3.5185, 0.48)
	pt3dadd(-50.2766, -22.7601, -3.4976, 0.48)
	pt3dadd(-50.5578, -22.7979, -3.4752, 0.48)
	pt3dadd(-50.8682, -22.821, -3.4938, 0.48)
	pt3dadd(-51.1941, -22.7966, -3.4938, 0.48)
	pt3dadd(-51.4973, -22.8455, -3.5041, 0.48)
	pt3dadd(-51.7503, -22.9633, -3.4963, 0.52512)
	pt3dadd(-51.8338, -23.1146, -3.5042, 0.72)
  }
  shaft[122] {pt3dclear()
	pt3dadd(-51.8338, -23.1146, -3.5042, 0.72)
	pt3dadd(-52.0073, -23.1321, -3.4726, 0.63008)
  }
  shaft[123] {pt3dclear()
	pt3dadd(-51.8338, -23.1146, -3.5042, 0.72)
	pt3dadd(-51.9938, -23.1274, -3.4064, 0.81008)
  }
  shaft[124] {pt3dclear()
	pt3dadd(-52.0073, -23.1321, -3.4726, 0.63008)
	pt3dadd(-52.161, -22.9936, -3.4189, 0.48)
  }
  shaft[125] {pt3dclear()
	pt3dadd(-51.9938, -23.1274, -3.4064, 0.81008)
	pt3dadd(-52.1213, -23.1461, -3.3062, 0.7952)
	pt3dadd(-52.2115, -23.1998, -3.131, 0.7352)
	pt3dadd(-52.3724, -23.227, -2.9645, 0.64512)
	pt3dadd(-52.617, -23.2422, -2.8887, 0.5552)
	pt3dadd(-52.8349, -23.271, -2.7806, 0.48)
	pt3dadd(-53.081, -23.3095, -2.7155, 0.48)
	pt3dadd(-53.2886, -23.4107, -2.7321, 0.48)
	pt3dadd(-53.4589, -23.5596, -2.6961, 0.48)
	pt3dadd(-53.6214, -23.7206, -2.6742, 0.48)
	pt3dadd(-53.769, -23.8975, -2.7113, 0.48)
	pt3dadd(-53.9083, -24.0797, -2.6955, 0.48)
	pt3dadd(-54.063, -24.2453, -2.7091, 0.48)
	pt3dadd(-54.229, -24.3997, -2.7109, 0.48)
	pt3dadd(-54.387, -24.5617, -2.71, 0.48)
	pt3dadd(-54.5462, -24.7168, -2.7061, 0.48)
	pt3dadd(-54.7151, -24.8363, -2.7361, 0.48)
	pt3dadd(-54.8664, -24.924, -2.8507, 0.48)
	pt3dadd(-55.0311, -25.0464, -2.892, 0.48)
	pt3dadd(-55.2054, -25.1785, -2.9181, 0.48)
	pt3dadd(-55.3783, -25.3198, -2.9296, 0.48)
	pt3dadd(-55.5516, -25.465, -2.9075, 0.48)
	pt3dadd(-55.6964, -25.6076, -2.9549, 0.48)
	pt3dadd(-55.8266, -25.7101, -3.0694, 0.4952)
	pt3dadd(-55.9566, -25.8335, -3.1532, 0.4952)
	pt3dadd(-56.0413, -25.9402, -3.3141, 0.4952)
	pt3dadd(-56.0935, -25.9802, -3.5841, 0.51008)
	pt3dadd(-56.1434, -26.0332, -3.8627, 0.4952)
	pt3dadd(-56.2226, -26.1298, -4.0469, 0.51008)
	pt3dadd(-56.3998, -26.2327, -4.0985, 0.52512)
	pt3dadd(-56.5152, -26.4151, -4.1246, 0.52512)
	pt3dadd(-56.6348, -26.515, -4.2516, 0.54)
	pt3dadd(-56.7645, -26.6212, -4.3547, 0.51008)
	pt3dadd(-56.8459, -26.723, -4.5249, 0.48)
	pt3dadd(-56.9608, -26.7802, -4.7181, 0.48)
	pt3dadd(-57.1113, -26.8336, -4.8664, 0.48)
	pt3dadd(-57.2822, -26.9476, -4.9069, 0.48)
	pt3dadd(-57.4626, -27.0714, -4.9439, 0.48)
	pt3dadd(-57.6404, -27.2207, -4.938, 0.48)
	pt3dadd(-57.8644, -27.3164, -4.9567, 0.48)
	pt3dadd(-57.9688, -27.5338, -4.9246, 0.48)
	pt3dadd(-58.12, -27.6983, -4.8881, 0.48)
	pt3dadd(-58.2887, -27.8529, -4.8853, 0.48)
	pt3dadd(-58.519, -27.9447, -4.8909, 0.48)
	pt3dadd(-58.7198, -28.0574, -4.9003, 0.48)
	pt3dadd(-58.9245, -28.171, -4.922, 0.48)
	pt3dadd(-59.205, -28.2061, -4.9454, 0.48)
	pt3dadd(-59.5162, -28.227, -4.9001, 0.48)
	pt3dadd(-59.8353, -28.2298, -4.8878, 0.48)
	pt3dadd(-60.1458, -28.2234, -4.9221, 0.48)
	pt3dadd(-60.4308, -28.1944, -4.9676, 0.48)
	pt3dadd(-60.6226, -28.2178, -5.1168, 0.48)
	pt3dadd(-60.7607, -28.2648, -5.2991, 0.48)
	pt3dadd(-60.8466, -28.3577, -5.4771, 0.48)
	pt3dadd(-60.9825, -28.4191, -5.6305, 0.48)
	pt3dadd(-61.1001, -28.5819, -5.6848, 0.48)
	pt3dadd(-61.1876, -28.8051, -5.7002, 0.48)
	pt3dadd(-61.3201, -28.9942, -5.6552, 0.48)
	pt3dadd(-61.477, -29.1535, -5.6575, 0.48)
	pt3dadd(-61.6297, -29.3178, -5.65, 0.48)
	pt3dadd(-61.8008, -29.4671, -5.6504, 0.48)
	pt3dadd(-62.0406, -29.5474, -5.7191, 0.48)
	pt3dadd(-62.2293, -29.6778, -5.7105, 0.48)
	pt3dadd(-62.3847, -29.8387, -5.6855, 0.48)
	pt3dadd(-62.5442, -29.9694, -5.6463, 0.48)
	pt3dadd(-62.7058, -30.0476, -5.5553, 0.48)
	pt3dadd(-62.8779, -30.1475, -5.5096, 0.4952)
	pt3dadd(-63.0477, -30.2461, -5.4553, 0.4952)
	pt3dadd(-63.2278, -30.2919, -5.3653, 0.48)
	pt3dadd(-63.4124, -30.4029, -5.3291, 0.48)
	pt3dadd(-63.6416, -30.4726, -5.2809, 0.48)
	pt3dadd(-63.8362, -30.5046, -5.177, 0.48)
	pt3dadd(-64.0178, -30.5731, -5.1341, 0.48)
	pt3dadd(-64.1746, -30.6427, -4.9812, 0.48)
	pt3dadd(-64.3571, -30.7385, -4.9319, 0.48)
	pt3dadd(-64.5897, -30.7962, -4.9726, 0.48)
	pt3dadd(-64.762, -30.9185, -5.0565, 0.48)
	pt3dadd(-64.9369, -30.9864, -5.1193, 0.48)
	pt3dadd(-65.0994, -31.1316, -5.1608, 0.48)
	pt3dadd(-65.291, -31.2299, -5.1445, 0.48)
	pt3dadd(-65.4934, -31.3075, -5.118, 0.48)
	pt3dadd(-65.7656, -31.4067, -5.0881, 0.48)
	pt3dadd(-66.0642, -31.4566, -5.093, 0.48)
	pt3dadd(-66.3432, -31.487, -5.0543, 0.48)
	pt3dadd(-66.555, -31.4742, -4.9258, 0.48)
	pt3dadd(-66.763, -31.4596, -4.7766, 0.48)
	pt3dadd(-67.0481, -31.4714, -4.7449, 0.48)
	pt3dadd(-67.3601, -31.4535, -4.7417, 0.48)
	pt3dadd(-67.6626, -31.4486, -4.7125, 0.48)
	pt3dadd(-67.9202, -31.431, -4.6498, 0.48)
	pt3dadd(-68.0714, -31.4486, -4.4591, 0.48)
	pt3dadd(-68.3217, -31.4385, -4.3312, 0.48)
	pt3dadd(-68.5954, -31.4541, -4.3468, 0.48)
	pt3dadd(-68.8242, -31.4577, -4.4681, 0.48)
	pt3dadd(-69.077, -31.473, -4.5517, 0.48)
	pt3dadd(-69.2798, -31.467, -4.6876, 0.48)
	pt3dadd(-69.477, -31.4515, -4.8413, 0.48)
	pt3dadd(-69.7318, -31.4311, -4.8799, 0.48)
	pt3dadd(-69.9576, -31.3245, -4.8858, 0.48)
	pt3dadd(-70.2305, -31.2685, -4.9114, 0.48)
	pt3dadd(-70.4982, -31.2109, -4.9287, 0.51008)
	pt3dadd(-70.6983, -31.1066, -4.9449, 0.5552)
	pt3dadd(-70.8684, -31.0138, -5.0208, 0.58512)
	pt3dadd(-71.03, -30.9629, -5.1423, 0.58512)
	pt3dadd(-71.1914, -30.904, -5.2462, 0.5552)
	pt3dadd(-71.3683, -30.8121, -5.2687, 0.51008)
	pt3dadd(-71.5694, -30.7054, -5.2596, 0.48)
	pt3dadd(-71.8471, -30.6651, -5.2721, 0.48)
	pt3dadd(-72.1561, -30.6404, -5.2851, 0.48)
	pt3dadd(-72.4751, -30.6198, -5.2883, 0.48)
	pt3dadd(-72.787, -30.6305, -5.3102, 0.48)
	pt3dadd(-73.0629, -30.6896, -5.2926, 0.48)
	pt3dadd(-73.2666, -30.7954, -5.2936, 0.48)
	pt3dadd(-73.4344, -30.9092, -5.2283, 0.48)
	pt3dadd(-73.5876, -31.003, -5.1588, 0.48)
	pt3dadd(-73.7439, -31.1502, -5.0868, 0.48)
	pt3dadd(-73.905, -31.3413, -5.0772, 0.48)
	pt3dadd(-74.0454, -31.4426, -5.1542, 0.48)
	pt3dadd(-74.1142, -31.5954, -5.2503, 0.48)
	pt3dadd(-74.2223, -31.7576, -5.2901, 0.48)
	pt3dadd(-74.3255, -31.9176, -5.3125, 0.48)
	pt3dadd(-74.5384, -32.0754, -5.2968, 0.48)
	pt3dadd(-74.7171, -32.1955, -5.344, 0.48)
	pt3dadd(-74.8342, -32.245, -5.5472, 0.48)
	pt3dadd(-74.8891, -32.2682, -5.8391, 0.48)
	pt3dadd(-74.9362, -32.2971, -6.0815, 0.48)
	pt3dadd(-75.0739, -32.366, -6.256, 0.48)
	pt3dadd(-75.2154, -32.4943, -6.3394, 0.48)
	pt3dadd(-75.3484, -32.5758, -6.4918, 0.48)
	pt3dadd(-75.4952, -32.6818, -6.6301, 0.48)
	pt3dadd(-75.6589, -32.7477, -6.6987, 0.48)
	pt3dadd(-75.8195, -32.8906, -6.7026, 0.48)
	pt3dadd(-75.987, -33.0405, -6.7139, 0.48)
	pt3dadd(-76.1512, -33.1983, -6.6941, 0.48)
	pt3dadd(-76.3094, -33.3611, -6.6917, 0.6152)
	pt3dadd(-76.4865, -33.4998, -6.7187, 0.87008)
  }
  sMFB[16] {pt3dclear()
	pt3dadd(-76.4865, -33.4998, -6.7187, 0.87008)
	pt3dadd(-76.6582, -33.6386, -6.7938, 1.2152)
	pt3dadd(-76.8246, -33.7585, -6.8999, 1.59008)
	pt3dadd(-76.9538, -33.8346, -6.7042, 2.16)
  }
  sMFB[17] {pt3dclear()
	pt3dadd(-76.9538, -33.8346, -6.7042, 2.16)
	pt3dadd(-77.1587, -34.1591, -6.9019, 1.87504)
  }
  sMFB[18] {pt3dclear()
	pt3dadd(-76.9538, -33.8346, -6.7042, 2.16)
	pt3dadd(-77.0036, -33.8947, -6.8333, 1.93504)
  }
  sMFB[19] {pt3dclear()
	pt3dadd(-77.1587, -34.1591, -6.9019, 1.87504)
	pt3dadd(-77.083, -34.314, -6.7704, 1.69504)
  }
  sMFB[20] {pt3dclear()
	pt3dadd(-77.0036, -33.8947, -6.8333, 1.93504)
	pt3dadd(-77.1306, -33.9487, -6.9534, 1.89008)
  }
  sMFB[21] {pt3dclear()
	pt3dadd(-77.083, -34.314, -6.7704, 1.69504)
	pt3dadd(-76.8676, -34.2334, -6.5348, 1.2)
  }
  sMFB[22] {pt3dclear()
	pt3dadd(-77.1306, -33.9487, -6.9534, 1.89008)
	pt3dadd(-77.3234, -34.0342, -7.1231, 1.89008)
	pt3dadd(-77.443, -34.0919, -7.2294, 1.90512)
	pt3dadd(-77.6009, -34.1365, -7.288, 1.8)
	pt3dadd(-77.8074, -34.2089, -7.368, 1.57504)
	pt3dadd(-78.0893, -34.2535, -7.3646, 1.24512)
  }
  shaft[126] {pt3dclear()
	pt3dadd(-78.0893, -34.2535, -7.3646, 0.9)
	pt3dadd(-78.3955, -34.2724, -7.3201, 0.9)
	pt3dadd(-78.679, -34.331, -7.286, 0.64512)
	pt3dadd(-78.9174, -34.4152, -7.3016, 0.4952)
	pt3dadd(-79.1957, -34.4686, -7.3113, 0.48)
	pt3dadd(-79.4746, -34.5138, -7.2777, 0.48)
	pt3dadd(-79.703, -34.6088, -7.2709, 0.48)
	pt3dadd(-79.9526, -34.6806, -7.2757, 0.48)
	pt3dadd(-80.1552, -34.7922, -7.2935, 0.48)
	pt3dadd(-80.3648, -34.8955, -7.3007, 0.48)
	pt3dadd(-80.6472, -34.9294, -7.2861, 0.48)
	pt3dadd(-80.9464, -34.9601, -7.3075, 0.48)
  }
}
proc shape3d_10() {
  shaft[126] {	pt3dadd(-81.2232, -35.0016, -7.3364, 0.48)
	pt3dadd(-81.4264, -35.1169, -7.3129, 0.48)
	pt3dadd(-81.6016, -35.2042, -7.3684, 0.48)
	pt3dadd(-81.764, -35.2461, -7.5119, 0.48)
	pt3dadd(-81.9312, -35.2818, -7.6471, 0.48)
	pt3dadd(-82.0896, -35.3757, -7.7382, 0.48)
	pt3dadd(-82.2432, -35.4465, -7.8786, 0.48)
	pt3dadd(-82.4112, -35.5618, -7.9195, 0.48)
	pt3dadd(-82.5848, -35.7001, -7.9168, 0.48)
	pt3dadd(-82.7776, -35.8384, -7.881, 0.48)
	pt3dadd(-83.0576, -35.8762, -7.8586, 0.48)
	pt3dadd(-83.3088, -35.9574, -7.8885, 0.48)
	pt3dadd(-83.4944, -36.0945, -7.9047, 0.48)
	pt3dadd(-83.6464, -36.2557, -7.9147, 0.48)
	pt3dadd(-83.7144, -36.4769, -7.956, 0.48)
	pt3dadd(-83.824, -36.6114, -8.0501, 0.48)
	pt3dadd(-83.8992, -36.8263, -8.0874, 0.48)
	pt3dadd(-84.0248, -37.0134, -8.0874, 0.48)
	pt3dadd(-84.1896, -37.1706, -8.0893, 0.48)
	pt3dadd(-84.308, -37.3569, -8.0997, 0.4952)
	pt3dadd(-84.4416, -37.5054, -8.1446, 0.52512)
	pt3dadd(-84.5352, -37.6167, -8.2916, 0.52512)
	pt3dadd(-84.6768, -37.6762, -8.4515, 0.4952)
	pt3dadd(-84.8208, -37.8141, -8.4977, 0.4952)
	pt3dadd(-84.9768, -37.9724, -8.4982, 0.51008)
	pt3dadd(-85.1376, -38.1312, -8.4992, 0.5552)
	pt3dadd(-85.2736, -38.3146, -8.5042, 0.72)
  }
  shaft[127] {pt3dclear()
	pt3dadd(-85.2736, -38.3146, -8.5042, 0.72)
	pt3dadd(-85.3408, -38.2634, -8.3562, 0.72)
  }
  shaft[128] {pt3dclear()
	pt3dadd(-85.2736, -38.3146, -8.5042, 0.72)
	pt3dadd(-85.448, -38.3449, -8.5762, 0.82512)
	pt3dadd(-85.6264, -38.4462, -8.6113, 0.87008)
	pt3dadd(-85.7848, -38.5579, -8.5331, 0.82512)
	pt3dadd(-85.9448, -38.6139, -8.439, 0.76512)
	pt3dadd(-86.1, -38.6669, -8.2978, 0.64512)
	pt3dadd(-86.2832, -38.7521, -8.1564, 0.51008)
	pt3dadd(-86.5352, -38.7938, -8.1195, 0.48)
	pt3dadd(-86.7568, -38.8955, -8.1288, 0.48)
	pt3dadd(-87.0024, -38.9401, -8.0782, 0.48)
	pt3dadd(-87.204, -38.961, -7.9548, 0.48)
	pt3dadd(-87.3984, -39.067, -7.9257, 0.48)
	pt3dadd(-87.6448, -39.138, -7.9041, 0.48)
	pt3dadd(-87.8704, -39.2254, -7.9168, 0.48)
	pt3dadd(-88.1264, -39.2967, -7.9436, 0.48)
	pt3dadd(-88.3624, -39.371, -7.946, 0.48)
	pt3dadd(-88.6504, -39.4019, -7.9443, 0.48)
	pt3dadd(-88.9424, -39.4103, -7.8706, 0.4952)
	pt3dadd(-89.1824, -39.4541, -7.7383, 0.6752)
	pt3dadd(-89.2952, -39.4946, -7.6671, 0.87008)
  }
  sMFB[23] {pt3dclear()
	pt3dadd(-89.2952, -39.4946, -7.6671, 0.87008)
	pt3dadd(-89.4336, -39.4346, -7.5042, 1.2)
  }
  sMFB[24] {pt3dclear()
	pt3dadd(-89.4336, -39.4346, -7.5042, 1.2)
	pt3dadd(-89.548, -39.6368, -7.3816, 1.17008)
  }
  sMFB[25] {pt3dclear()
	pt3dadd(-89.4336, -39.4346, -7.5042, 1.2)
	pt3dadd(-89.4872, -39.5761, -7.488, 1.2752)
  }
  sMFB[26] {pt3dclear()
	pt3dadd(-89.548, -39.6368, -7.3816, 1.17008)
	pt3dadd(-89.536, -39.6789, -7.1854, 1.06512)
  }
  sMFB[27] {pt3dclear()
	pt3dadd(-89.4872, -39.5761, -7.488, 1.2752)
	pt3dadd(-89.6328, -39.698, -7.4836, 1.2)
  }
  shaft[129] {pt3dclear()
	pt3dadd(-89.536, -39.6789, -7.1854, 0.72)
	pt3dadd(-89.4208, -39.6661, -7.035, 0.72)
  }
  shaft[130] {pt3dclear()
	pt3dadd(-89.6328, -39.698, -7.4836, 1.0352)
	pt3dadd(-89.8128, -39.7879, -7.4869, 1.0352)
	pt3dadd(-90.0504, -39.9132, -7.4978, 0.81008)
	pt3dadd(-90.2464, -40.0441, -7.4959, 0.58512)
	pt3dadd(-90.4224, -40.1865, -7.4629, 0.48)
	pt3dadd(-90.6112, -40.3265, -7.4956, 0.48)
	pt3dadd(-90.8736, -40.3962, -7.4889, 0.48)
	pt3dadd(-91.1656, -40.4018, -7.484, 0.48)
	pt3dadd(-91.388, -40.5149, -7.5043, 0.48)
	pt3dadd(-91.6384, -40.5993, -7.5219, 0.51008)
	pt3dadd(-91.8656, -40.6822, -7.5066, 0.57008)
	pt3dadd(-92.124, -40.7342, -7.5119, 0.57008)
	pt3dadd(-92.36, -40.7955, -7.5332, 0.51008)
	pt3dadd(-92.6504, -40.8108, -7.5333, 0.48)
	pt3dadd(-92.96, -40.8332, -7.531, 0.48)
	pt3dadd(-93.2672, -40.8723, -7.5128, 0.48)
	pt3dadd(-93.5528, -40.9222, -7.5163, 0.48)
	pt3dadd(-93.7864, -40.9922, -7.5073, 0.48)
	pt3dadd(-94.0296, -41.0398, -7.5286, 0.48)
	pt3dadd(-94.2, -41.0894, -7.6263, 0.48)
	pt3dadd(-94.328, -41.201, -7.6541, 0.48)
	pt3dadd(-94.5648, -41.3248, -7.6869, 0.48)
	pt3dadd(-94.828, -41.4018, -7.6769, 0.48)
	pt3dadd(-95.0408, -41.4986, -7.7063, 0.48)
	pt3dadd(-95.244, -41.6131, -7.6925, 0.48)
	pt3dadd(-95.4888, -41.6848, -7.6911, 0.48)
	pt3dadd(-95.6752, -41.8177, -7.6936, 0.48)
	pt3dadd(-95.8472, -41.9362, -7.7432, 0.48)
	pt3dadd(-96.0336, -41.9937, -7.8611, 0.48)
	pt3dadd(-96.2768, -42.0522, -7.8825, 0.48)
	pt3dadd(-96.508, -42.1188, -7.8584, 0.48)
	pt3dadd(-96.7592, -42.2, -7.8806, 0.51008)
	pt3dadd(-96.9936, -42.2774, -7.877, 0.6152)
	pt3dadd(-97.2784, -42.3228, -7.8368, 0.70512)
	pt3dadd(-97.5816, -42.3514, -7.8328, 0.72)
	pt3dadd(-97.8712, -42.3727, -7.854, 0.64512)
	pt3dadd(-98.1096, -42.428, -7.8839, 0.52512)
	pt3dadd(-98.3704, -42.4779, -7.9111, 0.48)
	pt3dadd(-98.5968, -42.5714, -7.937, 0.48)
	pt3dadd(-98.8496, -42.6203, -7.9161, 0.48)
	pt3dadd(-99.0424, -42.6821, -7.859, 0.48)
	pt3dadd(-99.2064, -42.8109, -7.7584, 0.48)
	pt3dadd(-99.404, -42.9069, -7.7201, 0.48)
	pt3dadd(-99.6776, -42.9438, -7.7041, 0.48)
	pt3dadd(-99.9568, -42.9877, -7.7301, 0.48)
	pt3dadd(-100.188, -43.0763, -7.7187, 0.48)
	pt3dadd(-100.448, -43.1304, -7.7231, 0.48)
	pt3dadd(-100.673, -43.2256, -7.7326, 0.48)
	pt3dadd(-100.928, -43.2805, -7.7126, 0.48)
	pt3dadd(-101.115, -43.4212, -7.691, 0.48)
	pt3dadd(-101.29, -43.5685, -7.6851, 0.48)
	pt3dadd(-101.487, -43.695, -7.693, 0.48)
	pt3dadd(-101.768, -43.7171, -7.7263, 0.48)
	pt3dadd(-102.035, -43.776, -7.7212, 0.48)
	pt3dadd(-102.225, -43.8346, -7.7864, 0.48)
	pt3dadd(-102.383, -43.9136, -7.9565, 0.52512)
	pt3dadd(-102.554, -43.9146, -8.1042, 0.72)
  }
  shaft[131] {pt3dclear()
	pt3dadd(-102.554, -43.9146, -8.1042, 0.72)
	pt3dadd(-102.606, -43.9934, -8.3496, 0.78)
  }
  shaft[132] {pt3dclear()
	pt3dadd(-102.554, -43.9146, -8.1042, 0.72)
	pt3dadd(-102.585, -43.9646, -8.289, 0.8552)
  }
  shaft[133] {pt3dclear()
	pt3dadd(-102.606, -43.9934, -8.3496, 0.78)
	pt3dadd(-102.694, -44.0628, -8.3639, 0.76512)
  }
  shaft[134] {pt3dclear()
	pt3dadd(-102.585, -43.9646, -8.289, 0.8552)
	pt3dadd(-102.638, -43.9894, -8.4821, 0.8552)
  }
  shaft[135] {pt3dclear()
	pt3dadd(-102.694, -44.0628, -8.3639, 0.76512)
	pt3dadd(-102.702, -44.1483, -8.1658, 0.72)
  }
  shaft[136] {pt3dclear()
	pt3dadd(-102.638, -43.9894, -8.4821, 0.8552)
	pt3dadd(-102.748, -44.0336, -8.6903, 0.82512)
	pt3dadd(-102.892, -44.0514, -8.8871, 0.7352)
	pt3dadd(-103.05, -44.0624, -9.0789, 0.63008)
	pt3dadd(-103.241, -44.0665, -9.2446, 0.54)
	pt3dadd(-103.53, -44.0594, -9.2588, 0.48)
	pt3dadd(-103.838, -44.0614, -9.2881, 0.48)
	pt3dadd(-104.15, -44.0666, -9.2995, 0.48)
	pt3dadd(-104.439, -44.0512, -9.3219, 0.48)
	pt3dadd(-104.638, -44.0661, -9.4733, 0.48)
	pt3dadd(-104.805, -44.1056, -9.6334, 0.48)
	pt3dadd(-104.965, -44.1795, -9.7317, 0.48)
	pt3dadd(-105.098, -44.2235, -9.902, 0.48)
	pt3dadd(-105.205, -44.2444, -10.0909, 0.48)
	pt3dadd(-105.403, -44.2943, -10.2465, 0.48)
	pt3dadd(-105.586, -44.4053, -10.291, 0.48)
	pt3dadd(-105.775, -44.5246, -10.2574, 0.48)
	pt3dadd(-105.948, -44.665, -10.2672, 0.48)
	pt3dadd(-106.123, -44.8186, -10.291, 0.48)
	pt3dadd(-106.366, -44.8961, -10.3158, 0.48)
	pt3dadd(-106.59, -44.9791, -10.3197, 0.48)
	pt3dadd(-106.84, -45.0195, -10.3405, 0.48)
	pt3dadd(-107.033, -45.0766, -10.4748, 0.48)
	pt3dadd(-107.239, -45.1568, -10.509, 0.48)
	pt3dadd(-107.514, -45.1847, -10.5178, 0.48)
	pt3dadd(-107.79, -45.1438, -10.4721, 0.48)
	pt3dadd(-107.998, -45.0558, -10.4656, 0.48)
	pt3dadd(-108.169, -44.9362, -10.4974, 0.48)
	pt3dadd(-108.326, -44.8663, -10.6317, 0.48)
	pt3dadd(-108.49, -44.7722, -10.719, 0.48)
	pt3dadd(-108.685, -44.7354, -10.842, 0.48)
	pt3dadd(-108.962, -44.724, -10.8887, 0.48)
	pt3dadd(-109.277, -44.7348, -10.8674, 0.48)
	pt3dadd(-109.597, -44.6913, -10.8749, 0.48)
	pt3dadd(-109.908, -44.7031, -10.8931, 0.48)
	pt3dadd(-110.189, -44.7581, -10.8955, 0.48)
	pt3dadd(-110.409, -44.841, -10.8657, 0.48)
	pt3dadd(-110.605, -44.9814, -10.8566, 0.48)
	pt3dadd(-110.84, -45.0702, -10.8796, 0.48)
	pt3dadd(-111.021, -45.1684, -10.9469, 0.48)
	pt3dadd(-111.156, -45.2289, -11.1039, 0.48)
	pt3dadd(-111.245, -45.2951, -11.2909, 0.48)
	pt3dadd(-111.386, -45.3322, -11.4658, 0.48)
	pt3dadd(-111.554, -45.3767, -11.6522, 0.48)
	pt3dadd(-111.836, -45.3631, -11.6838, 0.48)
	pt3dadd(-112.123, -45.3942, -11.6625, 0.48)
	pt3dadd(-112.328, -45.4608, -11.7024, 0.48)
	pt3dadd(-112.494, -45.4854, -11.8597, 0.48)
	pt3dadd(-112.644, -45.5075, -12.072, 0.48)
	pt3dadd(-112.806, -45.5266, -12.2502, 0.48)
	pt3dadd(-113.002, -45.6634, -12.2798, 0.48)
	pt3dadd(-113.283, -45.6859, -12.2858, 0.48)
	pt3dadd(-113.587, -45.6819, -12.2968, 0.48)
	pt3dadd(-113.871, -45.6562, -12.3015, 0.48)
	pt3dadd(-114.08, -45.5663, -12.3311, 0.48)
	pt3dadd(-114.269, -45.539, -12.4696, 0.48)
	pt3dadd(-114.487, -45.5057, -12.5773, 0.48)
	pt3dadd(-114.599, -45.4842, -12.8461, 0.48)
	pt3dadd(-114.763, -45.5026, -13.0341, 0.48)
	pt3dadd(-114.998, -45.5616, -13.0842, 0.48)
	pt3dadd(-115.202, -45.6687, -13.0835, 0.48)
	pt3dadd(-115.382, -45.7665, -13.1288, 0.48)
	pt3dadd(-115.538, -45.849, -13.2394, 0.48)
	pt3dadd(-115.667, -45.9881, -13.3091, 0.48)
	pt3dadd(-115.726, -46.1333, -13.4674, 0.48)
	pt3dadd(-115.811, -46.2776, -13.5753, 0.48)
	pt3dadd(-115.873, -46.3512, -13.8256, 0.48)
	pt3dadd(-115.962, -46.518, -13.9003, 0.48)
	pt3dadd(-116.028, -46.7597, -13.9251, 0.48)
	pt3dadd(-116.133, -46.9859, -13.9263, 0.48)
	pt3dadd(-116.213, -47.2655, -13.8811, 0.5552)
	pt3dadd(-116.333, -47.5382, -13.8943, 0.63008)
  }
}
proc shape3d_11() {
  shaft[136] {	pt3dadd(-116.314, -47.7546, -13.9042, 0.72)
  }
  shaft[137] {pt3dclear()
	pt3dadd(-116.314, -47.7546, -13.9042, 0.72)
	pt3dadd(-116.506, -47.8194, -13.809, 0.75008)
  }
  shaft[138] {pt3dclear()
	pt3dadd(-116.314, -47.7546, -13.9042, 0.72)
	pt3dadd(-116.471, -47.843, -13.9251, 0.88512)
  }
  shaft[139] {pt3dclear()
	pt3dadd(-116.506, -47.8194, -13.809, 0.75008)
	pt3dadd(-116.536, -47.813, -13.4934, 0.7352)
  }
  shaft[140] {pt3dclear()
	pt3dadd(-116.471, -47.843, -13.9251, 0.88512)
	pt3dadd(-116.553, -47.9086, -14.0252, 0.87008)
  }
  shaft[141] {pt3dclear()
	pt3dadd(-116.536, -47.813, -13.4934, 0.7352)
	pt3dadd(-116.501, -47.7457, -13.1877, 0.6752)
  }
  shaft[142] {pt3dclear()
	pt3dadd(-116.553, -47.9086, -14.0252, 0.87008)
	pt3dadd(-116.681, -48.0415, -14.0814, 0.78)
  }
  shaft[143] {pt3dclear()
	pt3dadd(-116.501, -47.7457, -13.1877, 0.6752)
	pt3dadd(-116.374, -47.5814, -13.1032, 0.48)
  }
  shaft[144] {pt3dclear()
	pt3dadd(-116.681, -48.0415, -14.0814, 0.78)
	pt3dadd(-116.833, -48.2002, -14.1175, 0.64512)
	pt3dadd(-116.989, -48.3661, -14.1324, 0.51008)
	pt3dadd(-117.102, -48.5615, -14.1251, 0.48)
  }
  shaft[145] {pt3dclear()
	pt3dadd(-117.102, -48.5615, -14.1251, 0.48)
	pt3dadd(-117.112, -48.6858, -14.5859, 0.48)
  }
  shaft[146] {pt3dclear()
	pt3dadd(-117.102, -48.5615, -14.1251, 0.48)
	pt3dadd(-117.227, -48.719, -14.0758, 0.48)
  }
  shaft[147] {pt3dclear()
	pt3dadd(-117.112, -48.6858, -14.5859, 0.48)
	pt3dadd(-117.04, -48.6598, -14.7069, 0.48)
  }
  shaft[148] {pt3dclear()
	pt3dadd(-117.227, -48.719, -14.0758, 0.48)
	pt3dadd(-117.314, -48.8478, -13.9387, 0.48)
	pt3dadd(-117.418, -48.9773, -13.7803, 0.48)
	pt3dadd(-117.493, -49.1486, -13.7212, 0.48)
	pt3dadd(-117.656, -49.2919, -13.7114, 0.48)
	pt3dadd(-117.874, -49.3829, -13.7301, 0.48)
	pt3dadd(-118.029, -49.4793, -13.7609, 0.5552)
	pt3dadd(-118.074, -49.5146, -13.9042, 0.72)
	pt3dadd(-118.872, -50.6058, -15.1859, 0.72)
	pt3dadd(-119.027, -50.6537, -15.218, 0.57008)
	pt3dadd(-119.191, -50.7726, -15.194, 0.52512)
	pt3dadd(-119.358, -50.9194, -15.2377, 0.51008)
	pt3dadd(-119.555, -51.0376, -15.2347, 0.48)
	pt3dadd(-119.806, -51.1041, -15.1525, 0.48)
	pt3dadd(-120.03, -51.209, -15.1918, 0.48)
	pt3dadd(-120.314, -51.2342, -15.1959, 0.48)
	pt3dadd(-120.561, -51.3113, -15.2022, 0.48)
	pt3dadd(-120.706, -51.4888, -15.1922, 0.48)
	pt3dadd(-120.914, -51.6075, -15.1856, 0.48)
	pt3dadd(-121.098, -51.7386, -15.2034, 0.48)
	pt3dadd(-121.238, -51.9025, -15.2221, 0.48)
	pt3dadd(-121.361, -52.0495, -15.2303, 0.48)
	pt3dadd(-121.58, -52.1965, -15.2319, 0.48)
	pt3dadd(-121.797, -52.3222, -15.2345, 0.48)
	pt3dadd(-122.069, -52.3708, -15.1796, 0.48)
	pt3dadd(-122.356, -52.377, -15.1838, 0.48)
	pt3dadd(-122.535, -52.5155, -15.1119, 0.48)
	pt3dadd(-122.707, -52.5855, -14.9941, 0.54)
	pt3dadd(-122.908, -52.655, -14.952, 0.57008)
	pt3dadd(-123.161, -52.7107, -14.9714, 0.54)
	pt3dadd(-123.396, -52.7829, -14.9982, 0.4952)
	pt3dadd(-123.681, -52.835, -14.9909, 0.48)
	pt3dadd(-123.991, -52.8533, -14.9771, 0.48)
	pt3dadd(-124.299, -52.8809, -14.9908, 0.48)
	pt3dadd(-124.593, -52.8886, -14.9865, 0.48)
	pt3dadd(-124.819, -52.9673, -14.9904, 0.48)
	pt3dadd(-125.038, -53.0418, -15.0192, 0.48)
	pt3dadd(-125.162, -53.1494, -15.1103, 0.48)
	pt3dadd(-125.311, -53.2769, -15.1896, 0.48)
	pt3dadd(-125.465, -53.4389, -15.2212, 0.48)
	pt3dadd(-125.632, -53.6019, -15.2268, 0.48)
	pt3dadd(-125.886, -53.6652, -15.1941, 0.48)
	pt3dadd(-126.066, -53.8115, -15.1783, 0.48)
	pt3dadd(-126.259, -53.9286, -15.1731, 0.48)
	pt3dadd(-126.45, -54.0652, -15.2184, 0.48)
	pt3dadd(-126.671, -54.1822, -15.2259, 0.48)
	pt3dadd(-126.855, -54.3107, -15.2107, 0.48)
	pt3dadd(-127.002, -54.4098, -15.1145, 0.48)
	pt3dadd(-127.065, -54.4628, -14.8495, 0.48)
	pt3dadd(-127.159, -54.5118, -14.6278, 0.48)
	pt3dadd(-127.245, -54.6142, -14.4722, 0.48)
	pt3dadd(-127.398, -54.7395, -14.4344, 0.48)
	pt3dadd(-127.558, -54.8895, -14.4314, 0.48)
	pt3dadd(-127.736, -55.0225, -14.397, 0.48)
	pt3dadd(-127.932, -55.1422, -14.37, 0.48)
	pt3dadd(-128.031, -55.3595, -14.382, 0.48)
	pt3dadd(-128.168, -55.5104, -14.3413, 0.48)
	pt3dadd(-128.346, -55.5689, -14.2461, 0.48)
	pt3dadd(-128.506, -55.6998, -14.2219, 0.48)
	pt3dadd(-128.654, -55.8503, -14.1805, 0.48)
	pt3dadd(-128.794, -55.9873, -14.1139, 0.48)
	pt3dadd(-128.92, -56.0735, -13.9757, 0.48)
	pt3dadd(-129.033, -56.1754, -13.8526, 0.48)
	pt3dadd(-129.259, -56.2238, -13.8225, 0.48)
	pt3dadd(-129.435, -56.3248, -13.7681, 0.48)
	pt3dadd(-129.57, -56.4002, -13.6172, 0.48)
	pt3dadd(-129.704, -56.4826, -13.4569, 0.48)
	pt3dadd(-129.925, -56.5184, -13.4195, 0.48)
	pt3dadd(-130.2, -56.5542, -13.4372, 0.48)
	pt3dadd(-130.409, -56.6387, -13.3504, 0.48)
	pt3dadd(-130.606, -56.7715, -13.3742, 0.48)
	pt3dadd(-130.847, -56.855, -13.357, 0.48)
	pt3dadd(-131.055, -56.9632, -13.4161, 0.48)
	pt3dadd(-131.244, -57.105, -13.3892, 0.48)
	pt3dadd(-131.491, -57.1775, -13.3706, 0.48)
	pt3dadd(-131.68, -57.3118, -13.2927, 0.48)
	pt3dadd(-131.844, -57.4722, -13.3369, 0.48)
	pt3dadd(-132.017, -57.6212, -13.3717, 0.48)
	pt3dadd(-132.15, -57.8071, -13.4, 0.48)
	pt3dadd(-132.305, -57.9672, -13.3993, 0.48)
	pt3dadd(-132.424, -58.1328, -13.3829, 0.48)
	pt3dadd(-132.472, -58.2858, -13.3859, 0.48)
	pt3dadd(-132.524, -58.4467, -13.37, 0.48)
	pt3dadd(-132.606, -58.6382, -13.3602, 0.48)
	pt3dadd(-132.68, -58.8504, -13.4147, 0.48)
	pt3dadd(-132.766, -58.9923, -13.5548, 0.48)
	pt3dadd(-132.836, -59.2105, -13.6228, 0.48)
	pt3dadd(-132.942, -59.424, -13.5999, 0.48)
	pt3dadd(-133.007, -59.6764, -13.5598, 0.48)
	pt3dadd(-133.159, -59.8366, -13.5641, 0.48)
	pt3dadd(-133.366, -59.9165, -13.6211, 0.48)
	pt3dadd(-133.471, -60.044, -13.7336, 0.48)
	pt3dadd(-133.586, -60.1982, -13.7757, 0.48)
	pt3dadd(-133.699, -60.3458, -13.7822, 0.48)
	pt3dadd(-133.932, -60.4786, -13.7834, 0.48)
	pt3dadd(-134.194, -60.5618, -13.7861, 0.48)
	pt3dadd(-134.435, -60.629, -13.8197, 0.48)
	pt3dadd(-134.722, -60.6669, -13.7417, 0.48)
	pt3dadd(-135.028, -60.6782, -13.7953, 0.48)
	pt3dadd(-135.316, -60.7093, -13.8046, 0.48)
	pt3dadd(-135.544, -60.8137, -13.7636, 0.48)
	pt3dadd(-135.799, -60.8841, -13.8028, 0.48)
	pt3dadd(-136.026, -60.9656, -13.8046, 0.48)
	pt3dadd(-136.279, -61.0407, -13.7634, 0.48)
	pt3dadd(-136.511, -61.1262, -13.7201, 0.48)
	pt3dadd(-136.802, -61.1471, -13.751, 0.48)
	pt3dadd(-137.107, -61.1613, -13.7801, 0.48)
	pt3dadd(-137.376, -61.234, -13.7909, 0.48)
	pt3dadd(-137.567, -61.3586, -13.7428, 0.48)
	pt3dadd(-137.742, -61.4618, -13.704, 0.48)
	pt3dadd(-137.903, -61.533, -13.601, 0.48)
	pt3dadd(-138.029, -61.6758, -13.538, 0.48)
	pt3dadd(-138.119, -61.8236, -13.5822, 0.48)
	pt3dadd(-138.254, -61.971, -13.7075, 0.48)
	pt3dadd(-138.388, -62.1371, -13.7704, 0.48)
	pt3dadd(-138.554, -62.285, -13.7901, 0.48)
	pt3dadd(-138.714, -62.4448, -13.7816, 0.48)
	pt3dadd(-138.882, -62.5923, -13.7805, 0.48)
	pt3dadd(-138.997, -62.7602, -13.8531, 0.48)
	pt3dadd(-139.093, -62.9051, -13.9647, 0.48)
	pt3dadd(-139.224, -63.0654, -13.9842, 0.48)
	pt3dadd(-139.37, -63.2324, -13.9743, 0.48)
	pt3dadd(-139.515, -63.4047, -13.9811, 0.48)
	pt3dadd(-139.67, -63.5749, -13.9726, 0.48)
	pt3dadd(-139.742, -63.8171, -13.969, 0.48)
	pt3dadd(-139.937, -63.9405, -14.0292, 0.48)
	pt3dadd(-140.065, -64.1325, -14.0342, 0.48)
	pt3dadd(-140.268, -64.2496, -14.0118, 0.48)
	pt3dadd(-140.383, -64.4564, -13.9925, 0.48)
	pt3dadd(-140.608, -64.5507, -14.0071, 0.48)
	pt3dadd(-140.809, -64.6622, -14.0275, 0.48)
	pt3dadd(-140.933, -64.8323, -13.9862, 0.48)
	pt3dadd(-141.029, -64.9728, -13.857, 0.48)
	pt3dadd(-141.214, -65.0775, -13.8167, 0.48)
	pt3dadd(-141.411, -65.1857, -13.8012, 0.48)
	pt3dadd(-141.561, -65.326, -13.7684, 0.48)
	pt3dadd(-141.617, -65.5022, -13.6465, 0.48)
	pt3dadd(-141.71, -65.6894, -13.5702, 0.48)
	pt3dadd(-141.821, -65.8952, -13.5723, 0.48)
	pt3dadd(-142.036, -65.9991, -13.5403, 0.48)
	pt3dadd(-142.203, -66.151, -13.5432, 0.48)
	pt3dadd(-142.359, -66.3183, -13.5972, 0.48)
	pt3dadd(-142.454, -66.5422, -13.6172, 0.48)
	pt3dadd(-142.646, -66.673, -13.6354, 0.48)
	pt3dadd(-142.748, -66.8936, -13.5524, 0.48)
	pt3dadd(-142.872, -67.1063, -13.5238, 0.5552)
	pt3dadd(-143.019, -67.3313, -13.5053, 0.69008)
	pt3dadd(-143.192, -67.4058, -13.5859, 0.96)
	pt3dadd(-143.207, -67.549, -13.5274, 0.87008)
	pt3dadd(-143.229, -67.6745, -13.3527, 0.82512)
	pt3dadd(-143.306, -67.7658, -13.1766, 0.76512)
	pt3dadd(-143.398, -67.886, -13.052, 0.66)
	pt3dadd(-143.55, -68.0176, -13.0323, 0.57008)
	pt3dadd(-143.714, -68.1642, -13.0351, 0.4952)
	pt3dadd(-143.881, -68.3131, -12.9833, 0.48)
	pt3dadd(-144.126, -68.3808, -12.9884, 0.48)
	pt3dadd(-144.333, -68.4816, -12.9869, 0.48)
	pt3dadd(-144.53, -68.5746, -12.9598, 0.48)
	pt3dadd(-144.767, -68.7026, -12.9858, 0.48)
	pt3dadd(-144.988, -68.8048, -12.9795, 0.48)
	pt3dadd(-145.213, -68.9081, -12.9851, 0.48)
	pt3dadd(-145.37, -69.0042, -12.9106, 0.48)
	pt3dadd(-145.458, -69.0738, -12.7621, 0.48)
	pt3dadd(-145.558, -69.1789, -12.5558, 0.48)
	pt3dadd(-145.634, -69.2135, -12.3305, 0.48)
	pt3dadd(-145.733, -69.2712, -12.1111, 0.48)
	pt3dadd(-145.814, -69.2966, -11.8485, 0.48)
	pt3dadd(-145.973, -69.2913, -11.6535, 0.48)
	pt3dadd(-146.25, -69.3106, -11.6378, 0.48)
	pt3dadd(-146.527, -69.3438, -11.6232, 0.48)
	pt3dadd(-146.739, -69.459, -11.5948, 0.48)
	pt3dadd(-146.962, -69.513, -11.5356, 0.48)
	pt3dadd(-147.106, -69.5965, -11.4266, 0.48)
	pt3dadd(-147.334, -69.6132, -11.3476, 0.48)
	pt3dadd(-147.553, -69.6334, -11.2202, 0.48)
  }
}
proc shape3d_12() {
  shaft[148] {	pt3dadd(-147.826, -69.6519, -11.1429, 0.48)
	pt3dadd(-148.1, -69.7034, -11.1582, 0.48)
	pt3dadd(-148.31, -69.814, -11.1727, 0.48)
	pt3dadd(-148.517, -69.9232, -11.1338, 0.48)
	pt3dadd(-148.789, -69.9778, -11.1853, 0.48)
	pt3dadd(-149.07, -70.0154, -11.1839, 0.48)
	pt3dadd(-149.306, -70.088, -11.1351, 0.48)
	pt3dadd(-149.558, -70.165, -11.18, 0.48)
	pt3dadd(-149.784, -70.2536, -11.164, 0.48)
	pt3dadd(-150.041, -70.3173, -11.1649, 0.48)
	pt3dadd(-150.272, -70.4087, -11.1786, 0.52512)
	pt3dadd(-150.556, -70.4638, -11.2119, 0.5552)
	pt3dadd(-150.861, -70.5059, -11.208, 0.52512)
	pt3dadd(-151.147, -70.5698, -11.2338, 0.4952)
	pt3dadd(-151.349, -70.5941, -11.1744, 0.48)
	pt3dadd(-151.525, -70.5908, -11.017, 0.48)
	pt3dadd(-151.725, -70.5714, -10.8773, 0.48)
	pt3dadd(-152.007, -70.5658, -10.8485, 0.48)
	pt3dadd(-152.318, -70.5678, -10.8314, 0.48)
	pt3dadd(-152.634, -70.5937, -10.8012, 0.48)
	pt3dadd(-152.952, -70.5954, -10.7692, 0.48)
	pt3dadd(-153.272, -70.6128, -10.7692, 0.48)
	pt3dadd(-153.594, -70.5913, -10.766, 0.48)
	pt3dadd(-153.911, -70.6122, -10.7817, 0.48)
	pt3dadd(-154.224, -70.6174, -10.7976, 0.48)
	pt3dadd(-154.512, -70.6606, -10.8096, 0.48)
	pt3dadd(-154.752, -70.7254, -10.8291, 0.48)
	pt3dadd(-155.04, -70.7538, -10.7787, 0.48)
	pt3dadd(-155.352, -70.7825, -10.7711, 0.48)
	pt3dadd(-155.67, -70.8186, -10.7112, 0.54)
	pt3dadd(-155.992, -70.7658, -10.7859, 0.72)
  }
  shaft[149] {pt3dclear()
	pt3dadd(-155.992, -70.7658, -10.7859, 0.72)
	pt3dadd(-156.145, -70.8154, -10.7679, 0.87008)
  }
  shaft[150] {pt3dclear()
	pt3dadd(-155.992, -70.7658, -10.7859, 0.72)
	pt3dadd(-156.062, -70.8804, -10.6189, 0.8552)
  }
  shaft[151] {pt3dclear()
	pt3dadd(-156.145, -70.8154, -10.7679, 0.87008)
	pt3dadd(-156.198, -70.9084, -10.5775, 0.9152)
  }
  shaft[152] {pt3dclear()
	pt3dadd(-156.062, -70.8804, -10.6189, 0.8552)
	pt3dadd(-156.293, -70.939, -10.6246, 0.82512)
  }
  shaft[153] {pt3dclear()
	pt3dadd(-156.198, -70.9084, -10.5775, 0.9152)
	pt3dadd(-156.099, -71.0314, -10.3433, 0.96)
  }
  shaft[154] {pt3dclear()
	pt3dadd(-156.293, -70.939, -10.6246, 0.82512)
	pt3dadd(-156.514, -71.038, -10.6472, 0.76512)
	pt3dadd(-156.751, -71.133, -10.6812, 0.69008)
	pt3dadd(-156.946, -71.2534, -10.7702, 0.5552)
	pt3dadd(-157.134, -71.3786, -10.7973, 0.48)
	pt3dadd(-157.265, -71.5768, -10.8233, 0.48)
	pt3dadd(-157.411, -71.7464, -10.8096, 0.48)
	pt3dadd(-157.552, -71.8908, -10.7486, 0.48)
	pt3dadd(-157.659, -72.0149, -10.6328, 0.48)
	pt3dadd(-157.838, -72.0881, -10.5476, 0.48)
	pt3dadd(-157.964, -72.1558, -10.4064, 0.48)
	pt3dadd(-158.073, -72.215, -10.1981, 0.48)
	pt3dadd(-158.205, -72.3124, -10.0293, 0.48)
	pt3dadd(-158.379, -72.3805, -9.9766, 0.48)
	pt3dadd(-158.539, -72.5321, -9.9784, 0.48)
	pt3dadd(-158.7, -72.6815, -10.0406, 0.48)
	pt3dadd(-158.801, -72.8564, -10.0359, 0.48)
	pt3dadd(-159.021, -72.998, -9.9635, 0.48)
	pt3dadd(-159.218, -73.1352, -9.9375, 0.48)
	pt3dadd(-159.38, -73.2971, -9.9717, 0.48)
	pt3dadd(-159.546, -73.4541, -10.0205, 0.48)
	pt3dadd(-159.702, -73.6209, -10.0287, 0.48)
	pt3dadd(-159.876, -73.7704, -10.0242, 0.48)
	pt3dadd(-160.01, -73.9384, -9.9684, 0.4952)
	pt3dadd(-160.111, -74.0891, -9.838, 0.54)
	pt3dadd(-160.177, -74.1769, -9.7447, 0.52512)
	pt3dadd(-160.294, -74.2966, -9.5949, 0.48)
	pt3dadd(-160.461, -74.3922, -9.4635, 0.48)
	pt3dadd(-160.645, -74.4601, -9.452, 0.48)
	pt3dadd(-160.783, -74.6155, -9.3837, 0.48)
	pt3dadd(-160.939, -74.7764, -9.3713, 0.48)
	pt3dadd(-161.102, -74.9334, -9.3782, 0.48)
	pt3dadd(-161.254, -75.101, -9.3939, 0.48)
	pt3dadd(-161.386, -75.2907, -9.3982, 0.48)
	pt3dadd(-161.474, -75.5289, -9.3808, 0.48)
	pt3dadd(-161.577, -75.7494, -9.3885, 0.48)
	pt3dadd(-161.656, -75.9914, -9.3895, 0.48)
	pt3dadd(-161.747, -76.185, -9.343, 0.48)
	pt3dadd(-161.816, -76.3511, -9.2263, 0.48)
	pt3dadd(-161.932, -76.5172, -9.1831, 0.48)
	pt3dadd(-162.058, -76.6886, -9.1423, 0.48)
	pt3dadd(-162.203, -76.8581, -9.1333, 0.48)
	pt3dadd(-162.348, -77.0382, -9.1297, 0.48)
	pt3dadd(-162.384, -77.2859, -9.0945, 0.48)
	pt3dadd(-162.449, -77.4734, -8.9913, 0.48)
	pt3dadd(-162.519, -77.6812, -8.9366, 0.48)
	pt3dadd(-162.597, -77.9205, -8.9361, 0.48)
	pt3dadd(-162.746, -78.0994, -8.9402, 0.48)
	pt3dadd(-162.915, -78.2578, -8.9479, 0.48)
	pt3dadd(-163.017, -78.4666, -8.9724, 0.48)
	pt3dadd(-163.102, -78.6958, -8.9765, 0.48)
	pt3dadd(-163.268, -78.8462, -8.9682, 0.51008)
	pt3dadd(-163.497, -78.9329, -8.9427, 0.66)
	pt3dadd(-163.678, -79.0412, -8.9481, 0.7952)
	pt3dadd(-163.833, -79.103, -8.9889, 0.9152)
	pt3dadd(-163.992, -79.0858, -9.1859, 0.96)
  }
  shaft[155] {pt3dclear()
	pt3dadd(-163.992, -79.0858, -9.1859, 0.96)
	pt3dadd(-163.97, -79.1455, -9.0937, 0.96)
  }
  shaft[156] {pt3dclear()
	pt3dadd(-163.992, -79.0858, -9.1859, 0.96)
	pt3dadd(-164.044, -79.2412, -9.1479, 0.69008)
	pt3dadd(-164.187, -79.337, -9.2102, 0.5552)
	pt3dadd(-164.349, -79.3801, -9.3423, 0.48)
	pt3dadd(-164.493, -79.4466, -9.4755, 0.48)
	pt3dadd(-164.654, -79.5637, -9.5396, 0.48)
	pt3dadd(-164.77, -79.7531, -9.5714, 0.48)
	pt3dadd(-164.855, -79.985, -9.5949, 0.48)
	pt3dadd(-164.99, -80.1784, -9.5488, 0.48)
	pt3dadd(-165.11, -80.3624, -9.5916, 0.48)
	pt3dadd(-165.262, -80.4984, -9.6317, 0.48)
	pt3dadd(-165.437, -80.548, -9.7545, 0.48)
	pt3dadd(-165.586, -80.6624, -9.8265, 0.48)
	pt3dadd(-165.75, -80.7264, -9.9386, 0.48)
	pt3dadd(-165.901, -80.8392, -10.038, 0.48)
	pt3dadd(-166.043, -80.972, -10.1392, 0.48)
	pt3dadd(-166.137, -81.1224, -10.1675, 0.48)
	pt3dadd(-166.298, -81.2568, -10.1769, 0.48)
	pt3dadd(-166.515, -81.3576, -10.1865, 0.48)
	pt3dadd(-166.716, -81.448, -10.2031, 0.48)
	pt3dadd(-166.879, -81.5288, -10.3055, 0.48)
	pt3dadd(-167.05, -81.6288, -10.3613, 0.51008)
	pt3dadd(-167.214, -81.728, -10.4327, 0.51008)
	pt3dadd(-167.349, -81.8008, -10.592, 0.51008)
	pt3dadd(-167.465, -81.856, -10.7906, 0.52512)
	pt3dadd(-167.551, -81.9248, -10.9829, 0.5552)
	pt3dadd(-167.69, -81.9744, -11.1414, 0.5552)
	pt3dadd(-167.882, -82.0584, -11.1947, 0.51008)
	pt3dadd(-168.158, -82.1216, -11.1944, 0.48)
	pt3dadd(-168.471, -82.124, -11.1918, 0.48)
	pt3dadd(-168.784, -82.1312, -11.1749, 0.48)
	pt3dadd(-169.073, -82.1664, -11.1881, 0.48)
	pt3dadd(-169.31, -82.2584, -11.2335, 0.48)
	pt3dadd(-169.599, -82.2976, -11.1973, 0.48)
	pt3dadd(-169.912, -82.3248, -11.1625, 0.48)
	pt3dadd(-170.226, -82.3128, -11.1647, 0.48)
	pt3dadd(-170.513, -82.3056, -11.1884, 0.48)
	pt3dadd(-170.721, -82.3072, -11.3406, 0.48)
	pt3dadd(-170.924, -82.3168, -11.5094, 0.48)
	pt3dadd(-171.206, -82.3024, -11.5337, 0.48)
	pt3dadd(-171.478, -82.2816, -11.6102, 0.48)
	pt3dadd(-171.703, -82.2544, -11.7308, 0.48)
	pt3dadd(-171.965, -82.2352, -11.7516, 0.48)
	pt3dadd(-172.156, -82.1832, -11.8195, 0.48)
	pt3dadd(-172.29, -82.1656, -12.0203, 0.48)
	pt3dadd(-172.367, -82.136, -12.2997, 0.48)
	pt3dadd(-172.495, -82.1, -12.5009, 0.48)
	pt3dadd(-172.69, -82.0176, -12.5409, 0.48)
	pt3dadd(-172.966, -81.9944, -12.565, 0.48)
	pt3dadd(-173.273, -81.9736, -12.5976, 0.48)
	pt3dadd(-173.594, -81.9712, -12.5941, 0.48)
	pt3dadd(-173.915, -81.9272, -12.6316, 0.48)
	pt3dadd(-174.24, -81.9232, -12.6365, 0.48)
	pt3dadd(-174.56, -81.9032, -12.6268, 0.48)
	pt3dadd(-174.83, -81.9272, -12.543, 0.48)
	pt3dadd(-174.993, -81.9888, -12.3902, 0.48)
	pt3dadd(-175.065, -82.1008, -12.2238, 0.48)
	pt3dadd(-175.098, -82.252, -12.0204, 0.48)
	pt3dadd(-175.226, -82.4104, -11.9873, 0.48)
	pt3dadd(-175.406, -82.548, -11.9946, 0.48)
	pt3dadd(-175.639, -82.64, -12.0288, 0.48)
	pt3dadd(-175.833, -82.764, -12.0322, 0.48)
	pt3dadd(-176.006, -82.9088, -12.0219, 0.48)
	pt3dadd(-176.201, -83.0264, -11.962, 0.48)
	pt3dadd(-176.446, -83.104, -11.962, 0.48)
	pt3dadd(-176.667, -83.2064, -11.9811, 0.48)
	pt3dadd(-176.918, -83.2856, -11.9477, 0.48)
	pt3dadd(-177.15, -83.3696, -11.9348, 0.48)
	pt3dadd(-177.427, -83.4304, -11.968, 0.48)
	pt3dadd(-177.706, -83.4808, -11.9754, 0.48)
	pt3dadd(-177.946, -83.5552, -11.982, 0.4952)
	pt3dadd(-178.238, -83.5792, -11.9804, 0.58512)
	pt3dadd(-178.552, -83.5656, -11.9859, 0.72)
  }
  shaft[157] {pt3dclear()
	pt3dadd(-178.552, -83.5656, -11.9859, 0.72)
	pt3dadd(-178.596, -83.6, -11.8432, 0.57008)
  }
  shaft[158] {pt3dclear()
	pt3dadd(-178.552, -83.5656, -11.9859, 0.72)
	pt3dadd(-178.736, -83.6032, -11.9676, 0.6752)
  }
  shaft[159] {pt3dclear()
	pt3dadd(-178.596, -83.6, -11.8432, 0.57008)
	pt3dadd(-178.685, -83.7144, -11.7694, 0.52512)
  }
  shaft[160] {pt3dclear()
	pt3dadd(-178.736, -83.6032, -11.9676, 0.6752)
	pt3dadd(-178.986, -83.6144, -11.9468, 0.6152)
  }
  shaft[161] {pt3dclear()
	pt3dadd(-178.685, -83.7144, -11.7694, 0.52512)
	pt3dadd(-178.611, -83.8648, -11.7819, 0.48)
  }
  shaft[162] {pt3dclear()
	pt3dadd(-178.986, -83.6144, -11.9468, 0.6152)
	pt3dadd(-179.193, -83.6712, -11.923, 0.52512)
	pt3dadd(-179.402, -83.692, -11.8197, 0.48)
	pt3dadd(-179.676, -83.7184, -11.8027, 0.48)
	pt3dadd(-179.958, -83.7496, -11.7929, 0.48)
	pt3dadd(-180.182, -83.8552, -11.7618, 0.48)
	pt3dadd(-180.432, -83.9288, -11.7585, 0.48)
	pt3dadd(-180.634, -84.0368, -11.7653, 0.48)
	pt3dadd(-180.816, -84.1552, -11.7833, 0.48)
	pt3dadd(-181.008, -84.2304, -11.789, 0.48)
	pt3dadd(-181.222, -84.3552, -11.8141, 0.48)
	pt3dadd(-181.33, -84.496, -11.9321, 0.48)
	pt3dadd(-181.472, -84.62, -11.9831, 0.48)
	pt3dadd(-181.622, -84.712, -12.0224, 0.48)
	pt3dadd(-181.767, -84.8232, -12.1678, 0.48)
	pt3dadd(-181.898, -84.8944, -12.3463, 0.48)
	pt3dadd(-182.026, -84.9856, -12.463, 0.4952)
	pt3dadd(-182.111, -85.0488, -12.6221, 0.54)
  }
}
proc shape3d_13() {
  shaft[162] {	pt3dadd(-182.251, -85.156, -12.7591, 0.57008)
	pt3dadd(-182.418, -85.2704, -12.7989, 0.57008)
	pt3dadd(-182.568, -85.3464, -12.8657, 0.57008)
	pt3dadd(-182.726, -85.4448, -12.9963, 0.52512)
	pt3dadd(-182.836, -85.5056, -13.202, 0.48)
	pt3dadd(-182.927, -85.5888, -13.3784, 0.48)
	pt3dadd(-183.068, -85.6216, -13.5522, 0.48)
	pt3dadd(-183.227, -85.6536, -13.7056, 0.48)
	pt3dadd(-183.366, -85.792, -13.7724, 0.48)
	pt3dadd(-183.529, -85.9112, -13.814, 0.48)
	pt3dadd(-183.69, -85.9856, -13.9124, 0.48)
	pt3dadd(-183.845, -86.0904, -13.9923, 0.48)
	pt3dadd(-183.986, -86.1624, -14.1659, 0.48)
	pt3dadd(-184.173, -86.2432, -14.2142, 0.48)
	pt3dadd(-184.366, -86.3792, -14.1696, 0.48)
	pt3dadd(-184.576, -86.4568, -14.2048, 0.48)
	pt3dadd(-184.665, -86.5696, -14.3932, 0.48)
	pt3dadd(-184.805, -86.6336, -14.5521, 0.48)
	pt3dadd(-184.991, -86.7192, -14.6237, 0.48)
	pt3dadd(-185.254, -86.7704, -14.5771, 0.48)
	pt3dadd(-185.426, -86.9336, -14.5777, 0.48)
	pt3dadd(-185.598, -87.0776, -14.5672, 0.48)
	pt3dadd(-185.761, -87.1912, -14.6199, 0.54)
	pt3dadd(-185.883, -87.28, -14.7583, 0.57008)
	pt3dadd(-185.984, -87.3792, -14.9007, 0.57008)
	pt3dadd(-186.145, -87.5024, -14.9287, 0.5552)
	pt3dadd(-186.369, -87.592, -14.9291, 0.5552)
	pt3dadd(-186.547, -87.7352, -14.9234, 0.58512)
	pt3dadd(-186.71, -87.8928, -14.9222, 0.6)
	pt3dadd(-186.866, -88.0552, -14.9381, 0.58512)
	pt3dadd(-187.049, -88.1904, -14.9688, 0.52512)
	pt3dadd(-187.2, -88.3592, -14.9808, 0.48)
	pt3dadd(-187.351, -88.5232, -14.9812, 0.48)
	pt3dadd(-187.486, -88.6744, -15.0148, 0.48)
	pt3dadd(-187.565, -88.8144, -15.1334, 0.48)
	pt3dadd(-187.67, -88.912, -15.2931, 0.48)
	pt3dadd(-187.822, -89.0152, -15.3915, 0.48)
	pt3dadd(-187.99, -89.1304, -15.432, 0.48)
	pt3dadd(-188.148, -89.208, -15.5438, 0.48)
	pt3dadd(-188.333, -89.308, -15.5591, 0.48)
	pt3dadd(-188.5, -89.4224, -15.6067, 0.48)
	pt3dadd(-188.663, -89.4936, -15.7179, 0.48)
	pt3dadd(-188.815, -89.5904, -15.8137, 0.48)
	pt3dadd(-188.93, -89.6792, -15.9679, 0.48)
	pt3dadd(-188.975, -89.7768, -16.1717, 0.48)
	pt3dadd(-189.009, -89.8496, -16.3834, 0.48)
	pt3dadd(-189.157, -89.9368, -16.5346, 0.48)
	pt3dadd(-189.323, -90.068, -16.5898, 0.48)
	pt3dadd(-189.55, -90.1664, -16.5883, 0.48)
	pt3dadd(-189.738, -90.2904, -16.5875, 0.48)
	pt3dadd(-189.883, -90.3944, -16.6761, 0.48)
	pt3dadd(-189.976, -90.4512, -16.8914, 0.48)
	pt3dadd(-190.118, -90.5688, -16.9825, 0.48)
	pt3dadd(-190.329, -90.6664, -16.9832, 0.48)
	pt3dadd(-190.462, -90.8576, -16.976, 0.48)
	pt3dadd(-190.688, -90.9552, -16.9492, 0.48)
	pt3dadd(-190.882, -91.0736, -16.9725, 0.48)
	pt3dadd(-191.056, -91.1936, -17.0145, 0.48)
	pt3dadd(-191.201, -91.2856, -17.0868, 0.54)
	pt3dadd(-191.326, -91.4064, -17.2187, 0.63008)
	pt3dadd(-191.403, -91.5248, -17.3841, 0.72)
	pt3dadd(-191.522, -91.6504, -17.4949, 0.7952)
	pt3dadd(-191.656, -91.776, -17.6185, 0.81008)
	pt3dadd(-191.786, -91.864, -17.6712, 0.7952)
	pt3dadd(-191.878, -91.924, -17.8067, 0.76512)
	pt3dadd(-192.013, -92.0064, -17.9833, 0.7352)
	pt3dadd(-192.129, -92.0504, -18.1854, 0.70512)
	pt3dadd(-192.213, -92.092, -18.3739, 0.6752)
	pt3dadd(-192.365, -92.1784, -18.5283, 0.64512)
	pt3dadd(-192.569, -92.2408, -18.6096, 0.6152)
	pt3dadd(-192.673, -92.3648, -18.7316, 0.6)
	pt3dadd(-192.806, -92.5208, -18.7693, 0.6)
	pt3dadd(-192.958, -92.68, -18.7761, 0.58512)
	pt3dadd(-193.119, -92.8344, -18.7805, 0.5552)
	pt3dadd(-193.293, -92.9744, -18.7955, 0.52512)
	pt3dadd(-193.493, -93.0904, -18.7964, 0.48)
	pt3dadd(-193.757, -93.1568, -18.7824, 0.48)
	pt3dadd(-194.027, -93.2208, -18.7846, 0.48)
	pt3dadd(-194.261, -93.3048, -18.7883, 0.48)
	pt3dadd(-194.525, -93.3568, -18.7572, 0.52512)
	pt3dadd(-194.746, -93.456, -18.6917, 0.6)
	pt3dadd(-194.915, -93.5936, -18.7426, 0.66)
	pt3dadd(-195.026, -93.736, -18.9256, 0.70512)
	pt3dadd(-195.086, -93.8232, -19.1304, 0.72)
	pt3dadd(-195.182, -93.9264, -19.3378, 0.70512)
	pt3dadd(-195.29, -93.976, -19.544, 0.6752)
	pt3dadd(-195.366, -94.008, -19.7719, 0.63008)
	pt3dadd(-195.504, -94.0032, -19.9991, 0.57008)
	pt3dadd(-195.711, -93.9632, -20.1539, 0.52512)
	pt3dadd(-196, -93.94, -20.2078, 0.51008)
	pt3dadd(-196.296, -93.984, -20.2209, 0.51008)
	pt3dadd(-196.541, -94.1152, -20.2303, 0.5552)
  }
  lMFB[79] {pt3dclear()
	pt3dadd(-196.541, -94.1152, -20.2303, 0.5552)
	pt3dadd(-196.649, -94.2872, -20.2294, 0.66)
	pt3dadd(-196.772, -94.48, -20.1875, 0.672)
	pt3dadd(-196.838, -94.7344, -20.1788, 0.97216)
	pt3dadd(-196.915, -94.9328, -20.2019, 1.40416)
	pt3dadd(-197.096, -95.0704, -20.359, 1.93216)
	pt3dadd(-197.406, -95.3104, -20.7077, 2.50816)
	pt3dadd(-197.501, -95.3952, -20.7993, 2.98816)
	pt3dadd(-197.551, -95.4368, -20.8465, 3.36)
	pt3dadd(-197.617, -95.4992, -20.9054, 3.648)
	pt3dadd(-197.734, -95.6128, -20.9453, 3.87616)
	pt3dadd(-197.881, -95.7536, -21.0134, 4.104)
	pt3dadd(-198.046, -95.9136, -21.0574, 4.248)
	pt3dadd(-198.244, -96.096, -21.175, 4.272)
	pt3dadd(-198.442, -96.2016, -21.3564, 4.16416)
	pt3dadd(-198.392, -95.7256, -21.5859, 4.32)
  }
  lMFB[80] {pt3dclear()
	pt3dadd(-198.392, -95.7256, -21.5859, 4.32)
	pt3dadd(-198.379, -95.8408, -21.556, 4.87504)
  }
  lMFB[81] {pt3dclear()
	pt3dadd(-198.392, -95.7256, -21.5859, 4.32)
	pt3dadd(-198.346, -95.704, -21.8007, 4.56)
  }
  lMFB[82] {pt3dclear()
	pt3dadd(-198.379, -95.8408, -21.556, 4.87504)
	pt3dadd(-198.502, -95.9648, -21.6075, 5.04)
	pt3dadd(-198.744, -96.1752, -21.7213, 5.1)
	pt3dadd(-198.886, -96.2904, -21.7847, 4.99504)
	pt3dadd(-199.069, -96.412, -21.8275, 4.65008)
	pt3dadd(-199.205, -96.4896, -21.8865, 4.42512)
	pt3dadd(-199.362, -96.5608, -21.9643, 4.33504)
	pt3dadd(-199.49, -96.6136, -22.1065, 4.41008)
	pt3dadd(-199.628, -96.6328, -22.2044, 4.72512)
	pt3dadd(-199.766, -96.6512, -22.2759, 4.90512)
	pt3dadd(-199.957, -96.6936, -22.3747, 4.95008)
	pt3dadd(-200.302, -96.816, -22.5851, 4.83008)
	pt3dadd(-200.464, -96.8736, -22.6643, 4.54512)
	pt3dadd(-200.622, -96.9088, -22.7869, 4.23008)
	pt3dadd(-200.738, -96.9352, -22.8313, 3.85504)
	pt3dadd(-200.87, -96.9456, -22.9338, 3.43504)
	pt3dadd(-201.094, -96.9792, -23.0806, 2.92512)
	pt3dadd(-201.283, -96.9768, -23.2211, 2.35504)
	pt3dadd(-201.481, -96.9248, -23.3465, 1.8)
	pt3dadd(-201.727, -96.8536, -23.3766, 1.29008)
	pt3dadd(-201.927, -96.7464, -23.4067, 0.9)
	pt3dadd(-202.13, -96.6608, -23.414, 0.64512)
	pt3dadd(-202.402, -96.5616, -23.3848, 0.48)
	pt3dadd(-202.679, -96.5088, -23.389, 0.48)
	pt3dadd(-202.869, -96.3656, -23.3846, 0.48)
  }
  shaft[163] {pt3dclear()
	pt3dadd(-202.869, -96.3656, -23.3846, 0.48)
	pt3dadd(-203.062, -96.2488, -23.4248, 0.48)
	pt3dadd(-203.24, -96.104, -23.4049, 0.48)
	pt3dadd(-203.447, -96.0088, -23.3864, 0.48)
	pt3dadd(-203.546, -95.8624, -23.4329, 0.48)
	pt3dadd(-203.702, -95.7296, -23.505, 0.48)
	pt3dadd(-203.844, -95.5744, -23.5687, 0.48)
	pt3dadd(-203.969, -95.412, -23.6541, 0.48)
	pt3dadd(-204.126, -95.3336, -23.7765, 0.48)
	pt3dadd(-204.307, -95.2488, -23.8403, 0.48)
	pt3dadd(-204.501, -95.2184, -23.9507, 0.48)
	pt3dadd(-204.715, -95.2656, -24.0519, 0.48)
	pt3dadd(-204.87, -95.344, -24.1359, 0.48)
	pt3dadd(-205.09, -95.4288, -24.1837, 0.48)
	pt3dadd(-205.292, -95.5368, -24.2423, 0.48)
	pt3dadd(-205.504, -95.5864, -24.361, 0.48)
	pt3dadd(-205.592, -95.5656, -24.3859, 0.48)
  }
  shaft[164] {pt3dclear()
	pt3dadd(-205.592, -95.5656, -24.3859, 0.48)
	pt3dadd(-205.566, -95.6016, -24.5247, 0.72)
  }
  shaft[165] {pt3dclear()
	pt3dadd(-205.592, -95.5656, -24.3859, 0.48)
	pt3dadd(-205.629, -95.6216, -24.6141, 0.64512)
	pt3dadd(-205.766, -95.6136, -24.7973, 0.6152)
	pt3dadd(-205.929, -95.56, -24.9438, 0.54)
	pt3dadd(-206.112, -95.4656, -25.0214, 0.48)
	pt3dadd(-206.329, -95.352, -24.9847, 0.48)
	pt3dadd(-206.447, -95.128, -24.9299, 0.48)
	pt3dadd(-206.69, -95.0568, -24.924, 0.48)
	pt3dadd(-206.889, -94.9472, -24.9588, 0.48)
	pt3dadd(-207.008, -94.7792, -25.0188, 0.48)
	pt3dadd(-207.093, -94.6264, -25.1421, 0.48)
	pt3dadd(-207.21, -94.4544, -25.1761, 0.48)
	pt3dadd(-207.346, -94.28, -25.1862, 0.48)
	pt3dadd(-207.53, -94.1424, -25.1831, 0.48)
	pt3dadd(-207.712, -94.0048, -25.1791, 0.48)
	pt3dadd(-207.868, -93.84, -25.1616, 0.48)
	pt3dadd(-208.019, -93.672, -25.1961, 0.48)
	pt3dadd(-208.152, -93.4856, -25.1917, 0.48)
	pt3dadd(-208.302, -93.3136, -25.1735, 0.48)
	pt3dadd(-208.461, -93.1584, -25.1773, 0.48)
	pt3dadd(-208.614, -93.0216, -25.2007, 0.48)
	pt3dadd(-208.675, -92.888, -25.3822, 0.48)
	pt3dadd(-208.81, -92.8192, -25.5337, 0.48)
	pt3dadd(-208.958, -92.6848, -25.5861, 0.48)
	pt3dadd(-209.099, -92.5168, -25.6139, 0.48)
	pt3dadd(-209.266, -92.3592, -25.5789, 0.48)
	pt3dadd(-209.439, -92.2144, -25.5693, 0.48)
	pt3dadd(-209.607, -92.0624, -25.5798, 0.48)
	pt3dadd(-209.803, -91.9416, -25.5743, 0.48)
	pt3dadd(-210.021, -91.8408, -25.6136, 0.48)
	pt3dadd(-210.129, -91.6264, -25.5639, 0.48)
	pt3dadd(-210.293, -91.4712, -25.591, 0.48)
	pt3dadd(-210.518, -91.3744, -25.6274, 0.48)
	pt3dadd(-210.699, -91.232, -25.6019, 0.48)
	pt3dadd(-210.862, -91.0688, -25.6045, 0.48)
	pt3dadd(-211.087, -90.9856, -25.5883, 0.48)
	pt3dadd(-211.314, -90.8912, -25.5802, 0.48)
	pt3dadd(-211.474, -90.7568, -25.5964, 0.48)
	pt3dadd(-211.518, -90.6024, -25.7567, 0.48)
	pt3dadd(-211.574, -90.4864, -25.9532, 0.48)
	pt3dadd(-211.667, -90.3824, -26.1108, 0.48)
	pt3dadd(-211.742, -90.1816, -26.1755, 0.48)
	pt3dadd(-211.897, -90.0248, -26.1886, 0.48)
	pt3dadd(-212.137, -89.9384, -26.1892, 0.48)
  }
}
proc shape3d_14() {
  shaft[165] {	pt3dadd(-212.302, -89.7736, -26.1711, 0.48)
	pt3dadd(-212.348, -89.4984, -26.211, 0.48)
	pt3dadd(-212.335, -89.1808, -26.244, 0.48)
	pt3dadd(-212.37, -88.8992, -26.2378, 0.48)
	pt3dadd(-212.527, -88.7224, -26.1907, 0.48)
	pt3dadd(-212.652, -88.5392, -26.1825, 0.48)
	pt3dadd(-212.829, -88.3968, -26.1436, 0.48)
	pt3dadd(-212.982, -88.2336, -26.1423, 0.48)
	pt3dadd(-213.169, -88.0992, -26.1891, 0.48)
	pt3dadd(-213.39, -87.996, -26.2283, 0.48)
	pt3dadd(-213.474, -87.7632, -26.233, 0.48)
	pt3dadd(-213.566, -87.5384, -26.1914, 0.48)
	pt3dadd(-213.648, -87.2992, -26.1383, 0.48)
	pt3dadd(-213.78, -87.112, -26.1535, 0.48)
	pt3dadd(-213.931, -86.9488, -26.1818, 0.48)
	pt3dadd(-214.102, -86.8168, -26.1891, 0.48)
	pt3dadd(-214.293, -86.7296, -26.1966, 0.48)
	pt3dadd(-214.576, -86.6704, -26.1625, 0.48)
	pt3dadd(-214.873, -86.6264, -26.1956, 0.48)
	pt3dadd(-215.153, -86.564, -26.1494, 0.48)
	pt3dadd(-215.392, -86.4864, -26.1868, 0.48)
	pt3dadd(-215.679, -86.4136, -26.1815, 0.48)
	pt3dadd(-215.992, -86.4184, -26.1388, 0.48)
	pt3dadd(-216.283, -86.448, -26.1713, 0.48)
	pt3dadd(-216.502, -86.4776, -26.3111, 0.48)
	pt3dadd(-216.718, -86.5112, -26.4119, 0.48)
	pt3dadd(-216.834, -86.576, -26.563, 0.48)
	pt3dadd(-216.973, -86.612, -26.7543, 0.48)
	pt3dadd(-217.162, -86.628, -26.9136, 0.48)
	pt3dadd(-217.44, -86.6144, -26.976, 0.48)
	pt3dadd(-217.75, -86.6096, -27.0029, 0.48)
	pt3dadd(-218.064, -86.6096, -26.9714, 0.48)
	pt3dadd(-218.346, -86.652, -26.9542, 0.48)
	pt3dadd(-218.549, -86.7872, -26.9947, 0.48)
	pt3dadd(-218.754, -86.9104, -26.9775, 0.48)
	pt3dadd(-219.038, -86.9264, -26.9781, 0.48)
	pt3dadd(-219.354, -86.8792, -27.0035, 0.48)
	pt3dadd(-219.674, -86.8624, -27.0101, 0.48)
	pt3dadd(-219.988, -86.8856, -26.9631, 0.48)
	pt3dadd(-220.27, -86.8736, -26.9981, 0.54)
	pt3dadd(-220.466, -86.8904, -27.127, 0.63008)
	pt3dadd(-220.632, -86.9256, -27.1859, 0.72)
  }
  shaft[166] {pt3dclear()
	pt3dadd(-220.632, -86.9256, -27.1859, 0.72)
	pt3dadd(-220.604, -86.9048, -27.2932, 0.72)
  }
  shaft[167] {pt3dclear()
	pt3dadd(-220.632, -86.9256, -27.1859, 0.72)
	pt3dadd(-220.689, -86.9112, -27.3962, 0.6)
	pt3dadd(-220.776, -86.9016, -27.7022, 0.52512)
	pt3dadd(-220.858, -86.9016, -27.9331, 0.48)
	pt3dadd(-220.998, -86.9048, -28.1322, 0.48)
	pt3dadd(-221.166, -86.8888, -28.3095, 0.48)
	pt3dadd(-221.377, -86.884, -28.4208, 0.48)
	pt3dadd(-221.516, -86.8888, -28.5961, 0.48)
	pt3dadd(-221.771, -86.8904, -28.7251, 0.48)
	pt3dadd(-222.081, -86.88, -28.7246, 0.48)
	pt3dadd(-222.398, -86.872, -28.7586, 0.48)
	pt3dadd(-222.718, -86.8536, -28.7756, 0.48)
	pt3dadd(-223.027, -86.9136, -28.7723, 0.48)
	pt3dadd(-223.318, -86.9512, -28.7614, 0.48)
	pt3dadd(-223.554, -87.0272, -28.7854, 0.48)
	pt3dadd(-223.801, -87.1064, -28.7876, 0.48)
	pt3dadd(-223.985, -87.252, -28.787, 0.48)
	pt3dadd(-224.147, -87.4136, -28.7817, 0.48)
	pt3dadd(-224.311, -87.5688, -28.7963, 0.48)
	pt3dadd(-224.514, -87.6808, -28.802, 0.48)
	pt3dadd(-224.771, -87.7584, -28.7583, 0.48)
	pt3dadd(-224.921, -87.856, -28.8627, 0.48)
	pt3dadd(-224.98, -87.8944, -29.1553, 0.48)
	pt3dadd(-225.006, -87.9376, -29.4829, 0.48)
	pt3dadd(-225.034, -88.0168, -29.7364, 0.48)
	pt3dadd(-225.166, -88.0816, -29.8939, 0.48)
	pt3dadd(-225.309, -88.176, -29.9931, 0.48)
	pt3dadd(-225.441, -88.2104, -30.1753, 0.48)
	pt3dadd(-225.553, -88.2528, -30.3765, 0.48)
	pt3dadd(-225.632, -88.3944, -30.5008, 0.48)
	pt3dadd(-225.773, -88.5376, -30.538, 0.48)
	pt3dadd(-225.938, -88.6304, -30.607, 0.51008)
	pt3dadd(-226.098, -88.6704, -30.7568, 0.52512)
	pt3dadd(-226.256, -88.7136, -30.9105, 0.51008)
	pt3dadd(-226.407, -88.84, -30.9727, 0.51008)
	pt3dadd(-226.538, -88.976, -31.0535, 0.54)
	pt3dadd(-226.573, -89.072, -31.3044, 0.63008)
	pt3dadd(-226.62, -89.156, -31.5417, 0.7352)
	pt3dadd(-226.712, -89.1656, -31.7859, 0.96)
  }
  shaft[168] {pt3dclear()
	pt3dadd(-226.712, -89.1656, -31.7859, 0.96)
	pt3dadd(-226.607, -89.3056, -31.8345, 0.96)
  }
  shaft[169] {pt3dclear()
	pt3dadd(-226.712, -89.1656, -31.7859, 0.96)
	pt3dadd(-226.746, -89.2776, -31.8662, 0.81008)
	pt3dadd(-226.868, -89.3504, -31.9917, 0.6752)
	pt3dadd(-227.034, -89.4344, -32.0607, 0.54)
	pt3dadd(-227.237, -89.4568, -32.1597, 0.48)
	pt3dadd(-227.526, -89.4536, -32.1479, 0.48)
	pt3dadd(-227.832, -89.5, -32.1912, 0.48)
	pt3dadd(-228.152, -89.4952, -32.1852, 0.48)
	pt3dadd(-228.474, -89.4768, -32.1985, 0.48)
	pt3dadd(-228.794, -89.4384, -32.1961, 0.48)
	pt3dadd(-229.081, -89.4904, -32.1788, 0.48)
	pt3dadd(-229.309, -89.5888, -32.1805, 0.48)
	pt3dadd(-229.538, -89.6792, -32.1517, 0.48)
	pt3dadd(-229.658, -89.8552, -32.1931, 0.48)
	pt3dadd(-229.852, -89.984, -32.2164, 0.48)
	pt3dadd(-229.987, -90.0872, -32.3336, 0.48)
	pt3dadd(-230.214, -90.1424, -32.3914, 0.48)
	pt3dadd(-230.426, -90.2496, -32.402, 0.48)
	pt3dadd(-230.677, -90.3296, -32.393, 0.48)
	pt3dadd(-230.902, -90.4256, -32.3619, 0.48)
	pt3dadd(-231.164, -90.428, -32.3466, 0.48)
	pt3dadd(-231.352, -90.4456, -32.3859, 0.48)
  }
  shaft[170] {pt3dclear()
	pt3dadd(-231.352, -90.4456, -32.3859, 0.48)
	pt3dadd(-231.445, -90.5256, -32.5818, 0.48)
  }
  shaft[171] {pt3dclear()
	pt3dadd(-231.352, -90.4456, -32.3859, 0.48)
	pt3dadd(-231.551, -90.5008, -32.3616, 0.4952)
  }
  shaft[172] {pt3dclear()
	pt3dadd(-231.445, -90.5256, -32.5818, 0.48)
	pt3dadd(-231.433, -90.6784, -32.7613, 0.48)
  }
  shaft[173] {pt3dclear()
	pt3dadd(-231.551, -90.5008, -32.3616, 0.4952)
	pt3dadd(-231.786, -90.504, -32.4456, 0.52512)
  }
  shaft[174] {pt3dclear()
	pt3dadd(-231.433, -90.6784, -32.7613, 0.48)
	pt3dadd(-231.322, -90.8584, -32.7784, 0.48)
  }
  shaft[175] {pt3dclear()
	pt3dadd(-231.786, -90.504, -32.4456, 0.52512)
	pt3dadd(-231.966, -90.4976, -32.5841, 0.4952)
  }
  shaft[176] {pt3dclear()
	pt3dadd(-231.322, -90.8584, -32.7784, 0.48)
	pt3dadd(-231.085, -90.8544, -32.6832, 0.48)
  }
  shaft[177] {pt3dclear()
	pt3dadd(-231.966, -90.4976, -32.5841, 0.4952)
	pt3dadd(-232.09, -90.4848, -32.7733, 0.48)
	pt3dadd(-232.326, -90.44, -32.9198, 0.48)
	pt3dadd(-232.592, -90.4064, -32.9859, 0.48)
	pt3dadd(-232.834, -90.3304, -32.9493, 0.48)
	pt3dadd(-233.122, -90.2896, -32.9885, 0.48)
	pt3dadd(-233.433, -90.2456, -33.0508, 0.48)
	pt3dadd(-233.746, -90.2616, -32.9943, 0.48)
	pt3dadd(-234.036, -90.3024, -32.9525, 0.48)
	pt3dadd(-234.266, -90.4104, -32.9482, 0.48)
	pt3dadd(-234.516, -90.4776, -32.942, 0.48)
	pt3dadd(-234.717, -90.5496, -32.9713, 0.48)
	pt3dadd(-234.885, -90.6336, -33.0224, 0.48)
	pt3dadd(-235.089, -90.6984, -33.0616, 0.48)
	pt3dadd(-235.367, -90.7288, -33.1446, 0.48)
	pt3dadd(-235.673, -90.7632, -33.1836, 0.48)
	pt3dadd(-235.992, -90.7816, -33.1778, 0.48)
	pt3dadd(-236.314, -90.7872, -33.1483, 0.48)
	pt3dadd(-236.626, -90.7696, -33.1871, 0.48)
	pt3dadd(-236.913, -90.7656, -33.2443, 0.48)
	pt3dadd(-237.147, -90.7312, -33.3342, 0.48)
	pt3dadd(-237.402, -90.7488, -33.3783, 0.48)
	pt3dadd(-237.592, -90.7656, -33.3859, 0.48)
	pt3dadd(-237.645, -90.7872, -33.528, 0.48)
	pt3dadd(-237.806, -90.8792, -33.5896, 0.48)
	pt3dadd(-238.08, -90.9096, -33.6005, 0.48)
	pt3dadd(-238.39, -90.9344, -33.5966, 0.48)
	pt3dadd(-238.703, -90.9392, -33.5895, 0.48)
	pt3dadd(-238.995, -90.948, -33.5949, 0.48)
	pt3dadd(-239.228, -91.0248, -33.6042, 0.48)
	pt3dadd(-239.481, -91.0816, -33.5357, 0.48)
	pt3dadd(-239.71, -91.1088, -33.4233, 0.48)
	pt3dadd(-239.998, -91.1032, -33.3928, 0.48)
	pt3dadd(-240.313, -91.0976, -33.4127, 0.48)
	pt3dadd(-240.633, -91.0824, -33.4048, 0.48)
	pt3dadd(-240.946, -91.0832, -33.3818, 0.48)
	pt3dadd(-241.228, -91.1304, -33.3624, 0.48)
	pt3dadd(-241.435, -91.2152, -33.4013, 0.48)
	pt3dadd(-241.635, -91.2456, -33.5175, 0.48)
	pt3dadd(-241.885, -91.2496, -33.6034, 0.48)
	pt3dadd(-242.112, -91.2248, -33.7343, 0.48)
	pt3dadd(-242.401, -91.2584, -33.754, 0.48)
	pt3dadd(-242.677, -91.2328, -33.7925, 0.48)
	pt3dadd(-242.87, -91.2056, -33.9305, 0.48)
	pt3dadd(-243.039, -91.1344, -34.0196, 0.48)
	pt3dadd(-243.205, -91.108, -34.1679, 0.48)
	pt3dadd(-243.376, -91.0968, -34.3315, 0.48)
	pt3dadd(-243.558, -91.0856, -34.5067, 0.48)
	pt3dadd(-243.806, -91.064, -34.5606, 0.48)
	pt3dadd(-244.038, -90.9912, -34.581, 0.48)
	pt3dadd(-244.32, -90.944, -34.6059, 0.48)
	pt3dadd(-244.614, -90.8728, -34.5825, 0.48)
	pt3dadd(-244.901, -90.864, -34.6083, 0.48)
	pt3dadd(-245.108, -90.752, -34.613, 0.48)
	pt3dadd(-245.312, -90.6456, -34.5946, 0.48)
	pt3dadd(-245.564, -90.5824, -34.5938, 0.48)
	pt3dadd(-245.792, -90.496, -34.637, 0.48)
	pt3dadd(-246.044, -90.4368, -34.6458, 0.48)
	pt3dadd(-246.244, -90.3608, -34.5712, 0.48)
	pt3dadd(-246.449, -90.3448, -34.4301, 0.48)
	pt3dadd(-246.72, -90.3144, -34.395, 0.48)
	pt3dadd(-246.999, -90.276, -34.3778, 0.48)
	pt3dadd(-247.237, -90.1872, -34.4034, 0.48)
	pt3dadd(-247.51, -90.1216, -34.3772, 0.48)
	pt3dadd(-247.786, -90.08, -34.3802, 0.48)
	pt3dadd(-247.997, -89.9784, -34.3795, 0.48)
	pt3dadd(-248.184, -89.8232, -34.3614, 0.48)
	pt3dadd(-248.44, -89.7648, -34.3453, 0.48)
	pt3dadd(-248.657, -89.6672, -34.3596, 0.48)
	pt3dadd(-248.872, -89.5856, -34.3952, 0.48)
	pt3dadd(-248.98, -89.4808, -34.5264, 0.52512)
	pt3dadd(-249.069, -89.3752, -34.6281, 0.5552)
	pt3dadd(-249.012, -89.2944, -34.7637, 0.72)
  }
}
proc basic_shape() {
  shape3d_1()
  shape3d_2()
  shape3d_3()
  shape3d_4()
  shape3d_5()
  shape3d_6()
  shape3d_7()
  shape3d_8()
  shape3d_9()
  shape3d_10()
  shape3d_11()
  shape3d_12()
  shape3d_13()
  shape3d_14()
}

objref all, sMFBtype, lMFBtype, filopodial, shaftish
objref all, sMFBtype, lMFBtype, filopodial, shaftish
proc subsets() { local i
  objref all, sMFBtype, lMFBtype, filopodial, shaftish
  all = new SectionList()
    for i=0, 177 shaft[i] all.append()
    for i=0, 27 sMFB[i] all.append()
    for i=0, 82 lMFB[i] all.append()
    for i=0, 79 filo[i] all.append()

  sMFBtype = new SectionList()
    for i=0, 27 sMFB[i] sMFBtype.append()

  lMFBtype = new SectionList()
    for i=0, 82 lMFB[i] lMFBtype.append()

  filopodial = new SectionList()
    for i=0, 79 filo[i] filopodial.append()

  shaftish = new SectionList()
    for i=0, 177 shaft[i] shaftish.append()

}
proc geom() {
  forsec all {  }
}
proc geom_nseg() {
  forsec all { nseg = int((L/(0.1*lambda_f(100))+.999)/2)*2 + 1  }
}
proc biophys() {
}
access shaft

celldef()
