# Supplementary material for: Small Size of Recorded Neuronal Structures Confines the Accuracy in Direct Axonal Voltage Measurements
Source: eNeuro. 2021 Aug 2;8(4):ENEURO.0059-21.2021. doi: 10.1523/ENEURO.0059-21.2021 (PMC8342265; doi:10.1523/ENEURO.0059-21.2021)
Supplement: Extended Data 1 — NEURON codes producing data shown in Figures 2, 5, 8. Download Extended Data 1, ZIP file. [file enu-eN-NWR-0059-21-s01.zip › realistic amplifier model/3_real experiment reconstruction/AP_generator/holding_current.mod]

NEURON {
    POINT_PROCESS i_hold
	RANGE i_holding
	NONSPECIFIC_CURRENT i
}

UNITS {
	(nA)   = (nanoamp)

}

PARAMETER {
	i_holding=0
	}

ASSIGNED { 
	i (nA)  
	g_a	(umho) 
}


BREAKPOINT {
		i   = i_holding/1000*-1
}
