# Supplementary material for: Small Size of Recorded Neuronal Structures Confines the Accuracy in Direct Axonal Voltage Measurements
Source: eNeuro. 2021 Aug 2;8(4):ENEURO.0059-21.2021. doi: 10.1523/ENEURO.0059-21.2021 (PMC8342265; doi:10.1523/ENEURO.0059-21.2021)
Supplement: Extended Data 1 — NEURON codes producing data shown in Figures 2, 5, 8. Download Extended Data 1, ZIP file. [file enu-eN-NWR-0059-21-s01.zip › realistic amplifier model/3_real experiment reconstruction/AP_generator/real data/6o5_0.dat]

0.000000000000000	-83.605964660644531
0.004000000189990	-83.282478332519531
0.008000000379980	-83.465583801269531
0.012000000104308	-83.703620910644531
0.016000000759959	-83.642585754394531
0.019999999552965	-83.465583801269531
0.024000000208616	-83.801277160644531
0.028000000864267	-84.124763488769531
0.032000001519918	-83.996589660644531
0.035999998450279	-83.886726379394531
0.039999999105930	-83.929450988769531
0.043999999761581	-84.143074035644531
0.048000000417233	-83.618171691894531
0.052000001072884	-83.172615051269531
0.056000001728535	-83.636482238769531
0.059999998658895	-83.715827941894531
0.064000003039837	-83.306892395019531
0.068000003695488	-83.544929504394531
0.071999996900558	-83.844001770019531
0.075999997556210	-83.905036926269531
0.079999998211861	-83.526618957519531
0.083999998867512	-83.551033020019531
0.087999999523163	-83.813484191894531
0.092000000178814	-83.648689270019531
0.096000000834465	-83.215339660644531
0.100000001490116	-83.209236145019531
0.104000002145767	-83.618171691894531
0.108000002801418	-83.801277160644531
0.112000003457069	-83.465583801269531
0.115999996662140	-83.782966613769531
0.119999997317791	-84.252937316894531
0.123999997973442	-84.143074035644531
0.128000006079674	-83.941658020019531
0.131999999284744	-83.972175598144531
0.136000007390976	-84.283454895019531
0.140000000596046	-83.935554504394531
0.143999993801117	-83.551033020019531
0.148000001907349	-83.837898254394531
0.151999995112419	-83.856208801269531
0.156000003218651	-83.459480285644531
0.159999996423721	-83.648689270019531
0.164000004529953	-83.837898254394531
0.167999997735024	-84.021003723144531
0.172000005841255	-83.923347473144531
0.175999999046326	-83.972175598144531
0.180000007152557	-83.996589660644531
0.184000000357628	-83.929450988769531
0.187999993562698	-83.923347473144531
0.192000001668930	-83.715827941894531
0.195999994874001	-83.801277160644531
0.200000002980232	-83.831794738769531
0.203999996185303	-83.392341613769531
0.208000004291534	-83.557136535644531
0.211999997496605	-83.752449035644531
0.216000005602837	-83.654792785644531
0.219999998807907	-83.734138488769531
0.224000006914139	-83.801277160644531
0.228000000119209	-84.045417785644531
0.231999993324280	-84.033210754394531
0.236000001430511	-83.923347473144531
0.239999994635582	-83.966072082519531
0.244000002741814	-83.728034973144531
0.247999995946884	-83.294685363769531
0.252000004053116	-82.885749816894531
0.256000012159348	-83.184822082519531
0.259999990463257	-83.526618957519531
0.263999998569489	-83.172615051269531
0.268000006675720	-83.374031066894531
0.272000014781952	-83.911140441894531
0.275999993085861	-84.069831848144531
0.280000001192093	-83.892829895019531
0.284000009298325	-83.569343566894531
0.287999987602234	-83.850105285644531
0.291999995708466	-83.831794738769531
0.296000003814697	-83.056648254394531
0.300000011920929	-83.154304504394531
0.303999990224838	-83.575447082519531
0.307999998331070	-83.648689270019531
0.312000006437302	-83.392341613769531
0.316000014543533	-83.630378723144531
0.319999992847443	-84.338386535644531
0.324000000953674	-84.094245910644531
0.328000009059906	-83.758552551269531
0.331999987363815	-83.905036926269531
0.335999995470047	-83.966072082519531
0.340000003576279	-83.819587707519531
0.344000011682510	-83.282478332519531
0.347999989986420	-83.306892395019531
0.351999998092651	-83.874519348144531
0.356000006198883	-83.551033020019531
0.360000014305115	-83.447273254394531
0.363999992609024	-83.850105285644531
0.368000000715256	-84.198005676269531
0.372000008821487	-83.990486145019531
0.375999987125397	-83.728034973144531
0.379999995231628	-84.075935363769531
0.384000003337860	-84.045417785644531
0.388000011444092	-83.728034973144531
0.391999989748001	-83.697517395019531
0.395999997854233	-83.660896301269531
0.400000005960464	-83.770759582519531
0.404000014066696	-83.575447082519531
0.407999992370605	-83.453376770019531
0.412000000476837	-83.917243957519531
0.416000008583069	-83.587654113769531
0.419999986886978	-83.190925598144531
0.423999994993210	-83.392341613769531
0.428000003099442	-83.599861145019531
0.432000011205673	-83.648689270019531
0.435999989509583	-83.422859191894531
0.439999997615814	-83.471687316894531
0.444000005722046	-83.612068176269531
0.448000013828278	-83.447273254394531
0.451999992132187	-83.374031066894531
0.456000000238419	-83.477790832519531
0.460000008344650	-83.764656066894531
0.463999986648560	-83.673103332519531
0.467999994754791	-83.789070129394531
0.472000002861023	-84.179695129394531
0.476000010967255	-84.210212707519531
0.479999989271164	-83.972175598144531
0.483999997377396	-83.844001770019531
0.488000005483627	-83.709724426269531
0.492000013589859	-83.752449035644531
0.495999991893768	-83.337409973144531
0.500000000000000	-83.105476379394531
0.504000008106232	-83.575447082519531
0.508000016212463	-83.697517395019531
0.512000024318695	-83.441169738769531
0.515999972820282	-83.679206848144531
0.519999980926514	-84.289558410644531
0.523999989032745	-84.057624816894531
0.527999997138977	-83.593757629394531
0.532000005245209	-83.740242004394531
0.536000013351440	-83.831794738769531
0.540000021457672	-83.337409973144531
0.544000029563904	-83.129890441894531
0.547999978065491	-83.502204895019531
0.551999986171722	-83.953865051269531
0.555999994277954	-83.618171691894531
0.560000002384186	-83.459480285644531
0.564000010490417	-83.972175598144531
0.568000018596649	-84.259040832519531
0.572000026702881	-83.819587707519531
0.575999975204468	-83.624275207519531
0.579999983310699	-83.898933410644531
0.583999991416931	-83.758552551269531
0.587999999523163	-82.965095520019531
0.592000007629395	-82.739265441894531
0.596000015735626	-83.319099426269531
0.600000023841858	-83.471687316894531
0.603999972343445	-83.062751770019531
0.607999980449677	-83.337409973144531
0.611999988555908	-83.959968566894531
0.615999996662140	-83.996589660644531
0.620000004768372	-83.538825988769531
0.624000012874603	-83.709724426269531
0.628000020980835	-84.008796691894531
0.632000029087067	-83.758552551269531
0.635999977588654	-83.392341613769531
0.639999985694885	-83.502204895019531
0.643999993801117	-83.575447082519531
0.648000001907349	-83.447273254394531
0.652000010013580	-83.251960754394531
0.656000018119812	-83.410652160644531
0.660000026226044	-83.801277160644531
0.663999974727631	-83.697517395019531
0.667999982833862	-83.673103332519531
0.671999990940094	-83.837898254394531
0.675999999046326	-84.021003723144531
0.680000007152557	-83.630378723144531
0.684000015258789	-83.508308410644531
0.688000023365021	-83.599861145019531
0.691999971866608	-83.392341613769531
0.695999979972839	-83.056648254394531
0.699999988079071	-83.154304504394531
0.703999996185303	-83.258064270019531
0.708000004291534	-83.642585754394531
0.712000012397766	-83.624275207519531
0.716000020503998	-83.654792785644531
0.720000028610229	-84.069831848144531
0.723999977111816	-84.002693176269531
0.727999985218048	-83.563240051269531
0.731999993324280	-83.349617004394531
0.736000001430511	-83.422859191894531
0.740000009536743	-83.190925598144531
0.744000017642975	-82.922370910644531
0.748000025749207	-83.233650207519531
0.751999974250793	-83.636482238769531
0.755999982357025	-83.789070129394531
0.759999990463257	-83.966072082519531
0.763999998569489	-84.027107238769531
0.768000006675720	-84.289558410644531
0.772000014781952	-83.905036926269531
0.776000022888184	-83.166511535644531
0.779999971389771	-83.282478332519531
0.783999979496002	-83.245857238769531
0.787999987602234	-82.666023254394531
0.791999995708466	-82.495124816894531
0.796000003814697	-82.824714660644531
0.800000011920929	-83.239753723144531
0.804000020027161	-83.117683410644531
0.808000028133392	-83.129890441894531
0.811999976634979	-83.709724426269531
0.815999984741211	-83.801277160644531
0.819999992847443	-83.160408020019531
0.824000000953674	-83.148200988769531
0.828000009059906	-83.648689270019531
0.832000017166138	-83.428962707519531
0.836000025272369	-82.763679504394531
0.839999973773956	-83.087165832519531
0.843999981880188	-83.447273254394531
0.847999989986420	-83.209236145019531
0.851999998092651	-83.093269348144531
0.856000006198883	-83.392341613769531
0.860000014305115	-83.844001770019531
0.864000022411346	-83.728034973144531
0.867999970912933	-83.404548645019531
0.871999979019165	-83.666999816894531
0.875999987125397	-83.886726379394531
0.879999995231628	-83.496101379394531
0.884000003337860	-83.184822082519531
0.888000011444092	-83.386238098144531
0.892000019550323	-83.618171691894531
0.896000027656555	-83.111579895019531
0.899999976158142	-83.007820129394531
0.903999984264374	-83.612068176269531
0.907999992370605	-83.758552551269531
0.912000000476837	-83.728034973144531
0.916000008583069	-83.697517395019531
0.920000016689301	-83.905036926269531
0.924000024795532	-83.917243957519531
0.927999973297119	-83.111579895019531
0.931999981403351	-82.812507629394531
0.935999989509583	-82.916267395019531
0.939999997615814	-82.708747863769531
0.944000005722046	-82.604988098144531
0.948000013828278	-82.708747863769531
0.952000021934509	-83.117683410644531
0.955999970436096	-83.361824035644531
0.959999978542328	-83.355720520019531
0.963999986648560	-83.654792785644531
0.967999994754791	-83.917243957519531
0.972000002861023	-83.740242004394531
0.976000010967255	-83.288581848144531
0.980000019073486	-83.215339660644531
0.984000027179718	-83.489997863769531
0.987999975681305	-83.013923645019531
0.991999983787537	-82.879646301269531
0.995999991893768	-83.441169738769531
1.000000000000000	-83.502204895019531
1.003999948501587	-83.428962707519531
1.008000016212463	-83.471687316894531
1.011999964714050	-83.758552551269531
1.016000032424927	-83.807380676269531
1.019999980926514	-83.319099426269531
1.024000048637390	-83.294685363769531
1.027999997138977	-83.520515441894531
1.031999945640564	-83.300788879394531
1.036000013351440	-82.855232238769531
1.039999961853027	-82.879646301269531
1.044000029563904	-83.703620910644531
1.047999978065491	-83.514411926269531
1.052000045776367	-83.068855285644531
1.055999994277954	-83.624275207519531
1.059999942779541	-83.941658020019531
1.064000010490418	-83.599861145019531
1.067999958992004	-83.282478332519531
1.072000026702881	-83.514411926269531
1.075999975204468	-83.953865051269531
1.080000042915344	-83.337409973144531
1.083999991416931	-83.111579895019531
1.088000059127808	-83.349617004394531
1.092000007629395	-83.374031066894531
1.095999956130981	-83.007820129394531
1.100000023841858	-82.592781066894531
1.103999972343445	-83.190925598144531
1.108000040054321	-83.624275207519531
1.111999988555908	-83.166511535644531
1.116000056266785	-83.172615051269531
1.120000004768372	-83.569343566894531
1.123999953269959	-83.660896301269531
1.128000020980835	-83.172615051269531
1.131999969482422	-83.068855285644531
1.136000037193298	-83.673103332519531
1.139999985694885	-83.331306457519531
1.144000053405762	-83.007820129394531
1.148000001907349	-83.551033020019531
1.151999950408936	-83.862312316894531
1.156000018119812	-83.776863098144531
1.159999966621399	-83.697517395019531
1.164000034332275	-84.008796691894531
1.167999982833862	-84.094245910644531
1.172000050544739	-83.605964660644531
1.175999999046326	-83.337409973144531
1.179999947547913	-83.215339660644531
1.184000015258789	-83.319099426269531
1.187999963760376	-83.154304504394531
1.192000031471252	-83.026130676269531
1.195999979972839	-83.612068176269531
1.200000047683716	-83.929450988769531
1.203999996185303	-83.642585754394531
1.207999944686890	-83.752449035644531
1.212000012397766	-83.917243957519531
1.215999960899353	-83.947761535644531
1.220000028610230	-83.410652160644531
1.223999977111816	-83.209236145019531
1.228000044822693	-83.477790832519531
1.231999993324280	-83.319099426269531
1.235999941825867	-83.032234191894531
1.240000009536743	-83.312995910644531
1.243999958038330	-83.868415832519531
1.248000025749207	-83.862312316894531
1.251999974250794	-83.538825988769531
1.256000041961670	-83.856208801269531
1.259999990463257	-84.130867004394531
1.264000058174133	-83.563240051269531
1.268000006675720	-83.032234191894531
1.271999955177307	-83.093269348144531
1.276000022888184	-83.392341613769531
1.279999971389771	-83.117683410644531
1.284000039100647	-82.763679504394531
1.287999987602234	-83.239753723144531
1.292000055313110	-83.721931457519531
1.296000003814697	-83.398445129394531
1.299999952316284	-83.471687316894531
1.304000020027161	-84.161384582519531
1.307999968528748	-84.234626770019531
1.312000036239624	-83.630378723144531
1.315999984741211	-83.679206848144531
1.320000052452087	-83.996589660644531
1.324000000953674	-83.868415832519531
1.327999949455261	-83.428962707519531
1.332000017166138	-83.471687316894531
1.335999965667725	-83.746345520019531
1.340000033378601	-83.813484191894531
1.343999981880188	-83.483894348144531
1.348000049591065	-83.605964660644531
1.351999998092651	-84.191902160644531
1.355999946594238	-84.216316223144531
1.360000014305115	-83.801277160644531
1.363999962806702	-83.953865051269531
1.368000030517578	-84.173591613769531
1.371999979019165	-83.679206848144531
1.376000046730042	-83.190925598144531
1.379999995231628	-83.367927551269531
1.383999943733215	-83.630378723144531
1.388000011444092	-83.398445129394531
1.391999959945679	-83.343513488769531
1.396000027656555	-83.770759582519531
1.399999976158142	-84.143074035644531
1.404000043869019	-83.959968566894531
1.407999992370606	-83.776863098144531
1.411999940872192	-84.039314270019531
1.416000008583069	-83.868415832519531
1.419999957084656	-83.355720520019531
1.424000024795532	-83.251960754394531
1.427999973297119	-83.251960754394531
1.432000041007996	-83.325202941894531
1.435999989509583	-82.916267395019531
1.440000057220459	-82.928474426269531
1.444000005722046	-83.679206848144531
1.447999954223633	-83.715827941894531
1.452000021934509	-83.428962707519531
1.455999970436096	-83.697517395019531
1.460000038146973	-83.941658020019531
1.463999986648560	-83.636482238769531
1.468000054359436	-83.325202941894531
1.472000002861023	-83.544929504394531
1.475999951362610	-83.666999816894531
1.480000019073486	-83.428962707519531
1.483999967575073	-83.367927551269531
1.488000035285950	-83.642585754394531
1.491999983787537	-84.106452941894531
1.496000051498413	-84.033210754394531
1.500000000000000	-83.654792785644531
1.503999948501587	-84.057624816894531
1.508000016212463	-84.228523254394531
1.511999964714050	-83.636482238769531
1.516000032424927	-83.428962707519531
1.519999980926514	-83.758552551269531
1.524000048637390	-83.795173645019531
1.527999997138977	-83.215339660644531
1.531999945640564	-83.282478332519531
1.536000013351440	-83.850105285644531
1.539999961853027	-83.795173645019531
1.544000029563904	-83.404548645019531
1.547999978065491	-83.758552551269531
1.552000045776367	-84.265144348144531
1.555999994277954	-84.179695129394531
1.559999942779541	-83.563240051269531
1.564000010490418	-83.654792785644531
1.567999958992004	-83.911140441894531
1.572000026702881	-83.361824035644531
1.575999975204468	-83.032234191894531
1.580000042915344	-83.209236145019531
1.583999991416931	-83.477790832519531
1.588000059127808	-83.325202941894531
1.592000007629395	-83.117683410644531
1.595999956130981	-83.666999816894531
1.600000023841858	-84.240730285644531
1.603999972343445	-83.795173645019531
1.608000040054321	-83.563240051269531
1.611999988555908	-83.599861145019531
1.616000056266785	-83.270271301269531
1.620000004768372	-82.647712707519531
1.623999953269959	-82.659919738769531
1.628000020980835	-83.038337707519531
1.631999969482422	-82.928474426269531
1.636000037193298	-82.904060363769531
1.639999985694885	-83.306892395019531
1.644000053405762	-83.831794738769531
1.648000001907349	-84.069831848144531
1.651999950408936	-83.715827941894531
1.656000018119812	-83.666999816894531
1.659999966621399	-83.947761535644531
1.664000034332275	-83.496101379394531
1.667999982833862	-82.965095520019531
1.672000050544739	-83.093269348144531
1.675999999046326	-83.367927551269531
1.679999947547913	-83.160408020019531
1.684000015258789	-83.093269348144531
1.687999963760376	-83.691413879394531
1.692000031471252	-83.868415832519531
1.695999979972839	-83.691413879394531
1.700000047683716	-83.624275207519531
1.703999996185303	-83.624275207519531
1.707999944686890	-83.801277160644531
1.712000012397766	-83.349617004394531
1.715999960899353	-83.123786926269531
1.720000028610230	-83.544929504394531
1.723999977111816	-83.404548645019531
1.728000044822693	-83.038337707519531
1.731999993324280	-83.142097473144531
1.735999941825867	-83.654792785644531
1.740000009536743	-83.837898254394531
1.743999958038330	-83.404548645019531
1.748000025749207	-83.740242004394531
1.751999974250794	-84.069831848144531
1.756000041961670	-83.795173645019531
1.759999990463257	-83.471687316894531
1.764000058174133	-83.349617004394531
1.768000006675720	-83.685310363769531
1.771999955177307	-83.306892395019531
1.776000022888184	-82.873542785644531
1.779999971389771	-83.337409973144531
1.784000039100647	-83.520515441894531
1.787999987602234	-83.435066223144531
1.792000055313110	-83.636482238769531
1.796000003814697	-84.320075988769531
1.799999952316284	-84.918220520019531
1.804000020027161	-83.856208801269531
1.807999968528748	-83.404548645019531
1.812000036239624	-83.807380676269531
1.815999984741211	-83.581550598144531
1.820000052452087	-82.928474426269531
1.824000000953674	-82.702644348144531
1.827999949455261	-83.129890441894531
1.832000017166138	-83.215339660644531
1.835999965667725	-82.916267395019531
1.840000033378601	-83.538825988769531
1.843999981880188	-83.990486145019531
1.848000049591065	-83.984382629394531
1.851999998092651	-83.673103332519531
1.855999946594238	-83.477790832519531
1.860000014305115	-83.795173645019531
1.863999962806702	-83.428962707519531
1.868000030517578	-82.794197082519531
1.871999979019165	-82.989509582519531
1.876000046730042	-83.282478332519531
1.879999995231628	-83.288581848144531
1.883999943733215	-83.178718566894531
1.888000011444092	-83.624275207519531
1.891999959945679	-83.990486145019531
1.896000027656555	-83.660896301269531
1.899999976158142	-83.593757629394531
1.904000043869019	-83.575447082519531
1.907999992370606	-83.496101379394531
1.911999940872192	-83.251960754394531
1.916000008583069	-83.020027160644531
1.919999957084656	-83.233650207519531
1.924000024795532	-83.380134582519531
1.927999973297119	-83.135993957519531
1.932000041007996	-83.465583801269531
1.935999989509583	-83.770759582519531
1.940000057220459	-83.947761535644531
1.944000005722046	-83.685310363769531
1.947999954223633	-83.361824035644531
1.952000021934509	-83.380134582519531
1.955999970436096	-83.337409973144531
1.960000038146973	-83.056648254394531
1.963999986648560	-83.013923645019531
1.968000054359436	-83.312995910644531
1.972000002861023	-83.227546691894531
1.975999951362610	-82.952888488769531
1.980000019073486	-83.404548645019531
1.983999967575073	-83.905036926269531
1.988000035285950	-83.581550598144531
1.991999983787537	-83.630378723144531
1.996000051498413	-83.911140441894531
2.000000000000000	-83.953865051269531
2.003999948501587	-83.685310363769531
2.007999897003174	-83.337409973144531
2.012000083923340	-83.520515441894531
2.016000032424927	-83.697517395019531
2.019999980926514	-83.197029113769531
2.023999929428101	-82.928474426269531
2.028000116348267	-83.410652160644531
2.032000064849854	-83.758552551269531
2.036000013351440	-83.374031066894531
2.039999961853027	-83.538825988769531
2.043999910354614	-84.185798645019531
2.048000097274780	-84.051521301269531
2.052000045776367	-83.593757629394531
2.055999994277954	-83.587654113769531
2.059999942779541	-83.557136535644531
2.063999891281128	-83.270271301269531
2.068000078201294	-82.769783020019531
2.072000026702881	-83.068855285644531
2.075999975204468	-83.648689270019531
2.079999923706055	-83.526618957519531
2.084000110626221	-83.502204895019531
2.088000059127808	-83.929450988769531
2.092000007629395	-84.167488098144531
2.095999956130981	-83.825691223144531
2.099999904632568	-83.398445129394531
2.104000091552734	-83.514411926269531
2.108000040054321	-83.636482238769531
2.111999988555908	-83.233650207519531
2.115999937057495	-83.007820129394531
2.119999885559082	-82.885749816894531
2.124000072479248	-83.074958801269531
2.128000020980835	-83.129890441894531
2.131999969482422	-83.227546691894531
2.135999917984009	-83.642585754394531
2.140000104904175	-83.715827941894531
2.144000053405762	-83.398445129394531
2.148000001907349	-83.349617004394531
2.151999950408936	-83.532722473144531
2.155999898910523	-83.679206848144531
2.160000085830689	-83.435066223144531
2.164000034332275	-83.532722473144531
2.167999982833862	-83.996589660644531
2.171999931335449	-83.935554504394531
2.176000118255615	-83.911140441894531
2.180000066757202	-84.234626770019531
2.184000015258789	-84.454353332519531
2.187999963760376	-84.198005676269531
2.191999912261963	-84.002693176269531
2.196000099182129	-84.210212707519531
2.200000047683716	-84.271247863769531
2.203999996185303	-83.917243957519531
2.207999944686890	-83.801277160644531
2.211999893188477	-83.905036926269531
2.216000080108643	-84.082038879394531
2.220000028610230	-83.813484191894531
2.223999977111816	-83.642585754394531
2.227999925613403	-84.075935363769531
2.232000112533569	-84.271247863769531
2.236000061035156	-83.862312316894531
2.240000009536743	-83.905036926269531
2.243999958038330	-84.454353332519531
2.247999906539917	-84.313972473144531
2.252000093460083	-83.642585754394531
2.256000041961670	-83.703620910644531
2.259999990463257	-83.959968566894531
2.263999938964844	-83.660896301269531
2.267999887466431	-83.380134582519531
2.272000074386597	-83.660896301269531
2.276000022888184	-84.246833801269531
2.279999971389771	-84.143074035644531
2.283999919891357	-83.850105285644531
2.288000106811523	-84.106452941894531
2.292000055313110	-84.136970520019531
2.296000003814697	-83.520515441894531
2.299999952316284	-83.331306457519531
2.303999900817871	-83.544929504394531
2.308000087738037	-83.471687316894531
2.312000036239624	-83.203132629394531
2.315999984741211	-83.221443176269531
2.319999933242798	-83.728034973144531
2.323999881744385	-84.240730285644531
2.328000068664551	-84.179695129394531
2.332000017166138	-84.124763488769531
2.335999965667725	-84.381111145019531
2.339999914169312	-84.387214660644531
2.344000101089478	-83.776863098144531
2.348000049591065	-83.489997863769531
2.351999998092651	-83.941658020019531
2.355999946594238	-83.856208801269531
2.359999895095825	-83.544929504394531
2.364000082015991	-83.685310363769531
2.368000030517578	-84.027107238769531
2.371999979019165	-84.173591613769531
2.375999927520752	-83.978279113769531
2.380000114440918	-84.033210754394531
2.384000062942505	-84.326179504394531
2.388000011444092	-83.990486145019531
2.391999959945679	-83.703620910644531
2.395999908447266	-83.801277160644531
2.400000095367432	-83.972175598144531
2.404000043869019	-83.795173645019531
2.407999992370606	-83.581550598144531
2.411999940872192	-83.978279113769531
2.415999889373779	-84.112556457519531
2.420000076293945	-83.929450988769531
2.424000024795532	-84.033210754394531
2.427999973297119	-84.143074035644531
2.431999921798706	-84.436042785644531
2.436000108718872	-84.082038879394531
2.440000057220459	-83.880622863769531
2.444000005722046	-84.320075988769531
2.447999954223633	-84.161384582519531
2.451999902725220	-83.685310363769531
2.456000089645386	-83.807380676269531
2.460000038146973	-83.813484191894531
2.463999986648560	-83.483894348144531
2.467999935150147	-83.129890441894531
2.471999883651733	-83.666999816894531
2.476000070571899	-84.112556457519531
2.480000019073486	-83.776863098144531
2.483999967575073	-83.813484191894531
2.487999916076660	-84.021003723144531
2.492000102996826	-84.399421691894531
2.496000051498413	-84.094245910644531
2.500000000000000	-83.648689270019531
2.503999948501587	-84.014900207519531
2.507999897003174	-84.002693176269531
2.512000083923340	-83.581550598144531
2.516000032424927	-83.691413879394531
2.519999980926514	-84.014900207519531
2.523999929428101	-84.497077941894531
2.528000116348267	-84.265144348144531
2.532000064849854	-84.167488098144531
2.536000013351440	-84.582527160644531
2.539999961853027	-84.362800598144531
2.543999910354614	-83.844001770019531
2.548000097274780	-83.636482238769531
2.552000045776367	-83.935554504394531
2.555999994277954	-83.892829895019531
2.559999942779541	-83.441169738769531
2.563999891281128	-83.776863098144531
2.568000078201294	-84.173591613769531
2.572000026702881	-84.222419738769531
2.575999975204468	-84.216316223144531
2.579999923706055	-84.021003723144531
2.584000110626221	-84.283454895019531
2.588000059127808	-84.118659973144531
2.592000007629395	-83.569343566894531
2.595999956130981	-83.740242004394531
2.599999904632568	-84.014900207519531
2.604000091552734	-83.996589660644531
2.608000040054321	-83.789070129394531
2.611999988555908	-84.649665832519531
2.615999937057495	-94.689949035644531
2.619999885559082	-95.965583801269531
2.624000072479248	-95.019538879394531
2.628000020980835	-93.640144348144531
2.631999969482422	-92.260749816894531
2.635999917984009	-90.594490051269531
2.640000104904175	-88.885505676269531
2.644000053405762	-88.226325988769531
2.648000001907349	-87.890632629394531
2.651999950408936	-87.091072082519531
2.655999898910523	-87.048347473144531
2.660000085830689	-87.231452941894531
2.664000034332275	-87.292488098144531
2.667999982833862	-87.158210754394531
2.671999931335449	-87.158210754394531
2.676000118255615	-87.512214660644531
2.680000066757202	-87.634284973144531
2.684000015258789	-87.457283020019531
2.687999963760376	-87.603767395019531
2.691999912261963	-87.847908020019531
2.696000099182129	-87.805183410644531
2.700000047683716	-87.243659973144531
2.703999996185303	-87.225349426269531
2.707999944686890	-87.591560363769531
2.711999893188477	-87.152107238769531
2.716000080108643	-87.036140441894531
2.720000028610230	-87.469490051269531
2.723999977111816	-87.628181457519531
2.727999925613403	-87.438972473144531
2.732000112533569	-87.268074035644531
2.736000061035156	-87.487800598144531
2.740000009536743	-87.426765441894531
2.743999958038330	-86.804206848144531
2.747999906539917	-86.560066223144531
2.752000093460083	-86.840827941894531
2.756000041961670	-86.810310363769531
2.759999990463257	-86.328132629394531
2.763999938964844	-86.419685363769531
2.767999887466431	-87.011726379394531
2.772000074386597	-86.853034973144531
2.776000022888184	-86.450202941894531
2.779999971389771	-86.486824035644531
2.783999919891357	-86.419685363769531
2.788000106811523	-86.175544738769531
2.792000055313110	-85.638435363769531
2.796000003814697	-85.644538879394531
2.799999952316284	-85.961921691894531
2.803999900817871	-85.821540832519531
2.808000087738037	-85.821540832519531
2.812000036239624	-86.145027160644531
2.815999984741211	-86.029060363769531
2.819999933242798	-85.522468566894531
2.823999881744385	-85.180671691894531
2.828000068664551	-85.272224426269531
2.832000017166138	-85.266120910644531
2.835999965667725	-84.741218566894531
2.839999914169312	-84.429939270019531
2.844000101089478	-84.472663879394531
2.848000049591065	-84.759529113769531
2.851999998092651	-84.582527160644531
2.855999946594238	-84.283454895019531
2.859999895095825	-84.600837707519531
2.864000082015991	-84.564216613769531
2.868000030517578	-84.216316223144531
2.871999979019165	-84.179695129394531
2.875999927520752	-84.246833801269531
2.880000114440918	-84.094245910644531
2.884000062942505	-83.776863098144531
2.888000011444092	-83.807380676269531
2.891999959945679	-84.045417785644531
2.895999908447266	-83.782966613769531
2.900000095367432	-83.380134582519531
2.904000043869019	-83.374031066894531
2.907999992370606	-83.508308410644531
2.911999940872192	-83.306892395019531
2.915999889373779	-83.081062316894531
2.920000076293945	-83.532722473144531
2.924000024795532	-83.526618957519531
2.927999973297119	-83.129890441894531
2.931999921798706	-83.105476379394531
2.936000108718872	-83.135993957519531
2.940000057220459	-83.013923645019531
2.944000005722046	-82.537849426269531
2.947999954223633	-82.312019348144531
2.951999902725220	-82.556159973144531
2.956000089645386	-82.415779113769531
2.960000038146973	-82.049568176269531
2.963999986648560	-82.238777160644531
2.967999935150147	-82.580574035644531
2.971999883651733	-82.373054504394531
2.976000070571899	-81.689460754394531
2.980000019073486	-81.616218566894531
2.983999967575073	-81.762702941894531
2.987999916076660	-81.433113098144531
2.992000102996826	-81.024177551269531
2.996000051498413	-81.079109191894531
3.000000000000000	-81.329353332519531
3.003999948501587	-81.274421691894531
3.007999897003174	-81.140144348144531
3.012000083923340	-81.469734191894531
3.016000032424927	-81.781013488769531
3.019999980926514	-81.420906066894531
3.023999929428101	-81.158454895019531
3.028000116348267	-81.207283020019531
3.032000064849854	-81.201179504394531
3.036000013351440	-80.731208801269531
3.039999961853027	-80.444343566894531
3.043999910354614	-80.688484191894531
3.048000097274780	-80.847175598144531
3.052000045776367	-80.474861145019531
3.055999994277954	-80.364997863769531
3.059999942779541	-80.578620910644531
3.063999891281128	-80.645759582519531
3.068000078201294	-80.297859191894531
3.072000026702881	-80.004890441894531
3.075999975204468	-80.242927551269531
3.079999923706055	-80.181892395019531
3.084000110626221	-79.821784973144531
3.088000059127808	-79.730232238769531
3.092000007629395	-79.882820129394531
3.095999956130981	-79.852302551269531
3.099999904632568	-79.418952941894531
3.104000091552734	-79.315193176269531
3.108000040054321	-79.705818176269531
3.111999988555908	-79.608161926269531
3.115999937057495	-79.278572082519531
3.119999885559082	-79.309089660644531
3.124000072479248	-79.479988098144531
3.128000020980835	-79.412849426269531
3.131999969482422	-78.967292785644531
3.135999917984009	-78.936775207519531
3.140000104904175	-79.022224426269531
3.144000053405762	-78.466804504394531
3.148000001907349	-77.954109191894531
3.151999950408936	-77.954109191894531
3.155999898910523	-78.381355285644531
3.160000085830689	-78.137214660644531
3.164000034332275	-78.002937316894531
3.167999982833862	-78.448493957519531
3.171999931335449	-78.387458801269531
3.176000118255615	-78.045661926269531
3.180000066757202	-78.088386535644531
3.184000015258789	-77.978523254394531
3.187999963760376	-77.917488098144531
3.191999912261963	-77.447517395019531
3.196000099182129	-77.301033020019531
3.200000047683716	-77.624519348144531
3.203999996185303	-77.575691223144531
3.207999944686890	-77.478034973144531
3.211999893188477	-77.606208801269531
3.216000080108643	-77.996833801269531
3.220000028610230	-77.697761535644531
3.223999977111816	-77.136238098144531
3.227999925613403	-77.319343566894531
3.232000112533569	-77.239997863769531
3.236000061035156	-76.733406066894531
3.240000009536743	-76.586921691894531
3.243999958038330	-76.623542785644531
3.247999906539917	-77.032478332519531
3.252000093460083	-76.739509582519531
3.256000041961670	-76.568611145019531
3.259999990463257	-77.056892395019531
3.263999938964844	-76.959236145019531
3.267999887466431	-76.483161926269531
3.272000074386597	-76.263435363769531
3.276000022888184	-76.409919738769531
3.279999971389771	-76.330574035644531
3.283999919891357	-75.610359191894531
3.288000106811523	-75.781257629394531
3.292000055313110	-76.007087707519531
3.296000003814697	-75.878913879394531
3.299999952316284	-75.714118957519531
3.303999900817871	-75.604255676269531
3.308000087738037	-75.946052551269531
3.312000036239624	-75.854499816894531
3.315999984741211	-75.128181457519531
3.319999933242798	-75.054939270019531
3.323999881744385	-75.366218566894531
3.328000068664551	-75.213630676269531
3.332000017166138	-74.743659973144531
3.335999965667725	-74.786384582519531
3.339999914169312	-75.250251770019531
3.344000101089478	-74.798591613769531
3.348000049591065	-74.591072082519531
3.351999998092651	-74.896247863769531
3.355999946594238	-75.061042785644531
3.359999895095825	-74.981697082519531
3.364000082015991	-74.823005676269531
3.368000030517578	-75.006111145019531
3.371999979019165	-75.250251770019531
3.375999927520752	-74.755867004394531
3.380000114440918	-74.621589660644531
3.384000062942505	-74.639900207519531
3.388000011444092	-74.566658020019531
3.391999959945679	-74.200447082519531
3.395999908447266	-73.815925598144531
3.400000095367432	-74.139411926269531
3.404000043869019	-74.285896301269531
3.407999992370606	-73.980720520019531
3.411999940872192	-74.188240051269531
3.415999889373779	-74.389656066894531
3.420000076293945	-74.169929504394531
3.424000024795532	-73.706062316894531
3.427999973297119	-73.626716613769531
3.431999921798706	-73.834236145019531
3.436000108718872	-73.321540832519531
3.440000057220459	-73.016365051269531
3.444000005722046	-73.327644348144531
3.447999954223633	-73.449714660644531
3.451999902725220	-73.236091613769531
3.456000089645386	-73.126228332519531
3.460000038146973	-73.529060363769531
3.463999986648560	-73.565681457519531
3.467999935150147	-72.894294738769531
3.471999883651733	-72.692878723144531
3.476000070571899	-72.894294738769531
3.480000019073486	-72.729499816894531
3.483999967575073	-72.271736145019531
3.487999916076660	-71.984870910644531
3.492000102996826	-72.137458801269531
3.496000051498413	-72.198493957519531
3.500000000000000	-72.045906066894531
3.503999948501587	-72.131355285644531
3.507999897003174	-72.357185363769531
3.512000083923340	-72.326667785644531
3.516000032424927	-71.795661926269531
3.519999980926514	-71.838386535644531
3.523999929428101	-72.314460754394531
3.528000116348267	-71.917732238769531
3.532000064849854	-71.643074035644531
3.536000013351440	-71.948249816894531
3.539999961853027	-71.984870910644531
3.543999910354614	-71.704109191894531
3.548000097274780	-71.527107238769531
3.552000045776367	-71.691902160644531
3.555999994277954	-71.881111145019531
3.559999942779541	-71.575935363769531
3.563999891281128	-71.447761535644531
3.568000078201294	-71.545417785644531
3.572000026702881	-71.752937316894531
3.575999975204468	-71.350105285644531
3.579999923706055	-70.989997863769531
3.584000110626221	-71.398933410644531
3.588000059127808	-71.264656066894531
3.592000007629395	-70.739753723144531
3.595999956130981	-70.782478332519531
3.599999904632568	-71.081550598144531
3.604000091552734	-71.130378723144531
3.608000040054321	-70.867927551269531
3.611999988555908	-70.776374816894531
3.615999937057495	-71.118171691894531
3.619999885559082	-70.855720520019531
3.624000072479248	-70.385749816894531
3.628000020980835	-70.202644348144531
3.631999969482422	-70.501716613769531
3.635999917984009	-70.190437316894531
3.640000104904175	-69.757087707519531
3.644000053405762	-70.123298645019531
3.648000001907349	-70.410163879394531
3.651999950408936	-70.263679504394531
3.655999898910523	-70.227058410644531
3.660000085830689	-70.306404113769531
3.664000034332275	-70.172126770019531
3.667999982833862	-69.439704895019531
3.671999931335449	-69.085700988769531
3.676000118255615	-69.415290832519531
3.680000066757202	-69.366462707519531
3.684000015258789	-69.000251770019531
3.687999963760376	-69.036872863769531
3.691999912261963	-69.445808410644531
3.696000099182129	-69.653327941894531
3.700000047683716	-69.342048645019531
3.703999996185303	-69.439704895019531
3.707999944686890	-69.775398254394531
3.711999893188477	-69.500740051269531
3.716000080108643	-68.969734191894531
3.720000028610230	-68.920906066894531
3.723999977111816	-69.281013488769531
3.727999925613403	-68.994148254394531
3.732000112533569	-68.554695129394531
3.736000061035156	-68.768318176269531
3.740000009536743	-69.134529113769531
3.743999958038330	-68.817146301269531
3.747999906539917	-68.634040832519531
3.752000093460083	-68.774421691894531
3.756000041961670	-68.865974426269531
3.759999990463257	-68.408210754394531
3.763999938964844	-68.188484191894531
3.767999887466431	-68.383796691894531
3.772000074386597	-68.597419738769531
3.776000022888184	-68.176277160644531
3.779999971389771	-67.956550598144531
3.783999919891357	-68.267829895019531
3.788000106811523	-68.267829895019531
3.792000055313110	-67.858894348144531
3.796000003814697	-67.846687316894531
3.799999952316284	-68.133552551269531
3.803999900817871	-68.273933410644531
3.808000087738037	-67.968757629394531
3.812000036239624	-67.840583801269531
3.815999984741211	-68.041999816894531
3.819999933242798	-68.023689270019531
3.823999881744385	-67.706306457519531
3.828000068664551	-67.938240051269531
3.832000017166138	-68.292243957519531
3.835999965667725	-67.791755676269531
3.839999914169312	-67.382820129394531
3.844000101089478	-67.443855285644531
3.848000049591065	-67.456062316894531
3.851999998092651	-67.395027160644531
3.855999946594238	-67.089851379394531
3.859999895095825	-66.998298645019531
3.864000082015991	-67.120368957519531
3.868000030517578	-66.735847473144531
3.871999979019165	-66.394050598144531
3.875999927520752	-66.479499816894531
3.880000114440918	-66.839607238769531
3.884000062942505	-66.534431457519531
3.888000011444092	-66.339118957519531
3.891999959945679	-66.876228332519531
3.895999908447266	-67.022712707519531
3.900000095367432	-66.613777160644531
3.904000043869019	-66.741950988769531
3.907999992370606	-66.705329895019531
3.911999940872192	-66.638191223144531
3.915999889373779	-65.960700988769531
3.920000076293945	-65.808113098144531
3.924000024795532	-66.302497863769531
3.927999973297119	-66.058357238769531
3.931999921798706	-65.661628723144531
3.936000108718872	-65.911872863769531
3.940000057220459	-66.339118957519531
3.944000005722046	-66.137702941894531
3.947999954223633	-65.667732238769531
3.951999902725220	-65.985115051269531
3.956000089645386	-66.046150207519531
3.960000038146973	-65.368659973144531
3.963999986648560	-65.191658020019531
3.967999935150147	-65.460212707519531
3.971999883651733	-65.625007629394531
3.976000070571899	-65.106208801269531
3.980000019073486	-64.874275207519531
3.983999967575073	-65.509040832519531
3.987999916076660	-65.588386535644531
3.992000102996826	-65.014656066894531
3.996000051498413	-64.721687316894531
4.000000000000000	-64.984138488769531
4.004000186920166	-65.136726379394531
4.007999897003174	-64.355476379394531
4.012000083923340	-64.349372863769531
4.015999794006348	-64.935310363769531
4.019999980926514	-64.678962707519531
4.024000167846680	-64.208992004394531
4.027999877929688	-64.343269348144531
4.032000064849854	-64.685066223144531
4.035999774932861	-64.514167785644531
4.039999961853027	-64.105232238769531
4.044000148773193	-64.593513488769531
4.047999858856201	-64.801033020019531
4.052000045776367	-64.489753723144531
4.056000232696533	-64.343269348144531
4.059999942779541	-64.361579895019531
4.064000129699707	-64.459236145019531
4.067999839782715	-63.952640533447266
4.072000026702881	-63.665775299072266
4.076000213623047	-63.873294830322266
4.079999923706055	-63.916019439697266
4.084000110626221	-63.598636627197266
4.087999820709229	-63.555912017822266
4.092000007629395	-63.983158111572266
4.096000194549561	-64.166267395019531
4.099999904632568	-63.769535064697266
4.104000091552734	-63.903812408447266
4.107999801635742	-63.977054595947266
4.111999988555908	-63.616947174072266
4.116000175476074	-63.287357330322266
4.119999885559082	-63.092044830322266
4.124000072479248	-63.397220611572266
4.127999782562256	-63.348392486572266
4.131999969482422	-62.866214752197266
4.136000156402588	-63.171390533447266
4.139999866485596	-63.610843658447266
4.144000053405762	-63.427738189697266
4.147999763488770	-63.134769439697266
4.151999950408936	-63.171390533447266
4.156000137329102	-63.287357330322266
4.159999847412109	-62.738040924072266
4.164000034332275	-62.438968658447266
4.168000221252441	-62.615970611572266
4.171999931335449	-62.402347564697266
4.176000118255615	-61.950687408447266
4.179999828338623	-61.791996002197266
4.184000015258789	-62.268070220947266
4.188000202178955	-62.548831939697266
4.191999912261963	-61.987308502197266
4.196000099182129	-62.091068267822266
4.199999809265137	-62.493900299072266
4.203999996185303	-62.261966705322266
4.208000183105469	-61.907962799072266
4.211999893188477	-61.871341705322266
4.216000080108643	-62.268070220947266
4.219999790191650	-62.133792877197266
4.223999977111816	-61.566165924072266
4.228000164031982	-61.694339752197266
4.231999874114990	-61.956790924072266
4.236000061035156	-61.859134674072266
4.239999771118164	-61.425785064697266
4.243999958038330	-61.560062408447266
4.248000144958496	-62.188724517822266
4.251999855041504	-61.578372955322266
4.256000041961670	-61.151126861572266
4.260000228881836	-61.529544830322266
4.263999938964844	-61.553958892822266
4.268000125885010	-61.090091705322266
4.271999835968018	-60.742191314697266
4.276000022888184	-60.992435455322266
4.280000209808350	-61.248783111572266
4.283999919891357	-60.797122955322266
4.288000106811523	-60.852054595947266
4.291999816894531	-61.334232330322266
4.296000003814697	-61.450199127197266
4.300000190734863	-61.126712799072266
4.303999900817871	-60.894779205322266
4.308000087738037	-61.199954986572266
4.311999797821045	-61.016849517822266
4.315999984741211	-60.559085845947266
4.320000171661377	-60.571292877197266
4.323999881744385	-60.626224517822266
4.328000068664551	-60.748294830322266
4.331999778747559	-60.430912017822266
4.335999965667725	-60.235599517822266
4.340000152587891	-60.589603424072266
4.343999862670898	-60.534671783447266
4.348000049591065	-60.302738189697266
4.352000236511231	-60.180667877197266
4.355999946594238	-60.192874908447266
4.360000133514404	-60.089115142822266
4.363999843597412	-59.582523345947266
4.368000030517578	-59.808353424072266
4.372000217437744	-60.235599517822266
4.375999927520752	-59.912113189697266
4.380000114440918	-59.844974517822266
4.383999824523926	-60.205081939697266
4.388000011444092	-60.528568267822266
4.392000198364258	-60.076908111572266
4.395999908447266	-59.826663970947266
4.400000095367432	-60.229496002197266
4.403999805450440	-60.021976470947266
4.407999992370606	-59.490970611572266
4.412000179290772	-59.698490142822266
4.415999889373779	-59.844974517822266
4.420000076293945	-59.906009674072266
4.423999786376953	-59.393314361572266
4.427999973297119	-59.417728424072266
4.432000160217285	-59.893802642822266
4.435999870300293	-59.790042877197266
4.440000057220459	-59.356693267822266
4.443999767303467	-59.527591705322266
4.447999954223633	-60.003665924072266
4.452000141143799	-59.564212799072266
4.455999851226807	-59.051517486572266
4.460000038146973	-59.411624908447266
4.464000225067139	-59.625247955322266
4.467999935150147	-59.143070220947266
4.472000122070313	-58.886722564697266
4.475999832153320	-59.014896392822266
4.480000019073486	-59.295658111572266
4.484000205993652	-58.752445220947266
4.487999916076660	-58.520511627197266
4.492000102996826	-59.100345611572266
4.495999813079834	-59.173587799072266
4.500000000000000	-58.459476470947266
4.504000186920166	-58.312992095947266
4.507999897003174	-58.441165924072266
4.512000083923340	-58.111576080322266
4.515999794006348	-57.666019439697266
4.519999980926514	-57.702640533447266
4.524000167846680	-57.940677642822266
4.527999877929688	-57.965091705322266
4.532000064849854	-57.788089752197266
4.535999774932861	-57.971195220947266
4.539999961853027	-58.453372955322266
4.544000148773193	-58.441165924072266
4.547999858856201	-57.836917877197266
4.552000045776367	-57.800296783447266
4.556000232696533	-58.087162017822266
4.559999942779541	-57.769779205322266
4.564000129699707	-57.287601470947266
4.567999839782715	-57.427982330322266
4.572000026702881	-57.672122955322266
4.576000213623047	-57.531742095947266
4.579999923706055	-57.458499908447266
4.584000110626221	-57.751468658447266
4.587999820709229	-57.940677642822266
4.592000007629395	-57.519535064697266
4.596000194549561	-57.257083892822266
4.599999904632568	-57.421878814697266
4.604000091552734	-57.342533111572266
4.607999801635742	-56.872562408447266
4.611999988555908	-56.823734283447266
4.616000175476074	-57.104496002197266
4.619999885559082	-57.086185455322266
4.624000072479248	-56.890872955322266
4.627999782562256	-56.982425689697266
4.631999969482422	-57.342533111572266
4.636000156402588	-57.214359283447266
4.639999866485596	-56.713871002197266
4.644000053405762	-56.793216705322266
4.647999763488770	-57.073978424072266
4.651999950408936	-56.652835845947266
4.656000137329102	-56.292728424072266
4.659999847412109	-56.512454986572266
4.664000034332275	-56.738285064697266
4.668000221252441	-56.457523345947266
4.671999931335449	-56.243900299072266
4.676000118255615	-56.579593658447266
4.679999828338623	-56.512454986572266
4.684000015258789	-55.914310455322266
4.688000202178955	-55.902103424072266
4.691999912261963	-56.256107330322266
4.696000099182129	-56.170658111572266
4.699999809265137	-55.645755767822266
4.703999996185303	-55.578617095947266
4.708000183105469	-56.054691314697266
4.711999893188477	-55.920413970947266
4.716000080108643	-55.609134674072266
4.719999790191650	-55.712894439697266
4.723999977111816	-55.883792877197266
4.728000164031982	-55.981449127197266
4.731999874114990	-55.590824127197266
4.736000061035156	-55.700687408447266
4.739999771118164	-56.176761627197266
4.743999958038330	-55.847171783447266
4.748000144958496	-55.340579986572266
4.751999855041504	-55.426029205322266
4.756000041961670	-55.657962799072266
4.760000228881836	-55.255130767822266
4.763999938964844	-54.791263580322266
4.768000125885010	-55.163578033447266
4.771999835968018	-55.493167877197266
4.776000022888184	-55.334476470947266
4.780000209808350	-55.291751861572266
4.783999919891357	-55.487064361572266
4.788000106811523	-55.761722564697266
4.791999816894531	-55.242923736572266
4.796000003814697	-54.748538970947266
4.800000190734863	-55.023197174072266
4.803999900817871	-55.004886627197266
4.808000087738037	-54.589847564697266
4.811999797821045	-54.522708892822266
4.815999984741211	-54.602054595947266
4.820000171661377	-54.687503814697266
4.823999881744385	-54.620365142822266
4.828000068664551	-54.638675689697266
4.831999778747559	-54.840091705322266
4.835999965667725	-54.772953033447266
4.840000152587891	-54.418949127197266
4.843999862670898	-54.138187408447266
4.848000049591065	-54.437259674072266
4.852000236511231	-54.589847564697266
4.855999946594238	-54.461673736572266
4.860000133514404	-54.528812408447266
4.863999843597412	-54.614261627197266
4.868000030517578	-54.370121002197266
4.872000217437744	-54.040531158447266
4.875999927520752	-54.064945220947266
4.880000114440918	-54.217533111572266
4.883999824523926	-53.601078033447266
4.888000011444092	-53.186038970947266
4.892000198364258	-53.601078033447266
4.895999908447266	-53.515628814697266
4.900000095367432	-53.167728424072266
4.903999805450440	-53.161624908447266
4.907999992370606	-53.485111236572266
4.912000179290772	-53.698734283447266
4.915999889373779	-53.302005767822266
4.920000076293945	-53.295902252197266
4.923999786376953	-53.656009674072266
4.927999973297119	-53.540042877197266
4.932000160217285	-53.149417877197266
4.935999870300293	-53.063968658447266
4.940000057220459	-53.387454986572266
4.943999767303467	-53.179935455322266
4.947999954223633	-52.526859283447266
4.952000141143799	-52.795413970947266
4.955999851226807	-52.996829986572266
4.960000038146973	-52.612308502197266
4.964000225067139	-52.307132720947266
4.967999935150147	-52.423099517822266
4.972000122070313	-52.972415924072266
4.975999832153320	-52.758792877197266
4.980000019073486	-52.423099517822266
4.984000205993652	-52.716068267822266
4.987999916076660	-52.825931549072266
4.992000102996826	-52.386478424072266
4.995999813079834	-51.959232330322266
5.000000000000000	-52.117923736572266
5.004000186920166	-52.258304595947266
5.007999897003174	-51.605228424072266
5.012000083923340	-51.654056549072266
5.015999794006348	-51.940921783447266
5.019999980926514	-51.867679595947266
5.024000167846680	-51.556400299072266
5.027999877929688	-51.263431549072266
5.032000064849854	-51.745609283447266
5.035999774932861	-51.843265533447266
5.039999961853027	-51.098636627197266
5.044000148773193	-50.982669830322266
5.047999858856201	-51.330570220947266
5.052000045776367	-51.287845611572266
5.056000232696533	-51.019290924072266
5.059999942779541	-51.080326080322266
5.064000129699707	-51.562503814697266
5.067999839782715	-51.507572174072266
5.072000026702881	-51.489261627197266
5.076000213623047	-51.550296783447266
5.079999923706055	-51.489261627197266
5.084000110626221	-51.342777252197266
5.087999820709229	-50.762943267822266
5.092000007629395	-50.781253814697266
5.096000194549561	-51.043704986572266
5.099999904632568	-50.476078033447266
5.104000091552734	-50.372318267822266
5.107999801635742	-50.573734283447266
5.111999988555908	-50.732425689697266
5.116000175476074	-50.720218658447266
5.119999885559082	-50.598148345947266
5.124000072479248	-50.787357330322266
5.127999782562256	-50.677494049072266
5.131999969482422	-50.262454986572266
5.136000156402588	-50.268558502197266
5.139999866485596	-50.360111236572266
5.144000053405762	-50.292972564697266
5.147999763488770	-49.725345611572266
5.151999950408936	-49.761966705322266
5.156000137329102	-50.079349517822266
5.159999847412109	-49.780277252197266
5.164000034332275	-49.633792877197266
5.168000221252441	-49.737552642822266
5.171999931335449	-49.896244049072266
5.176000118255615	-49.829105377197266
5.179999828338623	-49.414066314697266
5.184000015258789	-49.633792877197266
5.188000202178955	-49.829105377197266
5.191999912261963	-48.992923736572266
5.196000099182129	-48.602298736572266
5.199999809265137	-48.870853424072266
5.203999996185303	-49.005130767822266
5.208000183105469	-48.510746002197266
5.211999893188477	-48.425296783447266
5.216000080108643	-48.913578033447266
5.219999790191650	-49.060062408447266
5.223999977111816	-48.895267486572266
5.228000164031982	-48.876956939697266
5.231999874114990	-49.090579986572266
5.236000061035156	-49.084476470947266
5.239999771118164	-48.272708892822266
5.243999958038330	-48.089603424072266
5.248000144958496	-48.535160064697266
5.251999855041504	-48.272708892822266
5.256000041961670	-47.705081939697266
5.260000228881836	-47.845462799072266
5.263999938964844	-48.236087799072266
5.268000125885010	-48.266605377197266
5.271999835968018	-47.918704986572266
5.276000022888184	-47.875980377197266
5.280000209808350	-47.955326080322266
5.283999919891357	-47.576908111572266
5.288000106811523	-46.948246002197266
5.291999816894531	-46.923831939697266
5.296000003814697	-47.076419830322266
5.300000190734863	-46.667484283447266
5.303999900817871	-46.423343658447266
5.308000087738037	-46.667484283447266
5.311999797821045	-46.850589752197266
5.315999984741211	-46.673587799072266
5.320000171661377	-46.575931549072266
5.323999881744385	-46.472171783447266
5.328000068664551	-46.374515533447266
5.331999778747559	-45.758060455322266
5.335999965667725	-45.379642486572266
5.340000152587891	-45.391849517822266
5.343999862670898	-45.214847564697266
5.348000049591065	-44.665531158447266
5.352000236511231	-44.494632720947266
5.355999946594238	-44.494632720947266
5.360000133514404	-44.110111236572266
5.363999843597412	-43.310550689697266
5.368000030517578	-42.907718658447266
5.372000217437744	-42.895511627197266
5.375999927520752	-42.169193267822266
5.380000114440918	-41.247562408447266
5.383999824523926	-40.814212799072266
5.388000011444092	-40.466312408447266
5.392000198364258	-39.398197174072266
5.395999908447266	-38.378910064697266
5.400000095367432	-38.000492095947266
5.403999805450440	-37.292484283447266
5.407999992370606	-36.120609283447266
5.412000179290772	-35.400394439697266
5.415999889373779	-34.716800689697266
5.420000076293945	-33.941654205322266
5.423999786376953	-32.824710845947266
5.427999973297119	-31.677248001098633
5.432000160217285	-31.085206985473633
5.435999870300293	-30.072023391723633
5.440000057220459	-28.521730422973633
5.443999767303467	-27.642824172973633
5.447999954223633	-27.142335891723633
5.452000141143799	-26.269533157348633
5.455999851226807	-25.134279251098633
5.460000038146973	-24.670412063598633
5.464000225067139	-24.401857376098633
5.467999935150147	-23.651124954223633
5.472000122070313	-22.778322219848633
5.475999832153320	-22.143556594848633
5.480000019073486	-21.643068313598633
5.484000205993652	-20.715333938598633
5.487999916076660	-19.384767532348633
5.492000102996826	-18.957521438598633
5.495999813079834	-18.634035110473633
5.500000000000000	-17.736818313598633
5.504000186920166	-17.138673782348633
5.507999897003174	-16.973878860473633
5.512000083923340	-16.894533157348633
5.515999794006348	-16.375734329223633
5.519999980926514	-15.722657203674316
5.524000167846680	-15.374756813049316
5.527999877929688	-15.081788063049316
5.532000064849854	-15.209961891174316
5.535999774932861	-13.702393531799316
5.539999961853027	-12.902832984924316
5.544000148773193	-12.512207984924316
5.547999858856201	-11.865235328674316
5.552000045776367	-11.547852516174316
5.556000232696533	-11.651612281799316
5.559999942779541	-11.535645484924316
5.564000129699707	-11.230469703674316
5.567999839782715	-10.961915016174316
5.572000026702881	-11.071778297424316
5.576000213623047	-10.858155250549316
5.579999923706055	-10.119629859924316
5.584000110626221	-9.820557594299316
5.587999820709229	-10.046387672424316
5.592000007629395	-9.692383766174316
5.596000194549561	-9.326172828674316
5.599999904632568	-9.191895484924316
5.604000091552734	-9.271241188049316
5.607999801635742	-9.112549781799316
5.611999988555908	-8.056641578674316
5.616000175476074	1.507568478584290
5.619999885559082	2.777099847793579
5.624000072479248	2.185058832168579
5.627999782562256	2.673340082168579
5.631999969482422	0.122070319950581
5.636000156402588	-1.641845822334290
5.639999866485596	-2.239990472793579
5.644000053405762	-3.033447504043579
5.647999763488770	-3.887939691543579
5.651999950408936	-4.016113758087158
5.656000137329102	-4.010010242462158
5.659999847412109	-4.174805164337158
5.664000034332275	-4.534912586212158
5.668000221252441	-4.730225086212158
5.671999931335449	-4.272461414337158
5.676000118255615	-4.333496570587158
5.679999828338623	-4.663086414337158
5.684000015258789	-4.315186023712158
5.688000202178955	-3.936767816543579
5.691999912261963	-3.826904535293579
5.696000099182129	-4.095459461212158
5.699999809265137	-3.839111566543579
5.703999996185303	-3.515625238418579
5.708000183105469	-3.863525629043579
5.711999893188477	-4.174805164337158
5.716000080108643	-4.205322742462158
5.719999790191650	-4.199219226837158
5.723999977111816	-4.339600086212158
5.728000164031982	-4.760742664337158
5.731999874114990	-4.254150867462158
5.736000061035156	-4.144287586212158
5.739999771118164	-4.852295398712158
5.743999958038330	-5.010986804962158
5.748000144958496	-4.840088367462158
5.751999855041504	-4.980469226837158
5.756000041961670	-5.645752429962158
5.760000228881836	-5.975342273712158
5.763999938964844	-5.731201648712158
5.768000125885010	-5.957031726837158
5.771999835968018	-6.213379383087158
5.776000022888184	-6.219482898712158
5.780000209808350	-5.944824695587158
5.783999919891357	-5.969238758087158
5.788000106811523	-6.719971179962158
5.791999816894531	-6.726074695587158
5.796000003814697	-6.451416492462158
5.800000190734863	-6.933594226837158
5.803999900817871	-7.305908679962158
5.808000087738037	-7.543945789337158
5.811999797821045	-7.476807117462158
5.815999984741211	-7.580566883087158
5.820000171661377	-7.983398914337158
5.823999881744385	-7.794189929962158
5.828000068664551	-7.855225086212158
5.831999778747559	-8.178711891174316
5.835999965667725	-8.508301734924316
5.840000152587891	-8.477784156799316
5.843999862670898	-8.404541969299316
5.848000049591065	-9.008790016174316
5.852000236511231	-9.283448219299316
5.855999946594238	-9.149170875549316
5.860000133514404	-9.613038063049316
5.863999843597412	-9.954834938049316
5.868000030517578	-10.314942359924316
5.872000217437744	-10.284424781799316
5.875999927520752	-10.449219703674316
5.880000114440918	-11.340332984924316
5.883999824523926	-11.456299781799316
5.888000011444092	-10.937500953674316
5.892000198364258	-10.925293922424316
5.895999908447266	-11.358643531799316
5.900000095367432	-11.645508766174316
5.903999805450440	-11.633301734924316
5.907999992370606	-12.145997047424316
5.912000179290772	-12.725831031799316
5.915999889373779	-12.573243141174316
5.920000076293945	-12.707520484924316
5.923999786376953	-13.055420875549316
5.927999973297119	-13.421631813049316
5.932000160217285	-13.140870094299316
5.935999870300293	-13.055420875549316
5.940000057220459	-13.842774391174316
5.943999767303467	-14.117432594299316
5.947999954223633	-13.940430641174316
5.952000141143799	-14.434815406799316
5.955999851226807	-15.087891578674316
5.960000038146973	-15.527344703674316
5.964000225067139	-15.484620094299316
5.967999935150147	-15.533448219299316
5.972000122070313	-15.936280250549316
5.975999832153320	-15.856934547424316
5.980000019073486	-15.618897438049316
5.984000205993652	-16.015626907348633
5.987999916076660	-16.644289016723633
5.992000102996826	-16.796876907348633
5.995999813079834	-16.693117141723633
6.000000000000000	-17.395021438598633
6.004000186920166	-18.023683547973633
6.007999897003174	-18.103029251098633
6.012000083923340	-18.103029251098633
6.015999794006348	-18.292238235473633
6.019999980926514	-18.652345657348633
6.024000167846680	-18.646242141723633
6.027999877929688	-18.518068313598633
6.032000064849854	-19.036867141723633
6.035999774932861	-19.616701126098633
6.039999961853027	-19.598390579223633
6.044000148773193	-19.622804641723633
6.047999858856201	-19.915773391723633
6.052000045776367	-20.251466751098633
6.056000232696533	-20.288087844848633
6.059999942779541	-20.440675735473633
6.064000129699707	-20.935060501098633
6.067999839782715	-21.191408157348633
6.072000026702881	-21.130373001098633
6.076000213623047	-21.240236282348633
6.079999923706055	-21.820070266723633
6.084000110626221	-22.113039016723633
6.087999820709229	-21.826173782348633
6.092000007629395	-22.106935501098633
6.096000194549561	-22.784425735473633
6.099999904632568	-22.924806594848633
6.104000091552734	-23.114015579223633
6.107999801635742	-23.486330032348633
6.111999988555908	-23.944093704223633
6.116000175476074	-24.011232376098633
6.119999885559082	-23.937990188598633
6.124000072479248	-24.316408157348633
6.127999782562256	-24.603273391723633
6.131999969482422	-24.371339797973633
6.136000156402588	-24.450685501098633
6.139999866485596	-24.938966751098633
6.144000053405762	-25.433351516723633
6.147999763488770	-25.451662063598633
6.151999950408936	-25.836183547973633
6.156000137329102	-26.599123001098633
6.159999847412109	-26.782228469848633
6.164000034332275	-26.593019485473633
6.168000221252441	-26.654054641723633
6.171999931335449	-27.062990188598633
6.176000118255615	-27.166749954223633
6.179999828338623	-26.800539016723633
6.184000015258789	-27.185060501098633
6.188000202178955	-27.929689407348633
6.191999912261963	-27.886964797973633
6.196000099182129	-27.911378860473633
6.199999809265137	-28.564455032348633
6.203999996185303	-29.150392532348633
6.208000183105469	-29.028322219848633
6.211999893188477	-28.747560501098633
6.216000080108643	-28.833009719848633
6.219999790191650	-28.967287063598633
6.223999977111816	-28.778078079223633
6.228000164031982	-28.771974563598633
6.231999874114990	-29.235841751098633
6.236000061035156	-29.876710891723633
6.239999771118164	-29.809572219848633
6.243999958038330	-30.139162063598633
6.248000144958496	-30.969240188598633
6.251999855041504	-31.311037063598633
6.256000041961670	-31.170656204223633
6.260000228881836	-31.329347610473633
6.263999938964844	-31.756593704223633
6.268000125885010	-32.006839752197266
6.271999835968018	-31.719972610473633
6.276000022888184	-31.805421829223633
6.280000209808350	-32.525638580322266
6.283999919891357	-32.843021392822266
6.288000106811523	-32.641605377197266
6.291999816894531	-32.855228424072266
6.296000003814697	-33.624271392822266
6.300000190734863	-33.715824127197266
6.303999900817871	-33.557132720947266
6.308000087738037	-33.990482330322266
6.311999797821045	-34.417728424072266
6.315999984741211	-34.350589752197266
6.320000171661377	-34.381107330322266
6.323999881744385	-34.631351470947266
6.328000068664551	-35.003665924072266
6.331999778747559	-34.881595611572266
6.335999965667725	-34.613040924072266
6.340000152587891	-35.229496002197266
6.343999862670898	-35.748294830322266
6.348000049591065	-35.552982330322266
6.352000236511231	-35.876468658447266
6.355999946594238	-36.419681549072266
6.360000133514404	-36.529544830322266
6.363999843597412	-36.291507720947266
6.368000030517578	-36.334232330322266
6.372000217437744	-36.700443267822266
6.375999927520752	-36.676029205322266
6.380000114440918	-36.407474517822266
6.383999824523926	-36.511234283447266
6.388000011444092	-36.779788970947266
6.392000198364258	-37.072757720947266
6.395999908447266	-37.091068267822266
6.400000095367432	-37.725833892822266
6.403999805450440	-38.348392486572266
6.407999992370606	-38.055423736572266
6.412000179290772	-38.018802642822266
6.415999889373779	-38.238529205322266
6.420000076293945	-38.482669830322266
6.423999786376953	-38.366703033447266
6.427999973297119	-38.433841705322266
6.432000160217285	-39.062503814697266
6.435999870300293	-39.410404205322266
6.440000057220459	-39.404300689697266
6.443999767303467	-39.776615142822266
6.447999954223633	-40.179447174072266
6.452000141143799	-40.515140533447266
6.455999851226807	-40.081790924072266
6.460000038146973	-39.978031158447266
6.464000225067139	-40.411380767822266
6.467999935150147	-40.258792877197266
6.472000122070313	-40.057376861572266
6.475999832153320	-40.124515533447266
6.480000019073486	-40.679935455322266
6.484000205993652	-41.088871002197266
6.487999916076660	-40.740970611572266
6.492000102996826	-41.064456939697266
6.495999813079834	-41.613773345947266
6.500000000000000	-41.564945220947266
6.504000186920166	-41.351322174072266
6.507999897003174	-41.412357330322266
6.512000083923340	-41.906742095947266
6.515999794006348	-41.821292877197266
6.519999980926514	-41.522220611572266
6.524000167846680	-41.955570220947266
6.527999877929688	-42.218021392822266
6.532000064849854	-42.199710845947266
6.535999774932861	-42.144779205322266
6.539999961853027	-42.425540924072266
6.544000148773193	-43.127445220947266
6.547999858856201	-42.858890533447266
6.552000045776367	-42.846683502197266
6.556000232696533	-43.292240142822266
6.559999942779541	-43.164066314697266
6.564000129699707	-42.779544830322266
6.567999839782715	-42.724613189697266
6.572000026702881	-43.206790924072266
6.576000213623047	-43.359378814697266
6.579999923706055	-42.999271392822266
6.584000110626221	-43.353275299072266
6.587999820709229	-43.908695220947266
6.592000007629395	-44.244388580322266
6.596000194549561	-44.274906158447266
6.599999904632568	-44.531253814697266
6.604000091552734	-45.141605377197266
6.607999801635742	-44.787601470947266
6.611999988555908	-44.439701080322266
6.616000175476074	-44.812015533447266
6.619999885559082	-44.860843658447266
6.624000072479248	-44.696048736572266
6.627999782562256	-44.610599517822266
6.631999969482422	-45.196537017822266
6.636000156402588	-45.611576080322266
6.639999866485596	-45.501712799072266
6.644000053405762	-45.697025299072266
6.647999763488770	-46.124271392822266
6.651999950408936	-46.228031158447266
6.656000137329102	-45.916751861572266
6.659999847412109	-45.709232330322266
6.664000034332275	-46.258548736572266
6.668000221252441	-46.197513580322266
6.671999931335449	-45.788578033447266
6.676000118255615	-46.191410064697266
6.679999828338623	-46.673587799072266
6.684000015258789	-46.893314361572266
6.688000202178955	-46.826175689697266
6.691999912261963	-46.990970611572266
6.696000099182129	-47.509769439697266
6.699999809265137	-47.235111236572266
6.703999996185303	-46.813968658447266
6.708000183105469	-47.045902252197266
6.711999893188477	-47.369388580322266
6.716000080108643	-47.399906158447266
6.719999790191650	-47.052005767822266
6.723999977111816	-47.442630767822266
6.728000164031982	-47.875980377197266
6.731999874114990	-47.412113189697266
6.736000061035156	-47.210697174072266
6.739999771118164	-47.674564361572266
6.743999958038330	-48.101810455322266
6.748000144958496	-47.906497955322266
6.751999855041504	-47.613529205322266
6.756000041961670	-48.150638580322266
6.760000228881836	-48.541263580322266
6.763999938964844	-48.333744049072266
6.768000125885010	-48.486331939697266
6.771999835968018	-48.730472564697266
6.776000022888184	-48.931888580322266
6.780000209808350	-48.712162017822266
6.783999919891357	-48.669437408447266
6.788000106811523	-49.273685455322266
6.791999816894531	-49.395755767822266
6.796000003814697	-49.182132720947266
6.800000190734863	-49.365238189697266
6.803999900817871	-49.798587799072266
6.808000087738037	-49.676517486572266
6.811999797821045	-49.249271392822266
6.815999984741211	-49.383548736572266
6.820000171661377	-49.816898345947266
6.823999881744385	-49.621585845947266
6.828000068664551	-49.554447174072266
6.831999778747559	-49.859622955322266
6.835999965667725	-50.366214752197266
6.840000152587891	-50.384525299072266
6.843999862670898	-50.231937408447266
6.848000049591065	-50.701908111572266
6.852000236511231	-50.799564361572266
6.855999946594238	-50.274662017822266
6.860000133514404	-50.158695220947266
6.863999843597412	-50.451663970947266
6.868000030517578	-50.506595611572266
6.872000217437744	-50.274662017822266
6.875999927520752	-50.494388580322266
6.880000114440918	-51.104740142822266
6.883999824523926	-51.165775299072266
6.888000011444092	-51.153568267822266
6.892000198364258	-51.287845611572266
6.895999908447266	-51.538089752197266
6.900000095367432	-51.519779205322266
6.903999805450440	-50.915531158447266
6.907999992370606	-51.092533111572266
6.912000179290772	-51.672367095947266
6.915999889373779	-51.684574127197266
6.920000076293945	-51.599124908447266
6.923999786376953	-51.641849517822266
6.927999973297119	-51.824954986572266
6.932000160217285	-51.867679595947266
6.935999870300293	-51.824954986572266
6.940000057220459	-51.916507720947266
6.943999767303467	-52.008060455322266
6.947999954223633	-51.776126861572266
6.952000141143799	-51.501468658447266
6.955999851226807	-51.629642486572266
6.960000038146973	-52.233890533447266
6.964000225067139	-51.995853424072266
6.967999935150147	-51.855472564697266
6.972000122070313	-52.447513580322266
6.975999832153320	-52.624515533447266
6.980000019073486	-52.276615142822266
6.984000205993652	-52.380374908447266
6.987999916076660	-52.673343658447266
6.992000102996826	-52.825931549072266
6.995999813079834	-52.593997955322266
7.000000000000000	-52.465824127197266
7.004000186920166	-52.789310455322266
7.007999897003174	-52.923587799072266
7.012000083923340	-52.520755767822266
7.015999794006348	-52.496341705322266
7.019999980926514	-52.984622955322266
7.024000167846680	-52.899173736572266
7.027999877929688	-52.679447174072266
7.032000064849854	-53.033451080322266
7.035999774932861	-53.417972564697266
7.039999961853027	-53.387454986572266
7.044000148773193	-53.393558502197266
7.047999858856201	-53.546146392822266
7.052000045776367	-53.631595611572266
7.056000232696533	-53.320316314697266
7.059999942779541	-53.167728424072266
7.064000129699707	-53.295902252197266
7.067999839782715	-53.393558502197266
7.072000026702881	-53.057865142822266
7.076000213623047	-52.990726470947266
7.079999923706055	-53.479007720947266
7.084000110626221	-53.808597564697266
7.087999820709229	-53.582767486572266
7.092000007629395	-53.802494049072266
7.096000194549561	-54.229740142822266
7.099999904632568	-53.997806549072266
7.104000091552734	-53.619388580322266
7.107999801635742	-53.820804595947266
7.111999988555908	-53.973392486572266
7.116000175476074	-54.046634674072266
7.119999885559082	-53.906253814697266
7.124000072479248	-54.217533111572266
7.127999782562256	-54.699710845947266
7.131999969482422	-54.693607330322266
7.136000156402588	-54.687503814697266
7.139999866485596	-54.760746002197266
7.144000053405762	-54.742435455322266
7.147999763488770	-54.431156158447266
7.151999950408936	-54.168704986572266
7.156000137329102	-54.461673736572266
7.159999847412109	-54.754642486572266
7.164000034332275	-54.443363189697266
7.168000221252441	-54.418949127197266
7.171999931335449	-54.864505767822266
7.176000118255615	-55.139163970947266
7.179999828338623	-54.833988189697266
7.184000015258789	-54.943851470947266
7.188000202178955	-55.310062408447266
7.191999912261963	-55.035404205322266
7.196000099182129	-54.821781158447266
7.199999809265137	-54.711917877197266
7.203999996185303	-54.870609283447266
7.208000183105469	-55.291751861572266
7.211999893188477	-54.864505767822266
7.216000080108643	-54.888919830322266
7.219999790191650	-55.523685455322266
7.223999977111816	-55.377201080322266
7.228000164031982	-55.102542877197266
7.231999874114990	-55.371097564697266
7.236000061035156	-55.743412017822266
7.239999771118164	-55.450443267822266
7.243999958038330	-54.919437408447266
7.248000144958496	-55.340579986572266
7.251999855041504	-55.548099517822266
7.256000041961670	-55.383304595947266
7.260000228881836	-55.133060455322266
7.263999938964844	-55.322269439697266
7.268000125885010	-55.895999908447266
7.271999835968018	-55.688480377197266
7.276000022888184	-55.627445220947266
7.280000209808350	-56.243900299072266
7.283999919891357	-56.457523345947266
7.288000106811523	-56.109622955322266
7.291999816894531	-56.042484283447266
7.296000003814697	-56.463626861572266
7.300000190734863	-56.335453033447266
7.303999900817871	-55.682376861572266
7.308000087738037	-55.792240142822266
7.311999797821045	-56.011966705322266
7.315999984741211	-56.018070220947266
7.320000171661377	-56.018070220947266
7.323999881744385	-56.115726470947266
7.328000068664551	-56.768802642822266
7.331999778747559	-56.665042877197266
7.335999965667725	-56.353763580322266
7.340000152587891	-56.652835845947266
7.343999862670898	-56.567386627197266
7.348000049591065	-56.219486236572266
7.352000236511231	-56.066898345947266
7.355999946594238	-56.127933502197266
7.360000133514404	-56.457523345947266
7.363999843597412	-56.140140533447266
7.368000030517578	-56.103519439697266
7.372000217437744	-56.732181549072266
7.375999927520752	-57.000736236572266
7.380000114440918	-56.787113189697266
7.383999824523926	-56.683353424072266
7.388000011444092	-56.964115142822266
7.392000198364258	-56.829837799072266
7.395999908447266	-56.250003814697266
7.400000095367432	-56.390384674072266
7.403999805450440	-56.683353424072266
7.407999992370606	-56.750492095947266
7.412000179290772	-56.567386627197266
7.415999889373779	-56.378177642822266
7.420000076293945	-56.707767486572266
7.423999786376953	-56.805423736572266
7.427999973297119	-56.530765533447266
7.432000160217285	-56.768802642822266
7.435999870300293	-57.128910064697266
7.440000057220459	-57.049564361572266
7.443999767303467	-56.719974517822266
7.447999954223633	-56.976322174072266
7.452000141143799	-57.440189361572266
7.455999851226807	-57.098392486572266
7.460000038146973	-56.976322174072266
7.464000225067139	-57.183841705322266
7.467999935150147	-57.415775299072266
7.472000122070313	-57.373050689697266
7.475999832153320	-57.110599517822266
7.480000019073486	-57.458499908447266
7.484000205993652	-57.763675689697266
7.487999916076660	-57.312015533447266
7.492000102996826	-57.269290924072266
7.495999813079834	-57.525638580322266
7.500000000000000	-57.495121002197266
7.504000186920166	-57.043460845947266
7.507999897003174	-56.896976470947266
7.512000083923340	-57.391361236572266
7.515999794006348	-57.537845611572266
7.519999980926514	-57.348636627197266
7.524000167846680	-57.507328033447266
7.527999877929688	-57.843021392822266
7.532000064849854	-57.897953033447266
7.535999774932861	-57.574466705322266
7.539999961853027	-57.604984283447266
7.544000148773193	-57.824710845947266
7.547999858856201	-57.427982330322266
7.552000045776367	-57.330326080322266
7.556000232696533	-57.458499908447266
7.559999942779541	-57.659915924072266
7.564000129699707	-57.708744049072266
7.567999839782715	-57.623294830322266
7.572000026702881	-58.026126861572266
7.576000213623047	-58.343509674072266
7.579999923706055	-57.684329986572266
7.584000110626221	-57.354740142822266
7.587999820709229	-57.623294830322266
7.592000007629395	-57.641605377197266
7.596000194549561	-57.031253814697266
7.599999904632568	-57.067874908447266
7.604000091552734	-57.659915924072266
7.607999801635742	-57.678226470947266
7.611999988555908	-57.696537017822266
7.616000175476074	-58.142093658447266
7.619999885559082	-58.251956939697266
7.624000072479248	-58.331302642822266
7.627999782562256	-58.001712799072266
7.631999969482422	-57.958988189697266
7.636000156402588	-58.251956939697266
7.639999866485596	-57.922367095947266
7.644000053405762	-57.495121002197266
7.647999763488770	-57.672122955322266
7.651999950408936	-58.215335845947266
7.656000137329102	-58.044437408447266
7.659999847412109	-57.897953033447266
7.664000034332275	-58.276371002197266
7.668000221252441	-58.459476470947266
7.671999931335449	-58.306888580322266
7.676000118255615	-58.239749908447266
7.679999828338623	-58.251956939697266
7.684000015258789	-58.508304595947266
7.688000202178955	-58.099369049072266
7.691999912261963	-57.946781158447266
7.696000099182129	-58.337406158447266
7.699999809265137	-58.386234283447266
7.703999996185303	-58.093265533447266
7.708000183105469	-58.093265533447266
7.711999893188477	-58.563236236572266
7.716000080108643	-58.782962799072266
7.719999790191650	-58.361820220947266
7.723999977111816	-58.374027252197266
7.728000164031982	-58.758548736572266
7.731999874114990	-58.703617095947266
7.736000061035156	-58.355716705322266
7.739999771118164	-58.312992095947266
7.743999958038330	-58.673099517822266
7.748000144958496	-58.612064361572266
7.751999855041504	-57.879642486572266
7.756000041961670	-57.812503814697266
7.760000228881836	-58.288578033447266
7.763999938964844	-58.349613189697266
7.768000125885010	-58.203128814697266
7.771999835968018	-58.532718658447266
7.776000022888184	-59.027103424072266
7.780000209808350	-58.856204986572266
7.783999919891357	-58.532718658447266
7.788000106811523	-58.734134674072266
7.791999816894531	-58.923343658447266
7.796000003814697	-58.569339752197266
7.800000190734863	-58.374027252197266
7.803999900817871	-58.807376861572266
7.808000087738037	-59.027103424072266
7.811999797821045	-58.746341705322266
7.815999984741211	-58.880619049072266
7.820000171661377	-59.198001861572266
7.823999881744385	-59.155277252197266
7.828000068664551	-58.868412017822266
7.831999778747559	-58.843997955322266
7.835999965667725	-58.880619049072266
7.840000152587891	-58.691410064697266
7.843999862670898	-58.276371002197266
7.848000049591065	-58.477787017822266
7.852000236511231	-59.008792877197266
7.855999946594238	-58.807376861572266
7.860000133514404	-58.685306549072266
7.863999843597412	-59.094242095947266
7.868000030517578	-59.313968658447266
7.872000217437744	-59.100345611572266
7.875999927520752	-58.892826080322266
7.880000114440918	-59.075931549072266
7.883999824523926	-59.136966705322266
7.888000011444092	-58.685306549072266
7.892000198364258	-58.654788970947266
7.895999908447266	-59.045413970947266
7.900000095367432	-59.204105377197266
7.903999805450440	-58.831790924072266
7.907999992370606	-58.886722564697266
7.912000179290772	-59.527591705322266
7.915999889373779	-59.613040924072266
7.920000076293945	-59.655765533447266
7.923999786376953	-59.826663970947266
7.927999973297119	-59.881595611572266
7.932000160217285	-59.826663970947266
7.935999870300293	-59.130863189697266
7.940000057220459	-58.850101470947266
7.943999767303467	-59.277347564697266
7.947999954223633	-59.069828033447266
7.952000141143799	-58.551029205322266
7.955999851226807	-58.691410064697266
7.960000038146973	-59.307865142822266
7.964000225067139	-59.259037017822266
7.967999935150147	-59.039310455322266
7.972000122070313	-59.655765533447266
7.975999832153320	-59.710697174072266
7.980000019073486	-59.387210845947266
7.984000205993652	-59.301761627197266
7.987999916076660	-59.234622955322266
7.992000102996826	-59.478763580322266
7.995999813079834	-59.161380767822266
[truncated: 3,001 more rows]
