# Supplementary material for: Small Size of Recorded Neuronal Structures Confines the Accuracy in Direct Axonal Voltage Measurements
Source: eNeuro. 2021 Aug 2;8(4):ENEURO.0059-21.2021. doi: 10.1523/ENEURO.0059-21.2021 (PMC8342265; doi:10.1523/ENEURO.0059-21.2021)
Supplement: Extended Data 1 — NEURON codes producing data shown in Figures 2, 5, 8. Download Extended Data 1, ZIP file. [file enu-eN-NWR-0059-21-s01.zip › realistic amplifier model/3_real experiment reconstruction/AP_generator/real data/6o5_1.dat]

0.000000000000000	-83.807380676269531
0.004000000189990	-83.795173645019531
0.008000000379980	-84.130867004394531
0.012000000104308	-84.173591613769531
0.016000000759959	-83.929450988769531
0.019999999552965	-84.240730285644531
0.024000000208616	-84.490974426269531
0.028000000864267	-84.368904113769531
0.032000001519918	-84.179695129394531
0.035999998450279	-84.112556457519531
0.039999999105930	-84.368904113769531
0.043999999761581	-84.094245910644531
0.048000000417233	-83.801277160644531
0.052000001072884	-84.051521301269531
0.056000001728535	-84.167488098144531
0.059999998658895	-84.027107238769531
0.064000003039837	-83.837898254394531
0.068000003695488	-83.764656066894531
0.071999996900558	-84.002693176269531
0.075999997556210	-83.917243957519531
0.079999998211861	-83.880622863769531
0.083999998867512	-84.008796691894531
0.087999999523163	-84.069831848144531
0.092000000178814	-83.837898254394531
0.096000000834465	-83.801277160644531
0.100000001490116	-84.149177551269531
0.104000002145767	-83.984382629394531
0.108000002801418	-83.581550598144531
0.112000003457069	-83.886726379394531
0.115999996662140	-84.161384582519531
0.119999997317791	-84.222419738769531
0.123999997973442	-84.179695129394531
0.128000006079674	-84.088142395019531
0.131999999284744	-84.375007629394531
0.136000007390976	-84.222419738769531
0.140000000596046	-83.874519348144531
0.143999993801117	-83.947761535644531
0.148000001907349	-84.216316223144531
0.151999995112419	-83.813484191894531
0.156000003218651	-83.471687316894531
0.159999996423721	-83.947761535644531
0.164000004529953	-84.417732238769531
0.167999997735024	-84.124763488769531
0.172000005841255	-84.198005676269531
0.175999999046326	-84.539802551269531
0.180000007152557	-84.710700988769531
0.184000000357628	-84.320075988769531
0.187999993562698	-83.911140441894531
0.192000001668930	-84.106452941894531
0.195999994874001	-84.130867004394531
0.200000002980232	-83.575447082519531
0.203999996185303	-83.575447082519531
0.208000004291534	-84.124763488769531
0.211999997496605	-84.228523254394531
0.216000005602837	-83.941658020019531
0.219999998807907	-84.185798645019531
0.224000006914139	-84.606941223144531
0.228000000119209	-84.423835754394531
0.231999993324280	-83.892829895019531
0.236000001430511	-83.654792785644531
0.239999994635582	-83.636482238769531
0.244000002741814	-83.502204895019531
0.247999995946884	-83.154304504394531
0.252000004053116	-83.325202941894531
0.256000012159348	-83.856208801269531
0.259999990463257	-83.789070129394531
0.263999998569489	-83.752449035644531
0.268000006675720	-84.198005676269531
0.272000014781952	-84.332283020019531
0.275999993085861	-84.088142395019531
0.280000001192093	-84.118659973144531
0.284000009298325	-84.106452941894531
0.287999987602234	-84.161384582519531
0.291999995708466	-83.807380676269531
0.296000003814697	-83.715827941894531
0.300000011920929	-84.082038879394531
0.303999990224838	-84.088142395019531
0.307999998331070	-83.831794738769531
0.312000006437302	-84.106452941894531
0.316000014543533	-84.460456848144531
0.319999992847443	-84.405525207519531
0.324000000953674	-84.136970520019531
0.328000009059906	-84.271247863769531
0.331999987363815	-84.295661926269531
0.335999995470047	-84.124763488769531
0.340000003576279	-84.008796691894531
0.344000011682510	-83.911140441894531
0.347999989986420	-84.069831848144531
0.351999998092651	-83.728034973144531
0.356000006198883	-83.410652160644531
0.360000014305115	-83.850105285644531
0.363999992609024	-84.057624816894531
0.368000000715256	-83.929450988769531
0.372000008821487	-83.917243957519531
0.375999987125397	-84.130867004394531
0.379999995231628	-84.313972473144531
0.384000003337860	-83.880622863769531
0.388000011444092	-83.715827941894531
0.391999989748001	-83.801277160644531
0.395999997854233	-83.917243957519531
0.400000005960464	-83.612068176269531
0.404000014066696	-83.416755676269531
0.407999992370605	-84.082038879394531
0.412000000476837	-84.185798645019531
0.416000008583069	-83.648689270019531
0.419999986886978	-83.990486145019531
0.423999994993210	-84.265144348144531
0.428000003099442	-84.033210754394531
0.432000011205673	-83.624275207519531
0.435999989509583	-83.489997863769531
0.439999997615814	-83.862312316894531
0.444000005722046	-83.776863098144531
0.448000013828278	-83.489997863769531
0.451999992132187	-83.770759582519531
0.456000000238419	-84.301765441894531
0.460000008344650	-84.448249816894531
0.463999986648560	-84.021003723144531
0.467999994754791	-84.362800598144531
0.472000002861023	-84.655769348144531
0.476000010967255	-84.112556457519531
0.479999989271164	-83.905036926269531
0.483999997377396	-83.978279113769531
0.488000005483627	-84.118659973144531
0.492000013589859	-83.953865051269531
0.495999991893768	-83.715827941894531
0.500000000000000	-84.149177551269531
0.504000008106232	-84.405525207519531
0.508000016212463	-84.112556457519531
0.512000024318695	-84.155281066894531
0.515999972820282	-84.326179504394531
0.519999980926514	-84.362800598144531
0.523999989032745	-83.898933410644531
0.527999997138977	-83.764656066894531
0.532000005245209	-84.063728332519531
0.536000013351440	-83.862312316894531
0.540000021457672	-83.703620910644531
0.544000029563904	-83.734138488769531
0.547999978065491	-83.844001770019531
0.551999986171722	-83.941658020019531
0.555999994277954	-83.715827941894531
0.560000002384186	-83.947761535644531
0.564000010490417	-84.350593566894531
0.568000018596649	-84.075935363769531
0.572000026702881	-83.996589660644531
0.575999975204468	-84.100349426269531
0.579999983310699	-84.429939270019531
0.583999991416931	-84.399421691894531
0.587999999523163	-84.136970520019531
0.592000007629395	-84.338386535644531
0.596000015735626	-84.167488098144531
0.600000023841858	-83.538825988769531
0.603999972343445	-83.422859191894531
0.607999980449677	-83.862312316894531
0.611999988555908	-84.185798645019531
0.615999996662140	-83.789070129394531
0.620000004768372	-83.789070129394531
0.624000012874603	-84.155281066894531
0.628000020980835	-83.947761535644531
0.632000029087067	-83.612068176269531
0.635999977588654	-83.599861145019531
0.639999985694885	-83.905036926269531
0.643999993801117	-83.825691223144531
0.648000001907349	-83.306892395019531
0.652000010013580	-83.636482238769531
0.656000018119812	-84.405525207519531
0.660000026226044	-84.228523254394531
0.663999974727631	-83.972175598144531
0.667999982833862	-84.118659973144531
0.671999990940094	-84.448249816894531
0.675999999046326	-83.923347473144531
0.680000007152557	-83.312995910644531
0.684000015258789	-83.728034973144531
0.688000023365021	-83.892829895019531
0.691999971866608	-83.386238098144531
0.695999979972839	-83.343513488769531
0.699999988079071	-83.880622863769531
0.703999996185303	-84.375007629394531
0.708000004291534	-83.972175598144531
0.712000012397766	-83.874519348144531
0.716000020503998	-84.399421691894531
0.720000028610229	-84.161384582519531
0.723999977111816	-83.715827941894531
0.727999985218048	-83.679206848144531
0.731999993324280	-83.996589660644531
0.736000001430511	-84.051521301269531
0.740000009536743	-83.599861145019531
0.744000017642975	-83.770759582519531
0.748000025749207	-83.966072082519531
0.751999974250793	-83.648689270019531
0.755999982357025	-83.508308410644531
0.759999990463257	-83.660896301269531
0.763999998569489	-84.014900207519531
0.768000006675720	-83.660896301269531
0.772000014781952	-83.465583801269531
0.776000022888184	-83.905036926269531
0.779999971389771	-83.947761535644531
0.783999979496002	-83.721931457519531
0.787999987602234	-83.764656066894531
0.791999995708466	-83.923347473144531
0.796000003814697	-84.136970520019531
0.800000011920929	-83.728034973144531
0.804000020027161	-83.795173645019531
0.808000028133392	-84.191902160644531
0.811999976634979	-84.198005676269531
0.815999984741211	-84.002693176269531
0.819999992847443	-83.892829895019531
0.824000000953674	-84.082038879394531
0.828000009059906	-83.905036926269531
0.832000017166138	-83.386238098144531
0.836000025272369	-83.715827941894531
0.839999973773956	-83.892829895019531
0.843999981880188	-83.654792785644531
0.847999989986420	-83.459480285644531
0.851999998092651	-83.752449035644531
0.856000006198883	-84.307868957519531
0.860000014305115	-84.149177551269531
0.864000022411346	-83.953865051269531
0.867999970912933	-84.198005676269531
0.871999979019165	-84.313972473144531
0.875999987125397	-83.892829895019531
0.879999995231628	-83.453376770019531
0.884000003337860	-83.660896301269531
0.888000011444092	-84.008796691894531
0.892000019550323	-83.520515441894531
0.896000027656555	-83.666999816894531
0.899999976158142	-84.307868957519531
0.903999984264374	-84.564216613769531
0.907999992370605	-84.313972473144531
0.912000000476837	-84.167488098144531
0.916000008583069	-84.454353332519531
0.920000016689301	-84.124763488769531
0.924000024795532	-83.312995910644531
0.927999973297119	-83.374031066894531
0.931999981403351	-83.825691223144531
0.935999989509583	-83.685310363769531
0.939999997615814	-83.264167785644531
0.944000005722046	-83.557136535644531
0.948000013828278	-84.143074035644531
0.952000021934509	-84.167488098144531
0.955999970436096	-83.990486145019531
0.959999978542328	-84.124763488769531
0.963999986648560	-84.320075988769531
0.967999994754791	-84.106452941894531
0.972000002861023	-83.660896301269531
0.976000010967255	-83.819587707519531
0.980000019073486	-84.112556457519531
0.984000027179718	-83.782966613769531
0.987999975681305	-83.612068176269531
0.991999983787537	-84.002693176269531
0.995999991893768	-84.295661926269531
1.000000000000000	-84.075935363769531
1.003999948501587	-84.021003723144531
1.008000016212463	-84.295661926269531
1.011999964714050	-84.381111145019531
1.016000032424927	-84.088142395019531
1.019999980926514	-83.953865051269531
1.024000048637390	-84.118659973144531
1.027999997138977	-84.149177551269531
1.031999945640564	-83.892829895019531
1.036000013351440	-83.923347473144531
1.039999961853027	-84.185798645019531
1.044000029563904	-84.057624816894531
1.047999978065491	-83.764656066894531
1.052000045776367	-84.100349426269531
1.055999994277954	-84.417732238769531
1.059999942779541	-84.204109191894531
1.064000010490418	-84.100349426269531
1.067999958992004	-84.155281066894531
1.072000026702881	-84.271247863769531
1.075999975204468	-83.953865051269531
1.080000042915344	-83.581550598144531
1.083999991416931	-83.892829895019531
1.088000059127808	-84.051521301269531
1.092000007629395	-83.465583801269531
1.095999956130981	-83.343513488769531
1.100000023841858	-84.112556457519531
1.103999972343445	-84.320075988769531
1.108000040054321	-83.868415832519531
1.111999988555908	-83.978279113769531
1.116000056266785	-84.344490051269531
1.120000004768372	-84.136970520019531
1.123999953269959	-83.770759582519531
1.128000020980835	-83.715827941894531
1.131999969482422	-84.149177551269531
1.136000037193298	-84.240730285644531
1.139999985694885	-83.734138488769531
1.144000053405762	-84.075935363769531
1.148000001907349	-84.716804504394531
1.151999950408936	-84.704597473144531
1.156000018119812	-84.240730285644531
1.159999966621399	-84.307868957519531
1.164000034332275	-84.558113098144531
1.167999982833862	-84.124763488769531
1.172000050544739	-83.837898254394531
1.175999999046326	-84.136970520019531
1.179999947547913	-84.271247863769531
1.184000015258789	-84.045417785644531
1.187999963760376	-83.819587707519531
1.192000031471252	-84.143074035644531
1.195999979972839	-84.674079895019531
1.200000047683716	-84.222419738769531
1.203999996185303	-84.045417785644531
1.207999944686890	-84.332283020019531
1.212000012397766	-84.381111145019531
1.215999960899353	-83.923347473144531
1.220000028610230	-83.636482238769531
1.223999977111816	-84.069831848144531
1.228000044822693	-84.234626770019531
1.231999993324280	-83.959968566894531
1.235999941825867	-84.100349426269531
1.240000009536743	-84.411628723144531
1.243999958038330	-84.490974426269531
1.248000025749207	-84.161384582519531
1.251999974250794	-84.149177551269531
1.256000041961670	-84.680183410644531
1.259999990463257	-84.344490051269531
1.264000058174133	-83.715827941894531
1.268000006675720	-83.666999816894531
1.271999955177307	-83.941658020019531
1.276000022888184	-83.758552551269531
1.279999971389771	-83.361824035644531
1.284000039100647	-83.715827941894531
1.287999987602234	-84.246833801269531
1.292000055313110	-83.923347473144531
1.296000003814697	-84.008796691894531
1.299999952316284	-84.484870910644531
1.304000020027161	-84.674079895019531
1.307999968528748	-84.448249816894531
1.312000036239624	-84.283454895019531
1.315999984741211	-84.539802551269531
1.320000052452087	-84.350593566894531
1.324000000953674	-83.825691223144531
1.327999949455261	-83.996589660644531
1.332000017166138	-84.210212707519531
1.335999965667725	-84.271247863769531
1.340000033378601	-84.014900207519531
1.343999981880188	-84.173591613769531
1.348000049591065	-84.802253723144531
1.351999998092651	-84.692390441894531
1.355999946594238	-84.173591613769531
1.360000014305115	-84.271247863769531
1.363999962806702	-84.405525207519531
1.368000030517578	-84.008796691894531
1.371999979019165	-83.648689270019531
1.376000046730042	-83.941658020019531
1.379999995231628	-84.179695129394531
1.383999943733215	-83.789070129394531
1.388000011444092	-83.911140441894531
1.391999959945679	-84.332283020019531
1.396000027656555	-84.674079895019531
1.399999976158142	-84.362800598144531
1.404000043869019	-83.978279113769531
1.407999992370606	-84.350593566894531
1.411999940872192	-84.332283020019531
1.416000008583069	-83.691413879394531
1.419999957084656	-83.593757629394531
1.424000024795532	-83.905036926269531
1.427999973297119	-84.198005676269531
1.432000041007996	-83.697517395019531
1.435999989509583	-83.557136535644531
1.440000057220459	-84.167488098144531
1.444000005722046	-84.106452941894531
1.447999954223633	-83.807380676269531
1.452000021934509	-83.880622863769531
1.455999970436096	-84.161384582519531
1.460000038146973	-84.191902160644531
1.463999986648560	-83.666999816894531
1.468000054359436	-83.819587707519531
1.472000002861023	-84.344490051269531
1.475999951362610	-84.167488098144531
1.480000019073486	-83.941658020019531
1.483999967575073	-84.124763488769531
1.488000035285950	-84.558113098144531
1.491999983787537	-84.332283020019531
1.496000051498413	-84.045417785644531
1.500000000000000	-84.436042785644531
1.503999948501587	-84.521492004394531
1.508000016212463	-84.265144348144531
1.511999964714050	-84.240730285644531
1.516000032424927	-84.246833801269531
1.519999980926514	-84.344490051269531
1.524000048637390	-83.880622863769531
1.527999997138977	-83.862312316894531
1.531999945640564	-84.167488098144531
1.536000013351440	-84.124763488769531
1.539999961853027	-84.063728332519531
1.544000029563904	-84.112556457519531
1.547999978065491	-84.362800598144531
1.552000045776367	-84.411628723144531
1.555999994277954	-83.911140441894531
1.559999942779541	-83.990486145019531
1.564000010490418	-84.112556457519531
1.567999958992004	-83.789070129394531
1.572000026702881	-83.679206848144531
1.575999975204468	-83.746345520019531
1.580000042915344	-84.057624816894531
1.583999991416931	-83.837898254394531
1.588000059127808	-83.953865051269531
1.592000007629395	-84.472663879394531
1.595999956130981	-84.564216613769531
1.600000023841858	-84.619148254394531
1.603999972343445	-84.661872863769531
1.608000040054321	-84.600837707519531
1.611999988555908	-84.552009582519531
1.616000056266785	-83.892829895019531
1.620000004768372	-83.398445129394531
1.623999953269959	-83.697517395019531
1.628000020980835	-83.966072082519531
1.631999969482422	-83.697517395019531
1.636000037193298	-83.599861145019531
1.639999985694885	-84.228523254394531
1.644000053405762	-84.185798645019531
1.648000001907349	-83.691413879394531
1.651999950408936	-83.856208801269531
1.656000018119812	-83.996589660644531
1.659999966621399	-83.947761535644531
1.664000034332275	-83.575447082519531
1.667999982833862	-83.465583801269531
1.672000050544739	-84.057624816894531
1.675999999046326	-84.088142395019531
1.679999947547913	-83.593757629394531
1.684000015258789	-84.002693176269531
1.687999963760376	-84.509284973144531
1.692000031471252	-84.240730285644531
1.695999979972839	-83.746345520019531
1.700000047683716	-84.002693176269531
1.703999996185303	-84.222419738769531
1.707999944686890	-83.837898254394531
1.712000012397766	-83.630378723144531
1.715999960899353	-83.850105285644531
1.720000028610230	-84.051521301269531
1.723999977111816	-83.807380676269531
1.728000044822693	-83.691413879394531
1.731999993324280	-84.075935363769531
1.735999941825867	-84.173591613769531
1.740000009536743	-83.721931457519531
1.743999958038330	-83.770759582519531
1.748000025749207	-84.167488098144531
1.751999974250794	-84.149177551269531
1.756000041961670	-83.868415832519531
1.759999990463257	-83.892829895019531
1.764000058174133	-84.100349426269531
1.768000006675720	-84.027107238769531
1.771999955177307	-83.740242004394531
1.776000022888184	-83.703620910644531
1.779999971389771	-84.094245910644531
1.784000039100647	-84.021003723144531
1.787999987602234	-83.605964660644531
1.792000055313110	-83.703620910644531
1.796000003814697	-84.063728332519531
1.799999952316284	-83.624275207519531
1.804000020027161	-83.392341613769531
1.807999968528748	-83.673103332519531
1.812000036239624	-83.636482238769531
1.815999984741211	-83.447273254394531
1.820000052452087	-83.465583801269531
1.824000000953674	-83.801277160644531
1.827999949455261	-84.185798645019531
1.832000017166138	-83.996589660644531
1.835999965667725	-83.947761535644531
1.840000033378601	-84.442146301269531
1.843999981880188	-84.503181457519531
1.848000049591065	-83.984382629394531
1.851999998092651	-83.856208801269531
1.855999946594238	-84.136970520019531
1.860000014305115	-83.837898254394531
1.863999962806702	-83.355720520019531
1.868000030517578	-83.636482238769531
1.871999979019165	-84.063728332519531
1.876000046730042	-84.045417785644531
1.879999995231628	-83.837898254394531
1.883999943733215	-84.002693176269531
1.888000011444092	-84.429939270019531
1.891999959945679	-84.100349426269531
1.896000027656555	-83.673103332519531
1.899999976158142	-83.789070129394531
1.904000043869019	-84.027107238769531
1.907999992370606	-83.758552551269531
1.911999940872192	-83.453376770019531
1.916000008583069	-83.758552551269531
1.919999957084656	-84.307868957519531
1.924000024795532	-83.886726379394531
1.927999973297119	-83.801277160644531
1.932000041007996	-84.246833801269531
1.935999989509583	-84.313972473144531
1.940000057220459	-83.844001770019531
1.944000005722046	-83.502204895019531
1.947999954223633	-83.563240051269531
1.952000021934509	-83.514411926269531
1.955999970436096	-83.203132629394531
1.960000038146973	-83.319099426269531
1.963999986648560	-83.703620910644531
1.968000054359436	-83.758552551269531
1.972000002861023	-83.520515441894531
1.975999951362610	-83.551033020019531
1.980000019073486	-84.002693176269531
1.983999967575073	-84.008796691894531
1.988000035285950	-83.703620910644531
1.991999983787537	-83.880622863769531
1.996000051498413	-84.246833801269531
2.000000000000000	-83.953865051269531
2.003999948501587	-83.599861145019531
2.007999897003174	-83.837898254394531
2.012000083923340	-83.941658020019531
2.016000032424927	-83.483894348144531
2.019999980926514	-83.605964660644531
2.023999929428101	-83.874519348144531
2.028000116348267	-83.905036926269531
2.032000064849854	-83.892829895019531
2.036000013351440	-83.972175598144531
2.039999961853027	-84.210212707519531
2.043999910354614	-84.277351379394531
2.048000097274780	-83.734138488769531
2.052000045776367	-83.605964660644531
2.055999994277954	-83.630378723144531
2.059999942779541	-83.496101379394531
2.063999891281128	-83.197029113769531
2.068000078201294	-83.422859191894531
2.072000026702881	-83.892829895019531
2.075999975204468	-83.715827941894531
2.079999923706055	-83.734138488769531
2.084000110626221	-84.246833801269531
2.088000059127808	-84.332283020019531
2.092000007629395	-84.173591613769531
2.095999956130981	-83.831794738769531
2.099999904632568	-83.782966613769531
2.104000091552734	-84.002693176269531
2.108000040054321	-83.428962707519531
2.111999988555908	-83.038337707519531
2.115999937057495	-83.209236145019531
2.119999885559082	-83.618171691894531
2.124000072479248	-83.648689270019531
2.128000020980835	-83.557136535644531
2.131999969482422	-84.002693176269531
2.135999917984009	-84.191902160644531
2.140000104904175	-83.703620910644531
2.144000053405762	-83.526618957519531
2.148000001907349	-83.752449035644531
2.151999950408936	-84.057624816894531
2.155999898910523	-83.624275207519531
2.160000085830689	-83.374031066894531
2.164000034332275	-84.039314270019531
2.167999982833862	-84.002693176269531
2.171999931335449	-83.618171691894531
2.176000118255615	-83.892829895019531
2.180000066757202	-84.216316223144531
2.184000015258789	-84.246833801269531
2.187999963760376	-83.758552551269531
2.191999912261963	-83.746345520019531
2.196000099182129	-84.051521301269531
2.200000047683716	-83.770759582519531
2.203999996185303	-83.483894348144531
2.207999944686890	-83.532722473144531
2.211999893188477	-83.874519348144531
2.216000080108643	-83.819587707519531
2.220000028610230	-83.337409973144531
2.223999977111816	-83.886726379394531
2.227999925613403	-84.198005676269531
2.232000112533569	-83.831794738769531
2.236000061035156	-83.972175598144531
2.240000009536743	-84.063728332519531
2.243999958038330	-84.185798645019531
2.247999906539917	-83.715827941894531
2.252000093460083	-83.471687316894531
2.256000041961670	-83.734138488769531
2.259999990463257	-83.697517395019531
2.263999938964844	-83.551033020019531
2.267999887466431	-83.624275207519531
2.272000074386597	-83.996589660644531
2.276000022888184	-84.252937316894531
2.279999971389771	-83.966072082519531
2.283999919891357	-84.271247863769531
2.288000106811523	-84.234626770019531
2.292000055313110	-83.605964660644531
2.296000003814697	-83.367927551269531
2.299999952316284	-83.343513488769531
2.303999900817871	-83.569343566894531
2.308000087738037	-83.245857238769531
2.312000036239624	-82.922370910644531
2.315999984741211	-83.593757629394531
2.319999933242798	-84.002693176269531
2.323999881744385	-84.039314270019531
2.328000068664551	-84.149177551269531
2.332000017166138	-84.301765441894531
2.335999965667725	-84.429939270019531
2.339999914169312	-83.868415832519531
2.344000101089478	-83.642585754394531
2.348000049591065	-83.892829895019531
2.351999998092651	-83.709724426269531
2.355999946594238	-83.502204895019531
2.359999895095825	-83.428962707519531
2.364000082015991	-83.972175598144531
2.368000030517578	-84.240730285644531
2.371999979019165	-83.709724426269531
2.375999927520752	-83.886726379394531
2.380000114440918	-84.417732238769531
2.384000062942505	-84.179695129394531
2.388000011444092	-83.575447082519531
2.391999959945679	-83.642585754394531
2.395999908447266	-83.923347473144531
2.400000095367432	-83.557136535644531
2.404000043869019	-83.343513488769531
2.407999992370606	-83.575447082519531
2.411999940872192	-83.911140441894531
2.415999889373779	-83.929450988769531
2.420000076293945	-83.599861145019531
2.424000024795532	-83.898933410644531
2.427999973297119	-84.387214660644531
2.431999921798706	-83.941658020019531
2.436000108718872	-83.593757629394531
2.440000057220459	-83.886726379394531
2.444000005722046	-83.935554504394531
2.447999954223633	-83.538825988769531
2.451999902725220	-83.331306457519531
2.456000089645386	-83.679206848144531
2.460000038146973	-83.514411926269531
2.463999986648560	-82.940681457519531
2.467999935150147	-83.166511535644531
2.471999883651733	-83.654792785644531
2.476000070571899	-83.697517395019531
2.480000019073486	-83.575447082519531
2.483999967575073	-83.691413879394531
2.487999916076660	-84.027107238769531
2.492000102996826	-83.770759582519531
2.496000051498413	-83.496101379394531
2.500000000000000	-83.587654113769531
2.503999948501587	-83.630378723144531
2.507999897003174	-83.496101379394531
2.512000083923340	-83.422859191894531
2.516000032424927	-83.624275207519531
2.519999980926514	-84.088142395019531
2.523999929428101	-84.045417785644531
2.528000116348267	-83.850105285644531
2.532000064849854	-84.021003723144531
2.536000013351440	-84.057624816894531
2.539999961853027	-83.709724426269531
2.543999910354614	-83.526618957519531
2.548000097274780	-83.703620910644531
2.552000045776367	-83.618171691894531
2.555999994277954	-83.355720520019531
2.559999942779541	-83.636482238769531
2.563999891281128	-83.947761535644531
2.568000078201294	-84.069831848144531
2.572000026702881	-84.045417785644531
2.575999975204468	-83.941658020019531
2.579999923706055	-84.088142395019531
2.584000110626221	-84.075935363769531
2.588000059127808	-83.508308410644531
2.592000007629395	-83.410652160644531
2.595999956130981	-83.721931457519531
2.599999904632568	-83.612068176269531
2.604000091552734	-83.361824035644531
2.608000040054321	-83.673103332519531
2.611999988555908	-84.869392395019531
2.615999937057495	-94.396980285644531
2.619999885559082	-95.758064270019531
2.624000072479248	-95.166023254394531
2.628000020980835	-94.445808410644531
2.631999969482422	-92.858894348144531
2.635999917984009	-90.863044738769531
2.640000104904175	-89.624031066894531
2.644000053405762	-88.745124816894531
2.648000001907349	-87.371833801269531
2.651999950408936	-86.926277160644531
2.655999898910523	-87.188728332519531
2.660000085830689	-87.274177551269531
2.664000034332275	-86.975105285644531
2.667999982833862	-86.877449035644531
2.671999931335449	-87.268074035644531
2.676000118255615	-87.414558410644531
2.680000066757202	-87.054450988769531
2.684000015258789	-87.054450988769531
2.687999963760376	-87.408454895019531
2.691999912261963	-87.261970520019531
2.696000099182129	-86.859138488769531
2.700000047683716	-87.023933410644531
2.703999996185303	-87.408454895019531
2.707999944686890	-87.170417785644531
2.711999893188477	-87.115486145019531
2.716000080108643	-87.365730285644531
2.720000028610230	-87.542732238769531
2.723999977111816	-87.573249816894531
2.727999925613403	-87.219245910644531
2.732000112533569	-87.030036926269531
2.736000061035156	-87.237556457519531
2.740000009536743	-86.871345520019531
2.743999958038330	-86.413581848144531
2.747999906539917	-86.529548645019531
2.752000093460083	-86.627204895019531
2.756000041961670	-86.346443176269531
2.759999990463257	-86.364753723144531
2.763999938964844	-86.712654113769531
2.767999887466431	-86.785896301269531
2.772000074386597	-86.437995910644531
2.776000022888184	-86.462409973144531
2.779999971389771	-86.389167785644531
2.783999919891357	-86.267097473144531
2.788000106811523	-85.852058410644531
2.792000055313110	-85.473640441894531
2.796000003814697	-85.443122863769531
2.799999952316284	-85.192878723144531
2.803999900817871	-84.912117004394531
2.808000087738037	-85.198982238769531
2.812000036239624	-85.473640441894531
2.815999984741211	-85.449226379394531
2.819999933242798	-85.314949035644531
2.823999881744385	-85.375984191894531
2.828000068664551	-85.510261535644531
2.832000017166138	-84.973152160644531
2.835999965667725	-84.594734191894531
2.839999914169312	-84.741218566894531
2.844000101089478	-84.796150207519531
2.848000049591065	-84.405525207519531
2.851999998092651	-84.161384582519531
2.855999946594238	-84.698493957519531
2.859999895095825	-84.912117004394531
2.864000082015991	-84.259040832519531
2.868000030517578	-84.381111145019531
2.871999979019165	-84.545906066894531
2.875999927520752	-84.313972473144531
2.880000114440918	-83.905036926269531
2.884000062942505	-83.642585754394531
2.888000011444092	-83.856208801269531
2.891999959945679	-83.795173645019531
2.895999908447266	-83.331306457519531
2.900000095367432	-83.380134582519531
2.904000043869019	-83.801277160644531
2.907999992370606	-83.819587707519531
2.911999940872192	-83.190925598144531
2.915999889373779	-83.325202941894531
2.920000076293945	-83.868415832519531
2.924000024795532	-83.349617004394531
2.927999973297119	-82.934577941894531
2.931999921798706	-83.007820129394531
2.936000108718872	-83.013923645019531
2.940000057220459	-82.720954895019531
2.944000005722046	-82.250984191894531
2.947999954223633	-82.391365051269531
2.951999902725220	-82.543952941894531
2.956000089645386	-82.232673645019531
2.960000038146973	-82.147224426269531
2.963999986648560	-82.330329895019531
2.967999935150147	-82.690437316894531
2.971999883651733	-82.049568176269531
2.976000070571899	-81.433113098144531
2.980000019073486	-81.866462707519531
2.983999967575073	-81.726081848144531
2.987999916076660	-81.195075988769531
2.992000102996826	-81.018074035644531
2.996000051498413	-81.195075988769531
3.000000000000000	-81.463630676269531
3.003999948501587	-80.999763488769531
3.007999897003174	-81.237800598144531
3.012000083923340	-81.890876770019531
3.016000032424927	-81.567390441894531
3.019999980926514	-81.372077941894531
3.023999929428101	-81.347663879394531
3.028000116348267	-81.347663879394531
3.032000064849854	-80.908210754394531
3.036000013351440	-80.383308410644531
3.039999961853027	-80.554206848144531
3.043999910354614	-80.670173645019531
3.048000097274780	-80.364997863769531
3.052000045776367	-80.242927551269531
3.055999994277954	-80.657966613769531
3.059999942779541	-81.158454895019531
3.063999891281128	-80.645759582519531
3.068000078201294	-80.413825988769531
3.072000026702881	-80.871589660644531
3.075999975204468	-80.499275207519531
3.079999923706055	-79.968269348144531
3.084000110626221	-79.840095520019531
3.088000059127808	-79.992683410644531
3.092000007629395	-79.925544738769531
3.095999956130981	-79.394538879394531
3.099999904632568	-79.656990051269531
3.104000091552734	-80.114753723144531
3.108000040054321	-79.919441223144531
3.111999988555908	-79.595954895019531
3.115999937057495	-79.559333801269531
3.119999885559082	-79.870613098144531
3.124000072479248	-79.553230285644531
3.128000020980835	-78.784187316894531
3.131999969482422	-78.973396301269531
3.135999917984009	-79.022224426269531
3.140000104904175	-78.271492004394531
3.144000053405762	-77.825935363769531
3.148000001907349	-78.277595520019531
3.151999950408936	-78.698738098144531
3.155999898910523	-78.234870910644531
3.160000085830689	-78.149421691894531
3.164000034332275	-78.582771301269531
3.167999982833862	-78.674324035644531
3.171999931335449	-78.179939270019531
3.176000118255615	-77.960212707519531
3.180000066757202	-78.332527160644531
3.184000015258789	-78.222663879394531
3.187999963760376	-77.581794738769531
3.191999912261963	-77.569587707519531
3.196000099182129	-77.771003723144531
3.200000047683716	-77.771003723144531
3.203999996185303	-77.606208801269531
3.207999944686890	-77.587898254394531
3.211999893188477	-78.100593566894531
3.216000080108643	-77.978523254394531
3.220000028610230	-77.337654113769531
3.223999977111816	-77.404792785644531
3.227999925613403	-77.490242004394531
3.232000112533569	-77.014167785644531
3.236000061035156	-76.666267395019531
3.240000009536743	-76.751716613769531
3.243999958038330	-76.794441223144531
3.247999906539917	-76.501472473144531
3.252000093460083	-76.654060363769531
3.256000041961670	-76.953132629394531
3.259999990463257	-77.050788879394531
3.263999938964844	-77.044685363769531
3.267999887466431	-76.739509582519531
3.272000074386597	-76.654060363769531
3.276000022888184	-76.611335754394531
3.279999971389771	-76.000984191894531
3.283999919891357	-75.756843566894531
3.288000106811523	-76.031501770019531
3.292000055313110	-75.958259582519531
3.296000003814697	-75.695808410644531
3.299999952316284	-75.933845520019531
3.303999900817871	-76.440437316894531
3.308000087738037	-76.116950988769531
3.312000036239624	-75.524909973144531
3.315999984741211	-75.659187316894531
3.319999933242798	-75.781257629394531
3.323999881744385	-75.311286926269531
3.328000068664551	-74.798591613769531
3.332000017166138	-74.810798645019531
3.335999965667725	-75.170906066894531
3.339999914169312	-74.945075988769531
3.344000101089478	-74.877937316894531
3.348000049591065	-75.390632629394531
3.351999998092651	-75.738533020019531
3.355999946594238	-75.469978332519531
3.359999895095825	-75.152595520019531
3.364000082015991	-75.238044738769531
3.368000030517578	-75.396736145019531
3.371999979019165	-74.798591613769531
3.375999927520752	-74.371345520019531
3.380000114440918	-74.658210754394531
3.384000062942505	-74.865730285644531
3.388000011444092	-74.291999816894531
3.391999959945679	-74.139411926269531
3.395999908447266	-74.774177551269531
3.400000095367432	-74.798591613769531
3.404000043869019	-74.261482238769531
3.407999992370606	-74.279792785644531
3.411999940872192	-74.566658020019531
3.415999889373779	-74.462898254394531
3.420000076293945	-73.883064270019531
3.424000024795532	-73.699958801269531
3.427999973297119	-73.944099426269531
3.431999921798706	-73.773200988769531
3.436000108718872	-73.284919738769531
3.440000057220459	-73.370368957519531
3.444000005722046	-73.742683410644531
3.447999954223633	-73.608406066894531
3.451999902725220	-73.272712707519531
3.456000089645386	-73.669441223144531
3.460000038146973	-73.956306457519531
3.463999986648560	-73.468025207519531
3.467999935150147	-73.168952941894531
3.471999883651733	-73.168952941894531
3.476000070571899	-73.205574035644531
3.480000019073486	-72.467048645019531
3.483999967575073	-72.106941223144531
3.487999916076660	-72.424324035644531
3.492000102996826	-72.595222473144531
3.496000051498413	-72.186286926269531
3.500000000000000	-72.430427551269531
3.503999948501587	-72.875984191894531
3.507999897003174	-72.961433410644531
3.512000083923340	-72.644050598144531
3.516000032424927	-72.546394348144531
3.519999980926514	-72.680671691894531
3.523999929428101	-72.375495910644531
3.528000116348267	-71.698005676269531
3.532000064849854	-71.862800598144531
3.536000013351440	-72.351081848144531
3.539999961853027	-72.052009582519531
3.543999910354614	-71.844490051269531
3.548000097274780	-72.363288879394531
3.552000045776367	-72.760017395019531
3.555999994277954	-72.283943176269531
3.559999942779541	-71.972663879394531
3.563999891281128	-72.119148254394531
3.568000078201294	-71.893318176269531
3.572000026702881	-71.423347473144531
3.575999975204468	-71.093757629394531
3.579999923706055	-71.221931457519531
3.584000110626221	-71.545417785644531
3.588000059127808	-71.075447082519531
3.592000007629395	-71.026618957519531
3.595999956130981	-71.704109191894531
3.599999904632568	-71.685798645019531
3.604000091552734	-71.081550598144531
3.608000040054321	-70.922859191894531
3.611999988555908	-71.368415832519531
3.615999937057495	-71.044929504394531
3.619999885559082	-70.410163879394531
3.624000072479248	-70.526130676269531
3.628000020980835	-70.690925598144531
3.631999969482422	-70.727546691894531
3.635999917984009	-70.361335754394531
3.640000104904175	-70.471199035644531
3.644000053405762	-71.014411926269531
3.648000001907349	-70.690925598144531
3.651999950408936	-70.324714660644531
3.655999898910523	-70.623786926269531
3.660000085830689	-70.880134582519531
3.664000034332275	-70.996101379394531
3.667999982833862	-70.593269348144531
3.671999931335449	-70.288093566894531
3.676000118255615	-70.245368957519531
3.680000066757202	-69.909675598144531
3.684000015258789	-69.677742004394531
3.687999963760376	-69.750984191894531
3.691999912261963	-69.976814270019531
3.696000099182129	-69.647224426269531
3.700000047683716	-69.445808410644531
3.703999996185303	-69.952400207519531
3.707999944686890	-69.866950988769531
3.711999893188477	-69.525154113769531
3.716000080108643	-69.555671691894531
3.720000028610230	-69.488533020019531
3.723999977111816	-69.287117004394531
3.727999925613403	-68.853767395019531
3.732000112533569	-68.835456848144531
3.736000061035156	-69.085700988769531
3.740000009536743	-68.872077941894531
3.743999958038330	-68.951423645019531
3.747999906539917	-69.110115051269531
3.752000093460083	-69.360359191894531
3.756000041961670	-69.268806457519531
3.759999990463257	-68.725593566894531
3.763999938964844	-68.902595520019531
3.767999887466431	-68.927009582519531
3.772000074386597	-68.280036926269531
3.776000022888184	-68.267829895019531
3.779999971389771	-68.469245910644531
3.783999919891357	-68.566902160644531
3.788000106811523	-68.402107238769531
3.792000055313110	-68.487556457519531
3.796000003814697	-68.994148254394531
3.799999952316284	-68.817146301269531
3.803999900817871	-68.389900207519531
3.808000087738037	-68.255622863769531
3.812000036239624	-68.353279113769531
3.815999984741211	-68.292243957519531
3.819999933242798	-67.401130676269531
3.823999881744385	-67.193611145019531
3.828000068664551	-67.633064270019531
3.832000017166138	-67.517097473144531
3.835999965667725	-67.254646301269531
3.839999914169312	-67.413337707519531
3.844000101089478	-67.907722473144531
3.848000049591065	-67.761238098144531
3.851999998092651	-67.309577941894531
3.855999946594238	-67.700202941894531
3.859999895095825	-67.858894348144531
3.864000082015991	-67.291267395019531
3.868000030517578	-67.016609191894531
3.871999979019165	-67.120368957519531
3.875999927520752	-67.285163879394531
3.880000114440918	-66.925056457519531
3.884000062942505	-66.802986145019531
3.888000011444092	-67.126472473144531
3.891999959945679	-67.260749816894531
3.895999908447266	-66.992195129394531
3.900000095367432	-66.735847473144531
3.904000043869019	-67.022712707519531
3.907999992370606	-67.297370910644531
3.911999940872192	-66.625984191894531
3.915999889373779	-66.375740051269531
3.920000076293945	-66.717536926269531
3.924000024795532	-66.448982238769531
3.927999973297119	-66.058357238769531
3.931999921798706	-66.088874816894531
3.936000108718872	-66.522224426269531
3.940000057220459	-66.473396301269531
3.944000005722046	-66.101081848144531
3.947999954223633	-66.333015441894531
3.951999902725220	-66.564949035644531
3.956000089645386	-66.357429504394531
3.960000038146973	-65.917976379394531
3.963999986648560	-65.740974426269531
3.967999935150147	-65.979011535644531
3.971999883651733	-65.539558410644531
3.976000070571899	-65.106208801269531
3.980000019073486	-65.411384582519531
3.983999967575073	-65.618904113769531
3.987999916076660	-65.576179504394531
3.992000102996826	-65.448005676269531
3.996000051498413	-65.344245910644531
4.000000000000000	-65.515144348144531
4.004000186920166	-65.069587707519531
4.007999897003174	-64.807136535644531
4.012000083923340	-64.959724426269531
4.015999794006348	-64.849861145019531
4.019999980926514	-64.392097473144531
4.024000167846680	-64.367683410644531
4.027999877929688	-64.849861145019531
4.032000064849854	-64.971931457519531
4.035999774932861	-64.788825988769531
4.039999961853027	-65.051277160644531
4.044000148773193	-65.148933410644531
4.047999858856201	-64.990242004394531
4.052000045776367	-64.666755676269531
4.056000232696533	-64.544685363769531
4.059999942779541	-64.825447082519531
4.064000129699707	-64.379890441894531
4.067999839782715	-63.934329986572266
4.072000026702881	-64.160163879394531
4.076000213623047	-64.495857238769531
4.079999923706055	-64.215095520019531
4.084000110626221	-64.025886535644531
4.087999820709229	-64.477546691894531
4.092000007629395	-64.630134582519531
4.096000194549561	-63.922122955322266
4.099999904632568	-63.897708892822266
4.104000091552734	-64.166267395019531
4.107999801635742	-64.086921691894531
4.111999988555908	-63.653568267822266
4.116000175476074	-63.348392486572266
4.119999885559082	-63.726810455322266
4.124000072479248	-63.751224517822266
4.127999782562256	-63.214115142822266
4.131999969482422	-63.299564361572266
4.136000156402588	-63.732913970947266
4.139999866485596	-63.690189361572266
4.144000053405762	-63.134769439697266
4.147999763488770	-63.244632720947266
4.151999950408936	-63.763431549072266
4.156000137329102	-63.372806549072266
4.159999847412109	-62.719730377197266
4.164000034332275	-62.579349517822266
4.168000221252441	-62.719730377197266
4.171999931335449	-62.420658111572266
4.176000118255615	-62.036136627197266
4.179999828338623	-62.512210845947266
4.184000015258789	-62.945560455322266
4.188000202178955	-62.713626861572266
4.191999912261963	-62.847904205322266
4.196000099182129	-63.140872955322266
4.199999809265137	-63.134769439697266
4.203999996185303	-62.683109283447266
4.208000183105469	-62.390140533447266
4.211999893188477	-62.530521392822266
4.216000080108643	-62.408451080322266
4.219999790191650	-61.791996002197266
4.223999977111816	-61.822513580322266
4.228000164031982	-62.329105377197266
4.231999874114990	-62.463382720947266
4.236000061035156	-62.249759674072266
4.239999771118164	-62.573246002197266
4.243999958038330	-62.725833892822266
4.248000144958496	-62.237552642822266
4.251999855041504	-61.828617095947266
4.256000041961670	-61.767581939697266
4.260000228881836	-61.688236236572266
4.263999938964844	-61.437992095947266
4.268000125885010	-61.151126861572266
4.271999835968018	-61.315921783447266
4.276000022888184	-61.627201080322266
4.280000209808350	-61.364749908447266
4.283999919891357	-61.389163970947266
4.288000106811523	-61.785892486572266
4.291999816894531	-61.694339752197266
4.296000003814697	-61.181644439697266
4.300000190734863	-61.004642486572266
4.303999900817871	-61.181644439697266
4.308000087738037	-61.248783111572266
4.311999797821045	-60.723880767822266
4.315999984741211	-60.540775299072266
4.320000171661377	-60.992435455322266
4.323999881744385	-61.132816314697266
4.328000068664551	-60.894779205322266
4.331999778747559	-60.815433502197266
4.335999965667725	-60.955814361572266
4.340000152587891	-60.656742095947266
4.343999862670898	-60.302738189697266
4.348000049591065	-60.614017486572266
4.352000236511231	-60.748294830322266
4.355999946594238	-60.437015533447266
4.360000133514404	-60.015872955322266
4.363999843597412	-60.076908111572266
4.368000030517578	-60.534671783447266
4.372000217437744	-60.308841705322266
4.375999927520752	-59.924320220947266
4.380000114440918	-60.284427642822266
4.383999824523926	-60.705570220947266
4.388000011444092	-60.473636627197266
4.392000198364258	-60.089115142822266
4.395999908447266	-60.473636627197266
4.400000095367432	-60.638431549072266
4.403999805450440	-59.814456939697266
4.407999992370606	-59.637454986572266
4.412000179290772	-59.826663970947266
4.415999889373779	-59.851078033447266
4.420000076293945	-59.527591705322266
4.423999786376953	-59.320072174072266
4.427999973297119	-59.869388580322266
4.432000160217285	-60.064701080322266
4.435999870300293	-59.680179595947266
4.440000057220459	-59.747318267822266
4.443999767303467	-59.985355377197266
4.447999954223633	-59.796146392822266
4.452000141143799	-59.118656158447266
4.455999851226807	-58.929447174072266
4.460000038146973	-59.283451080322266
4.464000225067139	-58.947757720947266
4.467999935150147	-58.740238189697266
4.472000122070313	-59.039310455322266
4.475999832153320	-59.423831939697266
4.480000019073486	-59.332279205322266
4.484000205993652	-59.094242095947266
4.487999916076660	-59.503177642822266
4.492000102996826	-59.442142486572266
4.495999813079834	-58.666996002197266
4.500000000000000	-58.642581939697266
4.504000186920166	-58.685306549072266
4.507999897003174	-58.410648345947266
4.512000083923340	-57.940677642822266
4.515999794006348	-57.958988189697266
4.519999980926514	-58.477787017822266
4.524000167846680	-58.477787017822266
4.527999877929688	-58.184818267822266
4.532000064849854	-58.367923736572266
4.535999774932861	-58.697513580322266
4.539999961853027	-58.612064361572266
4.544000148773193	-57.989505767822266
4.547999858856201	-58.215335845947266
4.552000045776367	-58.551029205322266
4.556000232696533	-57.989505767822266
4.559999942779541	-57.647708892822266
4.564000129699707	-57.861331939697266
4.567999839782715	-58.160404205322266
4.572000026702881	-58.123783111572266
4.576000213623047	-57.867435455322266
4.579999923706055	-58.123783111572266
4.584000110626221	-58.404544830322266
4.587999820709229	-57.940677642822266
4.592000007629395	-57.690433502197266
4.596000194549561	-57.879642486572266
4.599999904632568	-58.203128814697266
4.604000091552734	-57.531742095947266
4.607999801635742	-57.110599517822266
4.611999988555908	-57.537845611572266
4.616000175476074	-57.611087799072266
4.619999885559082	-57.159427642822266
4.624000072479248	-57.171634674072266
4.627999782562256	-57.678226470947266
4.631999969482422	-58.044437408447266
4.636000156402588	-57.385257720947266
4.639999866485596	-57.293704986572266
4.644000053405762	-57.727054595947266
4.647999763488770	-57.360843658447266
4.651999950408936	-56.750492095947266
4.656000137329102	-56.604007720947266
4.659999847412109	-56.866458892822266
4.664000034332275	-56.756595611572266
4.668000221252441	-56.408695220947266
4.671999931335449	-56.994632720947266
4.676000118255615	-57.818607330322266
4.679999828338623	-57.653812408447266
4.684000015258789	-57.305912017822266
4.688000202178955	-57.250980377197266
4.691999912261963	-57.196048736572266
4.696000099182129	-56.420902252197266
4.699999809265137	-55.889896392822266
4.703999996185303	-56.231693267822266
4.708000183105469	-56.207279205322266
4.711999893188477	-55.737308502197266
4.716000080108643	-55.914310455322266
4.719999790191650	-56.475833892822266
4.723999977111816	-56.701663970947266
4.728000164031982	-56.335453033447266
4.731999874114990	-56.518558502197266
4.736000061035156	-56.555179595947266
4.739999771118164	-56.262210845947266
4.743999958038330	-55.957035064697266
4.748000144958496	-55.761722564697266
4.751999855041504	-55.975345611572266
4.756000041961670	-55.804447174072266
4.760000228881836	-55.224613189697266
4.763999938964844	-55.657962799072266
4.768000125885010	-55.944828033447266
4.771999835968018	-55.615238189697266
4.776000022888184	-55.554203033447266
4.780000209808350	-55.798343658447266
4.783999919891357	-56.005863189697266
4.788000106811523	-55.438236236572266
4.791999816894531	-55.175785064697266
4.796000003814697	-55.554203033447266
4.800000190734863	-55.450443267822266
4.803999900817871	-55.029300689697266
4.808000087738037	-54.772953033447266
4.811999797821045	-55.059818267822266
4.815999984741211	-55.230716705322266
4.820000171661377	-54.760746002197266
4.823999881744385	-54.986576080322266
4.828000068664551	-55.456546783447266
4.831999778747559	-55.383304595947266
4.835999965667725	-54.992679595947266
4.840000152587891	-54.827884674072266
4.843999862670898	-55.187992095947266
4.848000049591065	-54.718021392822266
4.852000236511231	-53.771976470947266
4.855999946594238	-53.985599517822266
4.860000133514404	-54.382328033447266
4.863999843597412	-54.052738189697266
4.868000030517578	-53.753665924072266
4.872000217437744	-54.284671783447266
4.875999927520752	-54.840091705322266
4.880000114440918	-54.583744049072266
4.883999824523926	-54.473880767822266
4.888000011444092	-54.663089752197266
4.892000198364258	-54.608158111572266
4.895999908447266	-54.174808502197266
4.900000095367432	-53.588871002197266
4.903999805450440	-53.857425689697266
4.907999992370606	-54.223636627197266
4.912000179290772	-53.723148345947266
4.915999889373779	-53.558353424072266
4.920000076293945	-54.046634674072266
4.923999786376953	-54.321292877197266
4.927999973297119	-53.875736236572266
4.932000160217285	-53.704837799072266
4.935999870300293	-54.010013580322266
4.940000057220459	-53.826908111572266
4.943999767303467	-53.155521392822266
4.947999954223633	-53.033451080322266
4.952000141143799	-53.363040924072266
4.955999851226807	-53.179935455322266
4.960000038146973	-52.844242095947266
4.964000225067139	-53.271488189697266
4.967999935150147	-53.607181549072266
4.972000122070313	-53.222660064697266
4.975999832153320	-53.112796783447266
4.980000019073486	-53.228763580322266
4.984000205993652	-53.222660064697266
4.987999916076660	-52.880863189697266
4.992000102996826	-52.691654205322266
4.995999813079834	-52.770999908447266
5.000000000000000	-52.789310455322266
5.004000186920166	-52.398685455322266
5.007999897003174	-52.282718658447266
5.012000083923340	-52.606204986572266
5.015999794006348	-52.722171783447266
5.019999980926514	-52.178958892822266
5.024000167846680	-52.026371002197266
5.027999877929688	-52.441410064697266
5.032000064849854	-52.252201080322266
5.035999774932861	-51.861576080322266
5.039999961853027	-51.947025299072266
5.044000148773193	-52.154544830322266
5.047999858856201	-51.971439361572266
5.052000045776367	-51.763919830322266
5.056000232696533	-51.715091705322266
5.059999942779541	-52.026371002197266
5.064000129699707	-51.995853424072266
5.067999839782715	-51.629642486572266
5.072000026702881	-52.014163970947266
5.076000213623047	-52.435306549072266
5.079999923706055	-52.050785064697266
5.084000110626221	-51.721195220947266
5.087999820709229	-51.818851470947266
5.092000007629395	-51.831058502197266
5.096000194549561	-51.214603424072266
5.099999904632568	-50.878910064697266
5.104000091552734	-51.104740142822266
5.107999801635742	-51.336673736572266
5.111999988555908	-51.202396392822266
5.116000175476074	-51.055912017822266
5.119999885559082	-51.434329986572266
5.124000072479248	-51.788333892822266
5.127999782562256	-51.245121002197266
5.131999969482422	-51.025394439697266
5.136000156402588	-51.098636627197266
5.139999866485596	-50.976566314697266
5.144000053405762	-50.445560455322266
5.147999763488770	-50.122074127197266
5.151999950408936	-50.561527252197266
5.156000137329102	-50.646976470947266
5.159999847412109	-50.207523345947266
5.164000034332275	-50.476078033447266
5.168000221252441	-50.842288970947266
5.171999931335449	-50.616458892822266
5.176000118255615	-50.158695220947266
5.179999828338623	-50.158695220947266
5.184000015258789	-50.140384674072266
5.188000202178955	-49.420169830322266
5.191999912261963	-49.230960845947266
5.196000099182129	-49.334720611572266
5.199999809265137	-49.334720611572266
5.203999996185303	-49.328617095947266
5.208000183105469	-49.261478424072266
5.211999893188477	-49.511722564697266
5.216000080108643	-49.945072174072266
5.219999790191650	-49.694828033447266
5.223999977111816	-49.554447174072266
5.228000164031982	-49.670413970947266
5.231999874114990	-49.560550689697266
5.236000061035156	-49.084476470947266
5.239999771118164	-48.986820220947266
5.243999958038330	-49.279788970947266
5.248000144958496	-48.944095611572266
5.251999855041504	-48.468021392822266
5.256000041961670	-48.693851470947266
5.260000228881836	-48.901371002197266
5.263999938964844	-48.767093658447266
5.268000125885010	-48.474124908447266
5.271999835968018	-48.693851470947266
5.276000022888184	-48.870853424072266
5.280000209808350	-48.315433502197266
5.283999919891357	-48.016361236572266
5.288000106811523	-48.065189361572266
5.291999816894531	-47.930912017822266
5.296000003814697	-47.595218658447266
5.300000190734863	-47.271732330322266
5.303999900817871	-47.460941314697266
5.308000087738037	-47.668460845947266
5.311999797821045	-47.180179595947266
5.315999984741211	-47.100833892822266
5.320000171661377	-47.351078033447266
5.323999881744385	-47.448734283447266
5.328000068664551	-46.795658111572266
5.331999778747559	-46.350101470947266
5.335999965667725	-46.417240142822266
5.340000152587891	-45.874027252197266
5.343999862670898	-45.117191314697266
5.348000049591065	-45.104984283447266
5.352000236511231	-45.080570220947266
5.355999946594238	-44.982913970947266
5.360000133514404	-44.250492095947266
5.363999843597412	-43.603519439697266
5.368000030517578	-43.603519439697266
5.372000217437744	-43.090824127197266
5.375999927520752	-42.004398345947266
5.380000114440918	-41.314701080322266
5.383999824523926	-40.936283111572266
5.388000011444092	-39.892581939697266
5.392000198364258	-38.580326080322266
5.395999908447266	-38.183597564697266
5.400000095367432	-37.719730377197266
5.403999805450440	-36.645511627197266
5.407999992370606	-35.852054595947266
5.412000179290772	-35.101322174072266
5.415999889373779	-34.442142486572266
5.420000076293945	-33.209232330322266
5.423999786376953	-31.842042922973633
5.427999973297119	-31.176759719848633
5.432000160217285	-30.151369094848633
5.435999870300293	-28.771974563598633
5.440000057220459	-27.807619094848633
5.443999767303467	-27.105714797973633
5.447999954223633	-26.489259719848633
5.452000141143799	-25.268556594848633
5.455999851226807	-24.627687454223633
5.460000038146973	-24.237062454223633
5.464000225067139	-23.278810501098633
5.467999935150147	-22.369386672973633
5.472000122070313	-21.691896438598633
5.475999832153320	-21.148683547973633
5.480000019073486	-20.288087844848633
5.484000205993652	-19.134523391723633
5.487999916076660	-18.872072219848633
5.492000102996826	-18.347169876098633
5.495999813079834	-17.254640579223633
5.500000000000000	-16.809083938598633
5.504000186920166	-16.479494094848633
5.507999897003174	-16.143800735473633
5.512000083923340	-15.557862281799316
5.515999794006348	-15.191651344299316
5.519999980926514	-15.100098609924316
5.524000167846680	-14.617920875549316
5.527999877929688	-15.063477516174316
5.532000064849854	-13.537598609924316
5.535999774932861	-12.664795875549316
5.539999961853027	-12.054444313049316
5.544000148773193	-11.102295875549316
5.547999858856201	-10.992432594299316
5.552000045776367	-11.181641578674316
5.556000232696533	-10.925293922424316
5.559999942779541	-10.668946266174316
5.564000129699707	-10.528565406799316
5.567999839782715	-10.668946266174316
5.572000026702881	-10.491944313049316
5.576000213623047	-9.881592750549316
5.579999923706055	-9.692383766174316
5.584000110626221	-9.362793922424316
5.587999820709229	-8.917237281799316
5.592000007629395	-8.398438453674316
5.596000194549561	-8.276368141174316
5.599999904632568	-8.728028297424316
5.604000091552734	-8.557129859924316
5.607999801635742	-8.227540016174316
5.611999988555908	-7.659912586212158
5.616000175476074	1.916504025459290
5.619999885559082	3.533935785293579
5.624000072479248	3.253174066543579
5.627999782562256	2.270508050918579
5.631999969482422	1.269531369209290
5.636000156402588	-0.152587905526161
5.639999866485596	-1.452636837959290
5.644000053405762	-2.581787347793579
5.647999763488770	-3.283691644668579
5.651999950408936	-3.570556879043579
5.656000137329102	-3.723144769668579
5.659999847412109	-4.125977039337158
5.664000034332275	-4.132080554962158
5.668000221252441	-3.790283441543579
5.671999931335449	-3.686523675918579
5.676000118255615	-3.771972894668579
5.679999828338623	-4.016113758087158
5.684000015258789	-3.540039300918579
5.688000202178955	-3.308105707168579
5.691999912261963	-3.833008050918579
5.696000099182129	-3.753662347793579
5.699999809265137	-3.826904535293579
5.703999996185303	-4.370117664337158
5.708000183105469	-4.504395008087158
5.711999893188477	-4.449463367462158
5.716000080108643	-4.327393054962158
5.719999790191650	-4.235840320587158
5.723999977111816	-4.443359851837158
5.728000164031982	-4.296875476837158
5.731999874114990	-4.052734851837158
5.736000061035156	-4.217529773712158
5.739999771118164	-4.449463367462158
5.743999958038330	-4.431152820587158
5.748000144958496	-4.589844226837158
5.751999855041504	-5.206299304962158
5.756000041961670	-5.584717273712158
5.760000228881836	-5.578613758087158
5.763999938964844	-5.810547351837158
5.768000125885010	-6.256103992462158
5.771999835968018	-6.427002429962158
5.776000022888184	-6.243896961212158
5.780000209808350	-6.213379383087158
5.783999919891357	-6.573486804962158
5.788000106811523	-6.640625476837158
5.791999816894531	-6.384277820587158
5.796000003814697	-6.848145008087158
5.800000190734863	-7.537842273712158
5.803999900817871	-7.574463367462158
5.808000087738037	-7.592773914337158
5.811999797821045	-8.050538063049316
5.815999984741211	-8.532715797424316
5.820000171661377	-8.447266578674316
5.823999881744385	-8.349610328674316
5.828000068664551	-8.514405250549316
5.831999778747559	-8.941651344299316
5.835999965667725	-8.911133766174316
5.840000152587891	-8.831788063049316
5.843999862670898	-9.405518531799316
5.848000049591065	-10.095215797424316
5.852000236511231	-9.887696266174316
5.855999946594238	-10.119629859924316
5.860000133514404	-10.754395484924316
5.863999843597412	-10.870362281799316
5.868000030517578	-10.455323219299316
5.872000217437744	-10.375977516174316
5.875999927520752	-10.949707984924316
5.880000114440918	-11.285401344299316
5.883999824523926	-11.138916969299316
5.888000011444092	-11.328125953674316
5.892000198364258	-12.036133766174316
5.895999908447266	-12.390137672424316
5.900000095367432	-12.347413063049316
5.903999805450440	-12.683106422424316
5.907999992370606	-13.482666969299316
5.912000179290772	-13.610840797424316
5.915999889373779	-13.458252906799316
5.920000076293945	-13.842774391174316
5.923999786376953	-14.300538063049316
5.927999973297119	-14.324952125549316
5.932000160217285	-14.227295875549316
5.935999870300293	-14.642334938049316
5.940000057220459	-15.051270484924316
5.943999767303467	-14.892579078674316
5.947999954223633	-15.112305641174316
5.952000141143799	-15.679932594299316
5.955999851226807	-16.094972610473633
5.960000038146973	-16.094972610473633
5.964000225067139	-16.339113235473633
5.967999935150147	-16.931154251098633
5.972000122070313	-17.077638626098633
5.975999832153320	-16.857912063598633
5.980000019073486	-17.083742141723633
5.984000205993652	-17.242433547973633
5.987999916076660	-17.498781204223633
5.992000102996826	-17.584230422973633
5.995999813079834	-18.048097610473633
6.000000000000000	-18.682863235473633
6.004000186920166	-18.682863235473633
6.007999897003174	-18.780519485473633
6.012000083923340	-19.396974563598633
6.015999794006348	-19.702150344848633
6.019999980926514	-19.659425735473633
6.024000167846680	-19.555665969848633
6.027999877929688	-19.708253860473633
6.032000064849854	-20.092775344848633
6.035999774932861	-20.123292922973633
6.039999961853027	-20.330812454223633
6.044000148773193	-20.745851516723633
6.047999858856201	-21.118165969848633
6.052000045776367	-21.099855422973633
6.056000232696533	-21.289064407348633
6.059999942779541	-21.960451126098633
6.064000129699707	-22.119142532348633
6.067999839782715	-21.777345657348633
6.072000026702881	-22.131349563598633
6.076000213623047	-22.589113235473633
6.079999923706055	-22.998048782348633
6.084000110626221	-23.071290969848633
6.087999820709229	-23.321535110473633
6.092000007629395	-24.114992141723633
6.096000194549561	-24.359132766723633
6.099999904632568	-24.237062454223633
6.104000091552734	-24.517824172973633
6.107999801635742	-25.030519485473633
6.111999988555908	-25.140382766723633
6.116000175476074	-24.804689407348633
6.119999885559082	-25.189210891723633
6.124000072479248	-25.793458938598633
6.127999782562256	-25.628664016723633
6.131999969482422	-25.701906204223633
6.136000156402588	-26.129152297973633
6.139999866485596	-26.605226516723633
6.144000053405762	-26.647951126098633
6.147999763488770	-26.568605422973633
6.151999950408936	-27.185060501098633
6.156000137329102	-27.600099563598633
6.159999847412109	-27.502443313598633
6.164000034332275	-27.648927688598633
6.168000221252441	-27.990724563598633
6.171999931335449	-28.356935501098633
6.176000118255615	-28.192140579223633
6.179999828338623	-28.387453079223633
6.184000015258789	-28.961183547973633
6.188000202178955	-29.132081985473633
6.191999912261963	-29.315187454223633
6.196000099182129	-29.571535110473633
6.199999809265137	-29.931642532348633
6.203999996185303	-30.297853469848633
6.208000183105469	-29.980470657348633
6.211999893188477	-30.108644485473633
6.216000080108643	-30.438234329223633
6.219999790191650	-30.255128860473633
6.223999977111816	-30.230714797973633
6.228000164031982	-30.432130813598633
6.231999874114990	-30.969240188598633
6.236000061035156	-31.317140579223633
6.239999771118164	-31.542970657348633
6.243999958038330	-32.263187408447266
6.248000144958496	-32.678226470947266
6.251999855041504	-32.781986236572266
6.256000041961670	-32.836917877197266
6.260000228881836	-33.081058502197266
6.263999938964844	-33.380130767822266
6.268000125885010	-32.867435455322266
6.271999835968018	-32.861331939697266
6.276000022888184	-33.441165924072266
6.280000209808350	-33.593753814697266
6.283999919891357	-33.691410064697266
6.288000106811523	-33.813480377197266
6.291999816894531	-34.533695220947266
6.296000003814697	-34.967044830322266
6.300000190734863	-34.490970611572266
6.303999900817871	-34.674076080322266
6.308000087738037	-35.144046783447266
6.311999797821045	-34.997562408447266
6.315999984741211	-34.564212799072266
6.320000171661377	-34.820560455322266
6.323999881744385	-35.668949127197266
6.328000068664551	-35.644535064697266
6.331999778747559	-35.498050689697266
6.335999965667725	-36.114505767822266
6.340000152587891	-36.468509674072266
6.343999862670898	-36.517337799072266
6.348000049591065	-36.450199127197266
6.352000236511231	-36.822513580322266
6.355999946594238	-37.500003814697266
6.360000133514404	-37.097171783447266
6.363999843597412	-37.023929595947266
6.368000030517578	-37.585453033447266
6.372000217437744	-37.847904205322266
6.375999927520752	-37.634281158447266
6.380000114440918	-37.561038970947266
6.383999824523926	-37.811283111572266
6.388000011444092	-38.000492095947266
6.392000198364258	-38.043216705322266
6.395999908447266	-38.287357330322266
6.400000095367432	-38.665775299072266
6.403999805450440	-38.995365142822266
6.407999992370606	-38.873294830322266
6.412000179290772	-38.995365142822266
6.415999889373779	-39.648441314697266
6.420000076293945	-39.520267486572266
6.423999786376953	-39.166263580322266
6.427999973297119	-39.526371002197266
6.432000160217285	-40.002445220947266
6.435999870300293	-39.965824127197266
6.440000057220459	-40.014652252197266
6.443999767303467	-40.588382720947266
6.447999954223633	-41.070560455322266
6.452000141143799	-40.893558502197266
6.455999851226807	-40.905765533447266
6.460000038146973	-41.247562408447266
6.464000225067139	-41.412357330322266
6.467999935150147	-41.070560455322266
6.472000122070313	-40.924076080322266
6.475999832153320	-41.503910064697266
6.480000019073486	-41.790775299072266
6.484000205993652	-41.625980377197266
6.487999916076660	-42.065433502197266
6.492000102996826	-42.669681549072266
6.495999813079834	-42.694095611572266
6.500000000000000	-42.395023345947266
6.504000186920166	-42.468265533447266
6.507999897003174	-42.858890533447266
6.512000083923340	-42.761234283447266
6.515999794006348	-42.388919830322266
6.519999980926514	-42.681888580322266
6.524000167846680	-43.212894439697266
6.527999877929688	-43.164066314697266
6.532000064849854	-43.115238189697266
6.535999774932861	-43.634037017822266
6.539999961853027	-44.036869049072266
6.544000148773193	-43.780521392822266
6.547999858856201	-43.713382720947266
6.552000045776367	-43.865970611572266
6.556000232696533	-43.994144439697266
6.559999942779541	-43.707279205322266
6.564000129699707	-43.579105377197266
6.567999839782715	-44.232181549072266
6.572000026702881	-44.750980377197266
6.576000213623047	-44.317630767822266
6.579999923706055	-44.580081939697266
6.584000110626221	-45.147708892822266
6.587999820709229	-45.251468658447266
6.592000007629395	-45.037845611572266
6.596000194549561	-45.141605377197266
6.599999904632568	-45.629886627197266
6.604000091552734	-45.800785064697266
6.607999801635742	-45.422367095947266
6.611999988555908	-45.538333892822266
6.616000175476074	-45.953372955322266
6.619999885559082	-45.910648345947266
6.624000072479248	-45.452884674072266
6.627999782562256	-45.745853424072266
6.631999969482422	-46.368412017822266
6.636000156402588	-46.087650299072266
6.639999866485596	-46.087650299072266
6.644000053405762	-46.496585845947266
6.647999763488770	-46.826175689697266
6.651999950408936	-46.868900299072266
6.656000137329102	-46.679691314697266
6.659999847412109	-46.826175689697266
6.664000034332275	-47.070316314697266
6.668000221252441	-46.752933502197266
6.671999931335449	-46.630863189697266
6.676000118255615	-47.033695220947266
6.679999828338623	-47.326663970947266
6.684000015258789	-47.186283111572266
6.688000202178955	-47.351078033447266
6.691999912261963	-47.943119049072266
6.696000099182129	-48.010257720947266
6.699999809265137	-47.772220611572266
6.703999996185303	-47.882083892822266
6.708000183105469	-47.973636627197266
6.711999893188477	-47.973636627197266
6.716000080108643	-47.686771392822266
6.719999790191650	-47.796634674072266
6.723999977111816	-48.577884674072266
6.728000164031982	-48.999027252197266
6.731999874114990	-48.907474517822266
6.736000061035156	-48.895267486572266
6.739999771118164	-48.944095611572266
6.743999958038330	-48.852542877197266
6.748000144958496	-48.675540924072266
6.751999855041504	-48.748783111572266
6.756000041961670	-49.005130767822266
6.760000228881836	-48.626712799072266
6.763999938964844	-48.541263580322266
6.768000125885010	-49.090579986572266
6.771999835968018	-49.548343658447266
6.776000022888184	-49.401859283447266
6.780000209808350	-49.383548736572266
6.783999919891357	-49.847415924072266
6.788000106811523	-49.902347564697266
6.791999816894531	-49.499515533447266
6.796000003814697	-49.639896392822266
6.800000190734863	-50.140384674072266
6.803999900817871	-50.152591705322266
6.808000087738037	-49.731449127197266
6.811999797821045	-49.859622955322266
6.815999984741211	-50.543216705322266
6.820000171661377	-50.469974517822266
6.823999881744385	-50.018314361572266
6.828000068664551	-50.341800689697266
6.831999778747559	-50.708011627197266
6.835999965667725	-50.579837799072266
6.840000152587891	-50.244144439697266
6.843999862670898	-50.616458892822266
6.848000049591065	-51.055912017822266
6.852000236511231	-50.775150299072266
6.855999946594238	-50.604251861572266
6.860000133514404	-50.695804595947266
6.863999843597412	-50.994876861572266
6.868000030517578	-50.933841705322266
6.872000217437744	-50.579837799072266
6.875999927520752	-51.110843658447266
6.880000114440918	-51.434329986572266
6.883999824523926	-51.239017486572266
6.888000011444092	-51.477054595947266
6.892000198364258	-51.733402252197266
6.895999908447266	-51.617435455322266
6.900000095367432	-51.214603424072266
6.903999805450440	-51.245121002197266
6.907999992370606	-51.654056549072266
6.912000179290772	-51.501468658447266
6.915999889373779	-51.306156158447266
6.920000076293945	-51.513675689697266
6.923999786376953	-51.989749908447266
6.927999973297119	-52.368167877197266
6.932000160217285	-52.124027252197266
6.935999870300293	-52.539066314697266
6.940000057220459	-52.880863189697266
6.943999767303467	-52.386478424072266
6.947999954223633	-52.270511627197266
6.952000141143799	-52.233890533447266
6.955999851226807	-52.404788970947266
6.960000038146973	-52.343753814697266
6.964000225067139	-52.178958892822266
6.967999935150147	-52.612308502197266
6.972000122070313	-52.972415924072266
6.975999832153320	-52.844242095947266
6.980000019073486	-52.862552642822266
6.984000205993652	-53.186038970947266
6.987999916076660	-53.405765533447266
6.992000102996826	-52.850345611572266
6.995999813079834	-52.825931549072266
7.000000000000000	-53.265384674072266
7.004000186920166	-53.033451080322266
7.007999897003174	-53.002933502197266
7.012000083923340	-53.051761627197266
7.015999794006348	-53.430179595947266
7.019999980926514	-53.643802642822266
7.024000167846680	-53.228763580322266
7.027999877929688	-53.424076080322266
7.032000064849854	-53.778079986572266
7.035999774932861	-53.533939361572266
7.039999961853027	-53.308109283447266
7.044000148773193	-53.533939361572266
7.047999858856201	-54.058841705322266
7.052000045776367	-53.765872955322266
7.056000232696533	-53.411869049072266
7.059999942779541	-53.912357330322266
7.064000129699707	-53.894046783447266
7.067999839782715	-53.405765533447266
7.072000026702881	-53.350833892822266
7.076000213623047	-53.857425689697266
7.079999923706055	-54.333499908447266
7.084000110626221	-53.863529205322266
7.087999820709229	-53.924564361572266
7.092000007629395	-54.553226470947266
7.096000194549561	-54.602054595947266
7.099999904632568	-54.174808502197266
7.104000091552734	-54.180912017822266
7.107999801635742	-54.681400299072266
7.111999988555908	-54.693607330322266
7.116000175476074	-54.266361236572266
7.119999885559082	-54.559329986572266
7.124000072479248	-55.010990142822266
7.127999782562256	-55.047611236572266
7.131999969482422	-54.827884674072266
7.136000156402588	-54.919437408447266
7.139999866485596	-55.480960845947266
7.144000053405762	-55.102542877197266
7.147999763488770	-54.711917877197266
7.151999950408936	-54.870609283447266
7.156000137329102	-54.943851470947266
7.159999847412109	-54.895023345947266
7.164000034332275	-54.925540924072266
7.168000221252441	-55.236820220947266
7.171999931335449	-55.621341705322266
7.176000118255615	-55.426029205322266
7.179999828338623	-55.499271392822266
7.184000015258789	-55.731204986572266
7.188000202178955	-55.651859283447266
7.191999912261963	-55.206302642822266
7.196000099182129	-55.108646392822266
7.199999809265137	-55.438236236572266
7.203999996185303	-55.340579986572266
7.208000183105469	-55.084232330322266
7.211999893188477	-55.517581939697266
7.216000080108643	-55.816654205322266
7.219999790191650	-55.883792877197266
7.223999977111816	-55.804447174072266
7.228000164031982	-55.712894439697266
7.231999874114990	-55.926517486572266
7.236000061035156	-55.554203033447266
7.239999771118164	-54.998783111572266
7.243999958038330	-55.383304595947266
7.248000144958496	-55.700687408447266
7.251999855041504	-55.371097564697266
7.256000041961670	-55.285648345947266
7.260000228881836	-55.804447174072266
7.263999938964844	-56.262210845947266
7.268000125885010	-56.109622955322266
7.271999835968018	-56.103519439697266
7.276000022888184	-56.427005767822266
7.280000209808350	-56.634525299072266
7.283999919891357	-56.384281158447266
7.288000106811523	-56.176761627197266
7.291999816894531	-56.628421783447266
7.296000003814697	-56.774906158447266
7.300000190734863	-56.164554595947266
7.303999900817871	-56.304935455322266
7.308000087738037	-56.640628814697266
7.311999797821045	-56.500247955322266
7.315999984741211	-56.274417877197266
7.320000171661377	-56.445316314697266
7.323999881744385	-56.854251861572266
7.328000068664551	-56.921390533447266
7.331999778747559	-56.634525299072266
7.335999965667725	-56.713871002197266
7.340000152587891	-57.019046783447266
7.343999862670898	-56.909183502197266
7.348000049591065	-56.329349517822266
7.352000236511231	-56.451419830322266
7.355999946594238	-56.939701080322266
7.360000133514404	-56.713871002197266
7.363999843597412	-56.555179595947266
7.368000030517578	-57.067874908447266
7.372000217437744	-57.415775299072266
7.375999927520752	-57.238773345947266
7.380000114440918	-57.147220611572266
7.383999824523926	-57.458499908447266
7.388000011444092	-57.550052642822266
7.392000198364258	-57.025150299072266
7.395999908447266	-56.817630767822266
7.400000095367432	-57.122806549072266
7.403999805450440	-57.238773345947266
7.407999992370606	-57.031253814697266
7.412000179290772	-57.061771392822266
7.415999889373779	-57.232669830322266
7.420000076293945	-57.324222564697266
7.423999786376953	-57.257083892822266
7.427999973297119	-57.287601470947266
7.432000160217285	-57.409671783447266
7.435999870300293	-57.507328033447266
7.440000057220459	-57.220462799072266
7.443999767303467	-57.373050689697266
7.447999954223633	-57.763675689697266
7.452000141143799	-57.678226470947266
7.455999851226807	-57.556156158447266
7.460000038146973	-57.934574127197266
7.464000225067139	-58.221439361572266
7.467999935150147	-57.928470611572266
7.472000122070313	-57.745365142822266
7.475999832153320	-57.965091705322266
7.480000019073486	-58.135990142822266
7.484000205993652	-57.824710845947266
7.487999916076660	-57.739261627197266
7.492000102996826	-58.056644439697266
7.495999813079834	-58.190921783447266
7.500000000000000	-57.708744049072266
7.504000186920166	-57.696537017822266
7.507999897003174	-58.258060455322266
7.512000083923340	-58.276371002197266
7.515999794006348	-57.897953033447266
7.519999980926514	-57.989505767822266
7.524000167846680	-58.282474517822266
7.527999877929688	-58.282474517822266
7.532000064849854	-58.093265533447266
7.535999774932861	-58.117679595947266
7.539999961853027	-58.520511627197266
7.544000148773193	-58.404544830322266
7.547999858856201	-57.873538970947266
7.552000045776367	-58.001712799072266
7.556000232696533	-58.374027252197266
7.559999942779541	-58.166507720947266
7.564000129699707	-57.897953033447266
7.567999839782715	-58.288578033447266
7.572000026702881	-58.709720611572266
7.576000213623047	-58.221439361572266
7.579999923706055	-57.885746002197266
7.584000110626221	-58.062747955322266
7.587999820709229	-58.306888580322266
7.592000007629395	-57.879642486572266
7.596000194549561	-57.458499908447266
7.599999904632568	-58.038333892822266
7.604000091552734	-58.557132720947266
7.607999801635742	-58.129886627197266
7.611999988555908	-58.374027252197266
7.616000175476074	-58.825687408447266
7.619999885559082	-58.966068267822266
7.624000072479248	-58.807376861572266
7.627999782562256	-58.728031158447266
7.631999969482422	-59.063724517822266
7.636000156402588	-58.856204986572266
7.639999866485596	-58.471683502197266
7.644000053405762	-58.489994049072266
7.647999763488770	-58.819583892822266
7.651999950408936	-58.978275299072266
7.656000137329102	-58.679203033447266
7.659999847412109	-58.972171783447266
7.664000034332275	-59.466556549072266
7.668000221252441	-58.929447174072266
7.671999931335449	-58.886722564697266
7.676000118255615	-59.118656158447266
7.679999828338623	-59.112552642822266
7.684000015258789	-58.831790924072266
7.688000202178955	-58.612064361572266
7.691999912261963	-58.941654205322266
7.696000099182129	-59.124759674072266
7.699999809265137	-58.789066314697266
7.703999996185303	-58.813480377197266
7.708000183105469	-59.130863189697266
7.711999893188477	-59.301761627197266
7.716000080108643	-58.862308502197266
7.719999790191650	-58.972171783447266
7.723999977111816	-59.558109283447266
7.728000164031982	-59.350589752197266
7.731999874114990	-59.057621002197266
7.736000061035156	-59.143070220947266
7.739999771118164	-59.387210845947266
7.743999958038330	-59.521488189697266
7.748000144958496	-59.320072174072266
7.751999855041504	-59.649662017822266
7.756000041961670	-59.991458892822266
7.760000228881836	-59.667972564697266
7.763999938964844	-59.381107330322266
7.768000125885010	-59.332279205322266
7.771999835968018	-59.619144439697266
7.776000022888184	-59.332279205322266
7.780000209808350	-58.923343658447266
7.783999919891357	-59.368900299072266
7.788000106811523	-59.405521392822266
7.791999816894531	-58.941654205322266
7.796000003814697	-58.831790924072266
7.800000190734863	-59.149173736572266
7.803999900817871	-59.692386627197266
7.808000087738037	-59.210208892822266
7.811999797821045	-59.246829986572266
7.815999984741211	-59.906009674072266
7.820000171661377	-59.820560455322266
7.823999881744385	-59.466556549072266
7.828000068664551	-59.448246002197266
7.831999778747559	-59.533695220947266
7.835999965667725	-59.466556549072266
7.840000152587891	-58.978275299072266
7.843999862670898	-59.112552642822266
7.848000049591065	-59.588626861572266
7.852000236511231	-59.649662017822266
7.855999946594238	-59.545902252197266
7.860000133514404	-59.667972564697266
7.863999843597412	-60.217288970947266
7.868000030517578	-59.973148345947266
7.872000217437744	-59.613040924072266
7.875999927520752	-59.771732330322266
7.880000114440918	-59.753421783447266
7.883999824523926	-59.509281158447266
7.888000011444092	-59.301761627197266
7.892000198364258	-59.429935455322266
7.895999908447266	-59.936527252197266
7.900000095367432	-59.692386627197266
7.903999805450440	-59.643558502197266
7.907999992370606	-60.095218658447266
7.912000179290772	-60.052494049072266
7.915999889373779	-59.851078033447266
7.920000076293945	-59.619144439697266
7.923999786376953	-59.509281158447266
7.927999973297119	-59.552005767822266
7.932000160217285	-59.283451080322266
7.935999870300293	-59.405521392822266
7.940000057220459	-59.649662017822266
7.943999767303467	-59.747318267822266
7.947999954223633	-59.674076080322266
7.952000141143799	-59.765628814697266
7.955999851226807	-60.266117095947266
7.960000038146973	-60.284427642822266
7.964000225067139	-59.967044830322266
7.967999935150147	-60.266117095947266
7.972000122070313	-60.461429595947266
7.975999832153320	-60.253910064697266
7.980000019073486	-60.046390533447266
7.984000205993652	-60.137943267822266
7.987999916076660	-60.266117095947266
7.992000102996826	-59.930423736572266
7.995999813079834	-59.838871002197266
[truncated: 3,001 more rows]
