# Supplementary material for: Small Size of Recorded Neuronal Structures Confines the Accuracy in Direct Axonal Voltage Measurements
Source: eNeuro. 2021 Aug 2;8(4):ENEURO.0059-21.2021. doi: 10.1523/ENEURO.0059-21.2021 (PMC8342265; doi:10.1523/ENEURO.0059-21.2021)
Supplement: Extended Data 1 — NEURON codes producing data shown in Figures 2, 5, 8. Download Extended Data 1, ZIP file. [file enu-eN-NWR-0059-21-s01.zip › realistic amplifier model/3_real experiment reconstruction/AP_generator/real data/6o5_2.dat]

0.000000000000000	-83.007820129394531
0.004000000189990	-83.386238098144531
0.008000000379980	-83.331306457519531
0.012000000104308	-83.123786926269531
0.016000000759959	-83.392341613769531
0.019999999552965	-83.807380676269531
0.024000000208616	-83.709724426269531
0.028000000864267	-83.581550598144531
0.032000001519918	-83.715827941894531
0.035999998450279	-83.959968566894531
0.039999999105930	-83.654792785644531
0.043999999761581	-83.123786926269531
0.048000000417233	-83.166511535644531
0.052000001072884	-83.471687316894531
0.056000001728535	-83.129890441894531
0.059999998658895	-82.934577941894531
0.064000003039837	-83.227546691894531
0.068000003695488	-83.447273254394531
0.071999996900558	-83.374031066894531
0.075999997556210	-83.282478332519531
0.079999998211861	-83.380134582519531
0.083999998867512	-83.496101379394531
0.087999999523163	-83.288581848144531
0.092000000178814	-83.142097473144531
0.096000000834465	-83.319099426269531
0.100000001490116	-83.612068176269531
0.104000002145767	-83.239753723144531
0.108000002801418	-83.258064270019531
0.112000003457069	-83.831794738769531
0.115999996662140	-83.819587707519531
0.119999997317791	-83.544929504394531
0.123999997973442	-83.685310363769531
0.128000006079674	-83.972175598144531
0.131999999284744	-83.789070129394531
0.136000007390976	-83.532722473144531
0.140000000596046	-83.538825988769531
0.143999993801117	-83.532722473144531
0.148000001907349	-83.349617004394531
0.151999995112419	-83.154304504394531
0.156000003218651	-83.172615051269531
0.159999996423721	-83.593757629394531
0.164000004529953	-83.300788879394531
0.167999997735024	-83.129890441894531
0.172000005841255	-83.587654113769531
0.175999999046326	-83.599861145019531
0.180000007152557	-83.422859191894531
0.184000000357628	-83.398445129394531
0.187999993562698	-83.477790832519531
0.192000001668930	-83.435066223144531
0.195999994874001	-82.830818176269531
0.200000002980232	-82.843025207519531
0.203999996185303	-83.227546691894531
0.208000004291534	-83.166511535644531
0.211999997496605	-82.995613098144531
0.216000005602837	-83.068855285644531
0.219999998807907	-83.514411926269531
0.224000006914139	-83.496101379394531
0.228000000119209	-83.203132629394531
0.231999993324280	-83.367927551269531
0.236000001430511	-83.032234191894531
0.239999994635582	-82.580574035644531
0.244000002741814	-82.415779113769531
0.247999995946884	-82.464607238769531
0.252000004053116	-82.879646301269531
0.256000012159348	-82.611091613769531
0.259999990463257	-82.641609191894531
0.263999998569489	-83.300788879394531
0.268000006675720	-83.636482238769531
0.272000014781952	-83.453376770019531
0.275999993085861	-83.264167785644531
0.280000001192093	-83.508308410644531
0.284000009298325	-83.666999816894531
0.287999987602234	-82.952888488769531
0.291999995708466	-82.867439270019531
0.296000003814697	-83.123786926269531
0.300000011920929	-83.300788879394531
0.303999990224838	-83.081062316894531
0.307999998331070	-83.044441223144531
0.312000006437302	-83.612068176269531
0.316000014543533	-83.660896301269531
0.319999992847443	-83.099372863769531
0.324000000953674	-83.178718566894531
0.328000009059906	-83.471687316894531
0.331999987363815	-83.312995910644531
0.335999995470047	-82.800300598144531
0.340000003576279	-82.818611145019531
0.344000011682510	-83.355720520019531
0.347999989986420	-83.197029113769531
0.351999998092651	-83.020027160644531
0.356000006198883	-83.160408020019531
0.360000014305115	-83.502204895019531
0.363999992609024	-83.441169738769531
0.368000000715256	-83.020027160644531
0.372000008821487	-83.404548645019531
0.375999987125397	-83.666999816894531
0.379999995231628	-83.160408020019531
0.384000003337860	-83.050544738769531
0.388000011444092	-83.209236145019531
0.391999989748001	-83.331306457519531
0.395999997854233	-83.117683410644531
0.400000005960464	-83.001716613769531
0.404000014066696	-83.435066223144531
0.407999992370605	-83.587654113769531
0.412000000476837	-83.209236145019531
0.416000008583069	-83.703620910644531
0.419999986886978	-84.173591613769531
0.423999994993210	-83.715827941894531
0.428000003099442	-83.081062316894531
0.432000011205673	-83.325202941894531
0.435999989509583	-83.447273254394531
0.439999997615814	-82.824714660644531
0.444000005722046	-82.653816223144531
0.448000013828278	-82.910163879394531
0.451999992132187	-83.081062316894531
0.456000000238419	-83.160408020019531
0.460000008344650	-82.989509582519531
0.463999986648560	-83.355720520019531
0.467999994754791	-83.746345520019531
0.472000002861023	-83.312995910644531
0.476000010967255	-83.038337707519531
0.479999989271164	-83.074958801269531
0.483999997377396	-83.111579895019531
0.488000005483627	-82.647712707519531
0.492000013589859	-82.501228332519531
0.495999991893768	-83.105476379394531
0.500000000000000	-83.062751770019531
0.504000008106232	-82.897956848144531
0.508000016212463	-83.251960754394531
0.512000024318695	-83.569343566894531
0.515999972820282	-83.715827941894531
0.519999980926514	-83.123786926269531
0.523999989032745	-82.983406066894531
0.527999997138977	-83.404548645019531
0.532000005245209	-83.093269348144531
0.536000013351440	-82.690437316894531
0.540000021457672	-82.922370910644531
0.544000029563904	-83.404548645019531
0.547999978065491	-83.502204895019531
0.551999986171722	-83.148200988769531
0.555999994277954	-83.435066223144531
0.560000002384186	-83.660896301269531
0.564000010490417	-83.441169738769531
0.568000018596649	-83.154304504394531
0.572000026702881	-83.050544738769531
0.575999975204468	-83.111579895019531
0.579999983310699	-82.550056457519531
0.583999991416931	-82.244880676269531
0.587999999523163	-82.891853332519531
0.592000007629395	-82.995613098144531
0.596000015735626	-82.763679504394531
0.600000023841858	-82.867439270019531
0.603999972343445	-83.148200988769531
0.607999980449677	-83.349617004394531
0.611999988555908	-83.056648254394531
0.615999996662140	-83.093269348144531
0.620000004768372	-83.416755676269531
0.624000012874603	-83.306892395019531
0.628000020980835	-83.081062316894531
0.632000029087067	-82.946784973144531
0.635999977588654	-83.245857238769531
0.639999985694885	-83.172615051269531
0.643999993801117	-82.916267395019531
0.648000001907349	-83.325202941894531
0.652000010013580	-83.508308410644531
0.656000018119812	-83.361824035644531
0.660000026226044	-83.337409973144531
0.663999974727631	-83.453376770019531
0.667999982833862	-83.868415832519531
0.671999990940094	-83.569343566894531
0.675999999046326	-83.264167785644531
0.680000007152557	-83.489997863769531
0.684000015258789	-83.392341613769531
0.688000023365021	-83.117683410644531
0.691999971866608	-82.952888488769531
0.695999979972839	-83.294685363769531
0.699999988079071	-83.514411926269531
0.703999996185303	-83.306892395019531
0.708000004291534	-83.508308410644531
0.712000012397766	-83.770759582519531
0.716000020503998	-83.734138488769531
0.720000028610229	-83.404548645019531
0.723999977111816	-83.099372863769531
0.727999985218048	-83.392341613769531
0.731999993324280	-83.294685363769531
0.736000001430511	-82.855232238769531
0.740000009536743	-83.197029113769531
0.744000017642975	-83.599861145019531
0.748000025749207	-83.386238098144531
0.751999974250793	-83.001716613769531
0.755999982357025	-83.264167785644531
0.759999990463257	-83.648689270019531
0.763999998569489	-83.441169738769531
0.768000006675720	-83.111579895019531
0.772000014781952	-83.221443176269531
0.776000022888184	-83.496101379394531
0.779999971389771	-83.245857238769531
0.783999979496002	-83.026130676269531
0.787999987602234	-83.483894348144531
0.791999995708466	-83.807380676269531
0.796000003814697	-83.398445129394531
0.800000011920929	-83.367927551269531
0.804000020027161	-83.721931457519531
0.808000028133392	-83.789070129394531
0.811999976634979	-83.410652160644531
0.815999984741211	-83.355720520019531
0.819999992847443	-83.618171691894531
0.824000000953674	-83.776863098144531
0.828000009059906	-83.355720520019531
0.832000017166138	-83.197029113769531
0.836000025272369	-83.532722473144531
0.839999973773956	-83.599861145019531
0.843999981880188	-83.325202941894531
0.847999989986420	-83.367927551269531
0.851999998092651	-83.685310363769531
0.856000006198883	-83.514411926269531
0.860000014305115	-83.282478332519531
0.864000022411346	-83.422859191894531
0.867999970912933	-83.691413879394531
0.871999979019165	-83.514411926269531
0.875999987125397	-83.135993957519531
0.879999995231628	-82.995613098144531
0.884000003337860	-83.380134582519531
0.888000011444092	-83.111579895019531
0.892000019550323	-82.769783020019531
0.896000027656555	-83.276374816894531
0.899999976158142	-83.508308410644531
0.903999984264374	-83.258064270019531
0.907999992370605	-83.428962707519531
0.912000000476837	-83.508308410644531
0.916000008583069	-83.331306457519531
0.920000016689301	-82.940681457519531
0.924000024795532	-82.995613098144531
0.927999973297119	-83.111579895019531
0.931999981403351	-82.934577941894531
0.935999989509583	-82.678230285644531
0.939999997615814	-82.946784973144531
0.944000005722046	-83.557136535644531
0.948000013828278	-83.654792785644531
0.952000021934509	-83.398445129394531
0.955999970436096	-83.801277160644531
0.959999978542328	-84.069831848144531
0.963999986648560	-83.782966613769531
0.967999994754791	-83.422859191894531
0.972000002861023	-83.398445129394531
0.976000010967255	-83.599861145019531
0.980000019073486	-83.306892395019531
0.984000027179718	-83.166511535644531
0.987999975681305	-83.557136535644531
0.991999983787537	-83.721931457519531
0.995999991893768	-83.398445129394531
1.000000000000000	-83.312995910644531
1.003999948501587	-83.728034973144531
1.008000016212463	-83.886726379394531
1.011999964714050	-83.331306457519531
1.016000032424927	-83.325202941894531
1.019999980926514	-83.526618957519531
1.024000048637390	-83.502204895019531
1.027999997138977	-83.178718566894531
1.031999945640564	-83.178718566894531
1.036000013351440	-83.660896301269531
1.039999961853027	-83.697517395019531
1.044000029563904	-83.270271301269531
1.047999978065491	-83.526618957519531
1.052000045776367	-83.740242004394531
1.055999994277954	-83.508308410644531
1.059999942779541	-83.239753723144531
1.064000010490418	-83.428962707519531
1.067999958992004	-83.734138488769531
1.072000026702881	-83.428962707519531
1.075999975204468	-83.264167785644531
1.080000042915344	-83.428962707519531
1.083999991416931	-83.508308410644531
1.088000059127808	-83.160408020019531
1.092000007629395	-82.611091613769531
1.095999956130981	-82.867439270019531
1.100000023841858	-83.410652160644531
1.103999972343445	-83.087165832519531
1.108000040054321	-83.123786926269531
1.111999988555908	-83.483894348144531
1.116000056266785	-83.508308410644531
1.120000004768372	-83.325202941894531
1.123999953269959	-83.239753723144531
1.128000020980835	-83.380134582519531
1.131999969482422	-83.422859191894531
1.136000037193298	-83.190925598144531
1.139999985694885	-83.343513488769531
1.144000053405762	-83.551033020019531
1.148000001907349	-83.813484191894531
1.151999950408936	-83.581550598144531
1.156000018119812	-83.551033020019531
1.159999966621399	-83.947761535644531
1.164000034332275	-83.538825988769531
1.167999982833862	-83.111579895019531
1.172000050544739	-83.312995910644531
1.175999999046326	-83.319099426269531
1.179999947547913	-83.221443176269531
1.184000015258789	-83.160408020019531
1.187999963760376	-83.349617004394531
1.192000031471252	-83.782966613769531
1.195999979972839	-83.551033020019531
1.200000047683716	-83.465583801269531
1.203999996185303	-83.660896301269531
1.207999944686890	-83.789070129394531
1.212000012397766	-83.416755676269531
1.215999960899353	-83.026130676269531
1.220000028610230	-83.398445129394531
1.223999977111816	-83.447273254394531
1.228000044822693	-83.197029113769531
1.231999993324280	-83.416755676269531
1.235999941825867	-83.776863098144531
1.240000009536743	-83.935554504394531
1.243999958038330	-83.514411926269531
1.248000025749207	-83.441169738769531
1.251999974250794	-83.789070129394531
1.256000041961670	-83.117683410644531
1.259999990463257	-82.635505676269531
1.264000058174133	-82.983406066894531
1.268000006675720	-83.233650207519531
1.271999955177307	-83.129890441894531
1.276000022888184	-82.781990051269531
1.279999971389771	-83.245857238769531
1.284000039100647	-83.740242004394531
1.287999987602234	-83.496101379394531
1.292000055313110	-83.276374816894531
1.296000003814697	-83.392341613769531
1.299999952316284	-83.776863098144531
1.304000020027161	-83.532722473144531
1.307999968528748	-83.093269348144531
1.312000036239624	-83.453376770019531
1.315999984741211	-83.575447082519531
1.320000052452087	-83.300788879394531
1.324000000953674	-83.129890441894531
1.327999949455261	-83.184822082519531
1.332000017166138	-83.557136535644531
1.335999965667725	-83.203132629394531
1.340000033378601	-83.099372863769531
1.343999981880188	-83.599861145019531
1.348000049591065	-83.685310363769531
1.351999998092651	-83.447273254394531
1.355999946594238	-83.282478332519531
1.360000014305115	-83.648689270019531
1.363999962806702	-83.508308410644531
1.368000030517578	-82.849128723144531
1.371999979019165	-83.062751770019531
1.376000046730042	-83.349617004394531
1.379999995231628	-83.251960754394531
1.383999943733215	-83.251960754394531
1.388000011444092	-83.306892395019531
1.391999959945679	-83.740242004394531
1.396000027656555	-83.630378723144531
1.399999976158142	-83.306892395019531
1.404000043869019	-83.538825988769531
1.407999992370606	-83.483894348144531
1.411999940872192	-83.001716613769531
1.416000008583069	-82.781990051269531
1.419999957084656	-83.142097473144531
1.424000024795532	-83.422859191894531
1.427999973297119	-83.459480285644531
1.432000041007996	-83.996589660644531
1.435999989509583	-84.332283020019531
1.440000057220459	-84.252937316894531
1.444000005722046	-83.831794738769531
1.447999954223633	-83.123786926269531
1.452000021934509	-83.386238098144531
1.455999970436096	-83.441169738769531
1.460000038146973	-82.623298645019531
1.463999986648560	-82.629402160644531
1.468000054359436	-83.129890441894531
1.472000002861023	-82.989509582519531
1.475999951362610	-82.885749816894531
1.480000019073486	-83.367927551269531
1.483999967575073	-83.789070129394531
1.488000035285950	-83.447273254394531
1.491999983787537	-83.148200988769531
1.496000051498413	-83.331306457519531
1.500000000000000	-83.557136535644531
1.503999948501587	-83.178718566894531
1.508000016212463	-82.861335754394531
1.511999964714050	-83.215339660644531
1.516000032424927	-83.551033020019531
1.519999980926514	-83.093269348144531
1.524000048637390	-82.965095520019531
1.527999997138977	-83.349617004394531
1.531999945640564	-83.514411926269531
1.536000013351440	-83.142097473144531
1.539999961853027	-83.068855285644531
1.544000029563904	-83.483894348144531
1.547999978065491	-83.605964660644531
1.552000045776367	-83.068855285644531
1.555999994277954	-83.013923645019531
1.559999942779541	-83.441169738769531
1.564000010490418	-83.276374816894531
1.567999958992004	-82.775886535644531
1.572000026702881	-82.849128723144531
1.575999975204468	-83.239753723144531
1.580000042915344	-83.160408020019531
1.583999991416931	-83.038337707519531
1.588000059127808	-83.306892395019531
1.592000007629395	-83.630378723144531
1.595999956130981	-83.349617004394531
1.600000023841858	-82.904060363769531
1.603999972343445	-82.885749816894531
1.608000040054321	-83.105476379394531
1.611999988555908	-82.708747863769531
1.616000056266785	-82.525642395019531
1.620000004768372	-82.904060363769531
1.623999953269959	-83.135993957519531
1.628000020980835	-83.105476379394531
1.631999969482422	-83.233650207519531
1.636000037193298	-83.654792785644531
1.639999985694885	-83.917243957519531
1.644000053405762	-83.514411926269531
1.648000001907349	-83.380134582519531
1.651999950408936	-83.599861145019531
1.656000018119812	-83.489997863769531
1.659999966621399	-82.983406066894531
1.664000034332275	-82.989509582519531
1.667999982833862	-83.416755676269531
1.672000050544739	-83.459480285644531
1.675999999046326	-83.251960754394531
1.679999947547913	-83.660896301269531
1.684000015258789	-83.795173645019531
1.687999963760376	-83.520515441894531
1.692000031471252	-83.227546691894531
1.695999979972839	-83.282478332519531
1.700000047683716	-83.557136535644531
1.703999996185303	-83.197029113769531
1.707999944686890	-82.806404113769531
1.712000012397766	-83.123786926269531
1.715999960899353	-83.520515441894531
1.720000028610230	-83.215339660644531
1.723999977111816	-82.995613098144531
1.728000044822693	-83.465583801269531
1.731999993324280	-83.685310363769531
1.735999941825867	-83.020027160644531
1.740000009536743	-83.154304504394531
1.743999958038330	-83.599861145019531
1.748000025749207	-83.502204895019531
1.751999974250794	-83.160408020019531
1.756000041961670	-83.087165832519531
1.759999990463257	-83.483894348144531
1.764000058174133	-83.471687316894531
1.768000006675720	-82.635505676269531
1.771999955177307	-82.556159973144531
1.776000022888184	-83.111579895019531
1.779999971389771	-83.062751770019531
1.784000039100647	-82.702644348144531
1.787999987602234	-83.020027160644531
1.792000055313110	-83.502204895019531
1.796000003814697	-83.447273254394531
1.799999952316284	-83.233650207519531
1.804000020027161	-83.343513488769531
1.807999968528748	-83.404548645019531
1.812000036239624	-83.288581848144531
1.815999984741211	-82.849128723144531
1.820000052452087	-83.001716613769531
1.824000000953674	-83.526618957519531
1.827999949455261	-83.306892395019531
1.832000017166138	-83.111579895019531
1.835999965667725	-83.624275207519531
1.840000033378601	-83.886726379394531
1.843999981880188	-83.630378723144531
1.848000049591065	-83.294685363769531
1.851999998092651	-83.306892395019531
1.855999946594238	-83.331306457519531
1.860000014305115	-82.916267395019531
1.863999962806702	-82.873542785644531
1.868000030517578	-83.319099426269531
1.871999979019165	-83.557136535644531
1.876000046730042	-83.319099426269531
1.879999995231628	-83.551033020019531
1.883999943733215	-83.990486145019531
1.888000011444092	-83.642585754394531
1.891999959945679	-83.349617004394531
1.896000027656555	-83.483894348144531
1.899999976158142	-83.428962707519531
1.904000043869019	-83.154304504394531
1.907999992370606	-82.934577941894531
1.911999940872192	-83.129890441894531
1.916000008583069	-83.581550598144531
1.919999957084656	-83.282478332519531
1.924000024795532	-83.258064270019531
1.927999973297119	-83.605964660644531
1.932000041007996	-83.666999816894531
1.935999989509583	-83.203132629394531
1.940000057220459	-82.653816223144531
1.944000005722046	-83.038337707519531
1.947999954223633	-83.135993957519531
1.952000021934509	-82.641609191894531
1.955999970436096	-82.702644348144531
1.960000038146973	-83.105476379394531
1.963999986648560	-83.227546691894531
1.968000054359436	-82.910163879394531
1.972000002861023	-82.977302551269531
1.975999951362610	-83.734138488769531
1.980000019073486	-83.581550598144531
1.983999967575073	-83.135993957519531
1.988000035285950	-83.471687316894531
1.991999983787537	-83.740242004394531
1.996000051498413	-83.642585754394531
2.000000000000000	-83.233650207519531
2.003999948501587	-83.404548645019531
2.007999897003174	-83.636482238769531
2.012000083923340	-83.129890441894531
2.016000032424927	-83.026130676269531
2.019999980926514	-83.245857238769531
2.023999929428101	-83.654792785644531
2.028000116348267	-83.361824035644531
2.032000064849854	-83.038337707519531
2.036000013351440	-83.868415832519531
2.039999961853027	-84.008796691894531
2.043999910354614	-83.276374816894531
2.048000097274780	-83.258064270019531
2.052000045776367	-83.343513488769531
2.055999994277954	-83.367927551269531
2.059999942779541	-82.855232238769531
2.063999891281128	-82.812507629394531
2.068000078201294	-83.471687316894531
2.072000026702881	-83.563240051269531
2.075999975204468	-83.404548645019531
2.079999923706055	-83.502204895019531
2.084000110626221	-83.825691223144531
2.088000059127808	-83.654792785644531
2.092000007629395	-83.142097473144531
2.095999956130981	-83.367927551269531
2.099999904632568	-83.398445129394531
2.104000091552734	-83.020027160644531
2.108000040054321	-82.971199035644531
2.111999988555908	-82.757575988769531
2.115999937057495	-83.276374816894531
2.119999885559082	-83.404548645019531
2.124000072479248	-83.093269348144531
2.128000020980835	-83.532722473144531
2.131999969482422	-83.782966613769531
2.135999917984009	-83.441169738769531
2.140000104904175	-83.288581848144531
2.144000053405762	-83.538825988769531
2.148000001907349	-83.612068176269531
2.151999950408936	-83.062751770019531
2.155999898910523	-83.197029113769531
2.160000085830689	-83.618171691894531
2.164000034332275	-83.526618957519531
2.167999982833862	-83.282478332519531
2.171999931335449	-83.367927551269531
2.176000118255615	-83.825691223144531
2.180000066757202	-83.679206848144531
2.184000015258789	-82.965095520019531
2.187999963760376	-83.343513488769531
2.191999912261963	-83.673103332519531
2.196000099182129	-83.282478332519531
2.200000047683716	-83.026130676269531
2.203999996185303	-83.422859191894531
2.207999944686890	-83.740242004394531
2.211999893188477	-83.233650207519531
2.216000080108643	-83.068855285644531
2.220000028610230	-83.477790832519531
2.223999977111816	-83.679206848144531
2.227999925613403	-83.386238098144531
2.232000112533569	-83.251960754394531
2.236000061035156	-83.691413879394531
2.240000009536743	-83.905036926269531
2.243999958038330	-83.093269348144531
2.247999906539917	-83.081062316894531
2.252000093460083	-83.435066223144531
2.256000041961670	-83.251960754394531
2.259999990463257	-82.849128723144531
2.263999938964844	-82.983406066894531
2.267999887466431	-83.526618957519531
2.272000074386597	-83.624275207519531
2.276000022888184	-83.264167785644531
2.279999971389771	-83.471687316894531
2.283999919891357	-83.679206848144531
2.288000106811523	-83.111579895019531
2.292000055313110	-82.604988098144531
2.296000003814697	-82.836921691894531
2.299999952316284	-83.020027160644531
2.303999900817871	-82.659919738769531
2.308000087738037	-82.592781066894531
2.312000036239624	-83.123786926269531
2.315999984741211	-83.544929504394531
2.319999933242798	-83.575447082519531
2.323999881744385	-83.471687316894531
2.328000068664551	-83.551033020019531
2.332000017166138	-83.807380676269531
2.335999965667725	-83.453376770019531
2.339999914169312	-83.062751770019531
2.344000101089478	-83.221443176269531
2.348000049591065	-83.209236145019531
2.351999998092651	-82.989509582519531
2.355999946594238	-83.172615051269531
2.359999895095825	-83.551033020019531
2.364000082015991	-83.813484191894531
2.368000030517578	-83.636482238769531
2.371999979019165	-83.569343566894531
2.375999927520752	-83.685310363769531
2.380000114440918	-83.636482238769531
2.384000062942505	-83.203132629394531
2.388000011444092	-83.062751770019531
2.391999959945679	-83.361824035644531
2.395999908447266	-83.227546691894531
2.400000095367432	-82.940681457519531
2.404000043869019	-83.312995910644531
2.407999992370606	-83.538825988769531
2.411999940872192	-83.367927551269531
2.415999889373779	-83.282478332519531
2.420000076293945	-83.404548645019531
2.424000024795532	-83.441169738769531
2.427999973297119	-83.227546691894531
2.431999921798706	-83.172615051269531
2.436000108718872	-83.465583801269531
2.440000057220459	-83.544929504394531
2.444000005722046	-83.032234191894531
2.447999954223633	-82.879646301269531
2.451999902725220	-83.496101379394531
2.456000089645386	-83.844001770019531
2.460000038146973	-83.331306457519531
2.463999986648560	-83.062751770019531
2.467999935150147	-83.270271301269531
2.471999883651733	-83.374031066894531
2.476000070571899	-83.062751770019531
2.480000019073486	-82.904060363769531
2.483999967575073	-83.239753723144531
2.487999916076660	-83.129890441894531
2.492000102996826	-82.604988098144531
2.496000051498413	-82.702644348144531
2.500000000000000	-83.074958801269531
2.503999948501587	-82.965095520019531
2.507999897003174	-82.769783020019531
2.512000083923340	-83.221443176269531
2.516000032424927	-83.630378723144531
2.519999980926514	-83.428962707519531
2.523999929428101	-83.215339660644531
2.528000116348267	-83.453376770019531
2.532000064849854	-83.526618957519531
2.536000013351440	-83.178718566894531
2.539999961853027	-82.751472473144531
2.543999910354614	-82.904060363769531
2.548000097274780	-83.227546691894531
2.552000045776367	-82.910163879394531
2.555999994277954	-82.897956848144531
2.559999942779541	-83.453376770019531
2.563999891281128	-83.715827941894531
2.568000078201294	-83.380134582519531
2.572000026702881	-83.209236145019531
2.575999975204468	-83.355720520019531
2.579999923706055	-83.355720520019531
2.584000110626221	-82.861335754394531
2.588000059127808	-82.751472473144531
2.592000007629395	-82.995613098144531
2.595999956130981	-82.965095520019531
2.599999904632568	-82.781990051269531
2.604000091552734	-82.904060363769531
2.608000040054321	-83.447273254394531
2.611999988555908	-84.051521301269531
2.615999937057495	-93.493659973144531
2.619999885559082	-95.056159973144531
2.624000072479248	-93.817146301269531
2.628000020980835	-92.291267395019531
2.631999969482422	-90.924079895019531
2.635999917984009	-89.624031066894531
2.640000104904175	-88.513191223144531
2.644000053405762	-87.207038879394531
2.648000001907349	-86.682136535644531
2.651999950408936	-86.822517395019531
2.655999898910523	-86.669929504394531
2.660000085830689	-86.383064270019531
2.664000034332275	-86.340339660644531
2.667999982833862	-86.755378723144531
2.671999931335449	-86.914070129394531
2.676000118255615	-86.566169738769531
2.680000066757202	-86.694343566894531
2.684000015258789	-86.962898254394531
2.687999963760376	-86.840827941894531
2.691999912261963	-86.480720520019531
2.696000099182129	-86.499031066894531
2.700000047683716	-87.078865051269531
2.703999996185303	-86.706550598144531
2.707999944686890	-86.340339660644531
2.711999893188477	-86.822517395019531
2.716000080108643	-87.066658020019531
2.720000028610230	-86.828620910644531
2.723999977111816	-86.529548645019531
2.727999925613403	-86.688240051269531
2.732000112533569	-86.840827941894531
2.736000061035156	-86.273200988769531
2.740000009536743	-85.900886535644531
2.743999958038330	-86.077888488769531
2.747999906539917	-86.199958801269531
2.752000093460083	-85.833747863769531
2.756000041961670	-85.650642395019531
2.759999990463257	-86.334236145019531
2.763999938964844	-86.425788879394531
2.767999887466431	-85.894783020019531
2.772000074386597	-85.937507629394531
2.776000022888184	-85.809333801269531
2.779999971389771	-85.711677551269531
2.783999919891357	-85.192878723144531
2.788000106811523	-84.875495910644531
2.792000055313110	-85.058601379394531
2.796000003814697	-84.613044738769531
2.799999952316284	-84.301765441894531
2.803999900817871	-84.613044738769531
2.808000087738037	-84.942634582519531
2.812000036239624	-85.028083801269531
2.815999984741211	-84.558113098144531
2.819999933242798	-84.570320129394531
2.823999881744385	-84.735115051269531
2.828000068664551	-84.405525207519531
2.832000017166138	-84.375007629394531
2.835999965667725	-84.155281066894531
2.839999914169312	-84.210212707519531
2.844000101089478	-84.216316223144531
2.848000049591065	-83.941658020019531
2.851999998092651	-84.204109191894531
2.855999946594238	-84.332283020019531
2.859999895095825	-83.929450988769531
2.864000082015991	-83.770759582519531
2.868000030517578	-83.837898254394531
2.871999979019165	-83.984382629394531
2.875999927520752	-83.502204895019531
2.880000114440918	-83.270271301269531
2.884000062942505	-83.520515441894531
2.888000011444092	-83.355720520019531
2.891999959945679	-83.123786926269531
2.895999908447266	-83.081062316894531
2.900000095367432	-83.215339660644531
2.904000043869019	-83.178718566894531
2.907999992370606	-82.641609191894531
2.911999940872192	-82.916267395019531
2.915999889373779	-83.209236145019531
2.920000076293945	-82.928474426269531
2.924000024795532	-82.733161926269531
2.927999973297119	-82.653816223144531
2.931999921798706	-82.714851379394531
2.936000108718872	-82.360847473144531
2.940000057220459	-81.921394348144531
2.944000005722046	-82.116706848144531
2.947999954223633	-82.324226379394531
2.951999902725220	-82.031257629394531
2.956000089645386	-81.774909973144531
2.960000038146973	-82.165534973144531
2.963999986648560	-82.244880676269531
2.967999935150147	-81.408699035644531
2.971999883651733	-81.311042785644531
2.976000070571899	-81.591804504394531
2.980000019073486	-81.231697082519531
2.983999967575073	-80.737312316894531
2.987999916076660	-80.505378723144531
2.992000102996826	-80.865486145019531
2.996000051498413	-81.115730285644531
3.000000000000000	-80.639656066894531
3.003999948501587	-80.938728332519531
3.007999897003174	-81.494148254394531
3.012000083923340	-81.280525207519531
3.016000032424927	-80.871589660644531
3.019999980926514	-80.810554504394531
3.023999929428101	-80.834968566894531
3.028000116348267	-80.548103332519531
3.032000064849854	-80.114753723144531
3.036000013351440	-80.102546691894531
3.039999961853027	-80.267341613769531
3.043999910354614	-80.352790832519531
3.048000097274780	-80.114753723144531
3.052000045776367	-80.157478332519531
3.055999994277954	-80.578620910644531
3.059999942779541	-80.157478332519531
3.063999891281128	-79.760749816894531
3.068000078201294	-80.029304504394531
3.072000026702881	-79.956062316894531
3.075999975204468	-79.669197082519531
3.079999923706055	-79.388435363769531
3.084000110626221	-79.418952941894531
3.088000059127808	-79.608161926269531
3.092000007629395	-79.241950988769531
3.095999956130981	-79.138191223144531
3.099999904632568	-79.321296691894531
3.104000091552734	-79.437263488769531
3.108000040054321	-79.150398254394531
3.111999988555908	-79.010017395019531
3.115999937057495	-79.302986145019531
3.119999885559082	-79.083259582519531
3.124000072479248	-78.625495910644531
3.128000020980835	-78.674324035644531
3.131999969482422	-78.576667785644531
3.135999917984009	-78.234870910644531
3.140000104904175	-77.783210754394531
3.144000053405762	-77.825935363769531
3.148000001907349	-78.222663879394531
3.151999950408936	-77.929695129394531
3.155999898910523	-77.667243957519531
3.160000085830689	-78.051765441894531
3.164000034332275	-78.436286926269531
3.167999982833862	-78.186042785644531
3.171999931335449	-77.789314270019531
3.176000118255615	-77.905281066894531
3.180000066757202	-77.862556457519531
3.184000015258789	-77.276618957519531
3.187999963760376	-77.209480285644531
3.191999912261963	-77.600105285644531
3.196000099182129	-77.661140441894531
3.200000047683716	-77.221687316894531
3.203999996185303	-77.301033020019531
3.207999944686890	-77.960212707519531
3.211999893188477	-77.648933410644531
3.216000080108643	-77.038581848144531
3.220000028610230	-76.983650207519531
3.223999977111816	-77.056892395019531
3.227999925613403	-76.745613098144531
3.232000112533569	-76.281745910644531
3.236000061035156	-76.379402160644531
3.240000009536743	-76.763923645019531
3.243999958038330	-76.678474426269531
3.247999906539917	-76.397712707519531
3.252000093460083	-76.623542785644531
3.256000041961670	-76.892097473144531
3.259999990463257	-76.458747863769531
3.263999938964844	-75.939949035644531
3.267999887466431	-76.202400207519531
3.272000074386597	-76.214607238769531
3.276000022888184	-75.671394348144531
3.279999971389771	-75.561531066894531
3.283999919891357	-75.799568176269531
3.288000106811523	-75.982673645019531
3.292000055313110	-75.756843566894531
3.296000003814697	-75.646980285644531
3.299999952316284	-75.897224426269531
3.303999900817871	-75.885017395019531
3.308000087738037	-75.061042785644531
3.312000036239624	-74.865730285644531
3.315999984741211	-75.244148254394531
3.319999933242798	-75.006111145019531
3.323999881744385	-74.530036926269531
3.328000068664551	-74.584968566894531
3.332000017166138	-74.914558410644531
3.335999965667725	-74.859626770019531
3.339999914169312	-74.725349426269531
3.344000101089478	-74.829109191894531
3.348000049591065	-75.018318176269531
3.351999998092651	-74.884040832519531
3.355999946594238	-74.603279113769531
3.359999895095825	-74.560554504394531
3.364000082015991	-74.945075988769531
3.368000030517578	-74.542243957519531
3.371999979019165	-74.151618957519531
3.375999927520752	-74.371345520019531
3.380000114440918	-74.353034973144531
3.384000062942505	-74.053962707519531
3.388000011444092	-73.919685363769531
3.391999959945679	-74.121101379394531
3.395999908447266	-74.249275207519531
3.400000095367432	-73.815925598144531
3.404000043869019	-73.858650207519531
3.407999992370606	-74.273689270019531
3.411999940872192	-74.157722473144531
3.415999889373779	-73.626716613769531
3.420000076293945	-73.321540832519531
3.424000024795532	-73.553474426269531
3.427999973297119	-73.272712707519531
3.431999921798706	-72.766120910644531
3.436000108718872	-73.010261535644531
3.440000057220459	-73.254402160644531
3.444000005722046	-73.254402160644531
3.447999954223633	-73.046882629394531
3.451999902725220	-73.120124816894531
3.456000089645386	-73.504646301269531
3.460000038146973	-72.930915832519531
3.463999986648560	-72.503669738769531
3.467999935150147	-72.595222473144531
3.471999883651733	-72.711189270019531
3.476000070571899	-72.674568176269531
3.480000019073486	-72.503669738769531
3.483999967575073	-72.717292785644531
3.487999916076660	-72.955329895019531
3.492000102996826	-72.253425598144531
3.496000051498413	-72.027595520019531
3.500000000000000	-72.344978332519531
3.503999948501587	-72.442634582519531
3.507999897003174	-71.698005676269531
3.512000083923340	-71.289070129394531
3.516000032424927	-71.661384582519531
3.519999980926514	-71.533210754394531
3.523999929428101	-71.173103332519531
3.528000116348267	-71.374519348144531
3.532000064849854	-71.716316223144531
3.536000013351440	-71.893318176269531
3.539999961853027	-71.484382629394531
3.543999910354614	-71.459968566894531
3.548000097274780	-71.820075988769531
3.552000045776367	-71.496589660644531
3.555999994277954	-71.166999816894531
3.559999942779541	-71.051033020019531
3.563999891281128	-71.337898254394531
3.568000078201294	-71.173103332519531
3.572000026702881	-70.574958801269531
3.575999975204468	-70.849617004394531
3.579999923706055	-70.996101379394531
3.584000110626221	-70.751960754394531
3.588000059127808	-70.819099426269531
3.592000007629395	-70.812995910644531
3.595999956130981	-71.002204895019531
3.599999904632568	-70.758064270019531
3.604000091552734	-70.428474426269531
3.608000040054321	-70.739753723144531
3.611999988555908	-70.690925598144531
3.615999937057495	-70.227058410644531
3.619999885559082	-70.013435363769531
3.624000072479248	-70.019538879394531
3.628000020980835	-70.117195129394531
3.631999969482422	-69.702156066894531
3.635999917984009	-69.836433410644531
3.640000104904175	-70.245368957519531
3.644000053405762	-69.927986145019531
3.648000001907349	-69.512947082519531
3.651999950408936	-69.567878723144531
3.655999898910523	-69.940193176269531
3.660000085830689	-69.799812316894531
3.664000034332275	-69.165046691894531
3.667999982833862	-69.354255676269531
3.671999931335449	-69.531257629394531
3.676000118255615	-69.036872863769531
3.680000066757202	-68.988044738769531
3.684000015258789	-69.390876770019531
3.687999963760376	-69.763191223144531
3.691999912261963	-69.342048645019531
3.696000099182129	-69.201667785644531
3.700000047683716	-69.653327941894531
3.703999996185303	-69.622810363769531
3.707999944686890	-69.122322082519531
3.711999893188477	-68.737800598144531
3.716000080108643	-68.859870910644531
3.720000028610230	-68.920906066894531
3.723999977111816	-68.273933410644531
3.727999925613403	-68.365486145019531
3.732000112533569	-68.927009582519531
3.736000061035156	-68.908699035644531
3.740000009536743	-68.646247863769531
3.743999958038330	-68.768318176269531
3.747999906539917	-69.036872863769531
3.752000093460083	-68.762214660644531
3.756000041961670	-68.194587707519531
3.759999990463257	-68.267829895019531
3.763999938964844	-68.371589660644531
3.767999887466431	-68.054206848144531
3.772000074386597	-67.687995910644531
3.776000022888184	-67.858894348144531
3.779999971389771	-68.383796691894531
3.783999919891357	-68.151863098144531
3.788000106811523	-67.889411926269531
3.792000055313110	-68.176277160644531
3.796000003814697	-68.194587707519531
3.799999952316284	-67.999275207519531
3.803999900817871	-67.785652160644531
3.808000087738037	-67.797859191894531
3.812000036239624	-67.828376770019531
3.815999984741211	-67.138679504394531
3.819999933242798	-66.766365051269531
3.823999881744385	-66.961677551269531
3.828000068664551	-66.900642395019531
3.832000017166138	-66.601570129394531
3.835999965667725	-66.583259582519531
3.839999914169312	-66.967781066894531
3.844000101089478	-67.132575988769531
3.848000049591065	-66.821296691894531
3.851999998092651	-66.931159973144531
3.855999946594238	-67.187507629394531
3.859999895095825	-67.004402160644531
3.864000082015991	-66.448982238769531
3.868000030517578	-66.436775207519531
3.871999979019165	-66.693122863769531
3.875999927520752	-66.064460754394531
3.880000114440918	-65.850837707519531
3.884000062942505	-66.467292785644531
3.888000011444092	-66.632087707519531
3.891999959945679	-66.375740051269531
3.895999908447266	-66.351325988769531
3.900000095367432	-66.668708801269531
3.904000043869019	-66.729743957519531
3.907999992370606	-66.149909973144531
3.911999940872192	-65.844734191894531
3.915999889373779	-66.046150207519531
3.920000076293945	-65.960700988769531
3.924000024795532	-65.429695129394531
3.927999973297119	-65.454109191894531
3.931999921798706	-66.186531066894531
3.936000108718872	-65.985115051269531
3.940000057220459	-65.618904113769531
3.944000005722046	-66.027839660644531
3.947999954223633	-66.131599426269531
3.951999902725220	-65.856941223144531
3.956000089645386	-65.344245910644531
3.960000038146973	-65.301521301269531
3.963999986648560	-65.625007629394531
3.967999935150147	-65.142829895019531
3.971999883651733	-64.733894348144531
3.976000070571899	-65.216072082519531
3.980000019073486	-65.600593566894531
3.983999967575073	-65.094001770019531
3.987999916076660	-64.587409973144531
3.992000102996826	-64.923103332519531
3.996000051498413	-65.191658020019531
4.000000000000000	-64.691169738769531
4.004000186920166	-64.508064270019531
4.007999897003174	-64.660652160644531
4.012000083923340	-64.739997863769531
4.015999794006348	-64.343269348144531
4.019999980926514	-64.276130676269531
4.024000167846680	-64.794929504394531
4.027999877929688	-64.892585754394531
4.032000064849854	-64.459236145019531
4.035999774932861	-64.447029113769531
4.039999961853027	-64.770515441894531
4.044000148773193	-64.709480285644531
4.047999858856201	-64.361579895019531
4.052000045776367	-64.257820129394531
4.056000232696533	-64.416511535644531
4.059999942779541	-64.233406066894531
4.064000129699707	-63.806156158447266
4.067999839782715	-63.726810455322266
4.072000026702881	-63.977054595947266
4.076000213623047	-63.732913970947266
4.079999923706055	-63.525394439697266
4.084000110626221	-63.781742095947266
4.087999820709229	-64.068611145019531
4.092000007629395	-63.824466705322266
4.096000194549561	-63.806156158447266
4.099999904632568	-64.050300598144531
4.104000091552734	-63.934329986572266
4.107999801635742	-63.525394439697266
4.111999988555908	-63.140872955322266
4.116000175476074	-63.214115142822266
4.119999885559082	-63.305667877197266
4.124000072479248	-62.811283111572266
4.127999782562256	-62.896732330322266
4.131999969482422	-63.366703033447266
4.136000156402588	-63.244632720947266
4.139999866485596	-63.049320220947266
4.144000053405762	-63.171390533447266
4.147999763488770	-63.330081939697266
4.151999950408936	-63.092044830322266
4.156000137329102	-62.573246002197266
4.159999847412109	-62.408451080322266
4.164000034332275	-62.347415924072266
4.168000221252441	-62.084964752197266
4.171999931335449	-61.853031158447266
4.176000118255615	-62.213138580322266
4.179999828338623	-62.774662017822266
4.184000015258789	-62.420658111572266
4.188000202178955	-62.323001861572266
4.191999912261963	-62.683109283447266
4.196000099182129	-62.701419830322266
4.199999809265137	-62.298587799072266
4.203999996185303	-61.907962799072266
4.208000183105469	-61.993412017822266
4.211999893188477	-62.176517486572266
4.216000080108643	-61.608890533447266
4.219999790191650	-61.608890533447266
4.223999977111816	-62.097171783447266
4.228000164031982	-62.323001861572266
4.231999874114990	-61.846927642822266
4.236000061035156	-61.639408111572266
4.239999771118164	-62.097171783447266
4.243999958038330	-61.938480377197266
4.248000144958496	-61.492923736572266
4.251999855041504	-61.474613189697266
4.256000041961670	-61.456302642822266
4.260000228881836	-61.444095611572266
4.263999938964844	-61.053470611572266
4.268000125885010	-60.980228424072266
4.271999835968018	-61.590579986572266
4.276000022888184	-61.340335845947266
4.280000209808350	-60.961917877197266
4.283999919891357	-61.267093658447266
4.288000106811523	-61.517337799072266
4.291999816894531	-61.254886627197266
4.296000003814697	-60.919193267822266
4.300000190734863	-61.077884674072266
4.303999900817871	-61.096195220947266
4.308000087738037	-60.681156158447266
4.311999797821045	-60.540775299072266
4.315999984741211	-60.571292877197266
4.320000171661377	-60.870365142822266
4.323999881744385	-60.485843658447266
4.328000068664551	-60.198978424072266
4.331999778747559	-60.522464752197266
4.335999965667725	-60.345462799072266
4.340000152587891	-60.070804595947266
4.343999862670898	-60.321048736572266
4.348000049591065	-60.308841705322266
4.352000236511231	-60.101322174072266
4.355999946594238	-59.643558502197266
4.360000133514404	-59.716800689697266
4.363999843597412	-60.113529205322266
4.368000030517578	-60.003665924072266
4.372000217437744	-59.820560455322266
4.375999927520752	-60.198978424072266
4.380000114440918	-60.516361236572266
4.383999824523926	-60.211185455322266
4.388000011444092	-59.838871002197266
4.392000198364258	-60.156253814697266
4.395999908447266	-60.131839752197266
4.400000095367432	-59.539798736572266
4.403999805450440	-59.375003814697266
4.407999992370606	-59.478763580322266
4.412000179290772	-59.545902252197266
4.415999889373779	-59.185794830322266
4.420000076293945	-59.191898345947266
4.423999786376953	-59.863285064697266
4.427999973297119	-59.771732330322266
4.432000160217285	-59.356693267822266
4.435999870300293	-59.497074127197266
4.440000057220459	-59.710697174072266
4.443999767303467	-59.442142486572266
4.447999954223633	-58.715824127197266
4.452000141143799	-58.740238189697266
4.455999851226807	-59.082035064697266
4.460000038146973	-58.728031158447266
4.464000225067139	-58.575443267822266
4.467999935150147	-58.789066314697266
4.472000122070313	-59.198001861572266
4.475999832153320	-59.082035064697266
4.480000019073486	-58.508304595947266
4.484000205993652	-58.764652252197266
4.487999916076660	-59.051517486572266
4.492000102996826	-58.581546783447266
4.495999813079834	-58.294681549072266
4.500000000000000	-58.630374908447266
4.504000186920166	-59.167484283447266
4.507999897003174	-58.966068267822266
4.512000083923340	-58.343509674072266
4.515999794006348	-58.398441314697266
4.519999980926514	-58.514408111572266
4.524000167846680	-58.233646392822266
4.527999877929688	-57.922367095947266
4.532000064849854	-58.276371002197266
4.535999774932861	-58.526615142822266
4.539999961853027	-57.806400299072266
4.544000148773193	-57.843021392822266
4.547999858856201	-58.154300689697266
4.552000045776367	-57.818607330322266
4.556000232696533	-57.659915924072266
4.559999942779541	-57.611087799072266
4.564000129699707	-57.690433502197266
4.567999839782715	-57.568363189697266
4.572000026702881	-57.226566314697266
4.576000213623047	-57.470706939697266
4.579999923706055	-57.873538970947266
4.584000110626221	-57.702640533447266
4.587999820709229	-57.476810455322266
4.592000007629395	-57.604984283447266
4.596000194549561	-57.739261627197266
4.599999904632568	-56.976322174072266
4.604000091552734	-56.781009674072266
4.607999801635742	-57.055667877197266
4.611999988555908	-56.970218658447266
4.616000175476074	-56.848148345947266
4.619999885559082	-56.872562408447266
4.624000072479248	-57.086185455322266
4.627999782562256	-57.385257720947266
4.631999969482422	-56.951908111572266
4.636000156402588	-56.939701080322266
4.639999866485596	-57.128910064697266
4.644000053405762	-56.738285064697266
4.647999763488770	-56.158451080322266
4.651999950408936	-56.042484283447266
4.656000137329102	-56.445316314697266
4.659999847412109	-56.158451080322266
4.664000034332275	-55.920413970947266
4.668000221252441	-56.262210845947266
4.671999931335449	-56.304935455322266
4.676000118255615	-56.298831939697266
4.679999828338623	-56.127933502197266
4.684000015258789	-56.036380767822266
4.688000202178955	-56.256107330322266
4.691999912261963	-55.810550689697266
4.696000099182129	-55.462650299072266
4.699999809265137	-55.822757720947266
4.703999996185303	-56.115726470947266
4.708000183105469	-55.957035064697266
4.711999893188477	-55.737308502197266
4.716000080108643	-56.182865142822266
4.719999790191650	-56.317142486572266
4.723999977111816	-55.786136627197266
4.728000164031982	-55.670169830322266
4.731999874114990	-55.902103424072266
4.736000061035156	-56.103519439697266
4.739999771118164	-55.596927642822266
4.743999958038330	-55.261234283447266
4.748000144958496	-55.603031158447266
4.751999855041504	-55.633548736572266
4.756000041961670	-55.108646392822266
4.760000228881836	-55.096439361572266
4.763999938964844	-55.413822174072266
4.768000125885010	-55.279544830322266
4.771999835968018	-55.053714752197266
4.776000022888184	-55.200199127197266
4.780000209808350	-55.541996002197266
4.783999919891357	-55.444339752197266
4.788000106811523	-55.108646392822266
4.791999816894531	-55.029300689697266
4.796000003814697	-55.230716705322266
4.800000190734863	-54.815677642822266
4.803999900817871	-54.394535064697266
4.808000087738037	-54.632572174072266
4.811999797821045	-54.803470611572266
4.815999984741211	-54.479984283447266
4.820000171661377	-54.473880767822266
4.823999881744385	-54.772953033447266
4.828000068664551	-54.962162017822266
4.831999778747559	-54.742435455322266
4.835999965667725	-54.510501861572266
4.840000152587891	-54.345706939697266
4.843999862670898	-54.010013580322266
4.848000049591065	-53.454593658447266
4.852000236511231	-53.460697174072266
4.855999946594238	-53.869632720947266
4.860000133514404	-53.906253814697266
4.863999843597412	-53.674320220947266
4.868000030517578	-54.089359283447266
4.872000217437744	-54.559329986572266
4.875999927520752	-54.400638580322266
4.880000114440918	-53.961185455322266
4.883999824523926	-54.089359283447266
4.888000011444092	-53.991703033447266
4.892000198364258	-53.527835845947266
4.895999908447266	-53.179935455322266
4.900000095367432	-53.338626861572266
4.903999805450440	-53.710941314697266
4.907999992370606	-53.295902252197266
4.912000179290772	-53.277591705322266
4.915999889373779	-53.912357330322266
4.920000076293945	-53.924564361572266
4.923999786376953	-53.442386627197266
4.927999973297119	-53.295902252197266
4.932000160217285	-53.393558502197266
4.935999870300293	-53.356937408447266
4.940000057220459	-52.801517486572266
4.943999767303467	-52.655033111572266
4.947999954223633	-52.874759674072266
4.952000141143799	-52.948001861572266
4.955999851226807	-52.624515533447266
4.960000038146973	-52.496341705322266
4.964000225067139	-52.929691314697266
4.967999935150147	-52.813724517822266
4.972000122070313	-52.355960845947266
4.975999832153320	-52.539066314697266
4.980000019073486	-52.813724517822266
4.984000205993652	-52.685550689697266
4.987999916076660	-52.307132720947266
4.992000102996826	-52.215579986572266
4.995999813079834	-52.429203033447266
5.000000000000000	-52.172855377197266
5.004000186920166	-51.739505767822266
5.007999897003174	-51.898197174072266
5.012000083923340	-51.989749908447266
5.015999794006348	-51.538089752197266
5.019999980926514	-51.159671783447266
5.024000167846680	-51.654056549072266
5.027999877929688	-51.989749908447266
5.032000064849854	-51.641849517822266
5.035999774932861	-51.477054595947266
5.039999961853027	-51.531986236572266
5.044000148773193	-51.586917877197266
5.047999858856201	-51.275638580322266
5.052000045776367	-51.116947174072266
5.056000232696533	-51.562503814697266
5.059999942779541	-51.568607330322266
5.064000129699707	-51.251224517822266
5.067999839782715	-51.544193267822266
5.072000026702881	-51.831058502197266
5.076000213623047	-51.788333892822266
5.079999923706055	-51.257328033447266
5.084000110626221	-51.153568267822266
5.087999820709229	-51.275638580322266
5.092000007629395	-50.860599517822266
5.096000194549561	-50.494388580322266
5.099999904632568	-50.671390533447266
5.104000091552734	-50.903324127197266
5.107999801635742	-50.823978424072266
5.111999988555908	-50.726322174072266
5.116000175476074	-51.153568267822266
5.119999885559082	-51.269535064697266
5.124000072479248	-50.634769439697266
5.127999782562256	-50.506595611572266
5.131999969482422	-50.445560455322266
5.136000156402588	-50.219730377197266
5.139999866485596	-49.926761627197266
5.144000053405762	-49.694828033447266
5.147999763488770	-49.957279205322266
5.151999950408936	-50.006107330322266
5.156000137329102	-49.810794830322266
5.159999847412109	-50.030521392822266
5.164000034332275	-50.299076080322266
5.168000221252441	-50.097660064697266
5.171999931335449	-49.700931549072266
5.176000118255615	-49.731449127197266
5.179999828338623	-49.768070220947266
5.184000015258789	-49.035648345947266
5.188000202178955	-48.797611236572266
5.191999912261963	-48.889163970947266
5.196000099182129	-49.035648345947266
5.199999809265137	-49.060062408447266
5.203999996185303	-48.651126861572266
5.208000183105469	-48.913578033447266
5.211999893188477	-49.353031158447266
5.216000080108643	-48.901371002197266
5.219999790191650	-48.736576080322266
5.223999977111816	-49.047855377197266
5.228000164031982	-49.218753814697266
5.231999874114990	-48.803714752197266
5.236000061035156	-48.370365142822266
5.239999771118164	-48.529056549072266
5.243999958038330	-48.461917877197266
5.248000144958496	-48.297122955322266
5.251999855041504	-48.126224517822266
5.256000041961670	-48.211673736572266
5.260000228881836	-48.724369049072266
5.263999938964844	-48.242191314697266
5.268000125885010	-48.010257720947266
5.271999835968018	-48.571781158447266
5.276000022888184	-48.419193267822266
5.280000209808350	-47.961429595947266
5.283999919891357	-47.766117095947266
5.288000106811523	-47.863773345947266
5.291999816894531	-47.680667877197266
5.296000003814697	-47.125247955322266
5.300000190734863	-47.222904205322266
5.303999900817871	-47.479251861572266
5.308000087738037	-47.387699127197266
5.311999797821045	-47.320560455322266
5.315999984741211	-47.210697174072266
5.320000171661377	-47.589115142822266
5.323999881744385	-47.045902252197266
5.328000068664551	-46.356204986572266
5.331999778747559	-46.514896392822266
5.335999965667725	-46.331790924072266
5.340000152587891	-45.770267486572266
5.343999862670898	-45.690921783447266
5.348000049591065	-45.812992095947266
5.352000236511231	-45.574954986572266
5.355999946594238	-44.915775299072266
5.360000133514404	-45.025638580322266
5.363999843597412	-45.123294830322266
5.368000030517578	-44.708255767822266
5.372000217437744	-44.146732330322266
5.375999927520752	-43.658451080322266
5.380000114440918	-43.591312408447266
5.383999824523926	-43.121341705322266
5.388000011444092	-42.254642486572266
5.392000198364258	-42.181400299072266
5.395999908447266	-41.955570220947266
5.400000095367432	-41.143802642822266
5.403999805450440	-40.350345611572266
5.407999992370606	-39.868167877197266
5.412000179290772	-39.379886627197266
5.415999889373779	-38.067630767822266
5.420000076293945	-36.975101470947266
5.423999786376953	-36.322025299072266
5.427999973297119	-35.510257720947266
5.432000160217285	-34.277347564697266
5.435999870300293	-32.989505767822266
5.440000057220459	-32.385257720947266
5.443999767303467	-31.854249954223633
5.447999954223633	-30.426027297973633
5.452000141143799	-29.547121047973633
5.455999851226807	-28.918458938598633
5.460000038146973	-28.082277297973633
5.464000225067139	-26.879884719848633
5.467999935150147	-25.811769485473633
5.472000122070313	-25.415040969848633
5.475999832153320	-24.700929641723633
5.480000019073486	-23.303224563598633
5.484000205993652	-22.418214797973633
5.487999916076660	-21.917726516723633
5.492000102996826	-21.173097610473633
5.495999813079834	-20.135499954223633
5.500000000000000	-19.482423782348633
5.504000186920166	-19.342042922973633
5.507999897003174	-18.640138626098633
5.512000083923340	-17.718507766723633
5.515999794006348	-17.205812454223633
5.519999980926514	-16.845705032348633
5.524000167846680	-16.058351516723633
5.527999877929688	-15.045166969299316
5.532000064849854	-14.672852516174316
5.535999774932861	-14.813233375549316
5.539999961853027	-14.941407203674316
5.544000148773193	-13.336182594299316
5.547999858856201	-12.933350563049316
5.552000045776367	-12.640381813049316
5.556000232696533	-12.097168922424316
5.559999942779541	-11.749268531799316
5.564000129699707	-11.578370094299316
5.567999839782715	-11.175538063049316
5.572000026702881	-10.479737281799316
5.576000213623047	-9.844971656799316
5.579999923706055	-9.661866188049316
5.584000110626221	-9.478760719299316
5.587999820709229	-8.911133766174316
5.592000007629395	-8.886719703674316
5.596000194549561	-9.136963844299316
5.599999904632568	-8.654786109924316
5.604000091552734	-8.190918922424316
5.607999801635742	-8.502198219299316
5.611999988555908	-7.617187976837158
5.616000175476074	2.673340082168579
5.619999885559082	4.339600086212158
5.624000072479248	3.497314691543579
5.627999782562256	2.600097894668579
5.631999969482422	2.856445550918579
5.636000156402588	0.616455137729645
5.639999866485596	-1.080322384834290
5.644000053405762	-2.227783441543579
5.647999763488770	-2.551269769668579
5.651999950408936	-2.740478754043579
5.656000137329102	-3.198242425918579
5.659999847412109	-3.216552972793579
5.664000034332275	-2.563476800918579
5.668000221252441	-2.752685785293579
5.671999931335449	-3.021240472793579
5.676000118255615	-2.770996332168579
5.679999828338623	-2.441406488418579
5.684000015258789	-2.362060785293579
5.688000202178955	-2.581787347793579
5.691999912261963	-2.404785394668579
5.696000099182129	-1.788330197334290
5.699999809265137	-1.910400509834290
5.703999996185303	-2.478027582168579
5.708000183105469	-2.374267816543579
5.711999893188477	-1.995849728584290
5.716000080108643	-2.337646722793579
5.719999790191650	-2.819824457168579
5.723999977111816	-2.514648675918579
5.728000164031982	-2.355957269668579
5.731999874114990	-2.770996332168579
5.736000061035156	-3.106689691543579
5.739999771118164	-2.972412347793579
5.743999958038330	-2.783203363418579
5.748000144958496	-3.356933832168579
5.751999855041504	-3.961181879043579
5.756000041961670	-3.723144769668579
5.760000228881836	-3.900146722793579
5.763999938964844	-4.406738758087158
5.768000125885010	-4.565430164337158
5.771999835968018	-4.351807117462158
5.776000022888184	-4.229736804962158
5.780000209808350	-4.571533679962158
5.783999919891357	-4.882812976837158
5.788000106811523	-4.693603992462158
5.791999816894531	-4.864502429962158
5.796000003814697	-5.505371570587158
5.800000190734863	-5.792236804962158
5.803999900817871	-5.682373523712158
5.808000087738037	-6.066895008087158
5.811999797821045	-6.646728992462158
5.815999984741211	-6.347656726837158
5.820000171661377	-6.115723133087158
5.823999881744385	-6.481934070587158
5.828000068664551	-6.707764148712158
5.831999778747559	-6.628418445587158
5.835999965667725	-6.787109851837158
5.840000152587891	-7.397461414337158
5.843999862670898	-7.977295398712158
5.848000049591065	-7.928467273712158
5.852000236511231	-8.081055641174316
5.855999946594238	-8.532715797424316
5.860000133514404	-8.746338844299316
5.863999843597412	-8.508301734924316
5.868000030517578	-8.221436500549316
5.872000217437744	-8.685303688049316
5.875999927520752	-8.935547828674316
5.880000114440918	-8.679200172424316
5.883999824523926	-9.197999000549316
5.888000011444092	-9.875489234924316
5.892000198364258	-10.229493141174316
5.895999908447266	-10.321045875549316
5.900000095367432	-10.729981422424316
5.903999805450440	-11.431885719299316
5.907999992370606	-11.291504859924316
5.912000179290772	-11.108399391174316
5.915999889373779	-11.511231422424316
5.920000076293945	-11.901856422424316
5.923999786376953	-11.993409156799316
5.927999973297119	-11.932374000549316
5.932000160217285	-12.420655250549316
5.935999870300293	-13.098145484924316
5.940000057220459	-13.031006813049316
5.943999767303467	-13.116456031799316
5.947999954223633	-13.623047828674316
5.952000141143799	-14.221192359924316
5.955999851226807	-14.160157203674316
5.960000038146973	-13.964844703674316
5.964000225067139	-14.721680641174316
5.967999935150147	-15.240479469299316
5.972000122070313	-14.807129859924316
5.975999832153320	-14.935303688049316
5.980000019073486	-15.374756813049316
5.984000205993652	-15.850831031799316
5.987999916076660	-15.783692359924316
5.992000102996826	-15.979004859924316
5.995999813079834	-16.693117141723633
6.000000000000000	-17.047121047973633
6.004000186920166	-17.010499954223633
6.007999897003174	-17.126466751098633
6.012000083923340	-17.724611282348633
6.015999794006348	-17.901613235473633
6.019999980926514	-17.358400344848633
6.024000167846680	-17.694093704223633
6.027999877929688	-18.371583938598633
6.032000064849854	-18.255617141723633
6.035999774932861	-18.310548782348633
6.039999961853027	-18.615724563598633
6.044000148773193	-19.329835891723633
6.047999858856201	-19.488527297973633
6.052000045776367	-19.506837844848633
6.056000232696533	-20.074464797973633
6.059999942779541	-20.410158157348633
6.064000129699707	-20.428468704223633
6.067999839782715	-20.550539016723633
6.072000026702881	-20.910646438598633
6.076000213623047	-21.417238235473633
6.079999923706055	-21.179201126098633
6.084000110626221	-21.545412063598633
6.087999820709229	-22.467042922973633
6.092000007629395	-22.576906204223633
6.096000194549561	-22.656251907348633
6.099999904632568	-22.991945266723633
6.104000091552734	-23.345949172973633
6.107999801635742	-23.327638626098633
6.111999988555908	-23.034669876098633
6.116000175476074	-23.632814407348633
6.119999885559082	-24.090578079223633
6.124000072479248	-23.962404251098633
6.127999782562256	-24.096681594848633
6.131999969482422	-24.603273391723633
6.136000156402588	-25.128175735473633
6.139999866485596	-24.975587844848633
6.144000053405762	-25.103761672973633
6.147999763488770	-25.738527297973633
6.151999950408936	-25.909425735473633
6.156000137329102	-25.872804641723633
6.159999847412109	-25.970460891723633
6.164000034332275	-26.336671829223633
6.168000221252441	-26.800539016723633
6.171999931335449	-26.513673782348633
6.176000118255615	-26.641847610473633
6.179999828338623	-27.331544876098633
6.184000015258789	-27.606203079223633
6.188000202178955	-27.459718704223633
6.191999912261963	-27.685548782348633
6.196000099182129	-28.417970657348633
6.199999809265137	-28.588869094848633
6.203999996185303	-28.308107376098633
6.208000183105469	-28.393556594848633
6.211999893188477	-28.594972610473633
6.216000080108643	-28.778078079223633
6.219999790191650	-28.643800735473633
6.223999977111816	-28.771974563598633
6.228000164031982	-29.626466751098633
6.231999874114990	-29.760744094848633
6.236000061035156	-29.730226516723633
6.239999771118164	-30.426027297973633
6.243999958038330	-31.115724563598633
6.248000144958496	-31.176759719848633
6.251999855041504	-31.036378860473633
6.256000041961670	-31.463624954223633
6.260000228881836	-31.823732376098633
6.263999938964844	-31.390382766723633
6.268000125885010	-31.268312454223633
6.271999835968018	-31.616212844848633
6.276000022888184	-31.878664016723633
6.280000209808350	-31.872560501098633
6.283999919891357	-32.147220611572266
6.288000106811523	-32.928470611572266
6.291999816894531	-33.306888580322266
6.296000003814697	-33.123783111572266
6.300000190734863	-33.380130767822266
6.303999900817871	-33.691410064697266
6.308000087738037	-33.599857330322266
6.311999797821045	-33.325199127197266
6.315999984741211	-33.477787017822266
6.320000171661377	-33.886722564697266
6.323999881744385	-33.880619049072266
6.328000068664551	-33.819583892822266
6.331999778747559	-34.466556549072266
6.335999965667725	-35.076908111572266
6.340000152587891	-35.015872955322266
6.343999862670898	-35.064701080322266
6.348000049591065	-35.510257720947266
6.352000236511231	-35.681156158447266
6.355999946594238	-35.321048736572266
6.360000133514404	-35.412601470947266
6.363999843597412	-35.711673736572266
6.368000030517578	-35.931400299072266
6.372000217437744	-36.035160064697266
6.375999927520752	-36.187747955322266
6.380000114440918	-36.547855377197266
6.383999824523926	-36.645511627197266
6.388000011444092	-36.456302642822266
6.392000198364258	-36.810306549072266
6.395999908447266	-37.408451080322266
6.400000095367432	-37.536624908447266
6.403999805450440	-37.329105377197266
6.407999992370606	-37.561038970947266
6.412000179290772	-38.085941314697266
6.415999889373779	-38.043216705322266
6.420000076293945	-37.884525299072266
6.423999786376953	-38.256839752197266
6.427999973297119	-38.793949127197266
6.432000160217285	-38.903812408447266
6.435999870300293	-38.696292877197266
6.440000057220459	-39.025882720947266
6.443999767303467	-39.660648345947266
6.447999954223633	-39.538578033447266
6.452000141143799	-39.276126861572266
6.455999851226807	-39.715579986572266
6.460000038146973	-40.118412017822266
6.464000225067139	-39.843753814697266
6.467999935150147	-39.593509674072266
6.472000122070313	-40.039066314697266
6.475999832153320	-40.460208892822266
6.480000019073486	-40.393070220947266
6.484000205993652	-40.393070220947266
6.487999916076660	-40.979007720947266
6.492000102996826	-41.491703033447266
6.495999813079834	-41.186527252197266
6.500000000000000	-41.125492095947266
6.504000186920166	-41.650394439697266
6.507999897003174	-41.632083892822266
6.512000083923340	-41.253665924072266
6.515999794006348	-41.406253814697266
6.519999980926514	-41.754154205322266
6.524000167846680	-41.967777252197266
6.527999877929688	-41.894535064697266
6.532000064849854	-42.187503814697266
6.535999774932861	-42.871097564697266
6.539999961853027	-42.944339752197266
6.544000148773193	-43.017581939697266
6.547999858856201	-43.536380767822266
6.552000045776367	-43.811038970947266
6.556000232696533	-43.304447174072266
6.559999942779541	-42.962650299072266
6.564000129699707	-43.023685455322266
6.567999839782715	-43.218997955322266
6.572000026702881	-43.048099517822266
6.576000213623047	-43.200687408447266
6.579999923706055	-43.701175689697266
6.584000110626221	-43.884281158447266
6.587999820709229	-43.920902252197266
6.592000007629395	-43.975833892822266
6.596000194549561	-44.274906158447266
6.599999904632568	-44.427494049072266
6.604000091552734	-44.091800689697266
6.607999801635742	-44.085697174072266
6.611999988555908	-44.598392486572266
6.616000175476074	-44.689945220947266
6.619999885559082	-44.506839752197266
6.624000072479248	-44.854740142822266
6.627999782562256	-45.501712799072266
6.631999969482422	-45.324710845947266
6.636000156402588	-45.269779205322266
6.639999866485596	-45.672611236572266
6.644000053405762	-45.965579986572266
6.647999763488770	-45.806888580322266
6.651999950408936	-45.471195220947266
6.656000137329102	-45.843509674072266
6.659999847412109	-46.343997955322266
6.664000034332275	-45.916751861572266
6.668000221252441	-45.922855377197266
6.671999931335449	-46.453861236572266
6.676000118255615	-46.777347564697266
6.679999828338623	-46.795658111572266
6.684000015258789	-46.704105377197266
6.688000202178955	-47.113040924072266
6.691999912261963	-47.442630767822266
6.696000099182129	-46.875003814697266
6.699999809265137	-46.923831939697266
6.703999996185303	-47.399906158447266
6.708000183105469	-47.521976470947266
6.711999893188477	-46.942142486572266
6.716000080108643	-46.771244049072266
6.719999790191650	-47.271732330322266
6.723999977111816	-47.253421783447266
6.728000164031982	-47.229007720947266
6.731999874114990	-47.711185455322266
6.736000061035156	-48.205570220947266
6.739999771118164	-48.419193267822266
6.743999958038330	-48.059085845947266
6.748000144958496	-48.162845611572266
6.751999855041504	-48.638919830322266
6.756000041961670	-48.303226470947266
6.760000228881836	-48.181156158447266
6.763999938964844	-48.364261627197266
6.768000125885010	-48.779300689697266
6.771999835968018	-48.693851470947266
6.776000022888184	-48.657230377197266
6.780000209808350	-49.407962799072266
6.783999919891357	-49.615482330322266
6.788000106811523	-49.261478424072266
6.791999816894531	-49.432376861572266
6.796000003814697	-49.517826080322266
6.800000190734863	-49.560550689697266
6.803999900817871	-49.053958892822266
6.808000087738037	-49.005130767822266
6.811999797821045	-49.554447174072266
6.815999984741211	-49.481204986572266
6.820000171661377	-49.530033111572266
6.823999881744385	-50.000003814697266
6.828000068664551	-50.292972564697266
6.831999778747559	-50.329593658447266
6.835999965667725	-50.079349517822266
6.840000152587891	-50.415042877197266
6.843999862670898	-50.567630767822266
6.848000049591065	-50.201419830322266
6.852000236511231	-50.079349517822266
6.855999946594238	-50.177005767822266
6.860000133514404	-50.604251861572266
6.863999843597412	-50.494388580322266
6.868000030517578	-50.323490142822266
6.872000217437744	-50.988773345947266
6.875999927520752	-51.110843658447266
6.880000114440918	-50.781253814697266
6.883999824523926	-50.976566314697266
6.888000011444092	-51.269535064697266
6.892000198364258	-51.129154205322266
6.895999908447266	-50.433353424072266
6.900000095367432	-50.555423736572266
6.903999805450440	-51.000980377197266
6.907999992370606	-51.098636627197266
6.912000179290772	-50.982669830322266
6.915999889373779	-50.964359283447266
6.920000076293945	-51.678470611572266
6.923999786376953	-51.995853424072266
6.927999973297119	-51.513675689697266
6.932000160217285	-51.965335845947266
6.935999870300293	-52.545169830322266
6.940000057220459	-52.288822174072266
6.943999767303467	-52.014163970947266
6.947999954223633	-52.069095611572266
6.952000141143799	-52.404788970947266
6.955999851226807	-52.209476470947266
6.960000038146973	-51.806644439697266
6.964000225067139	-52.130130767822266
6.967999935150147	-52.404788970947266
6.972000122070313	-52.465824127197266
6.975999832153320	-52.490238189697266
6.980000019073486	-52.905277252197266
6.984000205993652	-53.271488189697266
6.987999916076660	-52.917484283447266
6.992000102996826	-52.716068267822266
6.995999813079834	-52.868656158447266
7.000000000000000	-52.838138580322266
7.004000186920166	-52.563480377197266
7.007999897003174	-52.313236236572266
7.012000083923340	-52.728275299072266
7.015999794006348	-53.070072174072266
7.019999980926514	-52.868656158447266
7.024000167846680	-53.259281158447266
7.027999877929688	-53.735355377197266
7.032000064849854	-53.649906158447266
7.035999774932861	-53.472904205322266
7.039999961853027	-53.515628814697266
7.044000148773193	-53.637699127197266
7.047999858856201	-53.161624908447266
7.052000045776367	-52.807621002197266
7.056000232696533	-53.094486236572266
7.059999942779541	-53.033451080322266
7.064000129699707	-52.868656158447266
7.067999839782715	-52.960208892822266
7.072000026702881	-53.417972564697266
7.076000213623047	-53.808597564697266
7.079999923706055	-53.399662017822266
7.084000110626221	-53.332523345947266
7.087999820709229	-53.778079986572266
7.092000007629395	-53.833011627197266
7.096000194549561	-53.533939361572266
7.099999904632568	-53.564456939697266
7.104000091552734	-53.906253814697266
7.107999801635742	-54.058841705322266
7.111999988555908	-53.833011627197266
7.116000175476074	-54.003910064697266
7.119999885559082	-54.492191314697266
7.124000072479248	-54.638675689697266
7.127999782562256	-54.254154205322266
7.131999969482422	-54.260257720947266
7.136000156402588	-54.907230377197266
7.139999866485596	-54.638675689697266
7.144000053405762	-54.119876861572266
7.147999763488770	-54.272464752197266
7.151999950408936	-54.650882720947266
7.156000137329102	-54.632572174072266
7.159999847412109	-54.235843658447266
7.164000034332275	-54.492191314697266
7.168000221252441	-55.108646392822266
7.171999931335449	-54.888919830322266
7.176000118255615	-54.693607330322266
7.179999828338623	-55.169681549072266
7.184000015258789	-55.499271392822266
7.188000202178955	-55.120853424072266
7.191999912261963	-54.779056549072266
7.196000099182129	-55.163578033447266
7.199999809265137	-55.249027252197266
7.203999996185303	-54.803470611572266
7.208000183105469	-54.772953033447266
7.211999893188477	-55.114749908447266
7.216000080108643	-55.493167877197266
7.219999790191650	-55.426029205322266
7.223999977111816	-55.401615142822266
7.228000164031982	-55.725101470947266
7.231999874114990	-55.725101470947266
7.236000061035156	-55.242923736572266
7.239999771118164	-55.206302642822266
7.243999958038330	-55.541996002197266
7.248000144958496	-55.322269439697266
7.251999855041504	-54.895023345947266
7.256000041961670	-55.352787017822266
7.260000228881836	-55.853275299072266
7.263999938964844	-55.773929595947266
7.268000125885010	-56.024173736572266
7.271999835968018	-56.298831939697266
7.276000022888184	-56.469730377197266
7.280000209808350	-56.262210845947266
7.283999919891357	-56.109622955322266
7.288000106811523	-56.121829986572266
7.291999816894531	-56.054691314697266
7.296000003814697	-55.725101470947266
7.300000190734863	-55.670169830322266
7.303999900817871	-55.938724517822266
7.308000087738037	-56.201175689697266
7.311999797821045	-56.182865142822266
7.315999984741211	-56.311038970947266
7.320000171661377	-56.646732330322266
7.323999881744385	-56.683353424072266
7.328000068664551	-56.280521392822266
7.331999778747559	-56.268314361572266
7.335999965667725	-56.628421783447266
7.340000152587891	-56.323246002197266
7.343999862670898	-55.920413970947266
7.348000049591065	-56.115726470947266
7.352000236511231	-56.506351470947266
7.355999946594238	-56.433109283447266
7.360000133514404	-56.292728424072266
7.363999843597412	-56.707767486572266
7.368000030517578	-56.915287017822266
7.372000217437744	-56.665042877197266
7.375999927520752	-56.494144439697266
7.380000114440918	-56.683353424072266
7.383999824523926	-57.012943267822266
7.388000011444092	-56.500247955322266
7.392000198364258	-56.213382720947266
7.395999908447266	-56.738285064697266
7.400000095367432	-56.939701080322266
7.403999805450440	-56.561283111572266
7.407999992370606	-56.597904205322266
7.412000179290772	-56.829837799072266
7.415999889373779	-56.805423736572266
7.420000076293945	-56.597904205322266
7.423999786376953	-57.006839752197266
7.427999973297119	-57.293704986572266
7.432000160217285	-57.348636627197266
7.435999870300293	-57.031253814697266
7.440000057220459	-56.890872955322266
7.443999767303467	-57.342533111572266
7.447999954223633	-57.269290924072266
7.452000141143799	-56.896976470947266
7.455999851226807	-57.220462799072266
7.460000038146973	-57.635501861572266
7.464000225067139	-57.635501861572266
7.467999935150147	-57.452396392822266
7.472000122070313	-57.745365142822266
7.475999832153320	-58.062747955322266
7.480000019073486	-57.696537017822266
7.484000205993652	-57.507328033447266
7.487999916076660	-57.403568267822266
7.492000102996826	-57.470706939697266
7.495999813079834	-57.281497955322266
7.500000000000000	-57.092288970947266
7.504000186920166	-57.580570220947266
7.507999897003174	-57.873538970947266
7.512000083923340	-57.696537017822266
7.515999794006348	-57.995609283447266
7.519999980926514	-58.044437408447266
7.524000167846680	-57.952884674072266
7.527999877929688	-57.818607330322266
7.532000064849854	-57.562259674072266
7.535999774932861	-57.623294830322266
7.539999961853027	-57.427982330322266
7.544000148773193	-57.171634674072266
7.547999858856201	-57.324222564697266
7.552000045776367	-57.769779205322266
7.556000232696533	-58.093265533447266
7.559999942779541	-57.763675689697266
7.564000129699707	-58.062747955322266
7.567999839782715	-58.459476470947266
7.572000026702881	-58.392337799072266
7.576000213623047	-58.465579986572266
7.579999923706055	-58.441165924072266
7.584000110626221	-58.306888580322266
7.587999820709229	-57.958988189697266
7.592000007629395	-57.495121002197266
7.596000194549561	-57.904056549072266
7.599999904632568	-58.190921783447266
7.604000091552734	-57.806400299072266
7.607999801635742	-57.659915924072266
7.611999988555908	-58.007816314697266
7.616000175476074	-58.325199127197266
7.619999885559082	-57.781986236572266
7.624000072479248	-57.745365142822266
7.627999782562256	-58.435062408447266
7.631999969482422	-58.197025299072266
7.636000156402588	-57.672122955322266
7.639999866485596	-57.733158111572266
7.644000053405762	-58.099369049072266
7.647999763488770	-58.203128814697266
7.651999950408936	-57.727054595947266
7.656000137329102	-58.007816314697266
7.659999847412109	-58.605960845947266
7.664000034332275	-58.404544830322266
7.668000221252441	-58.190921783447266
7.671999931335449	-58.496097564697266
7.676000118255615	-58.947757720947266
7.679999828338623	-58.563236236572266
7.684000015258789	-57.989505767822266
7.688000202178955	-58.288578033447266
7.691999912261963	-58.557132720947266
7.696000099182129	-58.306888580322266
7.699999809265137	-58.050540924072266
7.703999996185303	-58.374027252197266
7.708000183105469	-58.984378814697266
7.711999893188477	-58.630374908447266
7.716000080108643	-58.502201080322266
7.719999790191650	-59.039310455322266
7.723999977111816	-58.880619049072266
7.728000164031982	-58.551029205322266
7.731999874114990	-58.392337799072266
7.736000061035156	-58.422855377197266
7.739999771118164	-58.367923736572266
7.743999958038330	-57.751468658447266
7.748000144958496	-57.818607330322266
7.751999855041504	-58.422855377197266
7.756000041961670	-58.599857330322266
7.760000228881836	-58.599857330322266
7.763999938964844	-58.721927642822266
7.768000125885010	-59.161380767822266
7.771999835968018	-59.069828033447266
7.776000022888184	-58.660892486572266
7.780000209808350	-58.843997955322266
7.783999919891357	-58.929447174072266
7.788000106811523	-58.789066314697266
7.791999816894531	-58.795169830322266
7.796000003814697	-58.935550689697266
7.800000190734863	-59.454349517822266
7.803999900817871	-59.259037017822266
7.808000087738037	-59.240726470947266
7.811999797821045	-59.649662017822266
7.815999984741211	-59.576419830322266
7.820000171661377	-59.228519439697266
7.823999881744385	-59.118656158447266
7.828000068664551	-59.265140533447266
7.831999778747559	-59.350589752197266
7.835999965667725	-58.874515533447266
7.840000152587891	-58.978275299072266
7.843999862670898	-59.307865142822266
7.848000049591065	-59.326175689697266
7.852000236511231	-59.161380767822266
7.855999946594238	-59.051517486572266
7.860000133514404	-59.594730377197266
7.863999843597412	-59.490970611572266
7.868000030517578	-58.953861236572266
7.872000217437744	-59.277347564697266
7.875999927520752	-59.515384674072266
7.880000114440918	-59.027103424072266
7.883999824523926	-58.703617095947266
7.888000011444092	-59.008792877197266
7.892000198364258	-59.368900299072266
7.895999908447266	-58.898929595947266
7.900000095367432	-58.862308502197266
7.903999805450440	-59.301761627197266
7.907999992370606	-59.539798736572266
7.912000179290772	-59.124759674072266
7.915999889373779	-58.648685455322266
7.920000076293945	-59.271244049072266
7.923999786376953	-59.509281158447266
7.927999973297119	-58.697513580322266
7.932000160217285	-58.728031158447266
7.935999870300293	-59.094242095947266
7.940000057220459	-59.124759674072266
7.943999767303467	-58.801273345947266
7.947999954223633	-59.094242095947266
7.952000141143799	-59.783939361572266
7.955999851226807	-59.680179595947266
7.960000038146973	-59.466556549072266
7.964000225067139	-59.826663970947266
7.967999935150147	-59.954837799072266
7.972000122070313	-59.759525299072266
7.975999832153320	-59.320072174072266
7.980000019073486	-59.252933502197266
7.984000205993652	-59.515384674072266
7.987999916076660	-59.344486236572266
7.992000102996826	-59.405521392822266
7.995999813079834	-59.552005767822266
[truncated: 3,001 more rows]
