# Supplementary material for: Small Size of Recorded Neuronal Structures Confines the Accuracy in Direct Axonal Voltage Measurements
Source: eNeuro. 2021 Aug 2;8(4):ENEURO.0059-21.2021. doi: 10.1523/ENEURO.0059-21.2021 (PMC8342265; doi:10.1523/ENEURO.0059-21.2021)
Supplement: Extended Data 1 — NEURON codes producing data shown in Figures 2, 5, 8. Download Extended Data 1, ZIP file. [file enu-eN-NWR-0059-21-s01.zip › realistic amplifier model/3_real experiment reconstruction/AP_generator/real data/6o5_3.dat]

0.000000000000000	-83.551033020019531
0.004000000189990	-83.319099426269531
0.008000000379980	-83.551033020019531
0.012000000104308	-83.953865051269531
0.016000000759959	-83.648689270019531
0.019999999552965	-83.551033020019531
0.024000000208616	-83.905036926269531
0.028000000864267	-83.996589660644531
0.032000001519918	-83.770759582519531
0.035999998450279	-83.306892395019531
0.039999999105930	-83.569343566894531
0.043999999761581	-83.905036926269531
0.048000000417233	-83.276374816894531
0.052000001072884	-83.270271301269531
0.056000001728535	-83.544929504394531
0.059999998658895	-83.489997863769531
0.064000003039837	-83.300788879394531
0.068000003695488	-83.288581848144531
0.071999996900558	-83.587654113769531
0.075999997556210	-83.660896301269531
0.079999998211861	-83.294685363769531
0.083999998867512	-83.398445129394531
0.087999999523163	-83.660896301269531
0.092000000178814	-83.709724426269531
0.096000000834465	-83.276374816894531
0.100000001490116	-83.258064270019531
0.104000002145767	-83.941658020019531
0.108000002801418	-83.728034973144531
0.112000003457069	-83.483894348144531
0.115999996662140	-83.959968566894531
0.119999997317791	-84.240730285644531
0.123999997973442	-83.966072082519531
0.128000006079674	-83.538825988769531
0.131999999284744	-83.654792785644531
0.136000007390976	-83.856208801269531
0.140000000596046	-83.526618957519531
0.143999993801117	-83.325202941894531
0.148000001907349	-83.636482238769531
0.151999995112419	-83.984382629394531
0.156000003218651	-83.770759582519531
0.159999996423721	-83.679206848144531
0.164000004529953	-84.198005676269531
0.167999997735024	-84.173591613769531
0.172000005841255	-83.715827941894531
0.175999999046326	-83.734138488769531
0.180000007152557	-83.764656066894531
0.184000000357628	-83.715827941894531
0.187999993562698	-83.276374816894531
0.192000001668930	-83.258064270019531
0.195999994874001	-83.923347473144531
0.200000002980232	-83.813484191894531
0.203999996185303	-83.575447082519531
0.208000004291534	-83.947761535644531
0.211999997496605	-84.228523254394531
0.216000005602837	-83.959968566894531
0.219999998807907	-83.673103332519531
0.224000006914139	-83.966072082519531
0.228000000119209	-84.399421691894531
0.231999993324280	-84.185798645019531
0.236000001430511	-83.990486145019531
0.239999994635582	-84.149177551269531
0.244000002741814	-84.204109191894531
0.247999995946884	-83.691413879394531
0.252000004053116	-83.410652160644531
0.256000012159348	-84.039314270019531
0.259999990463257	-84.014900207519531
0.263999998569489	-83.349617004394531
0.268000006675720	-83.349617004394531
0.272000014781952	-83.789070129394531
0.275999993085861	-83.758552551269531
0.280000001192093	-83.343513488769531
0.284000009298325	-83.544929504394531
0.287999987602234	-83.972175598144531
0.291999995708466	-83.721931457519531
0.296000003814697	-83.599861145019531
0.300000011920929	-83.880622863769531
0.303999990224838	-84.173591613769531
0.307999998331070	-84.063728332519531
0.312000006437302	-83.715827941894531
0.316000014543533	-83.984382629394531
0.319999992847443	-84.295661926269531
0.324000000953674	-83.941658020019531
0.328000009059906	-83.642585754394531
0.331999987363815	-83.819587707519531
0.335999995470047	-84.112556457519531
0.340000003576279	-83.679206848144531
0.344000011682510	-83.489997863769531
0.347999989986420	-83.862312316894531
0.351999998092651	-84.033210754394531
0.356000006198883	-83.844001770019531
0.360000014305115	-84.033210754394531
0.363999992609024	-84.332283020019531
0.368000000715256	-84.405525207519531
0.372000008821487	-83.953865051269531
0.375999987125397	-83.862312316894531
0.379999995231628	-83.996589660644531
0.384000003337860	-83.715827941894531
0.388000011444092	-83.477790832519531
0.391999989748001	-83.526618957519531
0.395999997854233	-83.825691223144531
0.400000005960464	-83.984382629394531
0.404000014066696	-83.740242004394531
0.407999992370605	-83.752449035644531
0.412000000476837	-83.917243957519531
0.416000008583069	-83.709724426269531
0.419999986886978	-83.502204895019531
0.423999994993210	-83.435066223144531
0.428000003099442	-83.557136535644531
0.432000011205673	-83.227546691894531
0.435999989509583	-83.111579895019531
0.439999997615814	-83.471687316894531
0.444000005722046	-83.734138488769531
0.448000013828278	-83.795173645019531
0.451999992132187	-83.990486145019531
0.456000000238419	-84.179695129394531
0.460000008344650	-84.295661926269531
0.463999986648560	-84.021003723144531
0.467999994754791	-83.801277160644531
0.472000002861023	-84.021003723144531
0.476000010967255	-84.039314270019531
0.479999989271164	-83.599861145019531
0.483999997377396	-83.557136535644531
0.488000005483627	-83.807380676269531
0.492000013589859	-83.844001770019531
0.495999991893768	-83.673103332519531
0.500000000000000	-83.917243957519531
0.504000008106232	-84.320075988769531
0.508000016212463	-84.210212707519531
0.512000024318695	-83.831794738769531
0.515999972820282	-83.892829895019531
0.519999980926514	-84.136970520019531
0.523999989032745	-83.837898254394531
0.527999997138977	-83.374031066894531
0.532000005245209	-83.673103332519531
0.536000013351440	-84.075935363769531
0.540000021457672	-83.734138488769531
0.544000029563904	-83.587654113769531
0.547999978065491	-83.959968566894531
0.551999986171722	-84.228523254394531
0.555999994277954	-83.923347473144531
0.560000002384186	-83.660896301269531
0.564000010490417	-83.966072082519531
0.568000018596649	-83.856208801269531
0.572000026702881	-83.081062316894531
0.575999975204468	-83.093269348144531
0.579999983310699	-83.453376770019531
0.583999991416931	-83.435066223144531
0.587999999523163	-83.026130676269531
0.592000007629395	-83.245857238769531
0.596000015735626	-83.782966613769531
0.600000023841858	-83.758552551269531
0.603999972343445	-83.673103332519531
0.607999980449677	-83.850105285644531
0.611999988555908	-84.289558410644531
0.615999996662140	-84.399421691894531
0.620000004768372	-83.728034973144531
0.624000012874603	-83.642585754394531
0.628000020980835	-84.002693176269531
0.632000029087067	-83.660896301269531
0.635999977588654	-83.337409973144531
0.639999985694885	-83.563240051269531
0.643999993801117	-84.082038879394531
0.648000001907349	-83.923347473144531
0.652000010013580	-83.813484191894531
0.656000018119812	-84.313972473144531
0.660000026226044	-84.295661926269531
0.663999974727631	-84.008796691894531
0.667999982833862	-83.813484191894531
0.671999990940094	-83.691413879394531
0.675999999046326	-83.837898254394531
0.680000007152557	-83.483894348144531
0.684000015258789	-83.355720520019531
0.688000023365021	-83.758552551269531
0.691999971866608	-83.868415832519531
0.695999979972839	-83.789070129394531
0.699999988079071	-83.935554504394531
0.703999996185303	-84.289558410644531
0.708000004291534	-84.313972473144531
0.712000012397766	-83.752449035644531
0.716000020503998	-83.795173645019531
0.720000028610229	-83.978279113769531
0.723999977111816	-83.575447082519531
0.727999985218048	-83.312995910644531
0.731999993324280	-83.544929504394531
0.736000001430511	-83.966072082519531
0.740000009536743	-83.276374816894531
0.744000017642975	-83.068855285644531
0.748000025749207	-83.819587707519531
0.751999974250793	-83.917243957519531
0.755999982357025	-83.538825988769531
0.759999990463257	-83.471687316894531
0.763999998569489	-83.709724426269531
0.768000006675720	-83.929450988769531
0.772000014781952	-83.483894348144531
0.776000022888184	-83.477790832519531
0.779999971389771	-83.984382629394531
0.783999979496002	-83.880622863769531
0.787999987602234	-83.551033020019531
0.791999995708466	-83.654792785644531
0.796000003814697	-84.191902160644531
0.800000011920929	-84.112556457519531
0.804000020027161	-83.758552551269531
0.808000028133392	-84.191902160644531
0.811999976634979	-84.436042785644531
0.815999984741211	-84.259040832519531
0.819999992847443	-83.825691223144531
0.824000000953674	-83.630378723144531
0.828000009059906	-84.002693176269531
0.832000017166138	-83.795173645019531
0.836000025272369	-83.502204895019531
0.839999973773956	-83.880622863769531
0.843999981880188	-84.161384582519531
0.847999989986420	-84.100349426269531
0.851999998092651	-83.831794738769531
0.856000006198883	-84.149177551269531
0.860000014305115	-84.503181457519531
0.864000022411346	-84.002693176269531
0.867999970912933	-83.752449035644531
0.871999979019165	-83.880622863769531
0.875999987125397	-83.880622863769531
0.879999995231628	-83.569343566894531
0.884000003337860	-83.349617004394531
0.888000011444092	-83.844001770019531
0.892000019550323	-84.112556457519531
0.896000027656555	-83.844001770019531
0.899999976158142	-84.167488098144531
0.903999984264374	-84.393318176269531
0.907999992370605	-84.155281066894531
0.912000000476837	-83.605964660644531
0.916000008583069	-83.349617004394531
0.920000016689301	-83.618171691894531
0.924000024795532	-83.557136535644531
0.927999973297119	-83.276374816894531
0.931999981403351	-83.435066223144531
0.935999989509583	-84.063728332519531
0.939999997615814	-84.173591613769531
0.944000005722046	-83.923347473144531
0.948000013828278	-84.344490051269531
0.952000021934509	-84.710700988769531
0.955999970436096	-84.021003723144531
0.959999978542328	-83.892829895019531
0.963999986648560	-84.094245910644531
0.967999994754791	-83.996589660644531
0.972000002861023	-83.685310363769531
0.976000010967255	-83.526618957519531
0.980000019073486	-83.941658020019531
0.984000027179718	-84.051521301269531
0.987999975681305	-83.874519348144531
0.991999983787537	-84.088142395019531
0.995999991893768	-84.344490051269531
1.000000000000000	-84.271247863769531
1.003999948501587	-83.874519348144531
1.008000016212463	-83.850105285644531
1.011999964714050	-84.301765441894531
1.016000032424927	-84.008796691894531
1.019999980926514	-83.636482238769531
1.024000048637390	-83.795173645019531
1.027999997138977	-84.100349426269531
1.031999945640564	-84.112556457519531
1.036000013351440	-83.758552551269531
1.039999961853027	-83.966072082519531
1.044000029563904	-84.332283020019531
1.047999978065491	-84.051521301269531
1.052000045776367	-83.947761535644531
1.055999994277954	-84.106452941894531
1.059999942779541	-84.326179504394531
1.064000010490418	-83.959968566894531
1.067999958992004	-83.526618957519531
1.072000026702881	-83.813484191894531
1.075999975204468	-83.886726379394531
1.080000042915344	-83.386238098144531
1.083999991416931	-83.135993957519531
1.088000059127808	-83.520515441894531
1.092000007629395	-84.100349426269531
1.095999956130981	-83.752449035644531
1.100000023841858	-83.673103332519531
1.103999972343445	-84.222419738769531
1.108000040054321	-84.124763488769531
1.111999988555908	-83.813484191894531
1.116000056266785	-83.691413879394531
1.120000004768372	-83.789070129394531
1.123999953269959	-83.697517395019531
1.128000020980835	-83.502204895019531
1.131999969482422	-83.709724426269531
1.136000037193298	-84.075935363769531
1.139999985694885	-84.222419738769531
1.144000053405762	-84.216316223144531
1.148000001907349	-84.216316223144531
1.151999950408936	-84.509284973144531
1.156000018119812	-84.252937316894531
1.159999966621399	-83.709724426269531
1.164000034332275	-83.666999816894531
1.167999982833862	-83.892829895019531
1.172000050544739	-83.752449035644531
1.175999999046326	-83.569343566894531
1.179999947547913	-83.905036926269531
1.184000015258789	-84.301765441894531
1.187999963760376	-84.112556457519531
1.192000031471252	-84.198005676269531
1.195999979972839	-84.497077941894531
1.200000047683716	-84.356697082519531
1.203999996185303	-83.935554504394531
1.207999944686890	-83.850105285644531
1.212000012397766	-84.051521301269531
1.215999960899353	-83.911140441894531
1.220000028610230	-83.630378723144531
1.223999977111816	-83.929450988769531
1.228000044822693	-84.259040832519531
1.231999993324280	-84.204109191894531
1.235999941825867	-84.033210754394531
1.240000009536743	-84.179695129394531
1.243999958038330	-84.466560363769531
1.248000025749207	-84.454353332519531
1.251999974250794	-84.399421691894531
1.256000041961670	-84.619148254394531
1.259999990463257	-84.741218566894531
1.264000058174133	-84.106452941894531
1.268000006675720	-83.605964660644531
1.271999955177307	-83.892829895019531
1.276000022888184	-84.033210754394531
1.279999971389771	-83.551033020019531
1.284000039100647	-83.605964660644531
1.287999987602234	-83.972175598144531
1.292000055313110	-84.057624816894531
1.296000003814697	-83.850105285644531
1.299999952316284	-83.850105285644531
1.304000020027161	-84.118659973144531
1.307999968528748	-84.350593566894531
1.312000036239624	-83.734138488769531
1.315999984741211	-83.435066223144531
1.320000052452087	-83.972175598144531
1.324000000953674	-83.911140441894531
1.327999949455261	-83.599861145019531
1.332000017166138	-83.947761535644531
1.335999965667725	-84.332283020019531
1.340000033378601	-84.283454895019531
1.343999981880188	-84.088142395019531
1.348000049591065	-84.185798645019531
1.351999998092651	-84.509284973144531
1.355999946594238	-84.082038879394531
1.360000014305115	-83.544929504394531
1.363999962806702	-83.563240051269531
1.368000030517578	-83.862312316894531
1.371999979019165	-83.685310363769531
1.376000046730042	-83.416755676269531
1.379999995231628	-83.953865051269531
1.383999943733215	-84.252937316894531
1.388000011444092	-84.082038879394531
1.391999959945679	-84.100349426269531
1.396000027656555	-84.143074035644531
1.399999976158142	-84.265144348144531
1.404000043869019	-83.813484191894531
1.407999992370606	-83.502204895019531
1.411999940872192	-83.758552551269531
1.416000008583069	-83.813484191894531
1.419999957084656	-83.508308410644531
1.424000024795532	-83.477790832519531
1.427999973297119	-83.752449035644531
1.432000041007996	-83.953865051269531
1.435999989509583	-83.648689270019531
1.440000057220459	-83.862312316894531
1.444000005722046	-84.027107238769531
1.447999954223633	-83.850105285644531
1.452000021934509	-83.728034973144531
1.455999970436096	-83.654792785644531
1.460000038146973	-83.856208801269531
1.463999986648560	-83.746345520019531
1.468000054359436	-83.581550598144531
1.472000002861023	-84.045417785644531
1.475999951362610	-84.289558410644531
1.480000019073486	-84.045417785644531
1.483999967575073	-83.959968566894531
1.488000035285950	-84.204109191894531
1.491999983787537	-84.344490051269531
1.496000051498413	-83.734138488769531
1.500000000000000	-83.685310363769531
1.503999948501587	-84.063728332519531
1.508000016212463	-83.813484191894531
1.511999964714050	-83.483894348144531
1.516000032424927	-83.447273254394531
1.519999980926514	-83.819587707519531
1.524000048637390	-83.880622863769531
1.527999997138977	-83.575447082519531
1.531999945640564	-83.874519348144531
1.536000013351440	-84.179695129394531
1.539999961853027	-84.057624816894531
1.544000029563904	-83.917243957519531
1.547999978065491	-83.990486145019531
1.552000045776367	-84.313972473144531
1.555999994277954	-83.966072082519531
1.559999942779541	-83.471687316894531
1.564000010490418	-83.709724426269531
1.567999958992004	-83.972175598144531
1.572000026702881	-83.697517395019531
1.575999975204468	-83.441169738769531
1.580000042915344	-83.844001770019531
1.583999991416931	-84.265144348144531
1.588000059127808	-83.880622863769531
1.592000007629395	-83.734138488769531
1.595999956130981	-83.685310363769531
1.600000023841858	-83.386238098144531
1.603999972343445	-83.264167785644531
1.608000040054321	-82.971199035644531
1.611999988555908	-83.081062316894531
1.616000056266785	-83.483894348144531
1.620000004768372	-83.258064270019531
1.623999953269959	-83.410652160644531
1.628000020980835	-84.051521301269531
1.631999969482422	-84.173591613769531
1.636000037193298	-84.039314270019531
1.639999985694885	-84.021003723144531
1.644000053405762	-84.320075988769531
1.648000001907349	-84.008796691894531
1.651999950408936	-83.538825988769531
1.656000018119812	-83.575447082519531
1.659999966621399	-83.709724426269531
1.664000034332275	-83.795173645019531
1.667999982833862	-83.752449035644531
1.672000050544739	-83.856208801269531
1.675999999046326	-84.295661926269531
1.679999947547913	-84.057624816894531
1.684000015258789	-84.045417785644531
1.687999963760376	-84.246833801269531
1.692000031471252	-84.149177551269531
1.695999979972839	-83.898933410644531
1.700000047683716	-83.642585754394531
1.703999996185303	-83.813484191894531
1.707999944686890	-83.868415832519531
1.712000012397766	-83.575447082519531
1.715999960899353	-83.666999816894531
1.720000028610230	-83.905036926269531
1.723999977111816	-84.057624816894531
1.728000044822693	-83.782966613769531
1.731999993324280	-83.709724426269531
1.735999941825867	-84.289558410644531
1.740000009536743	-83.984382629394531
1.743999958038330	-83.563240051269531
1.748000025749207	-83.789070129394531
1.751999974250794	-83.923347473144531
1.756000041961670	-83.752449035644531
1.759999990463257	-83.172615051269531
1.764000058174133	-83.068855285644531
1.768000006675720	-83.496101379394531
1.771999955177307	-83.282478332519531
1.776000022888184	-83.148200988769531
1.779999971389771	-83.447273254394531
1.784000039100647	-84.075935363769531
1.787999987602234	-83.972175598144531
1.792000055313110	-83.557136535644531
1.796000003814697	-84.075935363769531
1.799999952316284	-84.283454895019531
1.804000020027161	-83.612068176269531
1.807999968528748	-83.648689270019531
1.812000036239624	-83.892829895019531
1.815999984741211	-84.014900207519531
1.820000052452087	-83.709724426269531
1.824000000953674	-83.770759582519531
1.827999949455261	-84.338386535644531
1.832000017166138	-84.332283020019531
1.835999965667725	-84.069831848144531
1.840000033378601	-84.063728332519531
1.843999981880188	-84.320075988769531
1.848000049591065	-84.143074035644531
1.851999998092651	-83.416755676269531
1.855999946594238	-83.380134582519531
1.860000014305115	-83.850105285644531
1.863999962806702	-83.746345520019531
1.868000030517578	-83.563240051269531
1.871999979019165	-83.715827941894531
1.876000046730042	-84.301765441894531
1.879999995231628	-84.252937316894531
1.883999943733215	-83.874519348144531
1.888000011444092	-84.118659973144531
1.891999959945679	-84.210212707519531
1.896000027656555	-83.599861145019531
1.899999976158142	-83.300788879394531
1.904000043869019	-83.496101379394531
1.907999992370606	-83.758552551269531
1.911999940872192	-83.557136535644531
1.916000008583069	-83.654792785644531
1.919999957084656	-84.014900207519531
1.924000024795532	-84.234626770019531
1.927999973297119	-84.039314270019531
1.932000041007996	-83.728034973144531
1.935999989509583	-83.813484191894531
1.940000057220459	-83.673103332519531
1.944000005722046	-83.013923645019531
1.947999954223633	-83.178718566894531
1.952000021934509	-83.526618957519531
1.955999970436096	-83.312995910644531
1.960000038146973	-83.184822082519531
1.963999986648560	-83.587654113769531
1.968000054359436	-83.947761535644531
1.972000002861023	-83.764656066894531
1.975999951362610	-83.673103332519531
1.980000019073486	-84.002693176269531
1.983999967575073	-84.216316223144531
1.988000035285950	-83.886726379394531
1.991999983787537	-83.575447082519531
1.996000051498413	-83.837898254394531
2.000000000000000	-83.966072082519531
2.003999948501587	-83.459480285644531
2.007999897003174	-83.477790832519531
2.012000083923340	-83.886726379394531
2.016000032424927	-83.886726379394531
2.019999980926514	-83.605964660644531
2.023999929428101	-83.764656066894531
2.028000116348267	-84.118659973144531
2.032000064849854	-84.265144348144531
2.036000013351440	-83.764656066894531
2.039999961853027	-83.752449035644531
2.043999910354614	-84.118659973144531
2.048000097274780	-83.837898254394531
2.052000045776367	-83.276374816894531
2.055999994277954	-83.441169738769531
2.059999942779541	-83.862312316894531
2.063999891281128	-83.782966613769531
2.068000078201294	-83.508308410644531
2.072000026702881	-83.898933410644531
2.075999975204468	-84.240730285644531
2.079999923706055	-84.118659973144531
2.084000110626221	-83.917243957519531
2.088000059127808	-83.813484191894531
2.092000007629395	-83.874519348144531
2.095999956130981	-83.563240051269531
2.099999904632568	-83.001716613769531
2.104000091552734	-83.227546691894531
2.108000040054321	-83.337409973144531
2.111999988555908	-82.952888488769531
2.115999937057495	-83.154304504394531
2.119999885559082	-83.624275207519531
2.124000072479248	-83.856208801269531
2.128000020980835	-83.612068176269531
2.131999969482422	-83.514411926269531
2.135999917984009	-83.746345520019531
2.140000104904175	-83.697517395019531
2.144000053405762	-83.325202941894531
2.148000001907349	-83.203132629394531
2.151999950408936	-83.581550598144531
2.155999898910523	-83.801277160644531
2.160000085830689	-83.502204895019531
2.164000034332275	-83.789070129394531
2.167999982833862	-84.271247863769531
2.171999931335449	-84.143074035644531
2.176000118255615	-83.898933410644531
2.180000066757202	-83.953865051269531
2.184000015258789	-84.271247863769531
2.187999963760376	-83.844001770019531
2.191999912261963	-83.398445129394531
2.196000099182129	-83.691413879394531
2.200000047683716	-83.825691223144531
2.203999996185303	-83.551033020019531
2.207999944686890	-83.593757629394531
2.211999893188477	-83.996589660644531
2.216000080108643	-84.094245910644531
2.220000028610230	-83.856208801269531
2.223999977111816	-84.008796691894531
2.227999925613403	-84.271247863769531
2.232000112533569	-84.075935363769531
2.236000061035156	-83.850105285644531
2.240000009536743	-83.630378723144531
2.243999958038330	-83.892829895019531
2.247999906539917	-83.886726379394531
2.252000093460083	-83.374031066894531
2.256000041961670	-83.551033020019531
2.259999990463257	-84.112556457519531
2.263999938964844	-83.911140441894531
2.267999887466431	-83.648689270019531
2.272000074386597	-84.051521301269531
2.276000022888184	-84.387214660644531
2.279999971389771	-84.063728332519531
2.283999919891357	-83.886726379394531
2.288000106811523	-84.411628723144531
2.292000055313110	-84.606941223144531
2.296000003814697	-84.094245910644531
2.299999952316284	-83.477790832519531
2.303999900817871	-83.648689270019531
2.308000087738037	-84.210212707519531
2.312000036239624	-83.844001770019531
2.315999984741211	-83.703620910644531
2.319999933242798	-84.265144348144531
2.323999881744385	-84.399421691894531
2.328000068664551	-83.972175598144531
2.332000017166138	-83.734138488769531
2.335999965667725	-83.905036926269531
2.339999914169312	-84.008796691894531
2.344000101089478	-83.477790832519531
2.348000049591065	-83.404548645019531
2.351999998092651	-83.917243957519531
2.355999946594238	-84.088142395019531
2.359999895095825	-83.953865051269531
2.364000082015991	-84.021003723144531
2.368000030517578	-84.558113098144531
2.371999979019165	-84.307868957519531
2.375999927520752	-83.850105285644531
2.380000114440918	-84.045417785644531
2.384000062942505	-84.118659973144531
2.388000011444092	-83.734138488769531
2.391999959945679	-83.453376770019531
2.395999908447266	-83.428962707519531
2.400000095367432	-84.039314270019531
2.404000043869019	-83.947761535644531
2.407999992370606	-83.715827941894531
2.411999940872192	-84.149177551269531
2.415999889373779	-84.515388488769531
2.420000076293945	-84.136970520019531
2.424000024795532	-83.789070129394531
2.427999973297119	-84.179695129394531
2.431999921798706	-84.185798645019531
2.436000108718872	-83.502204895019531
2.440000057220459	-83.654792785644531
2.444000005722046	-83.941658020019531
2.447999954223633	-83.691413879394531
2.451999902725220	-83.276374816894531
2.456000089645386	-83.380134582519531
2.460000038146973	-84.088142395019531
2.463999986648560	-83.972175598144531
2.467999935150147	-83.532722473144531
2.471999883651733	-83.984382629394531
2.476000070571899	-84.375007629394531
2.480000019073486	-84.240730285644531
2.483999967575073	-83.850105285644531
2.487999916076660	-84.057624816894531
2.492000102996826	-84.411628723144531
2.496000051498413	-83.789070129394531
2.500000000000000	-83.728034973144531
2.503999948501587	-84.228523254394531
2.507999897003174	-84.533699035644531
2.512000083923340	-84.271247863769531
2.516000032424927	-84.069831848144531
2.519999980926514	-84.667976379394531
2.523999929428101	-84.753425598144531
2.528000116348267	-84.039314270019531
2.532000064849854	-84.118659973144531
2.536000013351440	-84.143074035644531
2.539999961853027	-84.075935363769531
2.543999910354614	-83.715827941894531
2.548000097274780	-83.612068176269531
2.552000045776367	-84.210212707519531
2.555999994277954	-84.375007629394531
2.559999942779541	-84.179695129394531
2.563999891281128	-84.295661926269531
2.568000078201294	-84.649665832519531
2.572000026702881	-84.594734191894531
2.575999975204468	-83.868415832519531
2.579999923706055	-84.051521301269531
2.584000110626221	-84.368904113769531
2.588000059127808	-83.764656066894531
2.592000007629395	-83.551033020019531
2.595999956130981	-83.801277160644531
2.599999904632568	-84.124763488769531
2.604000091552734	-84.167488098144531
2.608000040054321	-83.880622863769531
2.611999988555908	-84.936531066894531
2.615999937057495	-94.708259582519531
2.619999885559082	-95.587165832519531
2.624000072479248	-94.512947082519531
2.628000020980835	-93.481452941894531
2.631999969482422	-92.108161926269531
2.635999917984009	-90.222175598144531
2.640000104904175	-88.934333801269531
2.644000053405762	-88.476570129394531
2.648000001907349	-87.963874816894531
2.651999950408936	-87.469490051269531
2.655999898910523	-87.530525207519531
2.660000085830689	-87.762458801269531
2.664000034332275	-87.695320129394531
2.667999982833862	-87.213142395019531
2.671999931335449	-87.481697082519531
2.676000118255615	-87.805183410644531
2.680000066757202	-87.457283020019531
2.684000015258789	-87.200935363769531
2.687999963760376	-87.445075988769531
2.691999912261963	-87.573249816894531
2.696000099182129	-87.335212707519531
2.700000047683716	-87.274177551269531
2.703999996185303	-87.615974426269531
2.707999944686890	-87.780769348144531
2.711999893188477	-87.591560363769531
2.716000080108643	-87.548835754394531
2.720000028610230	-87.780769348144531
2.723999977111816	-87.872322082519531
2.727999925613403	-87.207038879394531
2.732000112533569	-86.950691223144531
2.736000061035156	-87.316902160644531
2.740000009536743	-87.036140441894531
2.743999958038330	-86.523445129394531
2.747999906539917	-86.682136535644531
2.752000093460083	-87.036140441894531
2.756000041961670	-86.944587707519531
2.759999990463257	-86.828620910644531
2.763999938964844	-86.975105285644531
2.767999887466431	-87.127693176269531
2.772000074386597	-86.810310363769531
2.776000022888184	-86.352546691894531
2.779999971389771	-86.224372863769531
2.783999919891357	-86.163337707519531
2.788000106811523	-85.614021301269531
2.792000055313110	-85.107429504394531
2.796000003814697	-85.449226379394531
2.799999952316284	-85.815437316894531
2.803999900817871	-85.662849426269531
2.808000087738037	-85.705574035644531
2.812000036239624	-85.986335754394531
2.815999984741211	-86.254890441894531
2.819999933242798	-85.870368957519531
2.823999881744385	-85.363777160644531
2.828000068664551	-85.437019348144531
2.832000017166138	-85.424812316894531
2.835999965667725	-85.015876770019531
2.839999914169312	-84.808357238769531
2.844000101089478	-85.064704895019531
2.848000049591065	-85.260017395019531
2.851999998092651	-84.930427551269531
2.855999946594238	-84.838874816894531
2.859999895095825	-85.064704895019531
2.864000082015991	-85.028083801269531
2.868000030517578	-84.570320129394531
2.871999979019165	-84.210212707519531
2.875999927520752	-84.423835754394531
2.880000114440918	-84.332283020019531
2.884000062942505	-83.660896301269531
2.888000011444092	-83.715827941894531
2.891999959945679	-84.130867004394531
2.895999908447266	-83.886726379394531
2.900000095367432	-83.666999816894531
2.904000043869019	-83.905036926269531
2.907999992370606	-84.063728332519531
2.911999940872192	-83.685310363769531
2.915999889373779	-83.459480285644531
2.920000076293945	-83.703620910644531
2.924000024795532	-83.715827941894531
2.927999973297119	-83.062751770019531
2.931999921798706	-82.702644348144531
2.936000108718872	-82.940681457519531
2.940000057220459	-83.032234191894531
2.944000005722046	-82.458503723144531
2.947999954223633	-82.482917785644531
2.951999902725220	-83.068855285644531
2.956000089645386	-82.934577941894531
2.960000038146973	-82.513435363769531
2.963999986648560	-82.531745910644531
2.967999935150147	-82.769783020019531
2.971999883651733	-82.495124816894531
2.976000070571899	-81.835945129394531
2.980000019073486	-81.878669738769531
2.983999967575073	-82.159431457519531
2.987999916076660	-81.549079895019531
2.992000102996826	-81.121833801269531
2.996000051498413	-81.646736145019531
3.000000000000000	-81.988533020019531
3.003999948501587	-81.652839660644531
3.007999897003174	-81.585700988769531
3.012000083923340	-81.970222473144531
3.016000032424927	-81.970222473144531
3.019999980926514	-81.402595520019531
3.023999929428101	-80.926521301269531
3.028000116348267	-80.957038879394531
3.032000064849854	-81.140144348144531
3.036000013351440	-80.529792785644531
3.039999961853027	-80.310066223144531
3.043999910354614	-80.859382629394531
3.048000097274780	-80.902107238769531
3.052000045776367	-80.529792785644531
3.055999994277954	-80.596931457519531
3.059999942779541	-80.804450988769531
3.063999891281128	-80.639656066894531
3.068000078201294	-80.004890441894531
3.072000026702881	-79.901130676269531
3.075999975204468	-80.029304504394531
3.079999923706055	-79.809577941894531
3.084000110626221	-79.431159973144531
3.088000059127808	-79.235847473144531
3.092000007629395	-79.656990051269531
3.095999956130981	-79.638679504394531
3.099999904632568	-79.156501770019531
3.104000091552734	-79.315193176269531
3.108000040054321	-79.559333801269531
3.111999988555908	-79.119880676269531
3.115999937057495	-78.814704895019531
3.119999885559082	-78.912361145019531
3.124000072479248	-79.132087707519531
3.128000020980835	-78.564460754394531
3.131999969482422	-78.302009582519531
3.135999917984009	-78.753669738769531
3.140000104904175	-78.759773254394531
3.144000053405762	-78.405769348144531
3.148000001907349	-78.387458801269531
3.151999950408936	-78.784187316894531
3.155999898910523	-78.808601379394531
3.160000085830689	-78.143318176269531
3.164000034332275	-78.369148254394531
3.167999982833862	-78.503425598144531
3.171999931335449	-78.118904113769531
3.176000118255615	-77.935798645019531
3.180000066757202	-77.789314270019531
3.184000015258789	-77.893074035644531
3.187999963760376	-77.636726379394531
3.191999912261963	-77.215583801269531
3.196000099182129	-77.764900207519531
3.200000047683716	-78.021247863769531
3.203999996185303	-77.734382629394531
3.207999944686890	-77.569587707519531
3.211999893188477	-77.783210754394531
3.216000080108643	-77.838142395019531
3.220000028610230	-77.026374816894531
3.223999977111816	-76.770027160644531
3.227999925613403	-76.947029113769531
3.232000112533569	-76.788337707519531
3.236000061035156	-76.501472473144531
3.240000009536743	-76.385505676269531
3.243999958038330	-76.770027160644531
3.247999906539917	-76.965339660644531
3.252000093460083	-76.477058410644531
3.256000041961670	-76.702888488769531
3.259999990463257	-76.794441223144531
3.263999938964844	-76.403816223144531
3.267999887466431	-75.811775207519531
3.272000074386597	-75.592048645019531
3.276000022888184	-75.958259582519531
3.279999971389771	-75.720222473144531
3.283999919891357	-75.305183410644531
3.288000106811523	-75.616462707519531
3.292000055313110	-75.970466613769531
3.296000003814697	-76.007087707519531
3.299999952316284	-75.836189270019531
3.303999900817871	-76.171882629394531
3.308000087738037	-76.422126770019531
3.312000036239624	-75.799568176269531
3.315999984741211	-75.585945129394531
3.319999933242798	-75.512702941894531
3.323999881744385	-75.146492004394531
3.328000068664551	-74.615486145019531
3.332000017166138	-74.145515441894531
3.335999965667725	-74.438484191894531
3.339999914169312	-74.414070129394531
3.344000101089478	-73.785408020019531
3.348000049591065	-73.895271301269531
3.351999998092651	-74.340827941894531
3.355999946594238	-74.206550598144531
3.359999895095825	-73.565681457519531
3.364000082015991	-73.693855285644531
3.368000030517578	-74.078376770019531
3.371999979019165	-73.645027160644531
3.375999927520752	-73.437507629394531
3.380000114440918	-73.626716613769531
3.384000062942505	-73.590095520019531
3.388000011444092	-73.803718566894531
3.391999959945679	-73.620613098144531
3.395999908447266	-73.730476379394531
3.400000095367432	-74.084480285644531
3.404000043869019	-73.785408020019531
3.407999992370606	-73.504646301269531
3.411999940872192	-73.553474426269531
3.415999889373779	-73.626716613769531
3.420000076293945	-73.138435363769531
3.424000024795532	-72.711189270019531
3.427999973297119	-73.095710754394531
3.431999921798706	-73.175056457519531
3.436000108718872	-72.772224426269531
3.440000057220459	-72.943122863769531
3.444000005722046	-73.333747863769531
3.447999954223633	-73.657234191894531
3.451999902725220	-73.327644348144531
3.456000089645386	-73.120124816894531
3.460000038146973	-73.419197082519531
3.463999986648560	-72.985847473144531
3.467999935150147	-72.149665832519531
3.471999883651733	-71.838386535644531
3.476000070571899	-72.149665832519531
3.480000019073486	-72.290046691894531
3.483999967575073	-71.893318176269531
3.487999916076660	-72.106941223144531
3.492000102996826	-72.760017395019531
3.496000051498413	-72.637947082519531
3.500000000000000	-72.271736145019531
3.503999948501587	-72.363288879394531
3.507999897003174	-72.741706848144531
3.512000083923340	-72.259529113769531
3.516000032424927	-71.575935363769531
3.519999980926514	-71.911628723144531
3.523999929428101	-72.070320129394531
3.528000116348267	-71.606452941894531
3.532000064849854	-71.521003723144531
3.536000013351440	-71.905525207519531
3.539999961853027	-72.155769348144531
3.543999910354614	-71.783454895019531
3.548000097274780	-71.545417785644531
3.552000045776367	-71.813972473144531
3.555999994277954	-71.795661926269531
3.559999942779541	-71.282966613769531
3.563999891281128	-70.983894348144531
3.568000078201294	-71.295173645019531
3.572000026702881	-71.356208801269531
3.575999975204468	-70.733650207519531
3.579999923706055	-70.739753723144531
3.584000110626221	-71.209724426269531
3.588000059127808	-71.166999816894531
3.592000007629395	-70.959480285644531
3.595999956130981	-71.002204895019531
3.599999904632568	-71.368415832519531
3.604000091552734	-70.996101379394531
3.608000040054321	-70.391853332519531
3.611999988555908	-70.599372863769531
3.615999937057495	-70.739753723144531
3.619999885559082	-70.251472473144531
3.624000072479248	-69.982917785644531
3.628000020980835	-70.062263488769531
3.631999969482422	-70.269783020019531
3.635999917984009	-70.141609191894531
3.640000104904175	-69.964607238769531
3.644000053405762	-70.104988098144531
3.648000001907349	-70.257575988769531
3.651999950408936	-69.970710754394531
3.655999898910523	-69.744880676269531
3.660000085830689	-69.848640441894531
3.664000034332275	-69.677742004394531
3.667999982833862	-69.091804504394531
3.671999931335449	-69.293220520019531
3.676000118255615	-69.616706848144531
3.680000066757202	-69.494636535644531
3.684000015258789	-69.494636535644531
3.687999963760376	-69.763191223144531
3.691999912261963	-70.068367004394531
3.696000099182129	-69.958503723144531
3.700000047683716	-69.500740051269531
3.703999996185303	-69.470222473144531
3.707999944686890	-69.580085754394531
3.711999893188477	-69.104011535644531
3.716000080108643	-68.603523254394531
3.720000028610230	-68.817146301269531
3.723999977111816	-69.049079895019531
3.727999925613403	-68.688972473144531
3.732000112533569	-68.634040832519531
3.736000061035156	-69.122322082519531
3.740000009536743	-69.226081848144531
3.743999958038330	-68.811042785644531
3.747999906539917	-68.640144348144531
3.752000093460083	-68.780525207519531
3.756000041961670	-68.762214660644531
3.759999990463257	-68.200691223144531
3.763999938964844	-67.901618957519531
3.767999887466431	-68.176277160644531
3.772000074386597	-68.121345520019531
3.776000022888184	-67.712409973144531
3.779999971389771	-67.956550598144531
3.783999919891357	-68.371589660644531
3.788000106811523	-68.444831848144531
3.792000055313110	-68.115242004394531
3.796000003814697	-68.029792785644531
3.799999952316284	-68.286140441894531
3.803999900817871	-68.090827941894531
3.808000087738037	-67.529304504394531
3.812000036239624	-67.279060363769531
3.815999984741211	-67.370613098144531
3.819999933242798	-67.224128723144531
3.823999881744385	-66.845710754394531
3.828000068664551	-67.102058410644531
3.832000017166138	-67.425544738769531
3.835999965667725	-67.303474426269531
3.839999914169312	-67.517097473144531
3.844000101089478	-67.724617004394531
3.848000049591065	-67.889411926269531
3.851999998092651	-67.730720520019531
3.855999946594238	-67.266853332519531
3.859999895095825	-67.297370910644531
3.864000082015991	-67.260749816894531
3.868000030517578	-66.857917785644531
3.871999979019165	-66.735847473144531
3.875999927520752	-66.888435363769531
3.880000114440918	-67.041023254394531
3.884000062942505	-66.839607238769531
3.888000011444092	-67.083747863769531
3.891999959945679	-67.431648254394531
3.895999908447266	-67.230232238769531
3.900000095367432	-66.833503723144531
3.904000043869019	-66.674812316894531
3.907999992370606	-66.723640441894531
3.911999940872192	-66.278083801269531
3.915999889373779	-65.777595520019531
3.920000076293945	-66.210945129394531
3.924000024795532	-66.265876770019531
3.927999973297119	-66.088874816894531
3.931999921798706	-66.326911926269531
3.936000108718872	-66.461189270019531
3.940000057220459	-66.577156066894531
3.944000005722046	-66.247566223144531
3.947999954223633	-66.046150207519531
3.951999902725220	-66.186531066894531
3.956000089645386	-66.033943176269531
3.960000038146973	-65.600593566894531
3.963999986648560	-65.185554504394531
3.967999935150147	-65.502937316894531
3.971999883651733	-65.765388488769531
3.976000070571899	-65.258796691894531
3.980000019073486	-65.521247863769531
3.983999967575073	-65.704353332519531
3.987999916076660	-65.228279113769531
3.992000102996826	-65.142829895019531
3.996000051498413	-65.063484191894531
4.000000000000000	-65.167243957519531
4.004000186920166	-65.026863098144531
4.007999897003174	-64.636238098144531
4.012000083923340	-64.782722473144531
4.015999794006348	-65.045173645019531
4.019999980926514	-64.984138488769531
4.024000167846680	-64.715583801269531
4.027999877929688	-64.880378723144531
4.032000064849854	-65.301521301269531
4.035999774932861	-64.959724426269531
4.039999961853027	-64.819343566894531
4.044000148773193	-65.051277160644531
4.047999858856201	-64.935310363769531
4.052000045776367	-64.678962707519531
4.056000232696533	-64.288337707519531
4.059999942779541	-64.324958801269531
4.064000129699707	-64.501960754394531
4.067999839782715	-64.080818176269531
4.072000026702881	-63.897708892822266
4.076000213623047	-64.172370910644531
4.079999923706055	-64.440925598144531
4.084000110626221	-64.300544738769531
4.087999820709229	-64.172370910644531
4.092000007629395	-64.605720520019531
4.096000194549561	-64.501960754394531
4.099999904632568	-63.952640533447266
4.104000091552734	-63.836673736572266
4.107999801635742	-63.885501861572266
4.111999988555908	-63.854984283447266
4.116000175476074	-63.348392486572266
4.119999885559082	-63.415531158447266
4.124000072479248	-64.068611145019531
4.127999782562256	-63.793949127197266
4.131999969482422	-63.726810455322266
4.136000156402588	-64.068611145019531
4.139999866485596	-64.068611145019531
4.144000053405762	-63.793949127197266
4.147999763488770	-63.464359283447266
4.151999950408936	-63.452152252197266
4.156000137329102	-63.330081939697266
4.159999847412109	-62.573246002197266
4.164000034332275	-62.359622955322266
4.168000221252441	-62.738040924072266
4.171999931335449	-63.104251861572266
4.176000118255615	-62.890628814697266
4.179999828338623	-62.896732330322266
4.184000015258789	-63.427738189697266
4.188000202178955	-63.214115142822266
4.191999912261963	-62.744144439697266
4.196000099182129	-62.762454986572266
4.199999809265137	-62.927249908447266
4.203999996185303	-62.878421783447266
4.208000183105469	-62.377933502197266
4.211999893188477	-62.353519439697266
4.216000080108643	-62.768558502197266
4.219999790191650	-62.500003814697266
4.223999977111816	-62.353519439697266
4.228000164031982	-62.670902252197266
4.231999874114990	-62.860111236572266
4.236000061035156	-62.475589752197266
4.239999771118164	-61.993412017822266
4.243999958038330	-62.249759674072266
4.248000144958496	-62.335208892822266
4.251999855041504	-61.828617095947266
4.256000041961670	-61.602787017822266
4.260000228881836	-61.682132720947266
4.263999938964844	-61.926273345947266
4.268000125885010	-61.608890533447266
4.271999835968018	-61.395267486572266
4.276000022888184	-61.987308502197266
4.280000209808350	-62.133792877197266
4.283999919891357	-61.749271392822266
4.288000106811523	-61.804203033447266
4.291999816894531	-61.859134674072266
4.296000003814697	-61.816410064697266
4.300000190734863	-61.163333892822266
4.303999900817871	-61.029056549072266
4.308000087738037	-61.376956939697266
4.311999797821045	-61.181644439697266
4.315999984741211	-60.760501861572266
4.320000171661377	-60.778812408447266
4.323999881744385	-61.492923736572266
4.328000068664551	-61.871341705322266
4.331999778747559	-61.584476470947266
4.335999965667725	-61.560062408447266
4.340000152587891	-61.425785064697266
4.343999862670898	-60.864261627197266
4.348000049591065	-60.656742095947266
4.352000236511231	-60.498050689697266
4.355999946594238	-60.357669830322266
4.360000133514404	-59.991458892822266
4.363999843597412	-59.954837799072266
4.368000030517578	-60.388187408447266
4.372000217437744	-60.662845611572266
4.375999927520752	-60.681156158447266
4.380000114440918	-60.711673736572266
4.383999824523926	-60.882572174072266
4.388000011444092	-60.784915924072266
4.392000198364258	-60.150150299072266
4.395999908447266	-60.064701080322266
4.400000095367432	-60.205081939697266
4.403999805450440	-59.924320220947266
4.407999992370606	-59.667972564697266
4.412000179290772	-59.783939361572266
4.415999889373779	-60.168460845947266
4.420000076293945	-60.174564361572266
4.423999786376953	-60.101322174072266
4.427999973297119	-60.375980377197266
4.432000160217285	-60.321048736572266
4.435999870300293	-59.912113189697266
4.440000057220459	-59.613040924072266
4.443999767303467	-59.674076080322266
4.447999954223633	-59.704593658447266
4.452000141143799	-59.271244049072266
4.455999851226807	-59.039310455322266
4.460000038146973	-59.179691314697266
4.464000225067139	-59.368900299072266
4.467999935150147	-59.320072174072266
4.472000122070313	-59.143070220947266
4.475999832153320	-59.381107330322266
4.480000019073486	-59.558109283447266
4.484000205993652	-59.045413970947266
4.487999916076660	-58.923343658447266
4.492000102996826	-58.929447174072266
4.495999813079834	-58.514408111572266
4.500000000000000	-58.105472564697266
4.504000186920166	-58.087162017822266
4.507999897003174	-58.233646392822266
4.512000083923340	-58.349613189697266
4.515999794006348	-58.129886627197266
4.519999980926514	-58.203128814697266
4.524000167846680	-58.746341705322266
4.527999877929688	-58.868412017822266
4.532000064849854	-58.563236236572266
4.535999774932861	-58.605960845947266
4.539999961853027	-58.795169830322266
4.544000148773193	-58.398441314697266
4.547999858856201	-57.934574127197266
4.552000045776367	-57.916263580322266
4.556000232696533	-57.983402252197266
4.559999942779541	-57.812503814697266
4.564000129699707	-57.751468658447266
4.567999839782715	-57.946781158447266
4.572000026702881	-58.477787017822266
4.576000213623047	-58.337406158447266
4.579999923706055	-57.977298736572266
4.584000110626221	-58.233646392822266
4.587999820709229	-58.190921783447266
4.592000007629395	-57.641605377197266
4.596000194549561	-57.391361236572266
4.599999904632568	-57.482913970947266
4.604000091552734	-57.550052642822266
4.607999801635742	-57.263187408447266
4.611999988555908	-57.318119049072266
4.616000175476074	-57.836917877197266
4.619999885559082	-57.977298736572266
4.624000072479248	-57.757572174072266
4.627999782562256	-57.751468658447266
4.631999969482422	-57.824710845947266
4.636000156402588	-57.623294830322266
4.639999866485596	-57.135013580322266
4.644000053405762	-57.324222564697266
4.647999763488770	-57.440189361572266
4.651999950408936	-57.055667877197266
4.656000137329102	-56.939701080322266
4.659999847412109	-57.110599517822266
4.664000034332275	-57.360843658447266
4.668000221252441	-56.933597564697266
4.671999931335449	-56.677249908447266
4.676000118255615	-57.122806549072266
4.679999828338623	-57.031253814697266
4.684000015258789	-56.549076080322266
4.688000202178955	-56.402591705322266
4.691999912261963	-56.604007720947266
4.696000099182129	-56.707767486572266
4.699999809265137	-56.140140533447266
4.703999996185303	-56.225589752197266
4.708000183105469	-56.628421783447266
4.711999893188477	-56.488040924072266
4.716000080108643	-56.262210845947266
4.719999790191650	-56.298831939697266
4.723999977111816	-56.762699127197266
4.728000164031982	-56.616214752197266
4.731999874114990	-56.097415924072266
4.736000061035156	-56.225589752197266
4.739999771118164	-56.457523345947266
4.743999958038330	-56.152347564697266
4.748000144958496	-55.657962799072266
4.751999855041504	-55.670169830322266
4.756000041961670	-56.018070220947266
4.760000228881836	-55.755619049072266
4.763999938964844	-55.645755767822266
4.768000125885010	-55.908206939697266
4.771999835968018	-56.121829986572266
4.776000022888184	-55.944828033447266
4.780000209808350	-55.517581939697266
4.783999919891357	-55.731204986572266
4.788000106811523	-55.908206939697266
4.791999816894531	-55.102542877197266
4.796000003814697	-54.809574127197266
4.800000190734863	-54.992679595947266
4.803999900817871	-55.096439361572266
4.808000087738037	-54.992679595947266
4.811999797821045	-54.895023345947266
4.815999984741211	-55.413822174072266
4.820000171661377	-55.596927642822266
4.823999881744385	-55.096439361572266
4.828000068664551	-54.907230377197266
4.831999778747559	-54.748538970947266
4.835999965667725	-54.302982330322266
4.840000152587891	-53.961185455322266
4.843999862670898	-54.113773345947266
4.848000049591065	-54.443363189697266
4.852000236511231	-54.089359283447266
4.855999946594238	-54.162601470947266
4.860000133514404	-54.595951080322266
4.863999843597412	-54.797367095947266
4.868000030517578	-54.791263580322266
4.872000217437744	-54.583744049072266
4.875999927520752	-54.498294830322266
4.880000114440918	-54.693607330322266
4.883999824523926	-54.144290924072266
4.888000011444092	-54.071048736572266
4.892000198364258	-54.180912017822266
4.895999908447266	-54.162601470947266
4.900000095367432	-53.985599517822266
4.903999805450440	-54.034427642822266
4.907999992370606	-54.284671783447266
4.912000179290772	-54.071048736572266
4.915999889373779	-53.790287017822266
4.920000076293945	-53.991703033447266
4.923999786376953	-54.003910064697266
4.927999973297119	-53.814701080322266
4.932000160217285	-53.509525299072266
4.935999870300293	-53.436283111572266
4.940000057220459	-53.851322174072266
4.943999767303467	-53.546146392822266
4.947999954223633	-53.216556549072266
4.952000141143799	-53.399662017822266
4.955999851226807	-53.552249908447266
4.960000038146973	-53.436283111572266
4.964000225067139	-53.247074127197266
4.967999935150147	-53.393558502197266
4.972000122070313	-53.533939361572266
4.975999832153320	-53.210453033447266
4.980000019073486	-53.161624908447266
4.984000205993652	-53.204349517822266
4.987999916076660	-53.314212799072266
4.992000102996826	-52.789310455322266
4.995999813079834	-52.331546783447266
5.000000000000000	-52.777103424072266
5.004000186920166	-52.752689361572266
5.007999897003174	-52.099613189697266
5.012000083923340	-52.331546783447266
5.015999794006348	-52.679447174072266
5.019999980926514	-52.874759674072266
5.024000167846680	-52.362064361572266
5.027999877929688	-52.178958892822266
5.032000064849854	-52.545169830322266
5.035999774932861	-52.227787017822266
5.039999961853027	-51.885990142822266
5.044000148773193	-51.940921783447266
5.047999858856201	-52.221683502197266
5.052000045776367	-52.142337799072266
5.056000232696533	-51.892093658447266
5.059999942779541	-52.142337799072266
5.064000129699707	-52.453617095947266
5.067999839782715	-52.081302642822266
5.072000026702881	-51.739505767822266
5.076000213623047	-51.708988189697266
5.079999923706055	-51.959232330322266
5.084000110626221	-51.519779205322266
5.087999820709229	-51.098636627197266
5.092000007629395	-51.409915924072266
5.096000194549561	-51.550296783447266
5.099999904632568	-51.342777252197266
5.104000091552734	-51.312259674072266
5.107999801635742	-51.544193267822266
5.111999988555908	-51.593021392822266
5.116000175476074	-51.129154205322266
5.119999885559082	-51.049808502197266
5.124000072479248	-51.257328033447266
5.127999782562256	-50.994876861572266
5.131999969482422	-50.683597564697266
5.136000156402588	-50.585941314697266
5.139999866485596	-50.921634674072266
5.144000053405762	-50.848392486572266
5.147999763488770	-50.421146392822266
5.151999950408936	-50.781253814697266
5.156000137329102	-50.799564361572266
5.159999847412109	-50.433353424072266
5.164000034332275	-50.341800689697266
5.168000221252441	-50.402835845947266
5.171999931335449	-50.482181549072266
5.176000118255615	-50.201419830322266
5.179999828338623	-49.639896392822266
5.184000015258789	-49.572757720947266
5.188000202178955	-49.700931549072266
5.191999912261963	-49.304203033447266
5.196000099182129	-48.956302642822266
5.199999809265137	-49.426273345947266
5.203999996185303	-49.731449127197266
5.208000183105469	-49.359134674072266
5.211999893188477	-49.487308502197266
5.216000080108643	-49.835208892822266
5.219999790191650	-49.780277252197266
5.223999977111816	-49.365238189697266
5.228000164031982	-49.194339752197266
5.231999874114990	-49.401859283447266
5.236000061035156	-49.206546783447266
5.239999771118164	-48.529056549072266
5.243999958038330	-48.559574127197266
5.248000144958496	-49.078372955322266
5.251999855041504	-48.992923736572266
5.256000041961670	-48.632816314697266
5.260000228881836	-48.876956939697266
5.263999938964844	-49.139408111572266
5.268000125885010	-48.693851470947266
5.271999835968018	-48.150638580322266
5.276000022888184	-48.083499908447266
5.280000209808350	-48.260501861572266
5.283999919891357	-47.814945220947266
5.288000106811523	-47.302249908447266
5.291999816894531	-47.497562408447266
5.296000003814697	-47.900394439697266
5.300000190734863	-47.570804595947266
5.303999900817871	-47.180179595947266
5.308000087738037	-47.558597564697266
5.311999797821045	-47.595218658447266
5.315999984741211	-46.875003814697266
5.320000171661377	-46.594242095947266
5.323999881744385	-46.783451080322266
5.328000068664551	-46.624759674072266
5.331999778747559	-45.953372955322266
5.335999965667725	-45.861820220947266
5.340000152587891	-46.246341705322266
5.343999862670898	-45.947269439697266
5.348000049591065	-45.568851470947266
5.352000236511231	-45.739749908447266
5.355999946594238	-45.678714752197266
5.360000133514404	-44.995121002197266
5.363999843597412	-44.110111236572266
5.368000030517578	-43.566898345947266
5.372000217437744	-43.005374908447266
5.375999927520752	-42.132572174072266
5.380000114440918	-41.217044830322266
5.383999824523926	-40.557865142822266
5.388000011444092	-39.984134674072266
5.392000198364258	-38.806156158447266
5.395999908447266	-37.762454986572266
5.400000095367432	-37.347415924072266
5.403999805450440	-36.584476470947266
5.407999992370606	-35.473636627197266
5.412000179290772	-34.509281158447266
5.415999889373779	-33.795169830322266
5.420000076293945	-32.910160064697266
5.423999786376953	-31.506349563598633
5.427999973297119	-30.505373001098633
5.432000160217285	-29.815675735473633
5.435999870300293	-28.662111282348633
5.440000057220459	-27.374269485473633
5.443999767303467	-26.440431594848633
5.447999954223633	-26.208498001098633
5.452000141143799	-25.323488235473633
5.455999851226807	-24.133302688598633
5.460000038146973	-23.822023391723633
5.464000225067139	-23.162843704223633
5.467999935150147	-22.015382766723633
5.472000122070313	-21.075441360473633
5.475999832153320	-20.288087844848633
5.480000019073486	-19.866945266723633
5.484000205993652	-18.847658157348633
5.487999916076660	-17.712404251098633
5.492000102996826	-17.559816360473633
5.495999813079834	-17.407228469848633
5.500000000000000	-16.741945266723633
5.504000186920166	-16.027833938598633
5.507999897003174	-15.911866188049316
5.512000083923340	-15.509034156799316
5.515999794006348	-14.538575172424316
5.519999980926514	-13.995362281799316
5.524000167846680	-13.195801734924316
5.527999877929688	-12.725831031799316
5.532000064849854	-11.981202125549316
5.535999774932861	-11.419678688049316
5.539999961853027	-11.737061500549316
5.544000148773193	-11.706543922424316
5.547999858856201	-10.827637672424316
5.552000045776367	-10.833741188049316
5.556000232696533	-10.913086891174316
5.559999942779541	-10.302735328674316
5.564000129699707	-9.643555641174316
5.567999839782715	-9.429932594299316
5.572000026702881	-9.521485328674316
5.576000213623047	-9.033204078674316
5.579999923706055	-8.593750953674316
5.584000110626221	-8.599854469299316
5.587999820709229	-8.575440406799316
5.592000007629395	-8.294678688049316
5.596000194549561	-8.032227516174316
5.599999904632568	-7.952881336212158
5.604000091552734	-8.087159156799316
5.607999801635742	-7.586670398712158
5.611999988555908	-6.707764148712158
5.616000175476074	2.673340082168579
5.619999885559082	4.144287586212158
5.624000072479248	3.662109613418579
5.627999782562256	2.801513910293579
5.631999969482422	2.343750238418579
5.636000156402588	0.091552741825581
5.639999866485596	-0.897216856479645
5.644000053405762	-1.873779416084290
5.647999763488770	-2.819824457168579
5.651999950408936	-3.179931879043579
5.656000137329102	-3.021240472793579
5.659999847412109	-3.271484613418579
5.664000034332275	-3.753662347793579
5.668000221252441	-3.302002191543579
5.671999931335449	-2.996826410293579
5.676000118255615	-3.240967035293579
5.679999828338623	-3.277588129043579
5.684000015258789	-2.990722894668579
5.688000202178955	-2.642822504043579
5.691999912261963	-2.819824457168579
5.696000099182129	-3.198242425918579
5.699999809265137	-2.923584222793579
5.703999996185303	-2.990722894668579
5.708000183105469	-3.424072504043579
5.711999893188477	-3.625488519668579
5.716000080108643	-3.332519769668579
5.719999790191650	-3.149414300918579
5.723999977111816	-3.704834222793579
5.728000164031982	-3.948974847793579
5.731999874114990	-3.619385004043579
5.736000061035156	-3.906250238418579
5.739999771118164	-4.473877429962158
5.743999958038330	-4.962158679962158
5.748000144958496	-4.638672351837158
5.751999855041504	-4.815674304962158
5.756000041961670	-5.548096179962158
5.760000228881836	-5.273437976837158
5.763999938964844	-4.956055164337158
5.768000125885010	-5.261230945587158
5.771999835968018	-5.578613758087158
5.776000022888184	-5.767822742462158
5.780000209808350	-5.578613758087158
5.783999919891357	-5.932617664337158
5.788000106811523	-6.634521961212158
5.791999816894531	-6.652832508087158
5.796000003814697	-6.573486804962158
5.800000190734863	-6.890869617462158
5.803999900817871	-7.489014148712158
5.808000087738037	-7.373047351837158
5.811999797821045	-7.153320789337158
5.815999984741211	-7.818603992462158
5.820000171661377	-8.044434547424316
5.823999881744385	-7.971191883087158
5.828000068664551	-8.203125953674316
5.831999778747559	-8.508301734924316
5.835999965667725	-9.002686500549316
5.840000152587891	-8.782959938049316
5.843999862670898	-8.837891578674316
5.848000049591065	-9.539795875549316
5.852000236511231	-9.680176734924316
5.855999946594238	-9.478760719299316
5.860000133514404	-9.497071266174316
5.863999843597412	-9.893799781799316
5.868000030517578	-10.089112281799316
5.872000217437744	-9.875489234924316
5.875999927520752	-10.382081031799316
5.880000114440918	-10.876465797424316
5.883999824523926	-10.937500953674316
5.888000011444092	-11.083985328674316
5.892000198364258	-11.614991188049316
5.895999908447266	-12.414551734924316
5.900000095367432	-12.426758766174316
5.903999805450440	-12.359620094299316
5.907999992370606	-13.043213844299316
5.912000179290772	-13.195801734924316
5.915999889373779	-12.866211891174316
5.920000076293945	-13.000489234924316
5.923999786376953	-13.500977516174316
5.927999973297119	-13.787842750549316
5.932000160217285	-13.659668922424316
5.935999870300293	-14.099122047424316
5.940000057220459	-14.892579078674316
5.943999767303467	-15.270997047424316
5.947999954223633	-15.197754859924316
5.952000141143799	-15.338135719299316
5.955999851226807	-15.911866188049316
5.960000038146973	-15.844727516174316
5.964000225067139	-15.435791969299316
5.967999935150147	-15.856934547424316
5.972000122070313	-16.461183547973633
5.975999832153320	-16.528322219848633
5.980000019073486	-16.424562454223633
5.984000205993652	-16.967775344848633
5.987999916076660	-17.840578079223633
5.992000102996826	-17.834474563598633
5.995999813079834	-17.681886672973633
6.000000000000000	-18.164064407348633
6.004000186920166	-18.524171829223633
6.007999897003174	-18.304445266723633
6.012000083923340	-18.255617141723633
6.015999794006348	-18.945314407348633
6.019999980926514	-19.378664016723633
6.024000167846680	-19.189455032348633
6.027999877929688	-19.415285110473633
6.032000064849854	-20.050050735473633
6.035999774932861	-20.129396438598633
6.039999961853027	-19.860841751098633
6.044000148773193	-20.080568313598633
6.047999858856201	-20.715333938598633
6.052000045776367	-20.959474563598633
6.056000232696533	-20.709230422973633
6.059999942779541	-21.179201126098633
6.064000129699707	-21.856691360473633
6.067999839782715	-21.856691360473633
6.072000026702881	-21.923830032348633
6.076000213623047	-22.399904251098633
6.079999923706055	-22.796632766723633
6.084000110626221	-22.882081985473633
6.087999820709229	-22.943117141723633
6.092000007629395	-23.364259719848633
6.096000194549561	-23.937990188598633
6.099999904632568	-23.931886672973633
6.104000091552734	-23.937990188598633
6.107999801635742	-24.377443313598633
6.111999988555908	-24.774171829223633
6.116000175476074	-24.426271438598633
6.119999885559082	-24.499513626098633
6.124000072479248	-25.085451126098633
6.127999782562256	-25.201417922973633
6.131999969482422	-25.177003860473633
6.136000156402588	-25.781251907348633
6.139999866485596	-26.300050735473633
6.144000053405762	-26.654054641723633
6.147999763488770	-26.568605422973633
6.151999950408936	-26.770021438598633
6.156000137329102	-27.233888626098633
6.159999847412109	-27.044679641723633
6.164000034332275	-26.873781204223633
6.168000221252441	-27.276613235473633
6.171999931335449	-27.844240188598633
6.176000118255615	-27.899171829223633
6.179999828338623	-28.015138626098633
6.184000015258789	-28.619386672973633
6.188000202178955	-29.199220657348633
6.191999912261963	-29.205324172973633
6.196000099182129	-29.162599563598633
6.199999809265137	-29.138185501098633
6.203999996185303	-29.388429641723633
6.208000183105469	-29.370119094848633
6.211999893188477	-29.351808547973633
6.216000080108643	-29.882814407348633
6.219999790191650	-30.267335891723633
6.223999977111816	-30.316164016723633
6.228000164031982	-30.578615188598633
6.231999874114990	-31.146242141723633
6.236000061035156	-31.848146438598633
6.239999771118164	-31.768800735473633
6.243999958038330	-31.799318313598633
6.248000144958496	-32.318119049072266
6.251999855041504	-32.537845611572266
6.256000041961670	-32.299808502197266
6.260000228881836	-32.366947174072266
6.263999938964844	-32.910160064697266
6.268000125885010	-33.178714752197266
6.271999835968018	-32.995609283447266
6.276000022888184	-33.264163970947266
6.280000209808350	-33.697513580322266
6.283999919891357	-34.002689361572266
6.288000106811523	-34.008792877197266
6.291999816894531	-34.155277252197266
6.296000003814697	-34.771732330322266
6.300000190734863	-34.796146392822266
6.303999900817871	-34.576419830322266
6.308000087738037	-35.052494049072266
6.311999797821045	-35.455326080322266
6.315999984741211	-35.174564361572266
6.320000171661377	-35.040287017822266
6.323999881744385	-35.443119049072266
6.328000068664551	-35.949710845947266
6.331999778747559	-35.882572174072266
6.335999965667725	-36.114505767822266
6.340000152587891	-36.663822174072266
6.343999862670898	-37.023929595947266
6.348000049591065	-37.048343658447266
6.352000236511231	-37.011722564697266
6.355999946594238	-37.377933502197266
6.360000133514404	-37.371829986572266
6.363999843597412	-36.883548736572266
6.368000030517578	-37.310794830322266
6.372000217437744	-37.774662017822266
6.375999927520752	-38.177494049072266
6.380000114440918	-38.525394439697266
6.383999824523926	-38.586429595947266
6.388000011444092	-38.812259674072266
6.392000198364258	-38.848880767822266
6.395999908447266	-38.696292877197266
6.400000095367432	-38.946537017822266
6.403999805450440	-39.038089752197266
6.407999992370606	-38.891605377197266
6.412000179290772	-38.751224517822266
6.415999889373779	-39.166263580322266
6.420000076293945	-39.636234283447266
6.423999786376953	-39.410404205322266
6.427999973297119	-39.752201080322266
6.432000160217285	-40.307621002197266
6.435999870300293	-40.478519439697266
6.440000057220459	-40.478519439697266
6.443999767303467	-40.411380767822266
6.447999954223633	-40.838626861572266
6.452000141143799	-41.027835845947266
6.455999851226807	-40.545658111572266
6.460000038146973	-40.856937408447266
6.464000225067139	-41.369632720947266
6.467999935150147	-41.491703033447266
6.472000122070313	-41.351322174072266
6.475999832153320	-41.448978424072266
6.480000019073486	-42.120365142822266
6.484000205993652	-42.126468658447266
6.487999916076660	-41.973880767822266
6.492000102996826	-42.211917877197266
6.495999813079834	-42.547611236572266
6.500000000000000	-42.639163970947266
6.504000186920166	-42.346195220947266
6.507999897003174	-42.767337799072266
6.512000083923340	-43.371585845947266
6.515999794006348	-42.932132720947266
6.519999980926514	-42.907718658447266
6.524000167846680	-43.267826080322266
6.527999877929688	-43.585208892822266
6.532000064849854	-43.695072174072266
6.535999774932861	-43.585208892822266
6.539999961853027	-43.933109283447266
6.544000148773193	-43.975833892822266
6.547999858856201	-43.804935455322266
6.552000045776367	-43.933109283447266
6.556000232696533	-44.189456939697266
6.559999942779541	-44.396976470947266
6.564000129699707	-44.104007720947266
6.567999839782715	-44.268802642822266
6.572000026702881	-45.019535064697266
6.576000213623047	-44.964603424072266
6.579999923706055	-45.098880767822266
6.584000110626221	-45.471195220947266
6.587999820709229	-45.684818267822266
6.592000007629395	-45.782474517822266
6.596000194549561	-45.495609283447266
6.599999904632568	-45.678714752197266
6.604000091552734	-45.916751861572266
6.607999801635742	-45.654300689697266
6.611999988555908	-45.654300689697266
6.616000175476074	-46.112064361572266
6.619999885559082	-46.350101470947266
6.624000072479248	-46.124271392822266
6.627999782562256	-46.459964752197266
6.631999969482422	-47.119144439697266
6.636000156402588	-47.161869049072266
6.639999866485596	-47.058109283447266
6.644000053405762	-47.125247955322266
6.647999763488770	-47.192386627197266
6.651999950408936	-47.332767486572266
6.656000137329102	-47.045902252197266
6.659999847412109	-47.216800689697266
6.664000034332275	-47.760013580322266
6.668000221252441	-47.766117095947266
6.671999931335449	-47.698978424072266
6.676000118255615	-48.004154205322266
6.679999828338623	-48.376468658447266
6.684000015258789	-48.358158111572266
6.688000202178955	-48.107913970947266
6.691999912261963	-48.260501861572266
6.696000099182129	-48.492435455322266
6.699999809265137	-48.352054595947266
6.703999996185303	-48.260501861572266
6.708000183105469	-48.461917877197266
6.711999893188477	-48.767093658447266
6.716000080108643	-48.370365142822266
6.719999790191650	-48.229984283447266
6.723999977111816	-48.748783111572266
6.728000164031982	-49.041751861572266
6.731999874114990	-48.944095611572266
6.736000061035156	-48.876956939697266
6.739999771118164	-49.224857330322266
6.743999958038330	-49.700931549072266
6.748000144958496	-49.542240142822266
6.751999855041504	-49.401859283447266
6.756000041961670	-49.853519439697266
6.760000228881836	-50.024417877197266
6.763999938964844	-49.639896392822266
6.768000125885010	-49.627689361572266
6.771999835968018	-50.128177642822266
6.776000022888184	-50.378421783447266
6.780000209808350	-50.164798736572266
6.783999919891357	-50.262454986572266
6.788000106811523	-50.671390533447266
6.791999816894531	-50.708011627197266
6.796000003814697	-50.433353424072266
6.800000190734863	-50.451663970947266
6.803999900817871	-50.799564361572266
6.808000087738037	-50.738529205322266
6.811999797821045	-50.482181549072266
6.815999984741211	-50.842288970947266
6.820000171661377	-51.275638580322266
6.823999881744385	-51.220706939697266
6.828000068664551	-51.330570220947266
6.831999778747559	-51.666263580322266
6.835999965667725	-51.885990142822266
6.840000152587891	-51.623538970947266
6.843999862670898	-51.458744049072266
6.848000049591065	-51.708988189697266
6.852000236511231	-51.770023345947266
6.855999946594238	-51.495365142822266
6.860000133514404	-51.586917877197266
6.863999843597412	-52.130130767822266
6.868000030517578	-52.374271392822266
6.872000217437744	-52.136234283447266
6.875999927520752	-52.355960845947266
6.880000114440918	-52.581790924072266
6.883999824523926	-52.282718658447266
6.888000011444092	-51.916507720947266
6.892000198364258	-51.861576080322266
6.895999908447266	-52.166751861572266
6.900000095367432	-52.191165924072266
6.903999805450440	-52.050785064697266
6.907999992370606	-52.465824127197266
6.912000179290772	-52.886966705322266
6.915999889373779	-52.911380767822266
6.920000076293945	-52.948001861572266
6.923999786376953	-53.192142486572266
6.927999973297119	-53.540042877197266
6.932000160217285	-53.332523345947266
6.935999870300293	-53.063968658447266
6.940000057220459	-53.283695220947266
6.943999767303467	-53.454593658447266
6.947999954223633	-53.283695220947266
6.952000141143799	-53.155521392822266
6.955999851226807	-53.576663970947266
6.960000038146973	-53.894046783447266
6.964000225067139	-53.393558502197266
6.967999935150147	-53.430179595947266
6.972000122070313	-53.942874908447266
6.975999832153320	-54.028324127197266
6.980000019073486	-53.674320220947266
6.984000205993652	-53.674320220947266
6.987999916076660	-54.113773345947266
6.992000102996826	-54.205326080322266
6.995999813079834	-53.717044830322266
7.000000000000000	-53.814701080322266
7.004000186920166	-54.272464752197266
7.007999897003174	-54.150394439697266
7.012000083923340	-53.759769439697266
7.015999794006348	-53.979496002197266
7.019999980926514	-54.559329986572266
7.024000167846680	-54.571537017822266
7.027999877929688	-54.376224517822266
7.032000064849854	-54.711917877197266
7.035999774932861	-54.913333892822266
7.039999961853027	-54.565433502197266
7.044000148773193	-54.339603424072266
7.047999858856201	-54.528812408447266
7.052000045776367	-54.742435455322266
7.056000232696533	-54.046634674072266
7.059999942779541	-53.857425689697266
7.064000129699707	-54.614261627197266
7.067999839782715	-54.815677642822266
7.072000026702881	-54.663089752197266
7.076000213623047	-54.907230377197266
7.079999923706055	-55.267337799072266
7.084000110626221	-55.236820220947266
7.087999820709229	-54.888919830322266
7.092000007629395	-54.943851470947266
7.096000194549561	-55.175785064697266
7.099999904632568	-55.084232330322266
7.104000091552734	-54.913333892822266
7.107999801635742	-55.126956939697266
7.111999988555908	-55.700687408447266
7.116000175476074	-55.639652252197266
7.119999885559082	-55.426029205322266
7.124000072479248	-55.902103424072266
7.127999782562256	-55.804447174072266
7.131999969482422	-55.541996002197266
7.136000156402588	-55.407718658447266
7.139999866485596	-55.480960845947266
7.144000053405762	-55.767826080322266
7.147999763488770	-55.603031158447266
7.151999950408936	-55.480960845947266
7.156000137329102	-55.926517486572266
7.159999847412109	-56.121829986572266
7.164000034332275	-55.950931549072266
7.168000221252441	-55.914310455322266
7.171999931335449	-56.311038970947266
7.176000118255615	-56.323246002197266
7.179999828338623	-55.804447174072266
7.184000015258789	-55.987552642822266
7.188000202178955	-56.097415924072266
7.191999912261963	-56.115726470947266
7.196000099182129	-55.914310455322266
7.199999809265137	-55.841068267822266
7.203999996185303	-56.451419830322266
7.208000183105469	-56.341556549072266
7.211999893188477	-56.005863189697266
7.216000080108643	-56.439212799072266
7.219999790191650	-56.689456939697266
7.223999977111816	-56.524662017822266
7.228000164031982	-55.950931549072266
7.231999874114990	-55.950931549072266
7.236000061035156	-56.579593658447266
7.239999771118164	-56.231693267822266
7.243999958038330	-55.969242095947266
7.248000144958496	-56.274417877197266
7.251999855041504	-56.585697174072266
7.256000041961670	-56.475833892822266
7.260000228881836	-56.323246002197266
7.263999938964844	-56.976322174072266
7.268000125885010	-57.397464752197266
7.271999835968018	-56.958011627197266
7.276000022888184	-56.970218658447266
7.280000209808350	-57.135013580322266
7.283999919891357	-57.159427642822266
7.288000106811523	-56.799320220947266
7.291999816894531	-56.579593658447266
7.296000003814697	-57.049564361572266
7.300000190734863	-56.945804595947266
7.303999900817871	-56.719974517822266
7.308000087738037	-56.988529205322266
7.311999797821045	-57.342533111572266
7.315999984741211	-57.489017486572266
7.320000171661377	-57.299808502197266
7.323999881744385	-57.482913970947266
7.328000068664551	-57.629398345947266
7.331999778747559	-57.196048736572266
7.335999965667725	-57.086185455322266
7.340000152587891	-57.098392486572266
7.343999862670898	-57.318119049072266
7.348000049591065	-57.269290924072266
7.352000236511231	-57.086185455322266
7.355999946594238	-57.598880767822266
7.360000133514404	-57.922367095947266
7.363999843597412	-57.702640533447266
7.368000030517578	-57.720951080322266
7.372000217437744	-57.812503814697266
7.375999927520752	-57.836917877197266
7.380000114440918	-57.427982330322266
7.383999824523926	-57.366947174072266
7.388000011444092	-57.690433502197266
7.392000198364258	-57.562259674072266
7.395999908447266	-57.397464752197266
7.400000095367432	-57.525638580322266
7.403999805450440	-57.989505767822266
7.407999992370606	-58.538822174072266
7.412000179290772	-58.416751861572266
7.415999889373779	-58.361820220947266
7.420000076293945	-58.380130767822266
7.423999786376953	-58.038333892822266
7.427999973297119	-57.934574127197266
7.432000160217285	-57.836917877197266
7.435999870300293	-57.952884674072266
7.440000057220459	-57.812503814697266
7.443999767303467	-57.403568267822266
7.447999954223633	-57.550052642822266
7.452000141143799	-57.916263580322266
7.455999851226807	-57.818607330322266
7.460000038146973	-57.678226470947266
7.464000225067139	-58.111576080322266
7.467999935150147	-58.538822174072266
7.472000122070313	-58.044437408447266
7.475999832153320	-57.922367095947266
7.480000019073486	-58.404544830322266
7.484000205993652	-58.367923736572266
7.487999916076660	-57.928470611572266
7.492000102996826	-57.806400299072266
7.495999813079834	-58.093265533447266
7.500000000000000	-58.361820220947266
7.504000186920166	-58.026126861572266
7.507999897003174	-58.184818267822266
7.512000083923340	-58.776859283447266
7.515999794006348	-58.807376861572266
7.519999980926514	-58.520511627197266
7.524000167846680	-58.544925689697266
7.527999877929688	-58.789066314697266
7.532000064849854	-58.544925689697266
7.535999774932861	-58.142093658447266
7.539999961853027	-58.300785064697266
7.544000148773193	-58.654788970947266
7.547999858856201	-58.599857330322266
7.552000045776367	-58.477787017822266
7.556000232696533	-58.703617095947266
7.559999942779541	-59.216312408447266
7.564000129699707	-58.752445220947266
7.567999839782715	-58.355716705322266
7.572000026702881	-58.660892486572266
7.576000213623047	-58.654788970947266
7.579999923706055	-58.178714752197266
7.584000110626221	-58.135990142822266
7.587999820709229	-58.532718658447266
7.592000007629395	-58.776859283447266
7.596000194549561	-58.471683502197266
7.599999904632568	-58.624271392822266
7.604000091552734	-59.295658111572266
7.607999801635742	-59.368900299072266
7.611999988555908	-58.959964752197266
7.616000175476074	-58.953861236572266
7.619999885559082	-59.252933502197266
7.624000072479248	-59.027103424072266
7.627999782562256	-58.673099517822266
7.631999969482422	-58.789066314697266
7.636000156402588	-59.069828033447266
7.639999866485596	-59.088138580322266
7.644000053405762	-58.782962799072266
7.647999763488770	-58.886722564697266
7.651999950408936	-59.460453033447266
7.656000137329102	-59.234622955322266
7.659999847412109	-58.892826080322266
7.664000034332275	-59.368900299072266
7.668000221252441	-59.545902252197266
7.671999931335449	-59.112552642822266
7.676000118255615	-58.953861236572266
7.679999828338623	-59.332279205322266
7.684000015258789	-59.460453033447266
7.688000202178955	-58.911136627197266
7.691999912261963	-58.801273345947266
7.696000099182129	-59.198001861572266
7.699999809265137	-59.332279205322266
7.703999996185303	-58.972171783447266
7.708000183105469	-59.088138580322266
7.711999893188477	-59.655765533447266
7.716000080108643	-59.674076080322266
7.719999790191650	-59.094242095947266
7.723999977111816	-59.246829986572266
7.728000164031982	-59.466556549072266
7.731999874114990	-59.118656158447266
7.736000061035156	-58.514408111572266
7.739999771118164	-58.532718658447266
7.743999958038330	-58.935550689697266
7.748000144958496	-58.862308502197266
7.751999855041504	-58.551029205322266
7.756000041961670	-59.014896392822266
7.760000228881836	-59.649662017822266
7.763999938964844	-59.399417877197266
7.768000125885010	-59.191898345947266
7.771999835968018	-59.478763580322266
7.776000022888184	-59.649662017822266
7.780000209808350	-59.228519439697266
7.783999919891357	-59.094242095947266
7.788000106811523	-59.405521392822266
7.791999816894531	-59.411624908447266
7.796000003814697	-59.204105377197266
7.800000190734863	-59.436038970947266
7.803999900817871	-59.942630767822266
7.808000087738037	-60.144046783447266
7.811999797821045	-59.698490142822266
7.815999984741211	-59.631351470947266
7.820000171661377	-59.948734283447266
7.823999881744385	-59.631351470947266
7.828000068664551	-59.228519439697266
7.831999778747559	-59.472660064697266
7.835999965667725	-59.716800689697266
7.840000152587891	-59.619144439697266
7.843999862670898	-59.490970611572266
7.848000049591065	-59.790042877197266
7.852000236511231	-60.028079986572266
7.855999946594238	-59.893802642822266
7.860000133514404	-59.759525299072266
7.863999843597412	-59.960941314697266
7.868000030517578	-60.168460845947266
7.872000217437744	-59.643558502197266
7.875999927520752	-59.539798736572266
7.880000114440918	-59.997562408447266
7.883999824523926	-59.930423736572266
7.888000011444092	-59.704593658447266
7.892000198364258	-59.625247955322266
7.895999908447266	-59.936527252197266
7.900000095367432	-60.260013580322266
7.903999805450440	-59.765628814697266
7.907999992370606	-59.735111236572266
7.912000179290772	-59.991458892822266
7.915999889373779	-59.790042877197266
7.920000076293945	-59.594730377197266
7.923999786376953	-59.558109283447266
7.927999973297119	-60.021976470947266
7.932000160217285	-59.954837799072266
7.935999870300293	-59.503177642822266
7.940000057220459	-59.820560455322266
7.943999767303467	-60.272220611572266
7.947999954223633	-60.351566314697266
7.952000141143799	-60.156253814697266
7.955999851226807	-60.406497955322266
7.960000038146973	-61.059574127197266
7.964000225067139	-60.552982330322266
7.967999935150147	-60.095218658447266
7.972000122070313	-60.406497955322266
7.975999832153320	-60.406497955322266
7.980000019073486	-60.125736236572266
7.984000205993652	-59.838871002197266
7.987999916076660	-60.180667877197266
7.992000102996826	-60.485843658447266
7.995999813079834	-60.260013580322266
[truncated: 3,001 more rows]
