# Supplementary material for: Small Size of Recorded Neuronal Structures Confines the Accuracy in Direct Axonal Voltage Measurements
Source: eNeuro. 2021 Aug 2;8(4):ENEURO.0059-21.2021. doi: 10.1523/ENEURO.0059-21.2021 (PMC8342265; doi:10.1523/ENEURO.0059-21.2021)
Supplement: Extended Data 1 — NEURON codes producing data shown in Figures 2, 5, 8. Download Extended Data 1, ZIP file. [file enu-eN-NWR-0059-21-s01.zip › realistic amplifier model/3_real experiment reconstruction/AP_generator/real data/6o5_4.dat]

0.000000000000000	-83.972175598144531
0.004000000189990	-84.161384582519531
0.008000000379980	-84.643562316894531
0.012000000104308	-84.393318176269531
0.016000000759959	-84.033210754394531
0.019999999552965	-84.393318176269531
0.024000000208616	-84.576423645019531
0.028000000864267	-84.198005676269531
0.032000001519918	-84.112556457519531
0.035999998450279	-84.283454895019531
0.039999999105930	-84.552009582519531
0.043999999761581	-84.008796691894531
0.048000000417233	-84.216316223144531
0.052000001072884	-84.991462707519531
0.056000001728535	-84.912117004394531
0.059999998658895	-84.643562316894531
0.064000003039837	-84.570320129394531
0.068000003695488	-84.613044738769531
0.071999996900558	-84.533699035644531
0.075999997556210	-84.014900207519531
0.079999998211861	-84.106452941894531
0.083999998867512	-84.228523254394531
0.087999999523163	-83.850105285644531
0.092000000178814	-83.691413879394531
0.096000000834465	-83.819587707519531
0.100000001490116	-84.283454895019531
0.104000002145767	-84.179695129394531
0.108000002801418	-84.045417785644531
0.112000003457069	-84.600837707519531
0.115999996662140	-84.686286926269531
0.119999997317791	-84.283454895019531
0.123999997973442	-84.063728332519531
0.128000006079674	-84.332283020019531
0.131999999284744	-84.405525207519531
0.136000007390976	-83.752449035644531
0.140000000596046	-83.917243957519531
0.143999993801117	-84.301765441894531
0.148000001907349	-84.252937316894531
0.151999995112419	-84.191902160644531
0.156000003218651	-84.216316223144531
0.159999996423721	-84.655769348144531
0.164000004529953	-84.802253723144531
0.167999997735024	-84.124763488769531
0.172000005841255	-84.088142395019531
0.175999999046326	-84.301765441894531
0.180000007152557	-84.179695129394531
0.184000000357628	-83.715827941894531
0.187999993562698	-83.868415832519531
0.192000001668930	-84.356697082519531
0.195999994874001	-84.155281066894531
0.200000002980232	-84.002693176269531
0.203999996185303	-84.399421691894531
0.208000004291534	-84.680183410644531
0.211999997496605	-84.539802551269531
0.216000005602837	-83.978279113769531
0.219999998807907	-84.082038879394531
0.224000006914139	-84.246833801269531
0.228000000119209	-83.587654113769531
0.231999993324280	-83.520515441894531
0.236000001430511	-83.898933410644531
0.239999994635582	-83.966072082519531
0.244000002741814	-83.789070129394531
0.247999995946884	-83.764656066894531
0.252000004053116	-84.283454895019531
0.256000012159348	-84.387214660644531
0.259999990463257	-84.173591613769531
0.263999998569489	-84.338386535644531
0.268000006675720	-84.552009582519531
0.272000014781952	-84.631355285644531
0.275999993085861	-84.136970520019531
0.280000001192093	-84.057624816894531
0.284000009298325	-84.613044738769531
0.287999987602234	-84.259040832519531
0.291999995708466	-83.776863098144531
0.296000003814697	-84.106452941894531
0.300000011920929	-84.429939270019531
0.303999990224838	-84.344490051269531
0.307999998331070	-84.124763488769531
0.312000006437302	-84.368904113769531
0.316000014543533	-84.655769348144531
0.319999992847443	-84.124763488769531
0.324000000953674	-83.850105285644531
0.328000009059906	-84.100349426269531
0.331999987363815	-84.228523254394531
0.335999995470047	-83.715827941894531
0.340000003576279	-83.520515441894531
0.344000011682510	-84.198005676269531
0.347999989986420	-84.283454895019531
0.351999998092651	-83.911140441894531
0.356000006198883	-84.222419738769531
0.360000014305115	-84.625251770019531
0.363999992609024	-84.661872863769531
0.368000000715256	-84.198005676269531
0.372000008821487	-84.033210754394531
0.375999987125397	-84.417732238769531
0.379999995231628	-84.094245910644531
0.384000003337860	-83.721931457519531
0.388000011444092	-83.990486145019531
0.391999989748001	-84.460456848144531
0.395999997854233	-84.405525207519531
0.400000005960464	-84.124763488769531
0.404000014066696	-84.564216613769531
0.407999992370605	-84.790046691894531
0.412000000476837	-84.014900207519531
0.416000008583069	-83.776863098144531
0.419999986886978	-83.868415832519531
0.423999994993210	-84.112556457519531
0.428000003099442	-83.795173645019531
0.432000011205673	-83.502204895019531
0.435999989509583	-84.210212707519531
0.439999997615814	-84.448249816894531
0.444000005722046	-84.063728332519531
0.448000013828278	-84.259040832519531
0.451999992132187	-84.625251770019531
0.456000000238419	-84.680183410644531
0.460000008344650	-84.277351379394531
0.463999986648560	-84.216316223144531
0.467999994754791	-84.606941223144531
0.472000002861023	-84.442146301269531
0.476000010967255	-84.094245910644531
0.479999989271164	-84.094245910644531
0.483999997377396	-84.484870910644531
0.488000005483627	-84.436042785644531
0.492000013589859	-83.856208801269531
0.495999991893768	-84.112556457519531
0.500000000000000	-84.484870910644531
0.504000008106232	-84.356697082519531
0.508000016212463	-84.143074035644531
0.512000024318695	-84.136970520019531
0.515999972820282	-84.466560363769531
0.519999980926514	-84.210212707519531
0.523999989032745	-83.801277160644531
0.527999997138977	-84.057624816894531
0.532000005245209	-84.228523254394531
0.536000013351440	-83.892829895019531
0.540000021457672	-83.746345520019531
0.544000029563904	-84.161384582519531
0.547999978065491	-84.442146301269531
0.551999986171722	-84.106452941894531
0.555999994277954	-84.393318176269531
0.560000002384186	-84.729011535644531
0.564000010490417	-84.405525207519531
0.568000018596649	-83.831794738769531
0.572000026702881	-83.575447082519531
0.575999975204468	-83.959968566894531
0.579999983310699	-83.880622863769531
0.583999991416931	-83.404548645019531
0.587999999523163	-83.868415832519531
0.592000007629395	-84.442146301269531
0.596000015735626	-84.265144348144531
0.600000023841858	-84.246833801269531
0.603999972343445	-84.704597473144531
0.607999980449677	-84.930427551269531
0.611999988555908	-84.436042785644531
0.615999996662140	-84.014900207519531
0.620000004768372	-84.027107238769531
0.624000012874603	-84.332283020019531
0.628000020980835	-84.002693176269531
0.632000029087067	-83.850105285644531
0.635999977588654	-84.338386535644531
0.639999985694885	-84.649665832519531
0.643999993801117	-84.289558410644531
0.648000001907349	-84.228523254394531
0.652000010013580	-84.527595520019531
0.656000018119812	-84.545906066894531
0.660000026226044	-84.021003723144531
0.663999974727631	-84.039314270019531
0.667999982833862	-84.307868957519531
0.671999990940094	-84.222419738769531
0.675999999046326	-83.923347473144531
0.680000007152557	-84.094245910644531
0.684000015258789	-84.497077941894531
0.688000023365021	-84.460456848144531
0.691999971866608	-84.136970520019531
0.695999979972839	-84.368904113769531
0.699999988079071	-84.722908020019531
0.703999996185303	-84.674079895019531
0.708000004291534	-84.307868957519531
0.712000012397766	-84.326179504394531
0.716000020503998	-84.466560363769531
0.720000028610229	-84.289558410644531
0.723999977111816	-84.191902160644531
0.727999985218048	-84.210212707519531
0.731999993324280	-84.088142395019531
0.736000001430511	-83.697517395019531
0.740000009536743	-83.587654113769531
0.744000017642975	-83.984382629394531
0.748000025749207	-84.234626770019531
0.751999974250793	-83.972175598144531
0.755999982357025	-84.106452941894531
0.759999990463257	-84.460456848144531
0.763999998569489	-84.588630676269531
0.768000006675720	-84.240730285644531
0.772000014781952	-84.161384582519531
0.776000022888184	-84.387214660644531
0.779999971389771	-84.320075988769531
0.783999979496002	-84.021003723144531
0.787999987602234	-84.204109191894531
0.791999995708466	-84.722908020019531
0.796000003814697	-84.710700988769531
0.800000011920929	-84.460456848144531
0.804000020027161	-85.003669738769531
0.808000028133392	-85.101325988769531
0.811999976634979	-84.545906066894531
0.815999984741211	-84.399421691894531
0.819999992847443	-84.484870910644531
0.824000000953674	-84.631355285644531
0.828000009059906	-84.362800598144531
0.832000017166138	-84.075935363769531
0.836000025272369	-84.625251770019531
0.839999973773956	-84.863288879394531
0.843999981880188	-84.545906066894531
0.847999989986420	-84.454353332519531
0.851999998092651	-84.722908020019531
0.856000006198883	-84.777839660644531
0.860000014305115	-84.149177551269531
0.864000022411346	-84.112556457519531
0.867999970912933	-84.411628723144531
0.871999979019165	-84.265144348144531
0.875999987125397	-84.021003723144531
0.879999995231628	-84.155281066894531
0.884000003337860	-84.582527160644531
0.888000011444092	-84.606941223144531
0.892000019550323	-84.143074035644531
0.896000027656555	-84.472663879394531
0.899999976158142	-84.747322082519531
0.903999984264374	-84.423835754394531
0.907999992370605	-83.782966613769531
0.912000000476837	-83.648689270019531
0.916000008583069	-84.173591613769531
0.920000016689301	-83.959968566894531
0.924000024795532	-83.685310363769531
0.927999973297119	-84.082038879394531
0.931999981403351	-84.301765441894531
0.935999989509583	-84.143074035644531
0.939999997615814	-84.057624816894531
0.944000005722046	-84.381111145019531
0.948000013828278	-84.893806457519531
0.952000021934509	-84.405525207519531
0.955999970436096	-84.124763488769531
0.959999978542328	-84.564216613769531
0.963999986648560	-84.619148254394531
0.967999994754791	-84.222419738769531
0.972000002861023	-84.100349426269531
0.976000010967255	-84.417732238769531
0.980000019073486	-84.448249816894531
0.984000027179718	-84.130867004394531
0.987999975681305	-84.252937316894531
0.991999983787537	-84.613044738769531
0.995999991893768	-84.667976379394531
1.000000000000000	-84.454353332519531
1.003999948501587	-84.503181457519531
1.008000016212463	-84.771736145019531
1.011999964714050	-84.393318176269531
1.016000032424927	-84.143074035644531
1.019999980926514	-84.289558410644531
1.024000048637390	-84.277351379394531
1.027999997138977	-84.216316223144531
1.031999945640564	-84.155281066894531
1.036000013351440	-84.484870910644531
1.039999961853027	-85.070808410644531
1.044000029563904	-84.704597473144531
1.047999978065491	-84.539802551269531
1.052000045776367	-84.875495910644531
1.055999994277954	-84.765632629394531
1.059999942779541	-84.289558410644531
1.064000010490418	-84.252937316894531
1.067999958992004	-84.570320129394531
1.072000026702881	-84.503181457519531
1.075999975204468	-84.393318176269531
1.080000042915344	-85.083015441894531
1.083999991416931	-85.388191223144531
1.088000059127808	-85.339363098144531
1.092000007629395	-84.777839660644531
1.095999956130981	-84.558113098144531
1.100000023841858	-85.015876770019531
1.103999972343445	-84.405525207519531
1.108000040054321	-83.764656066894531
1.111999988555908	-84.045417785644531
1.116000056266785	-84.112556457519531
1.120000004768372	-83.972175598144531
1.123999953269959	-83.990486145019531
1.128000020980835	-84.368904113769531
1.131999969482422	-84.777839660644531
1.136000037193298	-84.436042785644531
1.139999985694885	-84.442146301269531
1.144000053405762	-84.588630676269531
1.148000001907349	-84.643562316894531
1.151999950408936	-84.307868957519531
1.156000018119812	-84.002693176269531
1.159999966621399	-84.533699035644531
1.164000034332275	-84.619148254394531
1.167999982833862	-84.094245910644531
1.172000050544739	-84.344490051269531
1.175999999046326	-84.588630676269531
1.179999947547913	-84.533699035644531
1.184000015258789	-84.271247863769531
1.187999963760376	-84.307868957519531
1.192000031471252	-84.802253723144531
1.195999979972839	-84.576423645019531
1.200000047683716	-84.356697082519531
1.203999996185303	-84.460456848144531
1.207999944686890	-84.558113098144531
1.212000012397766	-84.515388488769531
1.215999960899353	-84.143074035644531
1.220000028610230	-84.320075988769531
1.223999977111816	-84.497077941894531
1.228000044822693	-84.204109191894531
1.231999993324280	-84.307868957519531
1.235999941825867	-84.448249816894531
1.240000009536743	-84.753425598144531
1.243999958038330	-84.448249816894531
1.248000025749207	-83.911140441894531
1.251999974250794	-84.118659973144531
1.256000041961670	-84.167488098144531
1.259999990463257	-83.721931457519531
1.264000058174133	-83.679206848144531
1.268000006675720	-83.911140441894531
1.271999955177307	-84.173591613769531
1.276000022888184	-83.972175598144531
1.279999971389771	-84.289558410644531
1.284000039100647	-84.820564270019531
1.287999987602234	-84.735115051269531
1.292000055313110	-84.515388488769531
1.296000003814697	-84.490974426269531
1.299999952316284	-84.625251770019531
1.304000020027161	-84.381111145019531
1.307999968528748	-83.892829895019531
1.312000036239624	-84.149177551269531
1.315999984741211	-84.368904113769531
1.320000052452087	-84.161384582519531
1.324000000953674	-84.252937316894531
1.327999949455261	-84.539802551269531
1.332000017166138	-84.899909973144531
1.335999965667725	-84.686286926269531
1.340000033378601	-84.289558410644531
1.343999981880188	-84.478767395019531
1.348000049591065	-84.545906066894531
1.351999998092651	-84.124763488769531
1.355999946594238	-83.905036926269531
1.360000014305115	-84.320075988769531
1.363999962806702	-84.521492004394531
1.368000030517578	-84.094245910644531
1.371999979019165	-84.252937316894531
1.376000046730042	-84.686286926269531
1.379999995231628	-84.588630676269531
1.383999943733215	-84.332283020019531
1.388000011444092	-84.338386535644531
1.391999959945679	-84.564216613769531
1.396000027656555	-84.625251770019531
1.399999976158142	-84.143074035644531
1.404000043869019	-84.143074035644531
1.407999992370606	-84.515388488769531
1.411999940872192	-84.338386535644531
1.416000008583069	-83.575447082519531
1.419999957084656	-83.660896301269531
1.424000024795532	-84.143074035644531
1.427999973297119	-84.033210754394531
1.432000041007996	-83.886726379394531
1.435999989509583	-84.198005676269531
1.440000057220459	-84.472663879394531
1.444000005722046	-84.381111145019531
1.447999954223633	-84.112556457519531
1.452000021934509	-84.143074035644531
1.455999970436096	-84.509284973144531
1.460000038146973	-84.124763488769531
1.463999986648560	-83.764656066894531
1.468000054359436	-84.045417785644531
1.472000002861023	-84.277351379394531
1.475999951362610	-84.124763488769531
1.480000019073486	-84.289558410644531
1.483999967575073	-84.552009582519531
1.488000035285950	-84.667976379394531
1.491999983787537	-84.417732238769531
1.496000051498413	-84.106452941894531
1.500000000000000	-84.210212707519531
1.503999948501587	-84.088142395019531
1.508000016212463	-83.770759582519531
1.511999964714050	-83.844001770019531
1.516000032424927	-84.173591613769531
1.519999980926514	-84.191902160644531
1.524000048637390	-84.100349426269531
1.527999997138977	-84.515388488769531
1.531999945640564	-84.802253723144531
1.536000013351440	-84.484870910644531
1.539999961853027	-84.246833801269531
1.544000029563904	-84.307868957519531
1.547999978065491	-84.381111145019531
1.552000045776367	-83.941658020019531
1.555999994277954	-83.703620910644531
1.559999942779541	-84.143074035644531
1.564000010490418	-84.240730285644531
1.567999958992004	-83.941658020019531
1.572000026702881	-84.106452941894531
1.575999975204468	-84.558113098144531
1.580000042915344	-84.576423645019531
1.583999991416931	-83.917243957519531
1.588000059127808	-83.679206848144531
1.592000007629395	-83.935554504394531
1.595999956130981	-83.868415832519531
1.600000023841858	-83.551033020019531
1.603999972343445	-83.612068176269531
1.608000040054321	-84.106452941894531
1.611999988555908	-84.185798645019531
1.616000056266785	-83.819587707519531
1.620000004768372	-84.112556457519531
1.623999953269959	-84.527595520019531
1.628000020980835	-84.283454895019531
1.631999969482422	-84.143074035644531
1.636000037193298	-84.301765441894531
1.639999985694885	-84.558113098144531
1.644000053405762	-84.271247863769531
1.648000001907349	-83.923347473144531
1.651999950408936	-84.136970520019531
1.656000018119812	-84.423835754394531
1.659999966621399	-84.033210754394531
1.664000034332275	-83.782966613769531
1.667999982833862	-84.179695129394531
1.672000050544739	-84.515388488769531
1.675999999046326	-84.185798645019531
1.679999947547913	-84.246833801269531
1.684000015258789	-84.527595520019531
1.687999963760376	-84.497077941894531
1.692000031471252	-84.362800598144531
1.695999979972839	-84.057624816894531
1.700000047683716	-84.161384582519531
1.703999996185303	-84.344490051269531
1.707999944686890	-83.862312316894531
1.712000012397766	-83.862312316894531
1.715999960899353	-84.368904113769531
1.720000028610230	-84.387214660644531
1.723999977111816	-84.234626770019531
1.728000044822693	-84.442146301269531
1.731999993324280	-84.765632629394531
1.735999941825867	-84.643562316894531
1.740000009536743	-84.216316223144531
1.743999958038330	-84.136970520019531
1.748000025749207	-84.094245910644531
1.751999974250794	-83.886726379394531
1.756000041961670	-83.581550598144531
1.759999990463257	-83.508308410644531
1.764000058174133	-83.813484191894531
1.768000006675720	-83.685310363769531
1.771999955177307	-83.807380676269531
1.776000022888184	-84.228523254394531
1.779999971389771	-84.240730285644531
1.784000039100647	-84.027107238769531
1.787999987602234	-84.033210754394531
1.792000055313110	-84.198005676269531
1.796000003814697	-84.313972473144531
1.799999952316284	-83.990486145019531
1.804000020027161	-84.149177551269531
1.807999968528748	-84.417732238769531
1.812000036239624	-84.375007629394531
1.815999984741211	-84.295661926269531
1.820000052452087	-84.429939270019531
1.824000000953674	-84.808357238769531
1.827999949455261	-84.478767395019531
1.832000017166138	-84.082038879394531
1.835999965667725	-84.350593566894531
1.840000033378601	-84.423835754394531
1.843999981880188	-84.185798645019531
1.848000049591065	-84.045417785644531
1.851999998092651	-84.222419738769531
1.855999946594238	-84.570320129394531
1.860000014305115	-84.118659973144531
1.863999962806702	-84.027107238769531
1.868000030517578	-84.338386535644531
1.871999979019165	-84.484870910644531
1.876000046730042	-84.362800598144531
1.879999995231628	-84.191902160644531
1.883999943733215	-84.545906066894531
1.888000011444092	-84.747322082519531
1.891999959945679	-84.240730285644531
1.896000027656555	-84.198005676269531
1.899999976158142	-84.204109191894531
1.904000043869019	-84.271247863769531
1.907999992370606	-83.966072082519531
1.911999940872192	-83.758552551269531
1.916000008583069	-84.509284973144531
1.919999957084656	-84.570320129394531
1.924000024795532	-84.216316223144531
1.927999973297119	-84.265144348144531
1.932000041007996	-84.228523254394531
1.935999989509583	-84.381111145019531
1.940000057220459	-83.868415832519531
1.944000005722046	-83.630378723144531
1.947999954223633	-83.972175598144531
1.952000021934509	-83.801277160644531
1.955999970436096	-83.654792785644531
1.960000038146973	-83.880622863769531
1.963999986648560	-84.381111145019531
1.968000054359436	-84.564216613769531
1.972000002861023	-84.411628723144531
1.975999951362610	-84.863288879394531
1.980000019073486	-84.906013488769531
1.983999967575073	-84.411628723144531
1.988000035285950	-84.228523254394531
1.991999983787537	-84.082038879394531
1.996000051498413	-84.350593566894531
2.000000000000000	-84.112556457519531
2.003999948501587	-83.917243957519531
2.007999897003174	-84.356697082519531
2.012000083923340	-84.503181457519531
2.016000032424927	-84.362800598144531
2.019999980926514	-84.509284973144531
2.023999929428101	-84.771736145019531
2.028000116348267	-84.631355285644531
2.032000064849854	-84.179695129394531
2.036000013351440	-84.313972473144531
2.039999961853027	-84.393318176269531
2.043999910354614	-84.039314270019531
2.048000097274780	-84.021003723144531
2.052000045776367	-84.130867004394531
2.055999994277954	-84.478767395019531
2.059999942779541	-84.265144348144531
2.063999891281128	-83.966072082519531
2.068000078201294	-84.558113098144531
2.072000026702881	-84.844978332519531
2.075999975204468	-84.454353332519531
2.079999923706055	-84.356697082519531
2.084000110626221	-84.552009582519531
2.088000059127808	-84.692390441894531
2.092000007629395	-84.246833801269531
2.095999956130981	-84.118659973144531
2.099999904632568	-84.637458801269531
2.104000091552734	-84.802253723144531
2.108000040054321	-84.442146301269531
2.111999988555908	-84.088142395019531
2.115999937057495	-84.405525207519531
2.119999885559082	-84.661872863769531
2.124000072479248	-84.106452941894531
2.128000020980835	-84.185798645019531
2.131999969482422	-84.674079895019531
2.135999917984009	-84.375007629394531
2.140000104904175	-83.801277160644531
2.144000053405762	-83.776863098144531
2.148000001907349	-84.075935363769531
2.151999950408936	-83.929450988769531
2.155999898910523	-83.575447082519531
2.160000085830689	-83.959968566894531
2.164000034332275	-84.570320129394531
2.167999982833862	-84.436042785644531
2.171999931335449	-84.307868957519531
2.176000118255615	-84.667976379394531
2.180000066757202	-84.796150207519531
2.184000015258789	-84.283454895019531
2.187999963760376	-83.953865051269531
2.191999912261963	-84.179695129394531
2.196000099182129	-84.210212707519531
2.200000047683716	-83.837898254394531
2.203999996185303	-83.721931457519531
2.207999944686890	-84.259040832519531
2.211999893188477	-84.710700988769531
2.216000080108643	-84.429939270019531
2.220000028610230	-84.411628723144531
2.223999977111816	-84.704597473144531
2.227999925613403	-84.429939270019531
2.232000112533569	-84.002693176269531
2.236000061035156	-83.898933410644531
2.240000009536743	-84.130867004394531
2.243999958038330	-84.069831848144531
2.247999906539917	-83.789070129394531
2.252000093460083	-83.990486145019531
2.256000041961670	-84.344490051269531
2.259999990463257	-84.295661926269531
2.263999938964844	-84.118659973144531
2.267999887466431	-84.368904113769531
2.272000074386597	-84.613044738769531
2.276000022888184	-84.124763488769531
2.279999971389771	-83.770759582519531
2.283999919891357	-83.807380676269531
2.288000106811523	-83.673103332519531
2.292000055313110	-83.551033020019531
2.296000003814697	-83.563240051269531
2.299999952316284	-83.795173645019531
2.303999900817871	-83.984382629394531
2.308000087738037	-83.752449035644531
2.312000036239624	-83.929450988769531
2.315999984741211	-84.411628723144531
2.319999933242798	-84.436042785644531
2.323999881744385	-84.002693176269531
2.328000068664551	-84.118659973144531
2.332000017166138	-84.552009582519531
2.335999965667725	-84.320075988769531
2.339999914169312	-83.709724426269531
2.344000101089478	-83.844001770019531
2.348000049591065	-84.008796691894531
2.351999998092651	-83.801277160644531
2.355999946594238	-83.636482238769531
2.359999895095825	-83.844001770019531
2.364000082015991	-84.442146301269531
2.368000030517578	-84.271247863769531
2.371999979019165	-83.941658020019531
2.375999927520752	-84.259040832519531
2.380000114440918	-84.442146301269531
2.384000062942505	-83.758552551269531
2.388000011444092	-83.441169738769531
2.391999959945679	-83.807380676269531
2.395999908447266	-83.966072082519531
2.400000095367432	-83.569343566894531
2.404000043869019	-83.532722473144531
2.407999992370606	-84.130867004394531
2.411999940872192	-84.484870910644531
2.415999889373779	-84.204109191894531
2.420000076293945	-83.990486145019531
2.424000024795532	-84.338386535644531
2.427999973297119	-84.246833801269531
2.431999921798706	-83.569343566894531
2.436000108718872	-83.483894348144531
2.440000057220459	-83.892829895019531
2.444000005722046	-83.544929504394531
2.447999954223633	-83.178718566894531
2.451999902725220	-83.605964660644531
2.456000089645386	-84.155281066894531
2.460000038146973	-84.179695129394531
2.463999986648560	-83.966072082519531
2.467999935150147	-84.277351379394531
2.471999883651733	-84.503181457519531
2.476000070571899	-84.112556457519531
2.480000019073486	-83.789070129394531
2.483999967575073	-83.990486145019531
2.487999916076660	-84.344490051269531
2.492000102996826	-84.100349426269531
2.496000051498413	-83.941658020019531
2.500000000000000	-84.234626770019531
2.503999948501587	-84.423835754394531
2.507999897003174	-84.283454895019531
2.512000083923340	-84.252937316894531
2.516000032424927	-84.454353332519531
2.519999980926514	-84.582527160644531
2.523999929428101	-84.051521301269531
2.528000116348267	-84.063728332519531
2.532000064849854	-84.429939270019531
2.536000013351440	-84.265144348144531
2.539999961853027	-83.966072082519531
2.543999910354614	-84.033210754394531
2.548000097274780	-84.326179504394531
2.552000045776367	-84.198005676269531
2.555999994277954	-83.972175598144531
2.559999942779541	-84.301765441894531
2.563999891281128	-84.521492004394531
2.568000078201294	-84.356697082519531
2.572000026702881	-84.167488098144531
2.575999975204468	-84.228523254394531
2.579999923706055	-84.606941223144531
2.584000110626221	-84.075935363769531
2.588000059127808	-83.752449035644531
2.592000007629395	-84.136970520019531
2.595999956130981	-84.094245910644531
2.599999904632568	-83.844001770019531
2.604000091552734	-83.935554504394531
2.608000040054321	-84.387214660644531
2.611999988555908	-85.266120910644531
2.615999937057495	-94.238288879394531
2.619999885559082	-95.568855285644531
2.624000072479248	-94.989021301269531
2.628000020980835	-93.743904113769531
2.631999969482422	-91.851814270019531
2.635999917984009	-90.332038879394531
2.640000104904175	-89.666755676269531
2.644000053405762	-88.635261535644531
2.648000001907349	-87.731941223144531
2.651999950408936	-88.006599426269531
2.655999898910523	-88.195808410644531
2.660000085830689	-88.171394348144531
2.664000034332275	-87.738044738769531
2.667999982833862	-87.652595520019531
2.671999931335449	-88.098152160644531
2.676000118255615	-87.567146301269531
2.680000066757202	-87.097175598144531
2.684000015258789	-87.438972473144531
2.687999963760376	-87.811286926269531
2.691999912261963	-87.622077941894531
2.696000099182129	-87.365730285644531
2.700000047683716	-87.957771301269531
2.703999996185303	-88.330085754394531
2.707999944686890	-87.799079895019531
2.711999893188477	-87.780769348144531
2.716000080108643	-87.792976379394531
2.720000028610230	-87.939460754394531
2.723999977111816	-87.500007629394531
2.727999925613403	-87.121589660644531
2.732000112533569	-87.622077941894531
2.736000061035156	-87.481697082519531
2.740000009536743	-86.895759582519531
2.743999958038330	-87.109382629394531
2.747999906539917	-87.402351379394531
2.752000093460083	-87.292488098144531
2.756000041961670	-86.846931457519531
2.759999990463257	-86.987312316894531
2.763999938964844	-87.323005676269531
2.767999887466431	-86.834724426269531
2.772000074386597	-86.633308410644531
2.776000022888184	-86.694343566894531
2.779999971389771	-86.700447082519531
2.783999919891357	-86.053474426269531
2.788000106811523	-85.327156066894531
2.792000055313110	-85.839851379394531
2.796000003814697	-86.035163879394531
2.799999952316284	-85.424812316894531
2.803999900817871	-85.638435363769531
2.808000087738037	-86.169441223144531
2.812000036239624	-86.236579895019531
2.815999984741211	-85.876472473144531
2.819999933242798	-85.681159973144531
2.823999881744385	-85.986335754394531
2.828000068664551	-85.736091613769531
2.832000017166138	-85.015876770019531
2.835999965667725	-84.960945129394531
2.839999914169312	-85.302742004394531
2.844000101089478	-85.217292785644531
2.848000049591065	-84.704597473144531
2.851999998092651	-85.223396301269531
2.855999946594238	-85.809333801269531
2.859999895095825	-85.449226379394531
2.864000082015991	-85.083015441894531
2.868000030517578	-84.942634582519531
2.871999979019165	-84.960945129394531
2.875999927520752	-84.594734191894531
2.880000114440918	-83.984382629394531
2.884000062942505	-84.265144348144531
2.888000011444092	-84.570320129394531
2.891999959945679	-84.082038879394531
2.895999908447266	-83.996589660644531
2.900000095367432	-84.429939270019531
2.904000043869019	-84.716804504394531
2.907999992370606	-84.136970520019531
2.911999940872192	-83.868415832519531
2.915999889373779	-84.027107238769531
2.920000076293945	-83.758552551269531
2.924000024795532	-83.325202941894531
2.927999973297119	-83.172615051269531
2.931999921798706	-83.355720520019531
2.936000108718872	-83.502204895019531
2.940000057220459	-83.074958801269531
2.944000005722046	-83.135993957519531
2.947999954223633	-83.728034973144531
2.951999902725220	-83.374031066894531
2.956000089645386	-82.678230285644531
2.960000038146973	-82.598884582519531
2.963999986648560	-82.891853332519531
2.967999935150147	-82.580574035644531
2.971999883651733	-82.104499816894531
2.976000070571899	-82.220466613769531
2.980000019073486	-82.293708801269531
2.983999967575073	-82.086189270019531
2.987999916076660	-81.939704895019531
2.992000102996826	-81.976325988769531
2.996000051498413	-82.415779113769531
3.000000000000000	-82.110603332519531
3.003999948501587	-81.903083801269531
3.007999897003174	-82.318122863769531
3.012000083923340	-82.067878723144531
3.016000032424927	-81.683357238769531
3.019999980926514	-81.658943176269531
3.023999929428101	-81.665046691894531
3.028000116348267	-81.585700988769531
3.032000064849854	-81.152351379394531
3.036000013351440	-81.054695129394531
3.039999961853027	-81.243904113769531
3.043999910354614	-81.237800598144531
3.048000097274780	-81.097419738769531
3.052000045776367	-81.231697082519531
3.055999994277954	-81.610115051269531
3.059999942779541	-81.390388488769531
3.063999891281128	-80.816658020019531
3.068000078201294	-80.853279113769531
3.072000026702881	-80.865486145019531
3.075999975204468	-80.358894348144531
3.079999923706055	-79.931648254394531
3.084000110626221	-80.023200988769531
3.088000059127808	-80.303962707519531
3.092000007629395	-79.943855285644531
3.095999956130981	-79.901130676269531
3.099999904632568	-80.261238098144531
3.104000091552734	-80.480964660644531
3.108000040054321	-80.017097473144531
3.111999988555908	-79.565437316894531
3.115999937057495	-79.681404113769531
3.119999885559082	-79.815681457519531
3.124000072479248	-79.504402160644531
3.128000020980835	-79.492195129394531
3.131999969482422	-79.669197082519531
3.135999917984009	-79.620368957519531
3.140000104904175	-79.071052551269531
3.144000053405762	-78.887947082519531
3.148000001907349	-79.382331848144531
3.151999950408936	-79.266365051269531
3.155999898910523	-78.613288879394531
3.160000085830689	-78.515632629394531
3.164000034332275	-78.790290832519531
3.167999982833862	-78.533943176269531
3.171999931335449	-78.125007629394531
3.176000118255615	-78.326423645019531
3.180000066757202	-78.564460754394531
3.184000015258789	-78.424079895019531
3.187999963760376	-78.155525207519531
3.191999912261963	-78.302009582519531
3.196000099182129	-78.521736145019531
3.200000047683716	-78.253181457519531
3.203999996185303	-77.978523254394531
3.207999944686890	-78.082283020019531
3.211999893188477	-78.106697082519531
3.216000080108643	-77.667243957519531
3.220000028610230	-77.526863098144531
3.223999977111816	-77.703865051269531
3.227999925613403	-77.655036926269531
3.232000112533569	-77.258308410644531
3.236000061035156	-77.252204895019531
3.240000009536743	-77.520759582519531
3.243999958038330	-77.758796691894531
3.247999906539917	-77.368171691894531
3.252000093460083	-77.349861145019531
3.256000041961670	-77.661140441894531
3.259999990463257	-77.380378723144531
3.263999938964844	-76.892097473144531
3.267999887466431	-76.934822082519531
3.272000074386597	-77.142341613769531
3.276000022888184	-76.745613098144531
3.279999971389771	-76.300056457519531
3.283999919891357	-76.477058410644531
3.288000106811523	-76.678474426269531
3.292000055313110	-76.452644348144531
3.296000003814697	-76.177986145019531
3.299999952316284	-76.147468566894531
3.303999900817871	-76.397712707519531
3.308000087738037	-76.031501770019531
3.312000036239624	-75.555427551269531
3.315999984741211	-75.781257629394531
3.319999933242798	-75.634773254394531
3.323999881744385	-75.280769348144531
3.328000068664551	-75.305183410644531
3.332000017166138	-75.756843566894531
3.335999965667725	-76.013191223144531
3.339999914169312	-75.695808410644531
3.344000101089478	-75.848396301269531
3.348000049591065	-76.135261535644531
3.351999998092651	-75.952156066894531
3.355999946594238	-75.415046691894531
3.359999895095825	-75.280769348144531
3.364000082015991	-75.622566223144531
3.368000030517578	-75.396736145019531
3.371999979019165	-74.694831848144531
3.375999927520752	-74.920661926269531
3.380000114440918	-75.299079895019531
3.384000062942505	-75.219734191894531
3.388000011444092	-74.902351379394531
3.391999959945679	-75.158699035644531
3.395999908447266	-75.531013488769531
3.400000095367432	-75.018318176269531
3.404000043869019	-74.621589660644531
3.407999992370606	-74.743659973144531
3.411999940872192	-74.688728332519531
3.415999889373779	-74.462898254394531
3.420000076293945	-74.151618957519531
3.424000024795532	-74.365242004394531
3.427999973297119	-74.694831848144531
3.431999921798706	-74.249275207519531
3.436000108718872	-74.353034973144531
3.440000057220459	-74.670417785644531
3.444000005722046	-74.633796691894531
3.447999954223633	-74.243171691894531
3.451999902725220	-73.937995910644531
3.456000089645386	-74.145515441894531
3.460000038146973	-74.090583801269531
3.463999986648560	-73.583992004394531
3.467999935150147	-73.327644348144531
3.471999883651733	-73.327644348144531
3.476000070571899	-73.272712707519531
3.480000019073486	-73.028572082519531
3.483999967575073	-73.175056457519531
3.487999916076660	-73.504646301269531
3.492000102996826	-73.248298645019531
3.496000051498413	-73.254402160644531
3.500000000000000	-73.339851379394531
3.503999948501587	-73.425300598144531
3.507999897003174	-73.223884582519531
3.512000083923340	-72.747810363769531
3.516000032424927	-72.924812316894531
3.519999980926514	-72.967536926269531
3.523999929428101	-72.381599426269531
3.528000116348267	-72.424324035644531
3.532000064849854	-72.808845520019531
3.536000013351440	-72.839363098144531
3.539999961853027	-72.674568176269531
3.543999910354614	-72.741706848144531
3.548000097274780	-73.022468566894531
3.552000045776367	-72.753913879394531
3.555999994277954	-72.259529113769531
3.559999942779541	-72.161872863769531
3.563999891281128	-72.113044738769531
3.568000078201294	-71.960456848144531
3.572000026702881	-71.496589660644531
3.575999975204468	-71.588142395019531
3.579999923706055	-72.210700988769531
3.584000110626221	-72.009284973144531
3.588000059127808	-71.795661926269531
3.592000007629395	-72.058113098144531
3.595999956130981	-72.155769348144531
3.599999904632568	-71.856697082519531
3.604000091552734	-71.496589660644531
3.608000040054321	-71.423347473144531
3.611999988555908	-71.539314270019531
3.615999937057495	-71.197517395019531
3.619999885559082	-70.910652160644531
3.624000072479248	-71.026618957519531
3.628000020980835	-71.472175598144531
3.631999969482422	-71.008308410644531
3.635999917984009	-70.562751770019531
3.640000104904175	-71.215827941894531
3.644000053405762	-71.221931457519531
3.648000001907349	-70.483406066894531
3.651999950408936	-70.440681457519531
3.655999898910523	-70.513923645019531
3.660000085830689	-70.629890441894531
3.664000034332275	-70.404060363769531
3.667999982833862	-70.300300598144531
3.671999931335449	-70.776374816894531
3.676000118255615	-70.721443176269531
3.680000066757202	-70.465095520019531
3.684000015258789	-70.513923645019531
3.687999963760376	-70.837409973144531
3.691999912261963	-70.733650207519531
3.696000099182129	-70.172126770019531
3.700000047683716	-70.446784973144531
3.703999996185303	-70.629890441894531
3.707999944686890	-70.098884582519531
3.711999893188477	-69.921882629394531
3.716000080108643	-69.934089660644531
3.720000028610230	-70.037849426269531
3.723999977111816	-69.805915832519531
3.727999925613403	-69.677742004394531
3.732000112533569	-69.921882629394531
3.736000061035156	-69.995124816894531
3.740000009536743	-69.934089660644531
3.743999958038330	-69.854743957519531
3.747999906539917	-69.989021301269531
3.752000093460083	-70.086677551269531
3.756000041961670	-69.329841613769531
3.759999990463257	-69.360359191894531
3.763999938964844	-69.543464660644531
3.767999887466431	-69.158943176269531
3.772000074386597	-68.994148254394531
3.776000022888184	-69.122322082519531
3.779999971389771	-69.458015441894531
3.783999919891357	-69.439704895019531
3.788000106811523	-69.018562316894531
3.792000055313110	-69.256599426269531
3.796000003814697	-69.415290832519531
3.799999952316284	-68.878181457519531
3.803999900817871	-68.353279113769531
3.808000087738037	-68.206794738769531
3.812000036239624	-68.542488098144531
3.815999984741211	-68.212898254394531
3.819999933242798	-67.980964660644531
3.823999881744385	-68.383796691894531
3.828000068664551	-68.817146301269531
3.832000017166138	-68.701179504394531
3.835999965667725	-68.597419738769531
3.839999914169312	-69.018562316894531
3.844000101089478	-69.110115051269531
3.848000049591065	-68.280036926269531
3.851999998092651	-68.090827941894531
3.855999946594238	-68.316658020019531
3.859999895095825	-68.316658020019531
3.864000082015991	-67.901618957519531
3.868000030517578	-67.712409973144531
3.871999979019165	-68.109138488769531
3.875999927520752	-68.188484191894531
3.880000114440918	-67.919929504394531
3.884000062942505	-67.999275207519531
3.888000011444092	-68.243415832519531
3.891999959945679	-68.023689270019531
3.895999908447266	-67.364509582519531
3.900000095367432	-67.346199035644531
3.904000043869019	-67.785652160644531
3.907999992370606	-67.321784973144531
3.911999940872192	-66.876228332519531
3.915999889373779	-67.218025207519531
3.920000076293945	-67.370613098144531
3.924000024795532	-67.071540832519531
3.927999973297119	-66.870124816894531
3.931999921798706	-67.053230285644531
3.936000108718872	-67.224128723144531
3.940000057220459	-66.937263488769531
3.944000005722046	-66.729743957519531
3.947999954223633	-66.900642395019531
3.951999902725220	-66.943367004394531
3.956000089645386	-66.369636535644531
3.960000038146973	-66.265876770019531
3.963999986648560	-66.552742004394531
3.967999935150147	-66.394050598144531
3.971999883651733	-66.015632629394531
3.976000070571899	-66.381843566894531
3.980000019073486	-66.479499816894531
3.983999967575073	-65.985115051269531
3.987999916076660	-65.802009582519531
3.992000102996826	-66.009529113769531
3.996000051498413	-66.088874816894531
4.000000000000000	-65.722663879394531
4.004000186920166	-65.423591613769531
4.007999897003174	-65.588386535644531
4.012000083923340	-65.502937316894531
4.015999794006348	-65.203865051269531
4.019999980926514	-65.393074035644531
4.024000167846680	-65.734870910644531
4.027999877929688	-65.936286926269531
4.032000064849854	-65.734870910644531
4.035999774932861	-65.594490051269531
4.039999961853027	-65.850837707519531
4.044000148773193	-65.753181457519531
4.047999858856201	-65.118415832519531
4.052000045776367	-64.862068176269531
4.056000232696533	-65.051277160644531
4.059999942779541	-65.020759582519531
4.064000129699707	-64.520271301269531
4.067999839782715	-64.691169738769531
4.072000026702881	-65.063484191894531
4.076000213623047	-65.020759582519531
4.079999923706055	-64.971931457519531
4.084000110626221	-65.026863098144531
4.087999820709229	-65.026863098144531
4.092000007629395	-64.813240051269531
4.096000194549561	-64.221199035644531
4.099999904632568	-64.129646301269531
4.104000091552734	-64.422615051269531
4.107999801635742	-64.190681457519531
4.111999988555908	-63.763431549072266
4.116000175476074	-64.013679504394531
4.119999885559082	-64.556892395019531
4.124000072479248	-64.190681457519531
4.127999782562256	-63.964847564697266
4.131999969482422	-64.331062316894531
4.136000156402588	-64.410408020019531
4.139999866485596	-64.056404113769531
4.144000053405762	-63.769535064697266
4.147999763488770	-63.800052642822266
4.151999950408936	-64.007575988769531
4.156000137329102	-63.696292877197266
4.159999847412109	-63.653568267822266
4.164000034332275	-64.245613098144531
4.168000221252441	-64.428718566894531
4.171999931335449	-63.732913970947266
4.176000118255615	-63.488773345947266
4.179999828338623	-64.074714660644531
4.184000015258789	-63.714603424072266
4.188000202178955	-63.037113189697266
4.191999912261963	-63.079837799072266
4.196000099182129	-63.165287017822266
4.199999809265137	-62.945560455322266
4.203999996185303	-62.634281158447266
4.208000183105469	-62.603763580322266
4.211999893188477	-63.061527252197266
4.216000080108643	-62.951663970947266
4.219999790191650	-62.768558502197266
4.223999977111816	-63.122562408447266
4.228000164031982	-63.305667877197266
4.231999874114990	-63.061527252197266
4.236000061035156	-62.841800689697266
4.239999771118164	-62.915042877197266
4.243999958038330	-62.927249908447266
4.248000144958496	-62.445072174072266
4.251999855041504	-62.274173736572266
4.256000041961670	-62.493900299072266
4.260000228881836	-62.438968658447266
4.263999938964844	-62.109378814697266
4.268000125885010	-62.121585845947266
4.271999835968018	-62.689212799072266
4.276000022888184	-62.774662017822266
4.280000209808350	-62.347415924072266
4.283999919891357	-62.438968658447266
4.288000106811523	-62.493900299072266
4.291999816894531	-62.139896392822266
4.296000003814697	-61.743167877197266
4.300000190734863	-61.682132720947266
4.303999900817871	-62.023929595947266
4.308000087738037	-61.761478424072266
4.311999797821045	-61.511234283447266
4.315999984741211	-61.614994049072266
4.320000171661377	-61.724857330322266
4.323999881744385	-61.749271392822266
4.328000068664551	-61.358646392822266
4.331999778747559	-61.407474517822266
4.335999965667725	-61.816410064697266
4.340000152587891	-61.132816314697266
4.343999862670898	-60.833744049072266
4.348000049591065	-61.096195220947266
4.352000236511231	-61.267093658447266
4.355999946594238	-60.980228424072266
4.360000133514404	-60.931400299072266
4.363999843597412	-61.401371002197266
4.368000030517578	-61.535648345947266
4.372000217437744	-61.199954986572266
4.375999927520752	-61.145023345947266
4.380000114440918	-61.132816314697266
4.383999824523926	-61.102298736572266
4.388000011444092	-60.571292877197266
4.392000198364258	-60.510257720947266
4.395999908447266	-61.102298736572266
4.400000095367432	-60.784915924072266
4.403999805450440	-60.443119049072266
4.407999992370606	-60.552982330322266
4.412000179290772	-60.839847564697266
4.415999889373779	-60.864261627197266
4.420000076293945	-60.296634674072266
4.423999786376953	-60.473636627197266
4.427999973297119	-60.778812408447266
4.432000160217285	-60.186771392822266
4.435999870300293	-60.003665924072266
4.440000057220459	-60.101322174072266
4.443999767303467	-60.192874908447266
4.447999954223633	-59.893802642822266
4.452000141143799	-59.588626861572266
4.455999851226807	-59.942630767822266
4.460000038146973	-59.967044830322266
4.464000225067139	-59.558109283447266
4.467999935150147	-59.674076080322266
4.472000122070313	-59.979251861572266
4.475999832153320	-60.180667877197266
4.480000019073486	-59.545902252197266
4.484000205993652	-59.521488189697266
4.487999916076660	-59.570316314697266
4.492000102996826	-58.874515533447266
4.495999813079834	-58.544925689697266
4.500000000000000	-58.764652252197266
4.504000186920166	-58.953861236572266
4.507999897003174	-58.843997955322266
4.512000083923340	-58.660892486572266
4.515999794006348	-59.198001861572266
4.519999980926514	-59.497074127197266
4.524000167846680	-59.246829986572266
4.527999877929688	-59.124759674072266
4.532000064849854	-59.143070220947266
4.535999774932861	-59.387210845947266
4.539999961853027	-58.715824127197266
4.544000148773193	-58.123783111572266
4.547999858856201	-58.618167877197266
4.552000045776367	-58.715824127197266
4.556000232696533	-58.294681549072266
4.559999942779541	-58.380130767822266
4.564000129699707	-58.807376861572266
4.567999839782715	-59.094242095947266
4.572000026702881	-58.599857330322266
4.576000213623047	-58.520511627197266
4.579999923706055	-58.734134674072266
4.584000110626221	-58.489994049072266
4.587999820709229	-57.965091705322266
4.592000007629395	-57.763675689697266
4.596000194549561	-58.258060455322266
4.599999904632568	-58.148197174072266
4.604000091552734	-57.562259674072266
4.607999801635742	-57.977298736572266
4.611999988555908	-58.380130767822266
4.616000175476074	-58.282474517822266
4.619999885559082	-57.843021392822266
4.624000072479248	-57.891849517822266
4.627999782562256	-58.215335845947266
4.631999969482422	-57.788089752197266
4.636000156402588	-57.287601470947266
4.639999866485596	-57.574466705322266
4.644000053405762	-57.824710845947266
4.647999763488770	-57.434085845947266
4.651999950408936	-57.019046783447266
4.656000137329102	-57.208255767822266
4.659999847412109	-57.122806549072266
4.664000034332275	-56.689456939697266
4.668000221252441	-56.951908111572266
4.671999931335449	-57.141117095947266
4.676000118255615	-57.086185455322266
4.679999828338623	-56.872562408447266
4.684000015258789	-56.658939361572266
4.688000202178955	-56.829837799072266
4.691999912261963	-56.976322174072266
4.696000099182129	-56.494144439697266
4.699999809265137	-56.457523345947266
4.703999996185303	-56.811527252197266
4.708000183105469	-56.646732330322266
4.711999893188477	-56.420902252197266
4.716000080108643	-56.726078033447266
4.719999790191650	-56.982425689697266
4.723999977111816	-56.744388580322266
4.728000164031982	-56.622318267822266
4.731999874114990	-56.683353424072266
4.736000061035156	-56.591800689697266
4.739999771118164	-56.182865142822266
4.743999958038330	-55.889896392822266
4.748000144958496	-56.011966705322266
4.751999855041504	-56.231693267822266
4.756000041961670	-55.963138580322266
4.760000228881836	-55.926517486572266
4.763999938964844	-56.323246002197266
4.768000125885010	-56.341556549072266
4.771999835968018	-56.005863189697266
4.776000022888184	-55.804447174072266
4.780000209808350	-55.981449127197266
4.783999919891357	-55.761722564697266
4.788000106811523	-55.169681549072266
4.791999816894531	-55.023197174072266
4.796000003814697	-55.364994049072266
4.800000190734863	-55.334476470947266
4.803999900817871	-55.102542877197266
4.808000087738037	-55.352787017822266
4.811999797821045	-55.877689361572266
4.815999984741211	-55.657962799072266
4.820000171661377	-55.230716705322266
4.823999881744385	-55.249027252197266
4.828000068664551	-55.072025299072266
4.831999778747559	-54.547122955322266
4.835999965667725	-54.058841705322266
4.840000152587891	-54.193119049072266
4.843999862670898	-54.705814361572266
4.848000049591065	-54.382328033447266
4.852000236511231	-54.083255767822266
4.855999946594238	-54.541019439697266
4.860000133514404	-54.931644439697266
4.863999843597412	-54.565433502197266
4.868000030517578	-54.382328033447266
4.872000217437744	-54.663089752197266
4.875999927520752	-54.614261627197266
4.880000114440918	-54.083255767822266
4.883999824523926	-53.942874908447266
4.888000011444092	-54.180912017822266
4.892000198364258	-54.278568267822266
4.895999908447266	-53.997806549072266
4.900000095367432	-53.802494049072266
4.903999805450440	-54.309085845947266
4.907999992370606	-54.431156158447266
4.912000179290772	-53.985599517822266
4.915999889373779	-54.010013580322266
4.920000076293945	-54.449466705322266
4.923999786376953	-54.132083892822266
4.927999973297119	-53.631595611572266
4.932000160217285	-53.765872955322266
4.935999870300293	-53.918460845947266
4.940000057220459	-53.411869049072266
4.943999767303467	-53.051761627197266
4.947999954223633	-53.228763580322266
4.952000141143799	-53.436283111572266
4.955999851226807	-53.332523345947266
4.960000038146973	-53.240970611572266
4.964000225067139	-53.588871002197266
4.967999935150147	-53.857425689697266
4.972000122070313	-53.363040924072266
4.975999832153320	-53.155521392822266
4.980000019073486	-53.332523345947266
4.984000205993652	-53.033451080322266
4.987999916076660	-52.575687408447266
4.992000102996826	-52.453617095947266
4.995999813079834	-52.697757720947266
5.000000000000000	-52.728275299072266
5.004000186920166	-52.130130767822266
5.007999897003174	-52.349857330322266
5.012000083923340	-53.027347564697266
5.015999794006348	-52.850345611572266
5.019999980926514	-52.185062408447266
5.024000167846680	-52.325443267822266
5.027999877929688	-52.770999908447266
5.032000064849854	-52.178958892822266
5.035999774932861	-51.690677642822266
5.039999961853027	-52.111820220947266
5.044000148773193	-52.343753814697266
5.047999858856201	-52.075199127197266
5.052000045776367	-51.977542877197266
5.056000232696533	-52.386478424072266
5.059999942779541	-52.783206939697266
5.064000129699707	-52.185062408447266
5.067999839782715	-51.916507720947266
5.072000026702881	-52.093509674072266
5.076000213623047	-51.971439361572266
5.079999923706055	-51.385501861572266
5.084000110626221	-51.116947174072266
5.087999820709229	-51.708988189697266
5.092000007629395	-51.867679595947266
5.096000194549561	-51.257328033447266
5.099999904632568	-51.446537017822266
5.104000091552734	-51.800540924072266
5.107999801635742	-51.690677642822266
5.111999988555908	-51.385501861572266
5.116000175476074	-51.300052642822266
5.119999885559082	-51.647953033447266
5.124000072479248	-51.287845611572266
5.127999782562256	-50.677494049072266
5.131999969482422	-50.842288970947266
5.136000156402588	-51.037601470947266
5.139999866485596	-50.836185455322266
5.144000053405762	-50.366214752197266
5.147999763488770	-50.524906158447266
5.151999950408936	-51.000980377197266
5.156000137329102	-50.671390533447266
5.159999847412109	-50.445560455322266
5.164000034332275	-50.585941314697266
5.168000221252441	-50.714115142822266
5.171999931335449	-50.500492095947266
5.176000118255615	-50.366214752197266
5.179999828338623	-50.805667877197266
5.184000015258789	-50.280765533447266
5.188000202178955	-49.359134674072266
5.191999912261963	-49.670413970947266
5.196000099182129	-49.774173736572266
5.199999809265137	-49.749759674072266
5.203999996185303	-49.554447174072266
5.208000183105469	-49.523929595947266
5.211999893188477	-49.896244049072266
5.216000080108643	-49.725345611572266
5.219999790191650	-49.291996002197266
5.223999977111816	-49.169925689697266
5.228000164031982	-49.279788970947266
5.231999874114990	-49.023441314697266
5.236000061035156	-48.284915924072266
5.239999771118164	-48.614505767822266
5.243999958038330	-49.066165924072266
5.248000144958496	-48.651126861572266
5.251999855041504	-48.785404205322266
5.256000041961670	-49.096683502197266
5.260000228881836	-49.084476470947266
5.263999938964844	-48.571781158447266
5.268000125885010	-48.193363189697266
5.271999835968018	-48.406986236572266
5.276000022888184	-48.175052642822266
5.280000209808350	-47.576908111572266
5.283999919891357	-47.320560455322266
5.288000106811523	-47.668460845947266
5.291999816894531	-47.985843658447266
5.296000003814697	-47.387699127197266
5.300000190734863	-47.344974517822266
5.303999900817871	-47.894290924072266
5.308000087738037	-47.503665924072266
5.311999797821045	-46.990970611572266
5.315999984741211	-46.710208892822266
5.320000171661377	-46.667484283447266
5.323999881744385	-46.447757720947266
5.328000068664551	-45.611576080322266
5.331999778747559	-45.660404205322266
5.335999965667725	-45.971683502197266
5.340000152587891	-45.275882720947266
5.343999862670898	-44.525150299072266
5.348000049591065	-44.592288970947266
5.352000236511231	-44.647220611572266
5.355999946594238	-43.878177642822266
5.360000133514404	-43.109134674072266
5.363999843597412	-42.889408111572266
5.368000030517578	-42.407230377197266
5.372000217437744	-41.473392486572266
5.375999927520752	-40.405277252197266
5.380000114440918	-39.739994049072266
5.383999824523926	-39.392093658447266
5.388000011444092	-38.177494049072266
5.392000198364258	-37.036136627197266
5.395999908447266	-36.663822174072266
5.400000095367432	-35.852054595947266
5.403999805450440	-34.606937408447266
5.407999992370606	-33.618167877197266
5.412000179290772	-32.885746002197266
5.415999889373779	-31.890871047973633
5.420000076293945	-30.426027297973633
5.423999786376953	-29.437257766723633
5.427999973297119	-28.698732376098633
5.432000160217285	-27.587892532348633
5.435999870300293	-26.324464797973633
5.440000057220459	-25.476076126098633
5.443999767303467	-25.195314407348633
5.447999954223633	-24.377443313598633
5.452000141143799	-23.242189407348633
5.455999851226807	-22.796632766723633
5.460000038146973	-22.155763626098633
5.464000225067139	-21.044923782348633
5.467999935150147	-19.940187454223633
5.472000122070313	-19.201662063598633
5.475999832153320	-18.725587844848633
5.480000019073486	-17.547609329223633
5.484000205993652	-16.845705032348633
5.487999916076660	-16.973878860473633
5.492000102996826	-16.571046829223633
5.495999813079834	-15.802002906799316
5.500000000000000	-15.405274391174316
5.504000186920166	-15.399170875549316
5.507999897003174	-14.880372047424316
5.512000083923340	-14.776612281799316
5.515999794006348	-13.055420875549316
5.519999980926514	-12.353516578674316
5.524000167846680	-11.889649391174316
5.527999877929688	-11.145020484924316
5.532000064849854	-10.791016578674316
5.535999774932861	-11.199952125549316
5.539999961853027	-10.827637672424316
5.544000148773193	-10.156250953674316
5.547999858856201	-10.461426734924316
5.552000045776367	-10.583497047424316
5.556000232696533	-9.814454078674316
5.559999942779541	-9.088135719299316
5.564000129699707	-9.057618141174316
5.567999839782715	-8.978272438049316
5.572000026702881	-8.099366188049316
5.576000213623047	-7.855225086212158
5.579999923706055	-8.032227516174316
5.584000110626221	-8.074952125549316
5.587999820709229	-7.708740711212158
5.592000007629395	-7.403564929962158
5.596000194549561	-7.751465320587158
5.599999904632568	-7.843018054962158
5.604000091552734	-6.994629383087158
5.607999801635742	-6.915283679962158
5.611999988555908	-6.488037586212158
5.616000175476074	3.472900629043579
5.619999885559082	5.432129383087158
5.624000072479248	4.504395008087158
5.627999782562256	2.990722894668579
5.631999969482422	2.209472894668579
5.636000156402588	1.306152462959290
5.639999866485596	-0.561523497104645
5.644000053405762	-1.983642697334290
5.647999763488770	-2.465820550918579
5.651999950408936	-2.526855707168579
5.656000137329102	-2.929687738418579
5.659999847412109	-3.234863519668579
5.664000034332275	-2.862549066543579
5.668000221252441	-2.752685785293579
5.671999931335449	-2.856445550918579
5.676000118255615	-2.917480707168579
5.679999828338623	-2.709961175918579
5.684000015258789	-2.441406488418579
5.688000202178955	-2.581787347793579
5.691999912261963	-2.935791254043579
5.696000099182129	-2.813720941543579
5.699999809265137	-2.746582269668579
5.703999996185303	-3.076172113418579
5.708000183105469	-3.308105707168579
5.711999893188477	-2.758789300918579
5.716000080108643	-2.868652582168579
5.719999790191650	-3.295898675918579
5.723999977111816	-3.149414300918579
5.728000164031982	-2.905273675918579
5.731999874114990	-3.442383050918579
5.736000061035156	-3.869629144668579
5.739999771118164	-3.985595941543579
5.743999958038330	-4.125977039337158
5.748000144958496	-4.516602039337158
5.751999855041504	-4.870605945587158
5.756000041961670	-4.736328601837158
5.760000228881836	-4.473877429962158
5.763999938964844	-4.858398914337158
5.768000125885010	-5.242920398712158
5.771999835968018	-4.858398914337158
5.776000022888184	-4.888916492462158
5.780000209808350	-5.621338367462158
5.783999919891357	-6.170654773712158
5.788000106811523	-6.030273914337158
5.791999816894531	-6.274414539337158
5.796000003814697	-6.866455554962158
5.800000190734863	-6.982422351837158
5.803999900817871	-6.689453601837158
5.808000087738037	-6.793213367462158
5.811999797821045	-7.305908679962158
5.815999984741211	-7.324219226837158
5.820000171661377	-6.976318836212158
5.823999881744385	-7.415771961212158
5.828000068664551	-8.044434547424316
5.831999778747559	-8.184815406799316
5.835999965667725	-8.209229469299316
5.840000152587891	-8.532715797424316
5.843999862670898	-9.191895484924316
5.848000049591065	-9.289551734924316
5.852000236511231	-8.978272438049316
5.855999946594238	-9.124756813049316
5.860000133514404	-9.375000953674316
5.863999843597412	-9.509278297424316
5.868000030517578	-9.448243141174316
5.872000217437744	-9.820557594299316
5.875999927520752	-10.382081031799316
5.880000114440918	-10.394288063049316
5.883999824523926	-10.723877906799316
5.888000011444092	-11.358643531799316
5.892000198364258	-11.767579078674316
5.895999908447266	-12.017823219299316
5.900000095367432	-12.042237281799316
5.903999805450440	-12.445069313049316
5.907999992370606	-12.854004859924316
5.912000179290772	-12.597657203674316
5.915999889373779	-12.634278297424316
5.920000076293945	-13.012696266174316
5.923999786376953	-13.305665016174316
5.927999973297119	-13.214112281799316
5.932000160217285	-13.500977516174316
5.935999870300293	-14.233399391174316
5.940000057220459	-14.489747047424316
5.943999767303467	-14.636231422424316
5.947999954223633	-15.051270484924316
5.952000141143799	-15.313721656799316
5.955999851226807	-15.393067359924316
5.960000038146973	-15.051270484924316
5.964000225067139	-15.332032203674316
5.967999935150147	-15.917969703674316
5.972000122070313	-15.740967750549316
5.975999832153320	-15.838624000549316
5.980000019073486	-16.473390579223633
5.984000205993652	-16.967775344848633
5.987999916076660	-17.230226516723633
5.992000102996826	-17.364503860473633
5.995999813079834	-17.926027297973633
6.000000000000000	-18.273927688598633
6.004000186920166	-17.907716751098633
6.007999897003174	-17.791749954223633
6.012000083923340	-18.243410110473633
6.015999794006348	-18.640138626098633
6.019999980926514	-18.267824172973633
6.024000167846680	-18.432619094848633
6.027999877929688	-19.549562454223633
6.032000064849854	-19.482423782348633
6.035999774932861	-19.073488235473633
6.039999961853027	-19.714357376098633
6.044000148773193	-20.343019485473633
6.047999858856201	-20.367433547973633
6.052000045776367	-20.129396438598633
6.056000232696533	-20.593263626098633
6.059999942779541	-21.197511672973633
6.064000129699707	-21.185304641723633
6.067999839782715	-21.215822219848633
6.072000026702881	-21.679689407348633
6.076000213623047	-22.406007766723633
6.079999923706055	-22.576906204223633
6.084000110626221	-22.540285110473633
6.087999820709229	-23.364259719848633
6.092000007629395	-23.773195266723633
6.096000194549561	-23.577882766723633
6.099999904632568	-23.809816360473633
6.104000091552734	-24.078371047973633
6.107999801635742	-24.371339797973633
6.111999988555908	-24.230958938598633
6.116000175476074	-24.243165969848633
6.119999885559082	-24.859621047973633
6.124000072479248	-25.140382766723633
6.127999782562256	-25.177003860473633
6.131999969482422	-25.512697219848633
6.136000156402588	-26.074220657348633
6.139999866485596	-26.470949172973633
6.144000053405762	-26.440431594848633
6.147999763488770	-26.690675735473633
6.151999950408936	-27.154542922973633
6.156000137329102	-27.056886672973633
6.159999847412109	-26.953126907348633
6.164000034332275	-26.983644485473633
6.168000221252441	-27.447511672973633
6.171999931335449	-27.557374954223633
6.176000118255615	-27.551271438598633
6.179999828338623	-28.247072219848633
6.184000015258789	-28.924562454223633
6.188000202178955	-28.991701126098633
6.191999912261963	-29.443361282348633
6.196000099182129	-30.126955032348633
6.199999809265137	-30.377199172973633
6.203999996185303	-29.949953079223633
6.208000183105469	-29.882814407348633
6.211999893188477	-29.986574172973633
6.216000080108643	-29.876710891723633
6.219999790191650	-30.047609329223633
6.223999977111816	-30.291749954223633
6.228000164031982	-30.926515579223633
6.231999874114990	-31.451417922973633
6.236000061035156	-31.256105422973633
6.239999771118164	-31.848146438598633
6.243999958038330	-32.482913970947266
6.248000144958496	-32.208255767822266
6.251999855041504	-32.080081939697266
6.256000041961670	-32.293704986572266
6.260000228881836	-32.714847564697266
6.263999938964844	-32.623294830322266
6.268000125885010	-32.391361236572266
6.271999835968018	-33.123783111572266
6.276000022888184	-33.709720611572266
6.280000209808350	-33.679203033447266
6.283999919891357	-33.782962799072266
6.288000106811523	-34.234622955322266
6.291999816894531	-34.643558502197266
6.296000003814697	-34.204105377197266
6.300000190734863	-34.265140533447266
6.303999900817871	-34.753421783447266
6.308000087738037	-34.838871002197266
6.311999797821045	-34.777835845947266
6.315999984741211	-34.899906158447266
6.320000171661377	-35.534671783447266
6.323999881744385	-35.998538970947266
6.328000068664551	-35.644535064697266
6.331999778747559	-36.071781158447266
6.335999965667725	-36.614994049072266
6.340000152587891	-36.639408111572266
6.343999862670898	-36.456302642822266
6.348000049591065	-36.651615142822266
6.352000236511231	-37.066654205322266
6.355999946594238	-36.932376861572266
6.360000133514404	-36.798099517822266
6.363999843597412	-36.889652252197266
6.368000030517578	-36.956790924072266
6.372000217437744	-37.341312408447266
6.375999927520752	-37.420658111572266
6.380000114440918	-37.664798736572266
6.383999824523926	-38.446048736572266
6.388000011444092	-38.507083892822266
6.392000198364258	-38.439945220947266
6.395999908447266	-38.879398345947266
6.400000095367432	-39.111331939697266
6.403999805450440	-38.903812408447266
6.407999992370606	-38.745121002197266
6.412000179290772	-39.105228424072266
6.415999889373779	-39.447025299072266
6.420000076293945	-39.410404205322266
6.423999786376953	-39.678958892822266
6.427999973297119	-40.167240142822266
6.432000160217285	-40.594486236572266
6.435999870300293	-40.448001861572266
6.440000057220459	-40.588382720947266
6.443999767303467	-40.863040924072266
6.447999954223633	-40.625003814697266
6.452000141143799	-40.405277252197266
6.455999851226807	-40.679935455322266
6.460000038146973	-40.917972564697266
6.464000225067139	-41.101078033447266
6.467999935150147	-41.070560455322266
6.472000122070313	-41.564945220947266
6.475999832153320	-42.169193267822266
6.480000019073486	-42.181400299072266
6.484000205993652	-42.150882720947266
6.487999916076660	-42.425540924072266
6.492000102996826	-42.626956939697266
6.495999813079834	-42.150882720947266
6.500000000000000	-41.894535064697266
6.504000186920166	-42.504886627197266
6.507999897003174	-42.779544830322266
6.512000083923340	-42.419437408447266
6.515999794006348	-42.712406158447266
6.519999980926514	-43.359378814697266
6.524000167846680	-43.609622955322266
6.527999877929688	-43.542484283447266
6.532000064849854	-43.621829986572266
6.535999774932861	-43.914798736572266
6.539999961853027	-43.731693267822266
6.544000148773193	-43.090824127197266
6.547999858856201	-43.353275299072266
6.552000045776367	-43.963626861572266
6.556000232696533	-43.823246002197266
6.559999942779541	-43.560794830322266
6.564000129699707	-44.067386627197266
6.567999839782715	-44.689945220947266
6.572000026702881	-44.738773345947266
6.576000213623047	-44.665531158447266
6.579999923706055	-45.135501861572266
6.584000110626221	-45.446781158447266
6.587999820709229	-45.343021392822266
6.592000007629395	-45.159915924072266
6.596000194549561	-45.385746002197266
6.599999904632568	-45.684818267822266
6.604000091552734	-45.410160064697266
6.607999801635742	-45.324710845947266
6.611999988555908	-45.617679595947266
6.616000175476074	-45.935062408447266
6.619999885559082	-45.989994049072266
6.624000072479248	-46.014408111572266
6.627999782562256	-46.398929595947266
6.631999969482422	-46.783451080322266
6.636000156402588	-46.514896392822266
6.639999866485596	-46.514896392822266
6.644000053405762	-46.844486236572266
6.647999763488770	-46.813968658447266
6.651999950408936	-46.435550689697266
6.656000137329102	-46.459964752197266
6.659999847412109	-47.021488189697266
6.664000034332275	-47.253421783447266
6.668000221252441	-47.204593658447266
6.671999931335449	-47.515872955322266
6.676000118255615	-47.918704986572266
6.679999828338623	-48.059085845947266
6.684000015258789	-47.833255767822266
6.688000202178955	-47.772220611572266
6.691999912261963	-48.107913970947266
6.696000099182129	-47.784427642822266
6.699999809265137	-47.363285064697266
6.703999996185303	-47.485355377197266
6.708000183105469	-47.662357330322266
6.711999893188477	-47.601322174072266
6.716000080108643	-47.796634674072266
6.719999790191650	-48.461917877197266
6.723999977111816	-48.760990142822266
6.728000164031982	-48.553470611572266
6.731999874114990	-48.724369049072266
6.736000061035156	-48.980716705322266
6.739999771118164	-48.944095611572266
6.743999958038330	-48.577884674072266
6.748000144958496	-48.516849517822266
6.751999855041504	-49.218753814697266
6.756000041961670	-49.200443267822266
6.760000228881836	-48.919681549072266
6.763999938964844	-49.395755767822266
6.768000125885010	-49.841312408447266
6.771999835968018	-49.804691314697266
6.776000022888184	-49.603275299072266
6.780000209808350	-49.908451080322266
6.783999919891357	-50.231937408447266
6.788000106811523	-49.914554595947266
6.791999816894531	-49.688724517822266
6.796000003814697	-50.103763580322266
6.800000190734863	-50.488285064697266
6.803999900817871	-50.219730377197266
6.808000087738037	-49.957279205322266
6.811999797821045	-50.592044830322266
6.815999984741211	-50.939945220947266
6.820000171661377	-50.604251861572266
6.823999881744385	-50.823978424072266
6.828000068664551	-51.062015533447266
6.831999778747559	-51.062015533447266
6.835999965667725	-50.903324127197266
6.840000152587891	-50.811771392822266
6.843999862670898	-51.025394439697266
6.848000049591065	-50.952152252197266
6.852000236511231	-50.659183502197266
6.855999946594238	-50.671390533447266
6.860000133514404	-51.092533111572266
6.863999843597412	-51.391605377197266
6.868000030517578	-51.190189361572266
6.872000217437744	-51.385501861572266
6.875999927520752	-51.660160064697266
6.880000114440918	-51.239017486572266
6.883999824523926	-51.214603424072266
6.888000011444092	-51.330570220947266
6.892000198364258	-51.385501861572266
6.895999908447266	-51.300052642822266
6.900000095367432	-50.982669830322266
6.903999805450440	-51.300052642822266
6.907999992370606	-51.763919830322266
6.912000179290772	-51.794437408447266
6.915999889373779	-52.203372955322266
6.920000076293945	-52.502445220947266
6.923999786376953	-52.722171783447266
6.927999973297119	-52.587894439697266
6.932000160217285	-52.429203033447266
6.935999870300293	-52.673343658447266
6.940000057220459	-52.514652252197266
6.943999767303467	-52.154544830322266
6.947999954223633	-52.246097564697266
6.952000141143799	-52.618412017822266
6.955999851226807	-52.929691314697266
6.960000038146973	-52.648929595947266
6.964000225067139	-52.984622955322266
6.967999935150147	-53.491214752197266
6.972000122070313	-53.277591705322266
6.975999832153320	-53.167728424072266
6.980000019073486	-53.308109283447266
6.984000205993652	-53.454593658447266
6.987999916076660	-53.210453033447266
6.992000102996826	-52.825931549072266
6.995999813079834	-53.234867095947266
7.000000000000000	-53.552249908447266
7.004000186920166	-53.356937408447266
7.007999897003174	-53.271488189697266
7.012000083923340	-53.576663970947266
7.015999794006348	-54.168704986572266
7.019999980926514	-53.747562408447266
7.024000167846680	-53.680423736572266
7.027999877929688	-54.254154205322266
7.032000064849854	-54.156497955322266
7.035999774932861	-53.814701080322266
7.039999961853027	-53.839115142822266
7.044000148773193	-53.942874908447266
7.047999858856201	-53.857425689697266
7.052000045776367	-53.326419830322266
7.056000232696533	-53.613285064697266
7.059999942779541	-53.991703033447266
7.064000129699707	-54.107669830322266
7.067999839782715	-54.132083892822266
7.072000026702881	-54.223636627197266
7.076000213623047	-54.718021392822266
7.079999923706055	-54.724124908447266
7.084000110626221	-54.412845611572266
7.087999820709229	-54.644779205322266
7.092000007629395	-54.577640533447266
7.096000194549561	-54.541019439697266
7.099999904632568	-54.235843658447266
7.104000091552734	-54.119876861572266
7.107999801635742	-54.772953033447266
7.111999988555908	-54.852298736572266
7.116000175476074	-54.809574127197266
7.119999885559082	-55.285648345947266
7.124000072479248	-55.487064361572266
7.127999782562256	-55.249027252197266
7.131999969482422	-55.017093658447266
7.136000156402588	-55.181888580322266
7.139999866485596	-55.212406158447266
7.144000053405762	-54.772953033447266
7.147999763488770	-54.791263580322266
7.151999950408936	-55.090335845947266
7.156000137329102	-55.523685455322266
7.159999847412109	-55.529788970947266
7.164000034332275	-55.371097564697266
7.168000221252441	-55.822757720947266
7.171999931335449	-56.036380767822266
7.176000118255615	-55.651859283447266
7.179999828338623	-55.621341705322266
7.184000015258789	-55.755619049072266
7.188000202178955	-55.548099517822266
7.191999912261963	-55.187992095947266
7.196000099182129	-55.432132720947266
7.199999809265137	-55.944828033447266
7.203999996185303	-55.816654205322266
7.208000183105469	-55.773929595947266
7.211999893188477	-56.097415924072266
7.216000080108643	-56.396488189697266
7.219999790191650	-56.396488189697266
7.223999977111816	-56.475833892822266
7.228000164031982	-56.750492095947266
7.231999874114990	-56.646732330322266
7.236000061035156	-56.024173736572266
7.239999771118164	-55.749515533447266
7.243999958038330	-55.938724517822266
7.248000144958496	-56.140140533447266
7.251999855041504	-55.749515533447266
7.256000041961670	-55.773929595947266
7.260000228881836	-56.433109283447266
7.263999938964844	-56.518558502197266
7.268000125885010	-56.268314361572266
7.271999835968018	-56.622318267822266
7.276000022888184	-57.025150299072266
7.280000209808350	-56.823734283447266
7.283999919891357	-56.506351470947266
7.288000106811523	-56.671146392822266
7.291999816894531	-56.835941314697266
7.296000003814697	-56.652835845947266
7.300000190734863	-56.433109283447266
7.303999900817871	-56.652835845947266
7.308000087738037	-57.043460845947266
7.311999797821045	-57.165531158447266
7.315999984741211	-57.055667877197266
7.320000171661377	-57.269290924072266
7.323999881744385	-57.525638580322266
7.328000068664551	-57.122806549072266
7.331999778747559	-56.799320220947266
7.335999965667725	-57.012943267822266
7.340000152587891	-57.049564361572266
7.343999862670898	-56.610111236572266
7.348000049591065	-56.707767486572266
7.352000236511231	-57.171634674072266
7.355999946594238	-57.336429595947266
7.360000133514404	-57.409671783447266
7.363999843597412	-57.629398345947266
7.368000030517578	-57.757572174072266
7.372000217437744	-57.867435455322266
7.375999927520752	-57.476810455322266
7.380000114440918	-57.189945220947266
7.383999824523926	-57.476810455322266
7.388000011444092	-57.122806549072266
7.392000198364258	-56.567386627197266
7.395999908447266	-56.793216705322266
7.400000095367432	-57.318119049072266
7.403999805450440	-57.440189361572266
7.407999992370606	-57.324222564697266
7.412000179290772	-57.574466705322266
7.415999889373779	-58.013919830322266
7.420000076293945	-57.824710845947266
7.423999786376953	-57.653812408447266
7.427999973297119	-57.867435455322266
7.432000160217285	-57.922367095947266
7.435999870300293	-57.458499908447266
7.440000057220459	-57.287601470947266
7.443999767303467	-57.806400299072266
7.447999954223633	-57.922367095947266
7.452000141143799	-57.751468658447266
7.455999851226807	-58.032230377197266
7.460000038146973	-58.245853424072266
7.464000225067139	-58.337406158447266
7.467999935150147	-58.148197174072266
7.472000122070313	-58.087162017822266
7.475999832153320	-58.367923736572266
7.480000019073486	-58.331302642822266
7.484000205993652	-57.830814361572266
7.487999916076660	-57.940677642822266
7.492000102996826	-58.325199127197266
7.495999813079834	-58.087162017822266
7.500000000000000	-57.800296783447266
7.504000186920166	-58.245853424072266
7.507999897003174	-58.825687408447266
7.512000083923340	-58.715824127197266
7.515999794006348	-58.581546783447266
7.519999980926514	-58.795169830322266
7.524000167846680	-58.868412017822266
7.527999877929688	-58.428958892822266
7.532000064849854	-58.074954986572266
7.535999774932861	-58.319095611572266
7.539999961853027	-58.587650299072266
7.544000148773193	-58.044437408447266
7.547999858856201	-58.050540924072266
7.552000045776367	-58.624271392822266
7.556000232696533	-58.953861236572266
7.559999942779541	-58.514408111572266
7.564000129699707	-58.312992095947266
7.567999839782715	-58.819583892822266
7.572000026702881	-58.819583892822266
7.576000213623047	-58.203128814697266
7.579999923706055	-58.148197174072266
7.584000110626221	-58.404544830322266
7.587999820709229	-58.508304595947266
7.592000007629395	-58.367923736572266
7.596000194549561	-58.563236236572266
7.599999904632568	-59.198001861572266
7.604000091552734	-59.252933502197266
7.607999801635742	-59.198001861572266
7.611999988555908	-59.289554595947266
7.616000175476074	-59.490970611572266
7.619999885559082	-59.375003814697266
7.624000072479248	-58.691410064697266
7.627999782562256	-58.740238189697266
7.631999969482422	-59.136966705322266
7.636000156402588	-58.673099517822266
7.639999866485596	-58.459476470947266
7.644000053405762	-58.892826080322266
7.647999763488770	-59.259037017822266
7.651999950408936	-59.191898345947266
7.656000137329102	-59.155277252197266
7.659999847412109	-59.533695220947266
7.664000034332275	-59.362796783447266
7.668000221252441	-59.069828033447266
7.671999931335449	-59.167484283447266
7.676000118255615	-59.118656158447266
7.679999828338623	-59.289554595947266
7.684000015258789	-58.917240142822266
7.688000202178955	-58.917240142822266
7.691999912261963	-59.417728424072266
7.696000099182129	-59.320072174072266
7.699999809265137	-59.204105377197266
7.703999996185303	-59.399417877197266
7.708000183105469	-59.619144439697266
7.711999893188477	-59.729007720947266
7.716000080108643	-59.326175689697266
7.719999790191650	-59.484867095947266
7.723999977111816	-59.674076080322266
7.728000164031982	-59.234622955322266
7.731999874114990	-58.843997955322266
7.736000061035156	-58.770755767822266
7.739999771118164	-59.289554595947266
7.743999958038330	-58.966068267822266
7.748000144958496	-58.801273345947266
7.751999855041504	-59.661869049072266
7.756000041961670	-59.948734283447266
7.760000228881836	-59.820560455322266
7.763999938964844	-59.906009674072266
7.768000125885010	-60.009769439697266
7.771999835968018	-60.180667877197266
7.776000022888184	-59.552005767822266
7.780000209808350	-59.320072174072266
7.783999919891357	-59.765628814697266
7.788000106811523	-59.832767486572266
7.791999816894531	-59.515384674072266
7.796000003814697	-59.454349517822266
7.800000190734863	-60.198978424072266
7.803999900817871	-60.400394439697266
7.808000087738037	-59.741214752197266
7.811999797821045	-59.991458892822266
7.815999984741211	-60.284427642822266
7.820000171661377	-60.058597564697266
7.823999881744385	-59.552005767822266
7.828000068664551	-59.283451080322266
7.831999778747559	-59.796146392822266
7.835999965667725	-59.680179595947266
7.840000152587891	-59.283451080322266
7.843999862670898	-59.777835845947266
7.848000049591065	-60.357669830322266
7.852000236511231	-60.314945220947266
7.855999946594238	-59.942630767822266
7.860000133514404	-60.144046783447266
7.863999843597412	-60.424808502197266
7.868000030517578	-59.857181549072266
7.872000217437744	-59.741214752197266
7.875999927520752	-60.034183502197266
7.880000114440918	-60.089115142822266
7.883999824523926	-59.716800689697266
7.888000011444092	-59.722904205322266
7.892000198364258	-60.369876861572266
7.895999908447266	-60.375980377197266
7.900000095367432	-59.954837799072266
7.903999805450440	-60.284427642822266
7.907999992370606	-60.192874908447266
7.912000179290772	-59.832767486572266
7.915999889373779	-59.704593658447266
7.920000076293945	-59.692386627197266
7.923999786376953	-59.954837799072266
7.927999973297119	-59.753421783447266
7.932000160217285	-59.509281158447266
7.935999870300293	-59.869388580322266
7.940000057220459	-60.137943267822266
7.943999767303467	-59.979251861572266
7.947999954223633	-59.936527252197266
7.952000141143799	-60.479740142822266
7.955999851226807	-60.699466705322266
7.960000038146973	-60.156253814697266
7.964000225067139	-60.247806549072266
7.967999935150147	-60.430912017822266
7.972000122070313	-60.028079986572266
7.975999832153320	-59.796146392822266
7.980000019073486	-59.808353424072266
7.984000205993652	-60.070804595947266
7.987999916076660	-60.131839752197266
7.992000102996826	-59.899906158447266
7.995999813079834	-60.064701080322266
[truncated: 3,001 more rows]
