# Supplementary material for: Small Size of Recorded Neuronal Structures Confines the Accuracy in Direct Axonal Voltage Measurements
Source: eNeuro. 2021 Aug 2;8(4):ENEURO.0059-21.2021. doi: 10.1523/ENEURO.0059-21.2021 (PMC8342265; doi:10.1523/ENEURO.0059-21.2021)
Supplement: Extended Data 1 — NEURON codes producing data shown in Figures 2, 5, 8. Download Extended Data 1, ZIP file. [file enu-eN-NWR-0059-21-s01.zip › realistic amplifier model/3_real experiment reconstruction/AP_generator/real data/6o5_5.dat]

0.000000000000000	-83.496101379394531
0.004000000189990	-84.271247863769531
0.008000000379980	-83.728034973144531
0.012000000104308	-83.337409973144531
0.016000000759959	-83.746345520019531
0.019999999552965	-83.740242004394531
0.024000000208616	-83.264167785644531
0.028000000864267	-83.038337707519531
0.032000001519918	-83.166511535644531
0.035999998450279	-83.502204895019531
0.039999999105930	-83.111579895019531
0.043999999761581	-82.812507629394531
0.048000000417233	-83.111579895019531
0.052000001072884	-83.477790832519531
0.056000001728535	-83.251960754394531
0.059999998658895	-83.099372863769531
0.064000003039837	-83.752449035644531
0.068000003695488	-83.831794738769531
0.071999996900558	-83.245857238769531
0.075999997556210	-83.312995910644531
0.079999998211861	-83.618171691894531
0.083999998867512	-83.453376770019531
0.087999999523163	-83.026130676269531
0.092000000178814	-83.099372863769531
0.096000000834465	-83.734138488769531
0.100000001490116	-83.605964660644531
0.104000002145767	-83.489997863769531
0.108000002801418	-83.953865051269531
0.112000003457069	-84.130867004394531
0.115999996662140	-83.923347473144531
0.119999997317791	-83.502204895019531
0.123999997973442	-83.526618957519531
0.128000006079674	-83.612068176269531
0.131999999284744	-83.013923645019531
0.136000007390976	-82.983406066894531
0.140000000596046	-83.361824035644531
0.143999993801117	-83.587654113769531
0.148000001907349	-83.367927551269531
0.151999995112419	-83.526618957519531
0.156000003218651	-84.155281066894531
0.159999996423721	-84.094245910644531
0.164000004529953	-83.581550598144531
0.167999997735024	-83.758552551269531
0.172000005841255	-83.575447082519531
0.175999999046326	-83.245857238769531
0.180000007152557	-82.922370910644531
0.184000000357628	-82.989509582519531
0.187999993562698	-83.489997863769531
0.192000001668930	-83.380134582519531
0.195999994874001	-83.282478332519531
0.200000002980232	-83.728034973144531
0.203999996185303	-84.057624816894531
0.208000004291534	-83.801277160644531
0.211999997496605	-83.312995910644531
0.216000005602837	-83.306892395019531
0.219999998807907	-83.386238098144531
0.224000006914139	-82.818611145019531
0.228000000119209	-82.739265441894531
0.231999993324280	-83.068855285644531
0.236000001430511	-83.319099426269531
0.239999994635582	-83.197029113769531
0.244000002741814	-83.319099426269531
0.247999995946884	-84.002693176269531
0.252000004053116	-84.100349426269531
0.256000012159348	-83.685310363769531
0.259999990463257	-83.673103332519531
0.263999998569489	-83.819587707519531
0.268000006675720	-83.752449035644531
0.272000014781952	-83.264167785644531
0.275999993085861	-83.282478332519531
0.280000001192093	-83.618171691894531
0.284000009298325	-83.508308410644531
0.287999987602234	-83.300788879394531
0.291999995708466	-83.428962707519531
0.296000003814697	-83.862312316894531
0.300000011920929	-84.014900207519531
0.303999990224838	-83.508308410644531
0.307999998331070	-83.734138488769531
0.312000006437302	-84.155281066894531
0.316000014543533	-83.764656066894531
0.319999992847443	-83.422859191894531
0.324000000953674	-83.489997863769531
0.328000009059906	-83.483894348144531
0.331999987363815	-83.148200988769531
0.335999995470047	-83.093269348144531
0.340000003576279	-83.337409973144531
0.344000011682510	-83.526618957519531
0.347999989986420	-83.532722473144531
0.351999998092651	-83.483894348144531
0.356000006198883	-83.697517395019531
0.360000014305115	-83.996589660644531
0.363999992609024	-83.465583801269531
0.368000000715256	-83.160408020019531
0.372000008821487	-83.361824035644531
0.375999987125397	-83.270271301269531
0.379999995231628	-82.891853332519531
0.384000003337860	-82.971199035644531
0.388000011444092	-83.276374816894531
0.391999989748001	-83.087165832519531
0.395999997854233	-82.958992004394531
0.400000005960464	-83.422859191894531
0.404000014066696	-83.776863098144531
0.407999992370605	-83.502204895019531
0.412000000476837	-83.245857238769531
0.416000008583069	-83.331306457519531
0.419999986886978	-83.392341613769531
0.423999994993210	-83.074958801269531
0.428000003099442	-82.958992004394531
0.432000011205673	-83.428962707519531
0.435999989509583	-83.673103332519531
0.439999997615814	-83.447273254394531
0.444000005722046	-83.502204895019531
0.448000013828278	-84.008796691894531
0.451999992132187	-84.088142395019531
0.456000000238419	-83.618171691894531
0.460000008344650	-83.349617004394531
0.463999986648560	-83.685310363769531
0.467999994754791	-83.563240051269531
0.472000002861023	-82.952888488769531
0.476000010967255	-83.160408020019531
0.479999989271164	-83.563240051269531
0.483999997377396	-83.471687316894531
0.488000005483627	-83.184822082519531
0.492000013589859	-83.410652160644531
0.495999991893768	-83.850105285644531
0.500000000000000	-83.728034973144531
0.504000008106232	-83.386238098144531
0.508000016212463	-83.441169738769531
0.512000024318695	-83.764656066894531
0.515999972820282	-83.648689270019531
0.519999980926514	-83.087165832519531
0.523999989032745	-83.270271301269531
0.527999997138977	-83.648689270019531
0.532000005245209	-83.227546691894531
0.536000013351440	-83.099372863769531
0.540000021457672	-83.428962707519531
0.544000029563904	-83.819587707519531
0.547999978065491	-83.691413879394531
0.551999986171722	-83.483894348144531
0.555999994277954	-83.770759582519531
0.560000002384186	-83.624275207519531
0.564000010490417	-83.056648254394531
0.568000018596649	-82.922370910644531
0.572000026702881	-83.087165832519531
0.575999975204468	-83.123786926269531
0.579999983310699	-82.769783020019531
0.583999991416931	-82.800300598144531
0.587999999523163	-83.483894348144531
0.592000007629395	-83.563240051269531
0.596000015735626	-83.465583801269531
0.600000023841858	-83.599861145019531
0.603999972343445	-83.953865051269531
0.607999980449677	-83.886726379394531
0.611999988555908	-83.306892395019531
0.615999996662140	-83.270271301269531
0.620000004768372	-83.410652160644531
0.624000012874603	-83.105476379394531
0.628000020980835	-82.855232238769531
0.632000029087067	-83.239753723144531
0.635999977588654	-83.703620910644531
0.639999985694885	-83.398445129394531
0.643999993801117	-83.459480285644531
0.648000001907349	-83.972175598144531
0.652000010013580	-83.758552551269531
0.656000018119812	-83.496101379394531
0.660000026226044	-83.300788879394531
0.663999974727631	-83.117683410644531
0.667999982833862	-83.239753723144531
0.671999990940094	-82.739265441894531
0.675999999046326	-82.806404113769531
0.680000007152557	-83.441169738769531
0.684000015258789	-83.361824035644531
0.688000023365021	-83.032234191894531
0.691999971866608	-83.288581848144531
0.695999979972839	-83.709724426269531
0.699999988079071	-83.453376770019531
0.703999996185303	-82.940681457519531
0.708000004291534	-83.251960754394531
0.712000012397766	-83.380134582519531
0.716000020503998	-83.013923645019531
0.720000028610229	-82.946784973144531
0.723999977111816	-83.013923645019531
0.727999985218048	-83.227546691894531
0.731999993324280	-82.800300598144531
0.736000001430511	-82.647712707519531
0.740000009536743	-83.294685363769531
0.744000017642975	-83.502204895019531
0.748000025749207	-83.227546691894531
0.751999974250793	-83.148200988769531
0.755999982357025	-83.483894348144531
0.759999990463257	-83.764656066894531
0.763999998569489	-83.154304504394531
0.768000006675720	-83.050544738769531
0.772000014781952	-83.502204895019531
0.776000022888184	-83.532722473144531
0.779999971389771	-83.215339660644531
0.783999979496002	-83.270271301269531
0.787999987602234	-83.831794738769531
0.791999995708466	-83.886726379394531
0.796000003814697	-83.447273254394531
0.800000011920929	-83.721931457519531
0.804000020027161	-83.923347473144531
0.808000028133392	-83.648689270019531
0.811999976634979	-83.221443176269531
0.815999984741211	-82.910163879394531
0.819999992847443	-83.172615051269531
0.824000000953674	-83.038337707519531
0.828000009059906	-82.769783020019531
0.832000017166138	-83.081062316894531
0.836000025272369	-83.551033020019531
0.839999973773956	-83.636482238769531
0.843999981880188	-83.398445129394531
0.847999989986420	-83.648689270019531
0.851999998092651	-83.911140441894531
0.856000006198883	-83.325202941894531
0.860000014305115	-83.093269348144531
0.864000022411346	-83.209236145019531
0.867999970912933	-83.203132629394531
0.871999979019165	-82.989509582519531
0.875999987125397	-83.007820129394531
0.879999995231628	-83.502204895019531
0.884000003337860	-83.752449035644531
0.888000011444092	-83.416755676269531
0.892000019550323	-83.569343566894531
0.896000027656555	-83.666999816894531
0.899999976158142	-83.483894348144531
0.903999984264374	-83.081062316894531
0.907999992370605	-83.197029113769531
0.912000000476837	-83.844001770019531
0.916000008583069	-83.581550598144531
0.920000016689301	-83.026130676269531
0.924000024795532	-83.190925598144531
0.927999973297119	-83.532722473144531
0.931999981403351	-83.459480285644531
0.935999989509583	-83.099372863769531
0.939999997615814	-83.447273254394531
0.944000005722046	-83.764656066894531
0.948000013828278	-83.117683410644531
0.952000021934509	-83.135993957519531
0.955999970436096	-83.361824035644531
0.959999978542328	-83.245857238769531
0.963999986648560	-83.074958801269531
0.967999994754791	-82.867439270019531
0.972000002861023	-83.142097473144531
0.976000010967255	-83.337409973144531
0.980000019073486	-83.111579895019531
0.984000027179718	-83.178718566894531
0.987999975681305	-83.648689270019531
0.991999983787537	-83.892829895019531
0.995999991893768	-83.325202941894531
1.000000000000000	-83.258064270019531
1.003999948501587	-83.813484191894531
1.008000016212463	-83.392341613769531
1.011999964714050	-82.861335754394531
1.016000032424927	-83.062751770019531
1.019999980926514	-83.215339660644531
1.024000048637390	-83.160408020019531
1.027999997138977	-82.989509582519531
1.031999945640564	-83.416755676269531
1.036000013351440	-83.831794738769531
1.039999961853027	-83.721931457519531
1.044000029563904	-83.581550598144531
1.047999978065491	-83.581550598144531
1.052000045776367	-83.782966613769531
1.055999994277954	-83.453376770019531
1.059999942779541	-82.965095520019531
1.064000010490418	-83.129890441894531
1.067999958992004	-83.172615051269531
1.072000026702881	-82.720954895019531
1.075999975204468	-82.696540832519531
1.080000042915344	-83.209236145019531
1.083999991416931	-83.605964660644531
1.088000059127808	-83.349617004394531
1.092000007629395	-83.325202941894531
1.095999956130981	-83.697517395019531
1.100000023841858	-83.538825988769531
1.103999972343445	-83.050544738769531
1.108000040054321	-83.044441223144531
1.111999988555908	-83.441169738769531
1.116000056266785	-83.239753723144531
1.120000004768372	-82.995613098144531
1.123999953269959	-83.459480285644531
1.128000020980835	-83.752449035644531
1.131999969482422	-83.715827941894531
1.136000037193298	-83.648689270019531
1.139999985694885	-83.709724426269531
1.144000053405762	-83.923347473144531
1.148000001907349	-83.447273254394531
1.151999950408936	-83.087165832519531
1.156000018119812	-83.410652160644531
1.159999966621399	-83.441169738769531
1.164000034332275	-83.074958801269531
1.167999982833862	-83.160408020019531
1.172000050544739	-83.624275207519531
1.175999999046326	-83.624275207519531
1.179999947547913	-83.319099426269531
1.184000015258789	-83.477790832519531
1.187999963760376	-83.856208801269531
1.192000031471252	-83.734138488769531
1.195999979972839	-83.361824035644531
1.200000047683716	-83.361824035644531
1.203999996185303	-83.514411926269531
1.207999944686890	-83.282478332519531
1.212000012397766	-82.855232238769531
1.215999960899353	-83.013923645019531
1.220000028610230	-83.489997863769531
1.223999977111816	-83.282478332519531
1.228000044822693	-83.032234191894531
1.231999993324280	-83.496101379394531
1.235999941825867	-83.825691223144531
1.240000009536743	-83.392341613769531
1.243999958038330	-82.867439270019531
1.248000025749207	-83.105476379394531
1.251999974250794	-83.404548645019531
1.256000041961670	-82.788093566894531
1.259999990463257	-82.470710754394531
1.264000058174133	-82.769783020019531
1.268000006675720	-83.038337707519531
1.271999955177307	-82.904060363769531
1.276000022888184	-83.038337707519531
1.279999971389771	-83.691413879394531
1.284000039100647	-84.045417785644531
1.287999987602234	-83.746345520019531
1.292000055313110	-83.544929504394531
1.296000003814697	-83.691413879394531
1.299999952316284	-83.825691223144531
1.304000020027161	-83.154304504394531
1.307999968528748	-82.934577941894531
1.312000036239624	-83.599861145019531
1.315999984741211	-83.508308410644531
1.320000052452087	-83.251960754394531
1.324000000953674	-83.660896301269531
1.327999949455261	-84.014900207519531
1.332000017166138	-83.911140441894531
1.335999965667725	-83.648689270019531
1.340000033378601	-83.795173645019531
1.343999981880188	-83.917243957519531
1.348000049591065	-83.544929504394531
1.351999998092651	-83.258064270019531
1.355999946594238	-83.300788879394531
1.360000014305115	-83.453376770019531
1.363999962806702	-83.239753723144531
1.368000030517578	-83.227546691894531
1.371999979019165	-83.764656066894531
1.376000046730042	-83.862312316894531
1.379999995231628	-83.532722473144531
1.383999943733215	-83.703620910644531
1.388000011444092	-83.801277160644531
1.391999959945679	-83.825691223144531
1.396000027656555	-83.380134582519531
1.399999976158142	-83.404548645019531
1.404000043869019	-83.630378723144531
1.407999992370606	-83.471687316894531
1.411999940872192	-83.062751770019531
1.416000008583069	-83.117683410644531
1.419999957084656	-83.441169738769531
1.424000024795532	-83.380134582519531
1.427999973297119	-83.172615051269531
1.432000041007996	-83.612068176269531
1.435999989509583	-83.776863098144531
1.440000057220459	-83.587654113769531
1.444000005722046	-83.593757629394531
1.447999954223633	-83.666999816894531
1.452000021934509	-83.917243957519531
1.455999970436096	-83.538825988769531
1.460000038146973	-83.166511535644531
1.463999986648560	-83.557136535644531
1.468000054359436	-83.831794738769531
1.472000002861023	-83.563240051269531
1.475999951362610	-83.666999816894531
1.480000019073486	-84.136970520019531
1.483999967575073	-84.307868957519531
1.488000035285950	-83.874519348144531
1.491999983787537	-83.825691223144531
1.496000051498413	-83.929450988769531
1.500000000000000	-83.642585754394531
1.503999948501587	-83.428962707519531
1.508000016212463	-83.258064270019531
1.511999964714050	-83.477790832519531
1.516000032424927	-83.807380676269531
1.519999980926514	-83.496101379394531
1.524000048637390	-83.764656066894531
1.527999997138977	-84.362800598144531
1.531999945640564	-84.240730285644531
1.536000013351440	-83.831794738769531
1.539999961853027	-83.758552551269531
1.544000029563904	-83.819587707519531
1.547999978065491	-83.551033020019531
1.552000045776367	-83.111579895019531
1.555999994277954	-83.312995910644531
1.559999942779541	-83.581550598144531
1.564000010490418	-83.563240051269531
1.567999958992004	-83.459480285644531
1.572000026702881	-83.660896301269531
1.575999975204468	-84.136970520019531
1.580000042915344	-83.886726379394531
1.583999991416931	-83.483894348144531
1.588000059127808	-83.416755676269531
1.592000007629395	-83.416755676269531
1.595999956130981	-83.166511535644531
1.600000023841858	-82.788093566894531
1.603999972343445	-83.142097473144531
1.608000040054321	-83.654792785644531
1.611999988555908	-83.319099426269531
1.616000056266785	-83.587654113769531
1.620000004768372	-84.008796691894531
1.623999953269959	-84.094245910644531
1.628000020980835	-83.868415832519531
1.631999969482422	-83.825691223144531
1.636000037193298	-84.161384582519531
1.639999985694885	-83.831794738769531
1.644000053405762	-83.508308410644531
1.648000001907349	-83.752449035644531
1.651999950408936	-83.654792785644531
1.656000018119812	-83.569343566894531
1.659999966621399	-83.428962707519531
1.664000034332275	-83.569343566894531
1.667999982833862	-84.069831848144531
1.672000050544739	-83.831794738769531
1.675999999046326	-83.837898254394531
1.679999947547913	-84.198005676269531
1.684000015258789	-84.259040832519531
1.687999963760376	-83.929450988769531
1.692000031471252	-83.508308410644531
1.695999979972839	-83.770759582519531
1.700000047683716	-83.666999816894531
1.703999996185303	-83.142097473144531
1.707999944686890	-83.331306457519531
1.712000012397766	-83.624275207519531
1.715999960899353	-83.819587707519531
1.720000028610230	-83.642585754394531
1.723999977111816	-83.728034973144531
1.728000044822693	-84.381111145019531
1.731999993324280	-84.045417785644531
1.735999941825867	-83.544929504394531
1.740000009536743	-83.673103332519531
1.743999958038330	-83.599861145019531
1.748000025749207	-83.435066223144531
1.751999974250794	-83.001716613769531
1.756000041961670	-82.916267395019531
1.759999990463257	-83.251960754394531
1.764000058174133	-83.190925598144531
1.768000006675720	-83.227546691894531
1.771999955177307	-83.459480285644531
1.776000022888184	-84.008796691894531
1.779999971389771	-83.862312316894531
1.784000039100647	-83.380134582519531
1.787999987602234	-83.709724426269531
1.792000055313110	-83.691413879394531
1.796000003814697	-83.081062316894531
1.799999952316284	-83.099372863769531
1.804000020027161	-83.380134582519531
1.807999968528748	-83.709724426269531
1.812000036239624	-83.636482238769531
1.815999984741211	-83.544929504394531
1.820000052452087	-83.917243957519531
1.824000000953674	-83.905036926269531
1.827999949455261	-83.636482238769531
1.832000017166138	-83.471687316894531
1.835999965667725	-83.673103332519531
1.840000033378601	-83.673103332519531
1.843999981880188	-83.154304504394531
1.848000049591065	-83.197029113769531
1.851999998092651	-83.483894348144531
1.855999946594238	-83.264167785644531
1.860000014305115	-83.367927551269531
1.863999962806702	-83.709724426269531
1.868000030517578	-83.984382629394531
1.871999979019165	-83.831794738769531
1.876000046730042	-83.728034973144531
1.879999995231628	-83.953865051269531
1.883999943733215	-83.959968566894531
1.888000011444092	-83.709724426269531
1.891999959945679	-83.563240051269531
1.896000027656555	-83.551033020019531
1.899999976158142	-83.563240051269531
1.904000043869019	-83.343513488769531
1.907999992370606	-83.325202941894531
1.911999940872192	-83.642585754394531
1.916000008583069	-83.868415832519531
1.919999957084656	-83.905036926269531
1.924000024795532	-84.246833801269531
1.927999973297119	-84.698493957519531
1.932000041007996	-84.448249816894531
1.935999989509583	-83.807380676269531
1.940000057220459	-83.666999816894531
1.944000005722046	-83.557136535644531
1.947999954223633	-83.209236145019531
1.952000021934509	-83.026130676269531
1.955999970436096	-83.099372863769531
1.960000038146973	-83.282478332519531
1.963999986648560	-83.404548645019531
1.968000054359436	-83.508308410644531
1.972000002861023	-83.721931457519531
1.975999951362610	-84.082038879394531
1.980000019073486	-83.874519348144531
1.983999967575073	-83.428962707519531
1.988000035285950	-83.337409973144531
1.991999983787537	-83.441169738769531
1.996000051498413	-82.946784973144531
2.000000000000000	-82.843025207519531
2.003999948501587	-83.398445129394531
2.007999897003174	-83.630378723144531
2.012000083923340	-83.465583801269531
2.016000032424927	-83.520515441894531
2.019999980926514	-83.819587707519531
2.023999929428101	-83.923347473144531
2.028000116348267	-83.508308410644531
2.032000064849854	-83.312995910644531
2.036000013351440	-83.557136535644531
2.039999961853027	-83.386238098144531
2.043999910354614	-83.093269348144531
2.048000097274780	-83.209236145019531
2.052000045776367	-83.569343566894531
2.055999994277954	-83.648689270019531
2.059999942779541	-83.447273254394531
2.063999891281128	-83.642585754394531
2.068000078201294	-83.898933410644531
2.072000026702881	-83.746345520019531
2.075999975204468	-83.508308410644531
2.079999923706055	-83.471687316894531
2.084000110626221	-83.740242004394531
2.088000059127808	-83.453376770019531
2.092000007629395	-83.099372863769531
2.095999956130981	-83.184822082519531
2.099999904632568	-83.099372863769531
2.104000091552734	-82.873542785644531
2.108000040054321	-83.154304504394531
2.111999988555908	-83.483894348144531
2.115999937057495	-83.721931457519531
2.119999885559082	-83.642585754394531
2.124000072479248	-83.770759582519531
2.128000020980835	-83.898933410644531
2.131999969482422	-83.905036926269531
2.135999917984009	-83.679206848144531
2.140000104904175	-83.477790832519531
2.144000053405762	-83.673103332519531
2.148000001907349	-83.581550598144531
2.151999950408936	-83.093269348144531
2.155999898910523	-83.367927551269531
2.160000085830689	-83.844001770019531
2.164000034332275	-83.660896301269531
2.167999982833862	-83.648689270019531
2.171999931335449	-83.905036926269531
2.176000118255615	-84.021003723144531
2.180000066757202	-83.715827941894531
2.184000015258789	-83.355720520019531
2.187999963760376	-83.349617004394531
2.191999912261963	-83.422859191894531
2.196000099182129	-83.197029113769531
2.200000047683716	-83.142097473144531
2.203999996185303	-83.526618957519531
2.207999944686890	-83.898933410644531
2.211999893188477	-83.691413879394531
2.216000080108643	-83.605964660644531
2.220000028610230	-83.990486145019531
2.223999977111816	-84.057624816894531
2.227999925613403	-83.489997863769531
2.232000112533569	-83.148200988769531
2.236000061035156	-83.416755676269531
2.240000009536743	-83.422859191894531
2.243999958038330	-82.843025207519531
2.247999906539917	-83.142097473144531
2.252000093460083	-83.819587707519531
2.256000041961670	-83.782966613769531
2.259999990463257	-83.502204895019531
2.263999938964844	-83.380134582519531
2.267999887466431	-83.367927551269531
2.272000074386597	-83.441169738769531
2.276000022888184	-83.117683410644531
2.279999971389771	-83.142097473144531
2.283999919891357	-83.520515441894531
2.288000106811523	-83.410652160644531
2.292000055313110	-83.105476379394531
2.296000003814697	-83.312995910644531
2.299999952316284	-84.014900207519531
2.303999900817871	-83.782966613769531
2.308000087738037	-83.477790832519531
2.312000036239624	-83.929450988769531
2.315999984741211	-84.124763488769531
2.319999933242798	-83.721931457519531
2.323999881744385	-83.624275207519531
2.328000068664551	-83.819587707519531
2.332000017166138	-83.917243957519531
2.335999965667725	-83.471687316894531
2.339999914169312	-83.581550598144531
2.344000101089478	-83.825691223144531
2.348000049591065	-83.679206848144531
2.351999998092651	-83.502204895019531
2.355999946594238	-83.447273254394531
2.359999895095825	-84.045417785644531
2.364000082015991	-84.021003723144531
2.368000030517578	-83.654792785644531
2.371999979019165	-83.996589660644531
2.375999927520752	-84.082038879394531
2.380000114440918	-83.905036926269531
2.384000062942505	-83.697517395019531
2.388000011444092	-83.587654113769531
2.391999959945679	-83.898933410644531
2.395999908447266	-83.581550598144531
2.400000095367432	-83.441169738769531
2.404000043869019	-84.033210754394531
2.407999992370606	-84.161384582519531
2.411999940872192	-83.947761535644531
2.415999889373779	-83.886726379394531
2.420000076293945	-84.240730285644531
2.424000024795532	-84.222419738769531
2.427999973297119	-83.563240051269531
2.431999921798706	-83.367927551269531
2.436000108718872	-83.172615051269531
2.440000057220459	-83.184822082519531
2.444000005722046	-83.197029113769531
2.447999954223633	-83.142097473144531
2.451999902725220	-83.862312316894531
2.456000089645386	-83.959968566894531
2.460000038146973	-83.514411926269531
2.463999986648560	-83.819587707519531
2.467999935150147	-84.051521301269531
2.471999883651733	-83.837898254394531
2.476000070571899	-83.380134582519531
2.480000019073486	-83.447273254394531
2.483999967575073	-83.807380676269531
2.487999916076660	-83.404548645019531
2.492000102996826	-83.294685363769531
2.496000051498413	-83.538825988769531
2.500000000000000	-83.874519348144531
2.503999948501587	-83.807380676269531
2.507999897003174	-83.331306457519531
2.512000083923340	-83.728034973144531
2.516000032424927	-84.100349426269531
2.519999980926514	-83.477790832519531
2.523999929428101	-83.367927551269531
2.528000116348267	-83.721931457519531
2.532000064849854	-83.837898254394531
2.536000013351440	-83.489997863769531
2.539999961853027	-83.361824035644531
2.543999910354614	-83.850105285644531
2.548000097274780	-83.770759582519531
2.552000045776367	-83.453376770019531
2.555999994277954	-83.593757629394531
2.559999942779541	-83.966072082519531
2.563999891281128	-83.984382629394531
2.568000078201294	-83.575447082519531
2.572000026702881	-83.654792785644531
2.575999975204468	-83.923347473144531
2.579999923706055	-83.666999816894531
2.584000110626221	-83.471687316894531
2.588000059127808	-83.392341613769531
2.592000007629395	-83.666999816894531
2.595999956130981	-83.648689270019531
2.599999904632568	-83.355720520019531
2.604000091552734	-83.551033020019531
2.608000040054321	-83.770759582519531
2.611999988555908	-84.326179504394531
2.615999937057495	-94.049079895019531
2.619999885559082	-95.605476379394531
2.624000072479248	-94.689949035644531
2.628000020980835	-93.005378723144531
2.631999969482422	-91.430671691894531
2.635999917984009	-90.411384582519531
2.640000104904175	-89.227302551269531
2.644000053405762	-88.110359191894531
2.648000001907349	-87.719734191894531
2.651999950408936	-87.829597473144531
2.655999898910523	-87.817390441894531
2.660000085830689	-87.341316223144531
2.664000034332275	-87.371833801269531
2.667999982833862	-87.652595520019531
2.671999931335449	-87.225349426269531
2.676000118255615	-86.846931457519531
2.680000066757202	-86.865242004394531
2.684000015258789	-87.121589660644531
2.687999963760376	-87.017829895019531
2.691999912261963	-86.846931457519531
2.696000099182129	-87.249763488769531
2.700000047683716	-87.713630676269531
2.703999996185303	-87.481697082519531
2.707999944686890	-87.249763488769531
2.711999893188477	-87.268074035644531
2.716000080108643	-87.640388488769531
2.720000028610230	-87.133796691894531
2.723999977111816	-86.523445129394531
2.727999925613403	-86.999519348144531
2.732000112533569	-87.109382629394531
2.736000061035156	-86.529548645019531
2.740000009536743	-86.529548645019531
2.743999958038330	-86.981208801269531
2.747999906539917	-87.109382629394531
2.752000093460083	-86.560066223144531
2.756000041961670	-86.480720520019531
2.759999990463257	-86.969001770019531
2.763999938964844	-86.865242004394531
2.767999887466431	-86.230476379394531
2.772000074386597	-86.102302551269531
2.776000022888184	-86.456306457519531
2.779999971389771	-86.108406066894531
2.783999919891357	-85.247810363769531
2.788000106811523	-85.345466613769531
2.792000055313110	-85.717781066894531
2.796000003814697	-85.418708801269531
2.799999952316284	-85.119636535644531
2.803999900817871	-85.369880676269531
2.808000087738037	-85.894783020019531
2.812000036239624	-85.748298645019531
2.815999984741211	-85.339363098144531
2.819999933242798	-85.491950988769531
2.823999881744385	-85.534675598144531
2.828000068664551	-84.918220520019531
2.832000017166138	-84.637458801269531
2.835999965667725	-84.924324035644531
2.839999914169312	-84.960945129394531
2.844000101089478	-84.375007629394531
2.848000049591065	-84.539802551269531
2.851999998092651	-84.997566223144531
2.855999946594238	-84.979255676269531
2.859999895095825	-84.619148254394531
2.864000082015991	-84.472663879394531
2.868000030517578	-84.466560363769531
2.871999979019165	-84.088142395019531
2.875999927520752	-83.593757629394531
2.880000114440918	-83.703620910644531
2.884000062942505	-83.892829895019531
2.888000011444092	-83.660896301269531
2.891999959945679	-83.435066223144531
2.895999908447266	-83.776863098144531
2.900000095367432	-84.088142395019531
2.904000043869019	-83.685310363769531
2.907999992370606	-83.337409973144531
2.911999940872192	-83.380134582519531
2.915999889373779	-83.465583801269531
2.920000076293945	-82.928474426269531
2.924000024795532	-82.427986145019531
2.927999973297119	-82.531745910644531
2.931999921798706	-82.678230285644531
2.936000108718872	-82.232673645019531
2.940000057220459	-82.147224426269531
2.944000005722046	-82.611091613769531
2.947999954223633	-82.867439270019531
2.951999902725220	-82.666023254394531
2.956000089645386	-82.507331848144531
2.960000038146973	-82.641609191894531
2.963999986648560	-82.403572082519531
2.967999935150147	-81.402595520019531
2.971999883651733	-81.378181457519531
2.976000070571899	-81.988533020019531
2.980000019073486	-81.610115051269531
2.983999967575073	-80.902107238769531
2.987999916076660	-81.176765441894531
2.992000102996826	-81.579597473144531
2.996000051498413	-81.298835754394531
3.000000000000000	-80.902107238769531
3.003999948501587	-81.323249816894531
3.007999897003174	-81.652839660644531
3.012000083923340	-81.286628723144531
3.016000032424927	-80.859382629394531
3.019999980926514	-80.902107238769531
3.023999929428101	-81.127937316894531
3.028000116348267	-80.499275207519531
3.032000064849854	-80.133064270019531
3.036000013351440	-80.700691223144531
3.039999961853027	-80.603034973144531
3.043999910354614	-80.108650207519531
3.048000097274780	-80.206306457519531
3.052000045776367	-80.529792785644531
3.055999994277954	-80.590827941894531
3.059999942779541	-80.053718566894531
3.063999891281128	-79.846199035644531
3.068000078201294	-79.968269348144531
3.072000026702881	-79.656990051269531
3.075999975204468	-79.351814270019531
3.079999923706055	-79.364021301269531
3.084000110626221	-79.748542785644531
3.088000059127808	-79.650886535644531
3.092000007629395	-79.315193176269531
3.095999956130981	-79.803474426269531
3.099999904632568	-79.919441223144531
3.104000091552734	-79.443367004394531
3.108000040054321	-79.333503723144531
3.111999988555908	-79.345710754394531
3.115999937057495	-79.071052551269531
3.119999885559082	-78.271492004394531
3.124000072479248	-78.076179504394531
3.128000020980835	-78.570564270019531
3.131999969482422	-78.485115051269531
3.135999917984009	-78.295906066894531
3.140000104904175	-78.363044738769531
3.144000053405762	-78.686531066894531
3.148000001907349	-78.637702941894531
3.151999950408936	-78.027351379394531
3.155999898910523	-78.131111145019531
3.160000085830689	-78.228767395019531
3.164000034332275	-77.966316223144531
3.167999982833862	-77.801521301269531
3.171999931335449	-77.673347473144531
3.176000118255615	-78.033454895019531
3.180000066757202	-78.027351379394531
3.184000015258789	-77.594001770019531
3.187999963760376	-77.795417785644531
3.191999912261963	-78.009040832519531
3.196000099182129	-77.746589660644531
3.200000047683716	-77.294929504394531
3.203999996185303	-77.416999816894531
3.207999944686890	-77.838142395019531
3.211999893188477	-77.288825988769531
3.216000080108643	-77.014167785644531
3.220000028610230	-77.203376770019531
3.223999977111816	-77.288825988769531
3.227999925613403	-76.953132629394531
3.232000112533569	-76.513679504394531
3.236000061035156	-76.873786926269531
3.240000009536743	-77.001960754394531
3.243999958038330	-76.257331848144531
3.247999906539917	-76.245124816894531
3.252000093460083	-76.672370910644531
3.256000041961670	-76.818855285644531
3.259999990463257	-76.275642395019531
3.263999938964844	-75.866706848144531
3.267999887466431	-76.306159973144531
3.272000074386597	-76.129158020019531
3.276000022888184	-75.561531066894531
3.279999971389771	-75.683601379394531
3.283999919891357	-75.976570129394531
3.288000106811523	-75.671394348144531
3.292000055313110	-74.987800598144531
3.296000003814697	-75.238044738769531
3.299999952316284	-75.805671691894531
3.303999900817871	-75.384529113769531
3.308000087738037	-75.103767395019531
3.312000036239624	-75.219734191894531
3.315999984741211	-75.238044738769531
3.319999933242798	-75.000007629394531
3.323999881744385	-74.780281066894531
3.328000068664551	-75.134284973144531
3.332000017166138	-75.354011535644531
3.335999965667725	-75.061042785644531
3.339999914169312	-75.183113098144531
3.344000101089478	-75.262458801269531
3.348000049591065	-75.201423645019531
3.351999998092651	-74.786384582519531
3.355999946594238	-74.566658020019531
3.359999895095825	-74.658210754394531
3.364000082015991	-74.456794738769531
3.368000030517578	-74.182136535644531
3.371999979019165	-74.310310363769531
3.375999927520752	-74.444587707519531
3.380000114440918	-74.548347473144531
3.384000062942505	-74.157722473144531
3.388000011444092	-74.200447082519531
3.391999959945679	-74.542243957519531
3.395999908447266	-74.023445129394531
3.400000095367432	-73.577888488769531
3.404000043869019	-73.773200988769531
3.407999992370606	-73.858650207519531
3.411999940872192	-73.645027160644531
3.415999889373779	-73.345954895019531
3.420000076293945	-73.547370910644531
3.424000024795532	-73.907478332519531
3.427999973297119	-73.632820129394531
3.431999921798706	-73.419197082519531
3.436000108718872	-73.486335754394531
3.440000057220459	-73.760993957519531
3.444000005722046	-73.284919738769531
3.447999954223633	-72.979743957519531
3.451999902725220	-73.425300598144531
3.456000089645386	-73.303230285644531
3.460000038146973	-72.381599426269531
3.463999986648560	-72.088630676269531
3.467999935150147	-72.460945129394531
3.471999883651733	-72.552497863769531
3.476000070571899	-71.936042785644531
3.480000019073486	-71.929939270019531
3.483999967575073	-72.534187316894531
3.487999916076660	-72.442634582519531
3.492000102996826	-72.076423645019531
3.496000051498413	-72.332771301269531
3.500000000000000	-72.821052551269531
3.503999948501587	-72.467048645019531
3.507999897003174	-71.813972473144531
3.512000083923340	-72.082527160644531
3.516000032424927	-72.125251770019531
3.519999980926514	-71.691902160644531
3.523999929428101	-71.508796691894531
3.528000116348267	-71.844490051269531
3.532000064849854	-72.192390441894531
3.536000013351440	-71.881111145019531
3.539999961853027	-71.716316223144531
3.543999910354614	-72.033699035644531
3.548000097274780	-71.948249816894531
3.552000045776367	-71.356208801269531
3.555999994277954	-71.124275207519531
3.559999942779541	-71.215827941894531
3.563999891281128	-71.185310363769531
3.568000078201294	-70.666511535644531
3.572000026702881	-70.886238098144531
3.575999975204468	-71.191413879394531
3.579999923706055	-71.105964660644531
3.584000110626221	-71.105964660644531
3.588000059127808	-71.148689270019531
3.592000007629395	-71.258552551269531
3.595999956130981	-70.959480285644531
3.599999904632568	-70.452888488769531
3.604000091552734	-70.581062316894531
3.608000040054321	-70.672615051269531
3.611999988555908	-70.269783020019531
3.615999937057495	-70.147712707519531
3.619999885559082	-70.410163879394531
3.624000072479248	-70.550544738769531
3.628000020980835	-70.269783020019531
3.631999969482422	-69.958503723144531
3.635999917984009	-69.934089660644531
3.640000104904175	-70.043952941894531
3.644000053405762	-69.696052551269531
3.648000001907349	-69.482429504394531
3.651999950408936	-69.897468566894531
3.655999898910523	-69.891365051269531
3.660000085830689	-69.396980285644531
3.664000034332275	-69.439704895019531
3.667999982833862	-69.799812316894531
3.671999931335449	-69.763191223144531
3.676000118255615	-69.525154113769531
3.680000066757202	-69.537361145019531
3.684000015258789	-69.763191223144531
3.687999963760376	-69.659431457519531
3.691999912261963	-69.201667785644531
3.696000099182129	-69.256599426269531
3.700000047683716	-69.653327941894531
3.703999996185303	-69.207771301269531
3.707999944686890	-68.646247863769531
3.711999893188477	-68.878181457519531
3.716000080108643	-68.975837707519531
3.720000028610230	-68.713386535644531
3.723999977111816	-68.566902160644531
3.727999925613403	-68.865974426269531
3.732000112533569	-69.134529113769531
3.736000061035156	-68.902595520019531
3.740000009536743	-68.762214660644531
3.743999958038330	-68.890388488769531
3.747999906539917	-69.049079895019531
3.752000093460083	-68.481452941894531
3.756000041961670	-68.023689270019531
3.759999990463257	-68.310554504394531
3.763999938964844	-68.298347473144531
3.767999887466431	-67.895515441894531
3.772000074386597	-68.041999816894531
3.776000022888184	-68.396003723144531
3.779999971389771	-68.505867004394531
3.783999919891357	-68.286140441894531
3.788000106811523	-68.310554504394531
3.792000055313110	-68.420417785644531
3.796000003814697	-68.035896301269531
3.799999952316284	-67.535408020019531
3.803999900817871	-67.095954895019531
3.808000087738037	-67.370613098144531
3.812000036239624	-67.480476379394531
3.815999984741211	-67.059333801269531
3.819999933242798	-67.303474426269531
3.823999881744385	-67.633064270019531
3.828000068664551	-67.449958801269531
3.832000017166138	-67.395027160644531
3.835999965667725	-67.388923645019531
3.839999914169312	-67.382820129394531
3.844000101089478	-67.047126770019531
3.848000049591065	-66.790779113769531
3.851999998092651	-66.955574035644531
3.855999946594238	-66.821296691894531
3.859999895095825	-66.619880676269531
3.864000082015991	-66.687019348144531
3.868000030517578	-66.955574035644531
3.871999979019165	-67.004402160644531
3.875999927520752	-66.497810363769531
3.880000114440918	-66.711433410644531
3.884000062942505	-66.955574035644531
3.888000011444092	-66.668708801269531
3.891999959945679	-66.448982238769531
3.895999908447266	-66.296394348144531
3.900000095367432	-66.485603332519531
3.904000043869019	-66.424568176269531
3.907999992370606	-65.911872863769531
3.911999940872192	-66.143806457519531
3.915999889373779	-66.326911926269531
3.920000076293945	-66.137702941894531
3.924000024795532	-65.856941223144531
3.927999973297119	-65.844734191894531
3.931999921798706	-66.339118957519531
3.936000108718872	-65.924079895019531
3.940000057220459	-65.625007629394531
3.944000005722046	-65.991218566894531
3.947999954223633	-66.094978332519531
3.951999902725220	-65.637214660644531
3.956000089645386	-65.185554504394531
3.960000038146973	-65.441902160644531
3.963999986648560	-65.771492004394531
3.967999935150147	-65.411384582519531
3.971999883651733	-65.789802551269531
3.976000070571899	-66.186531066894531
3.980000019073486	-65.954597473144531
3.983999967575073	-65.545661926269531
3.987999916076660	-65.087898254394531
3.992000102996826	-65.222175598144531
3.996000051498413	-65.094001770019531
4.000000000000000	-64.337165832519531
4.004000186920166	-64.276130676269531
4.007999897003174	-64.611824035644531
4.012000083923340	-64.587409973144531
4.015999794006348	-64.282234191894531
4.019999980926514	-64.514167785644531
4.024000167846680	-65.051277160644531
4.027999877929688	-64.672859191894531
4.032000064849854	-64.367683410644531
4.035999774932861	-64.520271301269531
4.039999961853027	-64.562995910644531
4.044000148773193	-64.361579895019531
4.047999858856201	-63.867191314697266
4.052000045776367	-64.019783020019531
4.056000232696533	-64.526374816894531
4.059999942779541	-64.147956848144531
4.064000129699707	-64.031990051269531
4.067999839782715	-64.373786926269531
4.072000026702881	-64.465339660644531
4.076000213623047	-63.995365142822266
4.079999923706055	-63.879398345947266
4.084000110626221	-64.135749816894531
4.087999820709229	-63.885501861572266
4.092000007629395	-63.452152252197266
4.096000194549561	-63.592533111572266
4.099999904632568	-63.616947174072266
4.104000091552734	-63.665775299072266
4.107999801635742	-63.452152252197266
4.111999988555908	-63.458255767822266
4.116000175476074	-63.781742095947266
4.119999885559082	-63.427738189697266
4.124000072479248	-63.171390533447266
4.127999782562256	-63.311771392822266
4.131999969482422	-63.476566314697266
4.136000156402588	-63.305667877197266
4.139999866485596	-62.615970611572266
4.144000053405762	-62.677005767822266
4.147999763488770	-63.012699127197266
4.151999950408936	-62.554935455322266
4.156000137329102	-62.420658111572266
4.159999847412109	-62.579349517822266
4.164000034332275	-62.786869049072266
4.168000221252441	-62.573246002197266
4.171999931335449	-62.408451080322266
4.176000118255615	-62.969974517822266
4.179999828338623	-62.994388580322266
4.184000015258789	-62.493900299072266
4.188000202178955	-62.451175689697266
4.191999912261963	-62.634281158447266
4.196000099182129	-62.548831939697266
4.199999809265137	-61.914066314697266
4.203999996185303	-61.926273345947266
4.208000183105469	-62.402347564697266
4.211999893188477	-62.237552642822266
4.216000080108643	-61.987308502197266
4.219999790191650	-62.109378814697266
4.223999977111816	-62.432865142822266
4.228000164031982	-62.390140533447266
4.231999874114990	-61.889652252197266
4.236000061035156	-62.042240142822266
4.239999771118164	-61.999515533447266
4.243999958038330	-61.578372955322266
4.248000144958496	-61.492923736572266
4.251999855041504	-61.511234283447266
4.256000041961670	-61.865238189697266
4.260000228881836	-61.639408111572266
4.263999938964844	-61.346439361572266
4.268000125885010	-61.883548736572266
4.271999835968018	-61.877445220947266
4.276000022888184	-61.285404205322266
4.280000209808350	-61.242679595947266
4.283999919891357	-61.401371002197266
4.288000106811523	-61.297611236572266
4.291999816894531	-60.858158111572266
4.296000003814697	-60.797122955322266
4.300000190734863	-60.943607330322266
4.303999900817871	-61.016849517822266
4.308000087738037	-60.955814361572266
4.311999797821045	-60.681156158447266
4.315999984741211	-60.754398345947266
4.320000171661377	-60.559085845947266
4.323999881744385	-60.260013580322266
4.328000068664551	-60.528568267822266
4.331999778747559	-60.656742095947266
4.335999965667725	-60.333255767822266
4.340000152587891	-60.217288970947266
4.343999862670898	-60.321048736572266
4.348000049591065	-60.559085845947266
4.352000236511231	-60.449222564697266
4.355999946594238	-60.247806549072266
4.360000133514404	-60.418704986572266
4.363999843597412	-60.473636627197266
4.368000030517578	-60.235599517822266
4.372000217437744	-60.058597564697266
4.375999927520752	-60.388187408447266
4.380000114440918	-60.424808502197266
4.383999824523926	-59.936527252197266
4.388000011444092	-59.881595611572266
4.392000198364258	-60.046390533447266
4.395999908447266	-59.826663970947266
4.400000095367432	-59.515384674072266
4.403999805450440	-59.539798736572266
4.407999992370606	-59.826663970947266
4.412000179290772	-59.771732330322266
4.415999889373779	-59.490970611572266
4.420000076293945	-59.552005767822266
4.423999786376953	-59.777835845947266
4.427999973297119	-59.661869049072266
4.432000160217285	-59.149173736572266
4.435999870300293	-59.136966705322266
4.440000057220459	-59.381107330322266
4.443999767303467	-58.935550689697266
4.447999954223633	-58.551029205322266
4.452000141143799	-58.782962799072266
4.455999851226807	-59.118656158447266
4.460000038146973	-58.953861236572266
4.464000225067139	-58.880619049072266
4.467999935150147	-59.155277252197266
4.472000122070313	-59.362796783447266
4.475999832153320	-58.868412017822266
4.480000019073486	-58.581546783447266
4.484000205993652	-58.624271392822266
4.487999916076660	-58.178714752197266
4.492000102996826	-57.696537017822266
4.495999813079834	-57.873538970947266
4.500000000000000	-58.123783111572266
4.504000186920166	-58.288578033447266
4.507999897003174	-58.197025299072266
4.512000083923340	-58.209232330322266
4.515999794006348	-58.538822174072266
4.519999980926514	-58.453372955322266
4.524000167846680	-58.050540924072266
4.527999877929688	-58.056644439697266
4.532000064849854	-58.264163970947266
4.535999774932861	-57.989505767822266
4.539999961853027	-57.537845611572266
4.544000148773193	-57.659915924072266
4.547999858856201	-57.958988189697266
4.552000045776367	-57.885746002197266
4.556000232696533	-57.769779205322266
4.559999942779541	-57.757572174072266
4.564000129699707	-58.032230377197266
4.567999839782715	-57.733158111572266
4.572000026702881	-57.427982330322266
4.576000213623047	-57.757572174072266
4.579999923706055	-57.727054595947266
4.584000110626221	-57.324222564697266
4.587999820709229	-57.263187408447266
4.592000007629395	-57.342533111572266
4.596000194549561	-57.348636627197266
4.599999904632568	-57.037357330322266
4.604000091552734	-57.122806549072266
4.607999801635742	-57.464603424072266
4.611999988555908	-57.397464752197266
4.616000175476074	-57.086185455322266
4.619999885559082	-56.988529205322266
4.624000072479248	-57.415775299072266
4.627999782562256	-57.244876861572266
4.631999969482422	-56.475833892822266
4.636000156402588	-56.683353424072266
4.639999866485596	-56.939701080322266
4.644000053405762	-56.427005767822266
4.647999763488770	-56.176761627197266
4.651999950408936	-56.372074127197266
4.656000137329102	-56.549076080322266
4.659999847412109	-56.103519439697266
4.664000034332275	-56.091312408447266
4.668000221252441	-56.481937408447266
4.671999931335449	-56.506351470947266
4.676000118255615	-56.091312408447266
4.679999828338623	-55.786136627197266
4.684000015258789	-56.054691314697266
4.688000202178955	-56.219486236572266
4.691999912261963	-55.603031158447266
4.696000099182129	-55.688480377197266
4.699999809265137	-56.188968658447266
4.703999996185303	-56.243900299072266
4.708000183105469	-56.018070220947266
4.711999893188477	-55.914310455322266
4.716000080108643	-56.298831939697266
4.719999790191650	-56.176761627197266
4.723999977111816	-55.572513580322266
4.728000164031982	-55.609134674072266
4.731999874114990	-55.780033111572266
4.736000061035156	-55.493167877197266
4.739999771118164	-55.041507720947266
4.743999958038330	-55.224613189697266
4.748000144958496	-55.676273345947266
4.751999855041504	-55.377201080322266
4.756000041961670	-55.218509674072266
4.760000228881836	-55.529788970947266
4.763999938964844	-55.535892486572266
4.768000125885010	-55.279544830322266
4.771999835968018	-54.913333892822266
4.776000022888184	-55.090335845947266
4.780000209808350	-55.303958892822266
4.783999919891357	-54.693607330322266
4.788000106811523	-54.528812408447266
4.791999816894531	-54.779056549072266
4.796000003814697	-54.821781158447266
4.800000190734863	-54.705814361572266
4.803999900817871	-54.669193267822266
4.808000087738037	-54.742435455322266
4.811999797821045	-54.748538970947266
4.815999984741211	-54.290775299072266
4.820000171661377	-54.431156158447266
4.823999881744385	-54.455570220947266
4.828000068664551	-53.961185455322266
4.831999778747559	-53.430179595947266
4.835999965667725	-53.656009674072266
4.840000152587891	-54.046634674072266
4.843999862670898	-53.619388580322266
4.848000049591065	-53.436283111572266
4.852000236511231	-53.833011627197266
4.855999946594238	-53.912357330322266
4.860000133514404	-53.924564361572266
4.863999843597412	-53.869632720947266
4.868000030517578	-54.022220611572266
4.872000217437744	-54.101566314697266
4.875999927520752	-53.601078033447266
4.880000114440918	-53.515628814697266
4.883999824523926	-53.594974517822266
4.888000011444092	-53.442386627197266
4.892000198364258	-53.094486236572266
4.895999908447266	-52.984622955322266
4.900000095367432	-53.436283111572266
4.903999805450440	-53.448490142822266
4.907999992370606	-53.112796783447266
4.912000179290772	-53.216556549072266
4.915999889373779	-53.326419830322266
4.920000076293945	-53.369144439697266
4.923999786376953	-52.850345611572266
4.927999973297119	-52.484134674072266
4.932000160217285	-52.874759674072266
4.935999870300293	-52.673343658447266
4.940000057220459	-52.185062408447266
4.943999767303467	-52.429203033447266
4.947999954223633	-52.886966705322266
4.952000141143799	-52.844242095947266
4.955999851226807	-52.429203033447266
4.960000038146973	-52.581790924072266
4.964000225067139	-52.722171783447266
4.967999935150147	-52.282718658447266
4.972000122070313	-52.038578033447266
4.975999832153320	-52.008060455322266
4.980000019073486	-52.337650299072266
4.984000205993652	-51.989749908447266
4.987999916076660	-51.513675689697266
4.992000102996826	-52.081302642822266
4.995999813079834	-52.551273345947266
5.000000000000000	-52.471927642822266
5.004000186920166	-52.307132720947266
5.007999897003174	-52.166751861572266
5.012000083923340	-52.117923736572266
5.015999794006348	-51.458744049072266
5.019999980926514	-51.245121002197266
5.024000167846680	-51.507572174072266
5.027999877929688	-51.251224517822266
5.032000064849854	-50.775150299072266
5.035999774932861	-50.646976470947266
5.039999961853027	-51.116947174072266
5.044000148773193	-51.226810455322266
5.047999858856201	-50.811771392822266
5.052000045776367	-51.000980377197266
5.056000232696533	-51.263431549072266
5.059999942779541	-50.933841705322266
5.064000129699707	-50.781253814697266
5.067999839782715	-50.781253814697266
5.072000026702881	-50.848392486572266
5.076000213623047	-50.506595611572266
5.079999923706055	-50.158695220947266
5.084000110626221	-50.347904205322266
5.087999820709229	-50.268558502197266
5.092000007629395	-49.963382720947266
5.096000194549561	-49.865726470947266
5.099999904632568	-50.170902252197266
5.104000091552734	-50.335697174072266
5.107999801635742	-49.932865142822266
5.111999988555908	-49.969486236572266
5.116000175476074	-50.158695220947266
5.119999885559082	-49.908451080322266
5.124000072479248	-49.468997955322266
5.127999782562256	-49.188236236572266
5.131999969482422	-49.420169830322266
5.136000156402588	-49.353031158447266
5.139999866485596	-48.706058502197266
5.144000053405762	-48.876956939697266
5.147999763488770	-49.316410064697266
5.151999950408936	-48.980716705322266
5.156000137329102	-48.565677642822266
5.159999847412109	-48.718265533447266
5.164000034332275	-48.687747955322266
5.168000221252441	-47.955326080322266
5.171999931335449	-47.552494049072266
5.176000118255615	-47.625736236572266
5.179999828338623	-47.888187408447266
5.184000015258789	-47.406009674072266
5.188000202178955	-47.039798736572266
5.191999912261963	-47.460941314697266
5.196000099182129	-47.692874908447266
5.199999809265137	-47.149662017822266
5.203999996185303	-46.917728424072266
5.208000183105469	-46.954349517822266
5.211999893188477	-46.643070220947266
5.216000080108643	-45.965579986572266
5.219999790191650	-45.361331939697266
5.223999977111816	-45.178226470947266
5.228000164031982	-44.805912017822266
5.231999874114990	-43.859867095947266
5.236000061035156	-43.334964752197266
5.239999771118164	-43.328861236572266
5.243999958038330	-42.535404205322266
5.248000144958496	-41.491703033447266
5.251999855041504	-40.881351470947266
5.256000041961670	-40.222171783447266
5.260000228881836	-39.196781158447266
5.263999938964844	-38.067630767822266
5.268000125885010	-37.145999908447266
5.271999835968018	-36.340335845947266
5.276000022888184	-35.247806549072266
5.280000209808350	-34.088138580322266
5.283999919891357	-33.172611236572266
5.288000106811523	-32.336429595947266
5.291999816894531	-31.085206985473633
5.296000003814697	-29.925539016723633
5.300000190734863	-29.248048782348633
5.303999900817871	-28.344728469848633
5.308000087738037	-27.227785110473633
5.311999797821045	-26.348878860473633
5.315999984741211	-25.476076126098633
5.320000171661377	-24.603273391723633
5.323999881744385	-23.339845657348633
5.328000068664551	-22.479249954223633
5.331999778747559	-21.801759719848633
5.335999965667725	-21.002199172973633
5.340000152587891	-20.050050735473633
5.343999862670898	-19.226076126098633
5.348000049591065	-18.933107376098633
5.352000236511231	-18.408205032348633
5.355999946594238	-17.340089797973633
5.360000133514404	-17.126466751098633
5.363999843597412	-16.687013626098633
5.368000030517578	-15.637207984924316
5.372000217437744	-14.971924781799316
5.375999927520752	-14.575196266174316
5.380000114440918	-15.344239234924316
5.383999824523926	-13.800049781799316
5.388000011444092	-12.969971656799316
5.392000198364258	-12.982178688049316
5.395999908447266	-12.854004859924316
5.400000095367432	-12.097168922424316
5.403999805450440	-11.566163063049316
5.407999992370606	-11.444092750549316
5.412000179290772	-11.151124000549316
5.415999889373779	-10.113526344299316
5.420000076293945	-9.600831031799316
5.423999786376953	-9.582520484924316
5.427999973297119	-9.320069313049316
5.432000160217285	-8.740235328674316
5.435999870300293	-8.483887672424316
5.440000057220459	-8.941651344299316
5.443999767303467	-8.776856422424316
5.447999954223633	-7.873535633087158
5.452000141143799	-7.836914539337158
5.455999851226807	-7.922363758087158
5.460000038146973	-7.409668445587158
5.464000225067139	-6.829834461212158
5.467999935150147	-6.634521961212158
5.472000122070313	-6.896973133087158
5.475999832153320	-6.628418445587158
5.480000019073486	-6.121826648712158
5.484000205993652	-6.298828601837158
5.487999916076660	-6.536865711212158
5.492000102996826	-6.237793445587158
5.495999813079834	-5.847168445587158
5.500000000000000	-6.048584461212158
5.504000186920166	-6.103516101837158
5.507999897003174	-5.310059070587158
5.512000083923340	-5.072021961212158
5.515999794006348	-5.303955554962158
5.519999980926514	-5.273437976837158
5.524000167846680	-5.126953601837158
5.527999877929688	-4.962158679962158
5.532000064849854	-5.303955554962158
5.535999774932861	-5.566406726837158
5.539999961853027	-5.249023914337158
5.544000148773193	-5.535889148712158
5.547999858856201	-5.957031726837158
5.552000045776367	-5.853271961212158
5.556000232696533	-5.590820789337158
5.559999942779541	-5.670166492462158
5.564000129699707	-5.944824695587158
5.567999839782715	-5.615234851837158
5.572000026702881	-5.340576648712158
5.576000213623047	-5.578613758087158
5.579999923706055	-5.822754383087158
5.584000110626221	-5.908203601837158
5.587999820709229	-5.731201648712158
5.592000007629395	-6.072998523712158
5.596000194549561	-6.671143054962158
5.599999904632568	-6.298828601837158
5.604000091552734	-6.188965320587158
5.607999801635742	-6.500244617462158
5.611999988555908	-5.743408679962158
5.616000175476074	4.199219226837158
5.619999885559082	5.767822742462158
5.624000072479248	4.180908679962158
5.627999782562256	2.868652582168579
5.631999969482422	2.624511957168579
5.636000156402588	-0.152587905526161
5.639999866485596	-2.075195550918579
5.644000053405762	-3.186035394668579
5.647999763488770	-3.472900629043579
5.651999950408936	-3.887939691543579
5.656000137329102	-4.620361804962158
5.659999847412109	-4.211426258087158
5.664000034332275	-3.771972894668579
5.668000221252441	-4.345703601837158
5.671999931335449	-4.809570789337158
5.676000118255615	-4.638672351837158
5.679999828338623	-4.321289539337158
5.684000015258789	-4.925537586212158
5.688000202178955	-5.651855945587158
5.691999912261963	-5.261230945587158
5.696000099182129	-5.200195789337158
5.699999809265137	-5.664062976837158
5.703999996185303	-6.066895008087158
5.708000183105469	-5.816650867462158
5.711999893188477	-5.682373523712158
5.716000080108643	-6.420898914337158
5.719999790191650	-6.799316883087158
5.723999977111816	-6.561279773712158
5.728000164031982	-6.811523914337158
5.731999874114990	-7.299805164337158
5.736000061035156	-7.818603992462158
5.739999771118164	-7.678223133087158
5.743999958038330	-7.910156726837158
5.748000144958496	-8.666993141174316
5.751999855041504	-8.654786109924316
5.756000041961670	-8.612061500549316
5.760000228881836	-8.795166969299316
5.763999938964844	-9.234620094299316
5.768000125885010	-9.399415016174316
5.771999835968018	-9.191895484924316
5.776000022888184	-9.686280250549316
5.780000209808350	-10.253907203674316
5.783999919891357	-10.235596656799316
5.788000106811523	-10.461426734924316
5.791999816894531	-10.925293922424316
5.796000003814697	-11.547852516174316
5.800000190734863	-11.462403297424316
5.803999900817871	-11.291504859924316
5.808000087738037	-11.846924781799316
5.811999797821045	-11.999512672424316
5.815999984741211	-11.773682594299316
5.820000171661377	-11.944581031799316
5.823999881744385	-12.457276344299316
5.828000068664551	-12.988282203674316
5.831999778747559	-12.982178688049316
5.835999965667725	-13.348389625549316
5.840000152587891	-14.086915016174316
5.843999862670898	-14.233399391174316
5.848000049591065	-13.818360328674316
5.852000236511231	-13.970948219299316
5.855999946594238	-14.642334938049316
5.860000133514404	-14.569092750549316
5.863999843597412	-14.141846656799316
5.868000030517578	-14.862061500549316
5.872000217437744	-15.612793922424316
5.875999927520752	-15.795899391174316
5.880000114440918	-16.033937454223633
5.883999824523926	-16.662599563598633
5.888000011444092	-17.413331985473633
5.892000198364258	-17.266847610473633
5.895999908447266	-17.102052688598633
5.900000095367432	-17.724611282348633
5.903999805450440	-18.194581985473633
5.907999992370606	-17.724611282348633
5.912000179290772	-17.797853469848633
5.915999889373779	-18.609621047973633
5.920000076293945	-19.177248001098633
5.923999786376953	-19.000246047973633
5.927999973297119	-19.293214797973633
5.932000160217285	-20.007326126098633
5.935999870300293	-20.208742141723633
5.940000057220459	-19.946290969848633
5.943999767303467	-20.147706985473633
5.947999954223633	-20.880128860473633
5.952000141143799	-21.051027297973633
5.955999851226807	-20.684816360473633
5.960000038146973	-21.112062454223633
5.964000225067139	-21.899415969848633
5.967999935150147	-21.923830032348633
5.972000122070313	-21.777345657348633
5.975999832153320	-22.296144485473633
5.980000019073486	-22.888185501098633
5.984000205993652	-22.863771438598633
5.987999916076660	-22.851564407348633
5.992000102996826	-23.437501907348633
5.995999813079834	-23.937990188598633
6.000000000000000	-23.748781204223633
6.004000186920166	-23.785402297973633
6.007999897003174	-24.145509719848633
6.012000083923340	-24.511720657348633
6.015999794006348	-24.334718704223633
6.019999980926514	-24.420167922973633
6.024000167846680	-24.932863235473633
6.027999877929688	-25.396730422973633
6.032000064849854	-25.634767532348633
6.035999774932861	-26.318361282348633
6.039999961853027	-26.934816360473633
6.044000148773193	-26.885988235473633
6.047999858856201	-26.470949172973633
6.052000045776367	-26.678468704223633
6.056000232696533	-27.117921829223633
6.059999942779541	-26.916505813598633
6.064000129699707	-26.641847610473633
6.067999839782715	-27.026369094848633
6.072000026702881	-27.728273391723633
6.076000213623047	-28.088380813598633
6.079999923706055	-28.259279251098633
6.084000110626221	-28.753664016723633
6.087999820709229	-29.272462844848633
6.092000007629395	-29.260255813598633
6.096000194549561	-29.101564407348633
6.099999904632568	-29.357912063598633
6.104000091552734	-29.663087844848633
6.107999801635742	-29.302980422973633
6.111999988555908	-29.339601516723633
6.116000175476074	-30.145265579223633
6.119999885559082	-30.517580032348633
6.124000072479248	-30.493165969848633
6.127999782562256	-30.865480422973633
6.131999969482422	-31.390382766723633
6.136000156402588	-31.701662063598633
6.139999866485596	-31.457521438598633
6.144000053405762	-31.530763626098633
6.147999763488770	-32.110599517822266
6.151999950408936	-32.128910064697266
6.156000137329102	-31.817628860473633
6.159999847412109	-32.171634674072266
6.164000034332275	-32.861331939697266
6.168000221252441	-32.971195220947266
6.171999931335449	-32.824710845947266
6.176000118255615	-33.312992095947266
6.179999828338623	-33.782962799072266
6.184000015258789	-33.697513580322266
6.188000202178955	-33.428958892822266
6.191999912261963	-33.575443267822266
6.196000099182129	-34.069828033447266
6.199999809265137	-34.063724517822266
6.203999996185303	-33.850101470947266
6.208000183105469	-34.387210845947266
6.211999893188477	-34.796146392822266
6.216000080108643	-34.759525299072266
6.219999790191650	-34.912113189697266
6.223999977111816	-35.382083892822266
6.228000164031982	-35.955814361572266
6.231999874114990	-35.949710845947266
6.236000061035156	-36.096195220947266
6.239999771118164	-36.639408111572266
6.243999958038330	-36.865238189697266
6.248000144958496	-36.657718658447266
6.251999855041504	-36.584476470947266
6.256000041961670	-36.883548736572266
6.260000228881836	-36.975101470947266
6.263999938964844	-36.669925689697266
6.268000125885010	-37.072757720947266
6.271999835968018	-37.677005767822266
6.276000022888184	-37.908939361572266
6.280000209808350	-38.092044830322266
6.283999919891357	-38.293460845947266
6.288000106811523	-38.842777252197266
6.291999816894531	-38.903812408447266
6.296000003814697	-38.598636627197266
6.300000190734863	-38.757328033447266
6.303999900817871	-38.970951080322266
6.308000087738037	-38.775638580322266
6.311999797821045	-38.836673736572266
6.315999984741211	-39.379886627197266
6.320000171661377	-39.941410064697266
6.323999881744385	-39.825443267822266
6.328000068664551	-40.148929595947266
6.331999778747559	-40.710453033447266
6.335999965667725	-40.716556549072266
6.340000152587891	-40.618900299072266
6.343999862670898	-40.393070220947266
6.348000049591065	-40.795902252197266
6.352000236511231	-40.966800689697266
6.355999946594238	-40.423587799072266
6.360000133514404	-40.679935455322266
6.363999843597412	-41.125492095947266
6.368000030517578	-41.137699127197266
6.372000217437744	-41.320804595947266
6.375999927520752	-41.699222564697266
6.380000114440918	-42.169193267822266
6.383999824523926	-42.089847564697266
6.388000011444092	-41.986087799072266
6.392000198364258	-42.449954986572266
6.395999908447266	-42.749027252197266
6.400000095367432	-42.596439361572266
6.403999805450440	-42.358402252197266
6.407999992370606	-42.962650299072266
6.412000179290772	-43.609622955322266
6.415999889373779	-43.072513580322266
6.420000076293945	-43.273929595947266
6.423999786376953	-43.786624908447266
6.427999973297119	-43.872074127197266
6.432000160217285	-43.902591705322266
6.435999870300293	-43.908695220947266
6.440000057220459	-44.403079986572266
6.443999767303467	-44.586185455322266
6.447999954223633	-44.171146392822266
6.452000141143799	-44.268802642822266
6.455999851226807	-44.561771392822266
6.460000038146973	-44.689945220947266
6.464000225067139	-44.476322174072266
6.467999935150147	-44.689945220947266
6.472000122070313	-45.355228424072266
6.475999832153320	-45.263675689697266
6.480000019073486	-45.367435455322266
6.484000205993652	-45.770267486572266
6.487999916076660	-45.983890533447266
6.492000102996826	-45.971683502197266
6.495999813079834	-45.550540924072266
6.500000000000000	-45.562747955322266
6.504000186920166	-45.886234283447266
6.507999897003174	-45.605472564697266
6.512000083923340	-45.739749908447266
6.515999794006348	-46.105960845947266
6.519999980926514	-46.508792877197266
6.524000167846680	-46.649173736572266
6.527999877929688	-46.740726470947266
6.532000064849854	-46.936038970947266
6.535999774932861	-46.777347564697266
6.539999961853027	-46.685794830322266
6.544000148773193	-46.765140533447266
6.547999858856201	-46.765140533447266
6.552000045776367	-47.027591705322266
6.556000232696533	-46.813968658447266
6.559999942779541	-46.984867095947266
6.564000129699707	-47.735599517822266
6.567999839782715	-47.949222564697266
6.572000026702881	-47.998050689697266
6.576000213623047	-48.315433502197266
6.579999923706055	-48.394779205322266
6.584000110626221	-48.394779205322266
6.587999820709229	-48.132328033447266
6.592000007629395	-48.156742095947266
6.596000194549561	-48.315433502197266
6.599999904632568	-48.205570220947266
6.604000091552734	-48.126224517822266
6.607999801635742	-48.547367095947266
6.611999988555908	-49.139408111572266
6.616000175476074	-48.931888580322266
6.619999885559082	-48.852542877197266
6.624000072479248	-49.420169830322266
6.627999782562256	-49.401859283447266
6.631999969482422	-49.237064361572266
6.636000156402588	-49.346927642822266
6.639999866485596	-49.407962799072266
6.644000053405762	-49.676517486572266
6.647999763488770	-49.487308502197266
6.651999950408936	-49.407962799072266
6.656000137329102	-49.951175689697266
6.659999847412109	-50.085453033447266
6.664000034332275	-49.768070220947266
6.668000221252441	-49.920658111572266
6.671999931335449	-50.292972564697266
6.676000118255615	-50.317386627197266
6.679999828338623	-50.177005767822266
6.684000015258789	-50.463871002197266
6.688000202178955	-50.665287017822266
6.691999912261963	-50.573734283447266
6.696000099182129	-50.341800689697266
6.699999809265137	-50.115970611572266
6.703999996185303	-50.201419830322266
6.708000183105469	-50.274662017822266
6.711999893188477	-50.158695220947266
6.716000080108643	-50.549320220947266
6.719999790191650	-50.915531158447266
6.723999977111816	-51.049808502197266
6.728000164031982	-51.293949127197266
6.731999874114990	-51.477054595947266
6.736000061035156	-51.672367095947266
6.739999771118164	-51.458744049072266
6.743999958038330	-51.184085845947266
6.748000144958496	-51.330570220947266
6.751999855041504	-51.525882720947266
6.756000041961670	-51.385501861572266
6.760000228881836	-51.367191314697266
6.763999938964844	-51.910404205322266
6.768000125885010	-52.410892486572266
6.771999835968018	-52.197269439697266
6.776000022888184	-52.355960845947266
6.780000209808350	-52.484134674072266
6.783999919891357	-52.343753814697266
6.788000106811523	-52.093509674072266
6.791999816894531	-51.995853424072266
6.796000003814697	-52.191165924072266
6.800000190734863	-52.227787017822266
6.803999900817871	-52.008060455322266
6.808000087738037	-52.471927642822266
6.811999797821045	-52.990726470947266
6.815999984741211	-52.813724517822266
6.820000171661377	-52.758792877197266
6.823999881744385	-53.094486236572266
6.828000068664551	-53.326419830322266
6.831999778747559	-52.996829986572266
6.835999965667725	-52.795413970947266
6.840000152587891	-52.966312408447266
6.843999862670898	-53.155521392822266
6.848000049591065	-52.960208892822266
6.852000236511231	-52.844242095947266
6.855999946594238	-53.479007720947266
6.860000133514404	-53.790287017822266
6.863999843597412	-53.314212799072266
6.868000030517578	-53.430179595947266
6.872000217437744	-53.802494049072266
6.875999927520752	-53.369144439697266
6.880000114440918	-53.009037017822266
6.883999824523926	-53.271488189697266
6.888000011444092	-53.619388580322266
6.892000198364258	-53.491214752197266
6.895999908447266	-53.192142486572266
6.900000095367432	-53.442386627197266
6.903999805450440	-53.979496002197266
6.907999992370606	-53.961185455322266
6.912000179290772	-53.643802642822266
6.915999889373779	-54.071048736572266
6.920000076293945	-54.602054595947266
6.923999786376953	-54.364017486572266
6.927999973297119	-54.278568267822266
6.932000160217285	-54.608158111572266
6.935999870300293	-54.620365142822266
6.940000057220459	-54.248050689697266
6.943999767303467	-54.003910064697266
6.947999954223633	-54.278568267822266
6.952000141143799	-54.681400299072266
6.955999851226807	-54.351810455322266
6.960000038146973	-54.211429595947266
6.964000225067139	-54.870609283447266
6.967999935150147	-55.187992095947266
6.972000122070313	-54.882816314697266
6.975999832153320	-55.004886627197266
6.980000019073486	-55.291751861572266
6.984000205993652	-55.114749908447266
6.987999916076660	-54.718021392822266
6.992000102996826	-54.742435455322266
6.995999813079834	-55.010990142822266
7.000000000000000	-55.078128814697266
7.004000186920166	-55.102542877197266
7.007999897003174	-55.212406158447266
7.012000083923340	-55.798343658447266
7.015999794006348	-55.865482330322266
7.019999980926514	-55.523685455322266
7.024000167846680	-55.798343658447266
7.027999877929688	-55.938724517822266
7.032000064849854	-55.432132720947266
7.035999774932861	-55.169681549072266
7.039999961853027	-55.535892486572266
7.044000148773193	-56.146244049072266
7.047999858856201	-55.969242095947266
7.052000045776367	-55.761722564697266
7.056000232696533	-56.152347564697266
7.059999942779541	-56.109622955322266
7.064000129699707	-55.767826080322266
7.067999839782715	-55.682376861572266
7.072000026702881	-55.969242095947266
7.076000213623047	-55.993656158447266
7.079999923706055	-55.358890533447266
7.084000110626221	-55.450443267822266
7.087999820709229	-55.834964752197266
7.092000007629395	-55.761722564697266
7.096000194549561	-55.676273345947266
7.099999904632568	-55.798343658447266
7.104000091552734	-56.323246002197266
7.107999801635742	-56.323246002197266
7.111999988555908	-55.883792877197266
7.116000175476074	-56.176761627197266
7.119999885559082	-56.469730377197266
7.124000072479248	-56.402591705322266
7.127999782562256	-56.195072174072266
7.131999969482422	-56.335453033447266
7.136000156402588	-56.683353424072266
7.139999866485596	-56.115726470947266
7.144000053405762	-56.054691314697266
7.147999763488770	-56.494144439697266
7.151999950408936	-56.713871002197266
7.156000137329102	-56.567386627197266
7.159999847412109	-56.488040924072266
7.164000034332275	-57.037357330322266
7.168000221252441	-57.391361236572266
7.171999931335449	-56.854251861572266
7.176000118255615	-56.909183502197266
7.179999828338623	-57.135013580322266
7.184000015258789	-57.055667877197266
7.188000202178955	-56.561283111572266
7.191999912261963	-56.390384674072266
7.196000099182129	-56.945804595947266
7.199999809265137	-56.878665924072266
7.203999996185303	-56.732181549072266
7.208000183105469	-57.037357330322266
7.211999893188477	-57.324222564697266
7.216000080108643	-57.269290924072266
7.219999790191650	-56.774906158447266
7.223999977111816	-56.884769439697266
7.228000164031982	-57.342533111572266
7.231999874114990	-56.805423736572266
7.236000061035156	-56.494144439697266
7.239999771118164	-56.805423736572266
7.243999958038330	-57.135013580322266
7.248000144958496	-57.305912017822266
7.251999855041504	-57.330326080322266
7.256000041961670	-57.751468658447266
7.260000228881836	-58.062747955322266
7.263999938964844	-57.885746002197266
7.268000125885010	-57.745365142822266
7.271999835968018	-57.708744049072266
7.276000022888184	-57.855228424072266
7.280000209808350	-57.421878814697266
7.283999919891357	-57.202152252197266
7.288000106811523	-57.562259674072266
7.291999816894531	-57.519535064697266
7.296000003814697	-57.464603424072266
7.300000190734863	-57.727054595947266
7.303999900817871	-58.013919830322266
7.308000087738037	-58.209232330322266
7.311999797821045	-57.855228424072266
7.315999984741211	-57.934574127197266
7.320000171661377	-58.312992095947266
7.323999881744385	-58.020023345947266
7.328000068664551	-57.653812408447266
7.331999778747559	-57.751468658447266
7.335999965667725	-58.154300689697266
7.340000152587891	-57.885746002197266
7.343999862670898	-57.556156158447266
7.348000049591065	-58.197025299072266
7.352000236511231	-58.471683502197266
7.355999946594238	-58.007816314697266
7.360000133514404	-58.074954986572266
7.363999843597412	-58.447269439697266
7.368000030517578	-58.666996002197266
7.372000217437744	-58.239749908447266
7.375999927520752	-58.020023345947266
7.380000114440918	-58.514408111572266
7.383999824523926	-58.612064361572266
7.388000011444092	-57.806400299072266
7.392000198364258	-57.556156158447266
7.395999908447266	-58.197025299072266
7.400000095367432	-58.374027252197266
7.403999805450440	-57.940677642822266
7.407999992370606	-58.288578033447266
7.412000179290772	-58.923343658447266
7.415999889373779	-58.721927642822266
7.420000076293945	-58.483890533447266
7.423999786376953	-58.557132720947266
7.427999973297119	-58.789066314697266
7.432000160217285	-58.502201080322266
7.435999870300293	-57.849124908447266
7.440000057220459	-58.239749908447266
7.443999767303467	-58.728031158447266
7.447999954223633	-58.386234283447266
7.452000141143799	-58.270267486572266
7.455999851226807	-58.752445220947266
7.460000038146973	-59.179691314697266
7.464000225067139	-58.917240142822266
7.467999935150147	-58.666996002197266
7.472000122070313	-58.892826080322266
7.475999832153320	-58.770755767822266
7.480000019073486	-58.245853424072266
7.484000205993652	-58.160404205322266
7.487999916076660	-58.557132720947266
7.492000102996826	-58.911136627197266
7.495999813079834	-58.618167877197266
7.500000000000000	-58.856204986572266
7.504000186920166	-59.295658111572266
7.507999897003174	-59.167484283447266
7.512000083923340	-58.782962799072266
7.515999794006348	-58.752445220947266
7.519999980926514	-59.118656158447266
7.524000167846680	-58.789066314697266
7.527999877929688	-58.331302642822266
7.532000064849854	-58.660892486572266
7.535999774932861	-58.959964752197266
7.539999961853027	-58.807376861572266
7.544000148773193	-58.868412017822266
7.547999858856201	-59.136966705322266
7.552000045776367	-59.216312408447266
7.556000232696533	-58.740238189697266
7.559999942779541	-58.599857330322266
7.564000129699707	-59.027103424072266
7.567999839782715	-59.069828033447266
7.572000026702881	-58.685306549072266
7.576000213623047	-58.618167877197266
7.579999923706055	-59.155277252197266
7.584000110626221	-59.387210845947266
7.587999820709229	-58.911136627197266
7.592000007629395	-59.020999908447266
7.596000194549561	-59.490970611572266
7.599999904632568	-59.436038970947266
7.604000091552734	-59.045413970947266
7.607999801635742	-59.149173736572266
7.611999988555908	-59.619144439697266
7.616000175476074	-59.411624908447266
7.619999885559082	-58.984378814697266
7.624000072479248	-59.259037017822266
7.627999782562256	-59.387210845947266
7.631999969482422	-59.057621002197266
7.636000156402588	-58.709720611572266
7.639999866485596	-59.045413970947266
7.644000053405762	-59.576419830322266
7.647999763488770	-59.362796783447266
7.651999950408936	-59.271244049072266
7.656000137329102	-59.790042877197266
7.659999847412109	-59.954837799072266
7.664000034332275	-59.582523345947266
7.668000221252441	-59.454349517822266
7.671999931335449	-59.545902252197266
7.676000118255615	-59.576419830322266
7.679999828338623	-59.234622955322266
7.684000015258789	-59.039310455322266
7.688000202178955	-59.423831939697266
7.691999912261963	-59.759525299072266
7.696000099182129	-59.454349517822266
7.699999809265137	-59.552005767822266
7.703999996185303	-60.015872955322266
7.708000183105469	-59.985355377197266
7.711999893188477	-59.613040924072266
7.716000080108643	-59.722904205322266
7.719999790191650	-59.790042877197266
7.723999977111816	-59.368900299072266
7.728000164031982	-59.002689361572266
7.731999874114990	-58.795169830322266
7.736000061035156	-59.252933502197266
7.739999771118164	-59.588626861572266
7.743999958038330	-59.375003814697266
7.748000144958496	-59.625247955322266
7.751999855041504	-60.083011627197266
7.756000041961670	-59.796146392822266
7.760000228881836	-59.735111236572266
7.763999938964844	-59.979251861572266
7.768000125885010	-59.991458892822266
7.771999835968018	-59.698490142822266
7.776000022888184	-59.753421783447266
7.780000209808350	-60.009769439697266
7.783999919891357	-59.942630767822266
7.788000106811523	-59.857181549072266
7.791999816894531	-59.857181549072266
7.796000003814697	-60.113529205322266
7.800000190734863	-60.394290924072266
7.803999900817871	-59.967044830322266
7.808000087738037	-59.893802642822266
7.811999797821045	-60.229496002197266
7.815999984741211	-59.948734283447266
7.820000171661377	-59.564212799072266
7.823999881744385	-59.826663970947266
7.828000068664551	-60.247806549072266
7.831999778747559	-59.948734283447266
7.835999965667725	-59.637454986572266
7.840000152587891	-60.064701080322266
7.843999862670898	-60.150150299072266
7.848000049591065	-59.967044830322266
7.852000236511231	-59.869388580322266
7.855999946594238	-60.021976470947266
7.860000133514404	-60.620121002197266
7.863999843597412	-60.162357330322266
7.868000030517578	-59.698490142822266
7.872000217437744	-60.003665924072266
7.875999927520752	-60.034183502197266
7.880000114440918	-59.570316314697266
7.883999824523926	-59.558109283447266
7.888000011444092	-60.070804595947266
7.892000198364258	-60.351566314697266
7.895999908447266	-59.936527252197266
7.900000095367432	-60.125736236572266
7.903999805450440	-60.357669830322266
7.907999992370606	-60.003665924072266
7.912000179290772	-59.576419830322266
7.915999889373779	-59.564212799072266
7.920000076293945	-60.028079986572266
7.923999786376953	-59.771732330322266
7.927999973297119	-59.271244049072266
7.932000160217285	-59.625247955322266
7.935999870300293	-60.180667877197266
7.940000057220459	-60.388187408447266
7.943999767303467	-60.217288970947266
7.947999954223633	-60.504154205322266
7.952000141143799	-60.961917877197266
7.955999851226807	-60.528568267822266
7.960000038146973	-60.266117095947266
7.964000225067139	-60.351566314697266
7.967999935150147	-60.266117095947266
7.972000122070313	-60.034183502197266
7.975999832153320	-59.777835845947266
7.980000019073486	-60.180667877197266
7.984000205993652	-60.522464752197266
7.987999916076660	-60.272220611572266
7.992000102996826	-60.455326080322266
7.995999813079834	-60.626224517822266
[truncated: 3,001 more rows]
