# Supplementary material for: Small Size of Recorded Neuronal Structures Confines the Accuracy in Direct Axonal Voltage Measurements
Source: eNeuro. 2021 Aug 2;8(4):ENEURO.0059-21.2021. doi: 10.1523/ENEURO.0059-21.2021 (PMC8342265; doi:10.1523/ENEURO.0059-21.2021)
Supplement: Extended Data 1 — NEURON codes producing data shown in Figures 2, 5, 8. Download Extended Data 1, ZIP file. [file enu-eN-NWR-0059-21-s01.zip › realistic amplifier model/3_real experiment reconstruction/AP_generator/real data/6o5_6.dat]

0.000000000000000	-83.624275207519531
0.004000000189990	-83.349617004394531
0.008000000379980	-83.325202941894531
0.012000000104308	-83.532722473144531
0.016000000759959	-83.453376770019531
0.019999999552965	-83.087165832519531
0.024000000208616	-82.690437316894531
0.028000000864267	-83.038337707519531
0.032000001519918	-83.178718566894531
0.035999998450279	-82.733161926269531
0.039999999105930	-82.946784973144531
0.043999999761581	-83.319099426269531
0.048000000417233	-83.166511535644531
0.052000001072884	-83.142097473144531
0.056000001728535	-83.190925598144531
0.059999998658895	-83.435066223144531
0.064000003039837	-83.209236145019531
0.068000003695488	-82.763679504394531
0.071999996900558	-82.696540832519531
0.075999997556210	-82.995613098144531
0.079999998211861	-82.916267395019531
0.083999998867512	-82.623298645019531
0.087999999523163	-83.190925598144531
0.092000000178814	-83.654792785644531
0.096000000834465	-83.166511535644531
0.100000001490116	-83.111579895019531
0.104000002145767	-83.435066223144531
0.108000002801418	-83.587654113769531
0.112000003457069	-83.343513488769531
0.115999996662140	-82.983406066894531
0.119999997317791	-83.215339660644531
0.123999997973442	-83.404548645019531
0.128000006079674	-83.056648254394531
0.131999999284744	-83.013923645019531
0.136000007390976	-83.361824035644531
0.140000000596046	-83.483894348144531
0.143999993801117	-83.197029113769531
0.148000001907349	-83.258064270019531
0.151999995112419	-83.776863098144531
0.156000003218651	-83.758552551269531
0.159999996423721	-83.465583801269531
0.164000004529953	-83.496101379394531
0.167999997735024	-83.685310363769531
0.172000005841255	-83.489997863769531
0.175999999046326	-83.160408020019531
0.180000007152557	-83.190925598144531
0.184000000357628	-83.514411926269531
0.187999993562698	-83.276374816894531
0.192000001668930	-83.154304504394531
0.195999994874001	-83.544929504394531
0.200000002980232	-83.905036926269531
0.203999996185303	-83.599861145019531
0.208000004291534	-83.233650207519531
0.211999997496605	-83.288581848144531
0.216000005602837	-83.477790832519531
0.219999998807907	-82.995613098144531
0.224000006914139	-82.733161926269531
0.228000000119209	-83.020027160644531
0.231999993324280	-83.154304504394531
0.236000001430511	-82.958992004394531
0.239999994635582	-83.233650207519531
0.244000002741814	-83.850105285644531
0.247999995946884	-83.941658020019531
0.252000004053116	-83.569343566894531
0.256000012159348	-83.734138488769531
0.259999990463257	-84.014900207519531
0.263999998569489	-83.612068176269531
0.268000006675720	-83.166511535644531
0.272000014781952	-83.099372863769531
0.275999993085861	-83.465583801269531
0.280000001192093	-83.184822082519531
0.284000009298325	-82.873542785644531
0.287999987602234	-83.551033020019531
0.291999995708466	-84.027107238769531
0.296000003814697	-83.587654113769531
0.300000011920929	-83.453376770019531
0.303999990224838	-83.758552551269531
0.307999998331070	-83.941658020019531
0.312000006437302	-83.465583801269531
0.316000014543533	-83.142097473144531
0.319999992847443	-83.410652160644531
0.324000000953674	-83.575447082519531
0.328000009059906	-83.093269348144531
0.331999987363815	-82.983406066894531
0.335999995470047	-83.715827941894531
0.340000003576279	-83.801277160644531
0.344000011682510	-83.129890441894531
0.347999989986420	-83.471687316894531
0.351999998092651	-83.844001770019531
0.356000006198883	-83.697517395019531
0.360000014305115	-83.367927551269531
0.363999992609024	-83.258064270019531
0.368000000715256	-83.654792785644531
0.372000008821487	-83.374031066894531
0.375999987125397	-82.873542785644531
0.379999995231628	-82.891853332519531
0.384000003337860	-83.050544738769531
0.388000011444092	-83.001716613769531
0.391999989748001	-82.800300598144531
0.395999997854233	-83.135993957519531
0.400000005960464	-83.648689270019531
0.404000014066696	-83.349617004394531
0.407999992370605	-83.526618957519531
0.412000000476837	-83.776863098144531
0.416000008583069	-83.764656066894531
0.419999986886978	-83.477790832519531
0.423999994993210	-83.123786926269531
0.428000003099442	-83.447273254394531
0.432000011205673	-83.520515441894531
0.435999989509583	-83.105476379394531
0.439999997615814	-83.355720520019531
0.444000005722046	-83.740242004394531
0.448000013828278	-83.831794738769531
0.451999992132187	-83.612068176269531
0.456000000238419	-83.776863098144531
0.460000008344650	-84.021003723144531
0.463999986648560	-83.465583801269531
0.467999994754791	-83.081062316894531
0.472000002861023	-83.172615051269531
0.476000010967255	-83.209236145019531
0.479999989271164	-83.233650207519531
0.483999997377396	-82.995613098144531
0.488000005483627	-83.489997863769531
0.492000013589859	-83.898933410644531
0.495999991893768	-83.538825988769531
0.500000000000000	-83.557136535644531
0.504000008106232	-83.807380676269531
0.508000016212463	-83.831794738769531
0.512000024318695	-83.361824035644531
0.515999972820282	-83.038337707519531
0.519999980926514	-83.319099426269531
0.523999989032745	-83.441169738769531
0.527999997138977	-83.038337707519531
0.532000005245209	-83.166511535644531
0.536000013351440	-83.728034973144531
0.540000021457672	-83.886726379394531
0.544000029563904	-83.416755676269531
0.547999978065491	-83.569343566894531
0.551999986171722	-83.990486145019531
0.555999994277954	-83.428962707519531
0.560000002384186	-82.867439270019531
0.564000010490417	-82.873542785644531
0.568000018596649	-83.227546691894531
0.572000026702881	-83.245857238769531
0.575999975204468	-82.751472473144531
0.579999983310699	-83.074958801269531
0.583999991416931	-83.703620910644531
0.587999999523163	-83.453376770019531
0.592000007629395	-83.233650207519531
0.596000015735626	-83.532722473144531
0.600000023841858	-83.905036926269531
0.603999972343445	-83.666999816894531
0.607999980449677	-83.337409973144531
0.611999988555908	-83.599861145019531
0.615999996662140	-83.563240051269531
0.620000004768372	-83.300788879394531
0.624000012874603	-83.062751770019531
0.628000020980835	-83.343513488769531
0.632000029087067	-83.819587707519531
0.635999977588654	-83.398445129394531
0.639999985694885	-83.380134582519531
0.643999993801117	-84.155281066894531
0.648000001907349	-84.027107238769531
0.652000010013580	-83.740242004394531
0.656000018119812	-83.703620910644531
0.660000026226044	-83.746345520019531
0.663999974727631	-83.660896301269531
0.667999982833862	-83.117683410644531
0.671999990940094	-83.160408020019531
0.675999999046326	-83.496101379394531
0.680000007152557	-83.459480285644531
0.684000015258789	-83.435066223144531
0.688000023365021	-83.660896301269531
0.691999971866608	-84.088142395019531
0.695999979972839	-83.953865051269531
0.699999988079071	-83.679206848144531
0.703999996185303	-83.996589660644531
0.708000004291534	-83.905036926269531
0.712000012397766	-83.404548645019531
0.716000020503998	-83.123786926269531
0.720000028610229	-83.221443176269531
0.723999977111816	-83.941658020019531
0.727999985218048	-83.892829895019531
0.731999993324280	-83.782966613769531
0.736000001430511	-84.338386535644531
0.740000009536743	-84.246833801269531
0.744000017642975	-83.569343566894531
0.748000025749207	-83.447273254394531
0.751999974250793	-83.813484191894531
0.755999982357025	-83.538825988769531
0.759999990463257	-82.812507629394531
0.763999998569489	-82.946784973144531
0.768000006675720	-83.343513488769531
0.772000014781952	-83.361824035644531
0.776000022888184	-83.264167785644531
0.779999971389771	-83.496101379394531
0.783999979496002	-84.204109191894531
0.787999987602234	-83.813484191894531
0.791999995708466	-83.361824035644531
0.796000003814697	-83.758552551269531
0.800000011920929	-83.911140441894531
0.804000020027161	-83.557136535644531
0.808000028133392	-83.178718566894531
0.811999976634979	-83.325202941894531
0.815999984741211	-83.746345520019531
0.819999992847443	-83.392341613769531
0.824000000953674	-83.264167785644531
0.828000009059906	-83.715827941894531
0.832000017166138	-83.917243957519531
0.836000025272369	-83.514411926269531
0.839999973773956	-83.367927551269531
0.843999981880188	-83.966072082519531
0.847999989986420	-84.039314270019531
0.851999998092651	-83.404548645019531
0.856000006198883	-83.386238098144531
0.860000014305115	-83.557136535644531
0.864000022411346	-83.508308410644531
0.867999970912933	-83.209236145019531
0.871999979019165	-83.117683410644531
0.875999987125397	-83.685310363769531
0.879999995231628	-83.746345520019531
0.884000003337860	-83.410652160644531
0.888000011444092	-83.758552551269531
0.892000019550323	-84.222419738769531
0.896000027656555	-83.892829895019531
0.899999976158142	-83.599861145019531
0.903999984264374	-83.575447082519531
0.907999992370605	-83.251960754394531
0.912000000476837	-82.800300598144531
0.916000008583069	-82.910163879394531
0.920000016689301	-83.007820129394531
0.924000024795532	-83.239753723144531
0.927999973297119	-83.245857238769531
0.931999981403351	-83.331306457519531
0.935999989509583	-83.844001770019531
0.939999997615814	-84.179695129394531
0.944000005722046	-83.856208801269531
0.948000013828278	-83.770759582519531
0.952000021934509	-83.911140441894531
0.955999970436096	-83.581550598144531
0.959999978542328	-83.111579895019531
0.963999986648560	-83.197029113769531
0.967999994754791	-83.514411926269531
0.972000002861023	-83.502204895019531
0.976000010967255	-83.367927551269531
0.980000019073486	-83.697517395019531
0.984000027179718	-84.185798645019531
0.987999975681305	-84.002693176269531
0.991999983787537	-83.618171691894531
0.995999991893768	-83.758552551269531
1.000000000000000	-83.862312316894531
1.003999948501587	-83.343513488769531
1.008000016212463	-83.087165832519531
1.011999964714050	-83.502204895019531
1.016000032424927	-83.734138488769531
1.019999980926514	-83.514411926269531
1.024000048637390	-83.514411926269531
1.027999997138977	-83.898933410644531
1.031999945640564	-84.204109191894531
1.036000013351440	-83.697517395019531
1.039999961853027	-83.532722473144531
1.044000029563904	-84.039314270019531
1.047999978065491	-83.874519348144531
1.052000045776367	-83.239753723144531
1.055999994277954	-83.282478332519531
1.059999942779541	-83.587654113769531
1.064000010490418	-83.526618957519531
1.067999958992004	-82.983406066894531
1.072000026702881	-82.916267395019531
1.075999975204468	-83.300788879394531
1.080000042915344	-83.380134582519531
1.083999991416931	-82.952888488769531
1.088000059127808	-83.068855285644531
1.092000007629395	-83.654792785644531
1.095999956130981	-83.374031066894531
1.100000023841858	-83.044441223144531
1.103999972343445	-83.477790832519531
1.108000040054321	-83.453376770019531
1.111999988555908	-83.056648254394531
1.116000056266785	-82.946784973144531
1.120000004768372	-83.099372863769531
1.123999953269959	-83.483894348144531
1.128000020980835	-83.306892395019531
1.131999969482422	-83.312995910644531
1.136000037193298	-83.715827941894531
1.139999985694885	-83.911140441894531
1.144000053405762	-83.679206848144531
1.148000001907349	-83.489997863769531
1.151999950408936	-83.746345520019531
1.156000018119812	-83.508308410644531
1.159999966621399	-83.068855285644531
1.164000034332275	-83.392341613769531
1.167999982833862	-83.605964660644531
1.172000050544739	-83.679206848144531
1.175999999046326	-83.844001770019531
1.179999947547913	-83.917243957519531
1.184000015258789	-84.222419738769531
1.187999963760376	-84.198005676269531
1.192000031471252	-83.819587707519531
1.195999979972839	-83.819587707519531
1.200000047683716	-83.789070129394531
1.203999996185303	-83.465583801269531
1.207999944686890	-83.166511535644531
1.212000012397766	-83.532722473144531
1.215999960899353	-83.764656066894531
1.220000028610230	-83.526618957519531
1.223999977111816	-83.666999816894531
1.228000044822693	-83.850105285644531
1.231999993324280	-83.905036926269531
1.235999941825867	-83.483894348144531
1.240000009536743	-83.044441223144531
1.243999958038330	-83.422859191894531
1.248000025749207	-83.441169738769531
1.251999974250794	-82.690437316894531
1.256000041961670	-82.788093566894531
1.259999990463257	-83.294685363769531
1.264000058174133	-83.404548645019531
1.268000006675720	-83.117683410644531
1.271999955177307	-83.264167785644531
1.276000022888184	-83.758552551269531
1.279999971389771	-83.520515441894531
1.284000039100647	-83.251960754394531
1.287999987602234	-83.453376770019531
1.292000055313110	-83.752449035644531
1.296000003814697	-83.624275207519531
1.299999952316284	-83.068855285644531
1.304000020027161	-83.349617004394531
1.307999968528748	-83.825691223144531
1.312000036239624	-83.361824035644531
1.315999984741211	-83.282478332519531
1.320000052452087	-83.691413879394531
1.324000000953674	-83.911140441894531
1.327999949455261	-83.807380676269531
1.332000017166138	-83.575447082519531
1.335999965667725	-83.923347473144531
1.340000033378601	-84.173591613769531
1.343999981880188	-83.819587707519531
1.348000049591065	-83.673103332519531
1.351999998092651	-83.782966613769531
1.355999946594238	-83.898933410644531
1.360000014305115	-83.514411926269531
1.363999962806702	-83.392341613769531
1.368000030517578	-83.831794738769531
1.371999979019165	-83.917243957519531
1.376000046730042	-83.905036926269531
1.379999995231628	-84.082038879394531
1.383999943733215	-84.179695129394531
1.388000011444092	-84.289558410644531
1.391999959945679	-83.862312316894531
1.396000027656555	-83.703620910644531
1.399999976158142	-83.905036926269531
1.404000043869019	-83.300788879394531
1.407999992370606	-82.849128723144531
1.411999940872192	-83.074958801269531
1.416000008583069	-83.581550598144531
1.419999957084656	-83.471687316894531
1.424000024795532	-83.361824035644531
1.427999973297119	-83.850105285644531
1.432000041007996	-84.021003723144531
1.435999989509583	-83.892829895019531
1.440000057220459	-83.862312316894531
1.444000005722046	-83.709724426269531
1.447999954223633	-83.868415832519531
1.452000021934509	-83.410652160644531
1.455999970436096	-83.282478332519531
1.460000038146973	-83.844001770019531
1.463999986648560	-83.825691223144531
1.468000054359436	-83.728034973144531
1.472000002861023	-83.923347473144531
1.475999951362610	-84.179695129394531
1.480000019073486	-84.198005676269531
1.483999967575073	-83.746345520019531
1.488000035285950	-83.880622863769531
1.491999983787537	-84.094245910644531
1.496000051498413	-83.691413879394531
1.500000000000000	-83.532722473144531
1.503999948501587	-83.642585754394531
1.508000016212463	-84.204109191894531
1.511999964714050	-83.953865051269531
1.516000032424927	-83.575447082519531
1.519999980926514	-84.161384582519531
1.524000048637390	-84.338386535644531
1.527999997138977	-83.929450988769531
1.531999945640564	-83.837898254394531
1.536000013351440	-84.069831848144531
1.539999961853027	-84.326179504394531
1.544000029563904	-83.752449035644531
1.547999978065491	-83.563240051269531
1.552000045776367	-83.862312316894531
1.555999994277954	-83.941658020019531
1.559999942779541	-83.746345520019531
1.564000010490418	-83.612068176269531
1.567999958992004	-84.136970520019531
1.572000026702881	-84.295661926269531
1.575999975204468	-83.471687316894531
1.580000042915344	-83.642585754394531
1.583999991416931	-84.124763488769531
1.588000059127808	-83.947761535644531
1.592000007629395	-83.459480285644531
1.595999956130981	-83.508308410644531
1.600000023841858	-83.868415832519531
1.603999972343445	-83.673103332519531
1.608000040054321	-83.447273254394531
1.611999988555908	-83.807380676269531
1.616000056266785	-84.057624816894531
1.620000004768372	-84.118659973144531
1.623999953269959	-84.057624816894531
1.628000020980835	-84.222419738769531
1.631999969482422	-84.582527160644531
1.636000037193298	-84.143074035644531
1.639999985694885	-83.941658020019531
1.644000053405762	-83.880622863769531
1.648000001907349	-83.782966613769531
1.651999950408936	-83.575447082519531
1.656000018119812	-83.538825988769531
1.659999966621399	-83.929450988769531
1.664000034332275	-84.118659973144531
1.667999982833862	-83.972175598144531
1.672000050544739	-84.161384582519531
1.675999999046326	-84.313972473144531
1.679999947547913	-84.259040832519531
1.684000015258789	-83.996589660644531
1.687999963760376	-83.752449035644531
1.692000031471252	-83.776863098144531
1.695999979972839	-83.575447082519531
1.700000047683716	-83.239753723144531
1.703999996185303	-83.483894348144531
1.707999944686890	-83.892829895019531
1.712000012397766	-83.911140441894531
1.715999960899353	-83.862312316894531
1.720000028610230	-84.149177551269531
1.723999977111816	-84.216316223144531
1.728000044822693	-83.837898254394531
1.731999993324280	-83.679206848144531
1.735999941825867	-83.813484191894531
1.740000009536743	-83.831794738769531
1.743999958038330	-83.801277160644531
1.748000025749207	-83.935554504394531
1.751999974250794	-84.246833801269531
1.756000041961670	-84.429939270019531
1.759999990463257	-83.941658020019531
1.764000058174133	-83.624275207519531
1.768000006675720	-83.923347473144531
1.771999955177307	-84.014900207519531
1.776000022888184	-83.483894348144531
1.779999971389771	-83.410652160644531
1.784000039100647	-83.581550598144531
1.787999987602234	-83.514411926269531
1.792000055313110	-83.178718566894531
1.796000003814697	-83.355720520019531
1.799999952316284	-83.758552551269531
1.804000020027161	-83.746345520019531
1.807999968528748	-83.319099426269531
1.812000036239624	-83.422859191894531
1.815999984741211	-84.045417785644531
1.820000052452087	-83.892829895019531
1.824000000953674	-83.483894348144531
1.827999949455261	-83.776863098144531
1.832000017166138	-84.008796691894531
1.835999965667725	-83.685310363769531
1.840000033378601	-83.392341613769531
1.843999981880188	-83.502204895019531
1.848000049591065	-83.569343566894531
1.851999998092651	-83.349617004394531
1.855999946594238	-83.288581848144531
1.860000014305115	-83.526618957519531
1.863999962806702	-83.911140441894531
1.868000030517578	-83.807380676269531
1.871999979019165	-83.508308410644531
1.876000046730042	-83.923347473144531
1.879999995231628	-83.984382629394531
1.883999943733215	-83.288581848144531
1.888000011444092	-83.135993957519531
1.891999959945679	-83.190925598144531
1.896000027656555	-83.074958801269531
1.899999976158142	-83.044441223144531
1.904000043869019	-83.264167785644531
1.907999992370606	-83.709724426269531
1.911999940872192	-83.886726379394531
1.916000008583069	-83.557136535644531
1.919999957084656	-83.355720520019531
1.924000024795532	-83.538825988769531
1.927999973297119	-83.551033020019531
1.932000041007996	-82.965095520019531
1.935999989509583	-83.020027160644531
1.940000057220459	-83.288581848144531
1.944000005722046	-82.843025207519531
1.947999954223633	-82.855232238769531
1.952000021934509	-83.441169738769531
1.955999970436096	-83.758552551269531
1.960000038146973	-83.654792785644531
1.963999986648560	-83.642585754394531
1.968000054359436	-83.782966613769531
1.972000002861023	-83.892829895019531
1.975999951362610	-83.367927551269531
1.980000019073486	-83.190925598144531
1.983999967575073	-83.551033020019531
1.988000035285950	-83.544929504394531
1.991999983787537	-83.044441223144531
1.996000051498413	-83.264167785644531
2.000000000000000	-83.953865051269531
2.003999948501587	-83.630378723144531
2.007999897003174	-83.190925598144531
2.012000083923340	-83.563240051269531
2.016000032424927	-83.917243957519531
2.019999980926514	-83.709724426269531
2.023999929428101	-83.355720520019531
2.028000116348267	-83.416755676269531
2.032000064849854	-83.734138488769531
2.036000013351440	-83.264167785644531
2.039999961853027	-83.001716613769531
2.043999910354614	-83.349617004394531
2.048000097274780	-83.624275207519531
2.052000045776367	-83.392341613769531
2.055999994277954	-83.166511535644531
2.059999942779541	-83.679206848144531
2.063999891281128	-83.917243957519531
2.068000078201294	-83.489997863769531
2.072000026702881	-83.459480285644531
2.075999975204468	-83.776863098144531
2.079999923706055	-83.844001770019531
2.084000110626221	-83.270271301269531
2.088000059127808	-82.702644348144531
2.092000007629395	-82.788093566894531
2.095999956130981	-82.733161926269531
2.099999904632568	-82.537849426269531
2.104000091552734	-82.812507629394531
2.108000040054321	-83.233650207519531
2.111999988555908	-83.618171691894531
2.115999937057495	-83.435066223144531
2.119999885559082	-83.453376770019531
2.124000072479248	-83.898933410644531
2.128000020980835	-83.465583801269531
2.131999969482422	-83.007820129394531
2.135999917984009	-83.142097473144531
2.140000104904175	-83.294685363769531
2.144000053405762	-83.050544738769531
2.148000001907349	-82.904060363769531
2.151999950408936	-83.489997863769531
2.155999898910523	-83.740242004394531
2.160000085830689	-83.508308410644531
2.164000034332275	-83.569343566894531
2.167999982833862	-83.435066223144531
2.171999931335449	-83.630378723144531
2.176000118255615	-83.215339660644531
2.180000066757202	-82.781990051269531
2.184000015258789	-83.203132629394531
2.187999963760376	-83.221443176269531
2.191999912261963	-82.879646301269531
2.196000099182129	-83.160408020019531
2.200000047683716	-83.642585754394531
2.203999996185303	-83.703620910644531
2.207999944686890	-83.294685363769531
2.211999893188477	-83.496101379394531
2.216000080108643	-83.728034973144531
2.220000028610230	-83.343513488769531
2.223999977111816	-83.209236145019531
2.227999925613403	-83.154304504394531
2.232000112533569	-83.514411926269531
2.236000061035156	-83.422859191894531
2.240000009536743	-83.062751770019531
2.243999958038330	-83.502204895019531
2.247999906539917	-83.752449035644531
2.252000093460083	-83.349617004394531
2.256000041961670	-83.270271301269531
2.259999990463257	-83.392341613769531
2.263999938964844	-83.489997863769531
2.267999887466431	-82.965095520019531
2.272000074386597	-82.983406066894531
2.276000022888184	-83.331306457519531
2.279999971389771	-83.160408020019531
2.283999919891357	-82.958992004394531
2.288000106811523	-82.891853332519531
2.292000055313110	-83.282478332519531
2.296000003814697	-83.624275207519531
2.299999952316284	-83.099372863769531
2.303999900817871	-83.386238098144531
2.308000087738037	-83.850105285644531
2.312000036239624	-83.789070129394531
2.315999984741211	-83.648689270019531
2.319999933242798	-83.630378723144531
2.323999881744385	-83.850105285644531
2.328000068664551	-83.648689270019531
2.332000017166138	-83.123786926269531
2.335999965667725	-83.135993957519531
2.339999914169312	-83.245857238769531
2.344000101089478	-83.203132629394531
2.348000049591065	-83.197029113769531
2.351999998092651	-83.569343566894531
2.355999946594238	-84.161384582519531
2.359999895095825	-83.862312316894531
2.364000082015991	-83.697517395019531
2.368000030517578	-83.746345520019531
2.371999979019165	-83.654792785644531
2.375999927520752	-83.355720520019531
2.380000114440918	-83.062751770019531
2.384000062942505	-83.215339660644531
2.388000011444092	-83.532722473144531
2.391999959945679	-83.221443176269531
2.395999908447266	-83.123786926269531
2.400000095367432	-83.715827941894531
2.404000043869019	-83.953865051269531
2.407999992370606	-83.520515441894531
2.411999940872192	-83.483894348144531
2.415999889373779	-83.923347473144531
2.420000076293945	-83.599861145019531
2.424000024795532	-83.074958801269531
2.427999973297119	-83.123786926269531
2.431999921798706	-82.977302551269531
2.436000108718872	-82.763679504394531
2.440000057220459	-82.781990051269531
2.444000005722046	-83.233650207519531
2.447999954223633	-83.685310363769531
2.451999902725220	-83.453376770019531
2.456000089645386	-83.215339660644531
2.460000038146973	-83.612068176269531
2.463999986648560	-83.782966613769531
2.467999935150147	-83.489997863769531
2.471999883651733	-83.294685363769531
2.476000070571899	-83.685310363769531
2.480000019073486	-83.862312316894531
2.483999967575073	-83.264167785644531
2.487999916076660	-83.319099426269531
2.492000102996826	-83.862312316894531
2.496000051498413	-83.898933410644531
2.500000000000000	-83.477790832519531
2.503999948501587	-83.563240051269531
2.507999897003174	-84.082038879394531
2.512000083923340	-83.929450988769531
2.516000032424927	-83.392341613769531
2.519999980926514	-83.569343566894531
2.523999929428101	-83.789070129394531
2.528000116348267	-83.538825988769531
2.532000064849854	-83.160408020019531
2.536000013351440	-83.349617004394531
2.539999961853027	-83.905036926269531
2.543999910354614	-83.728034973144531
2.548000097274780	-83.471687316894531
2.552000045776367	-83.911140441894531
2.555999994277954	-84.368904113769531
2.559999942779541	-83.978279113769531
2.563999891281128	-83.624275207519531
2.568000078201294	-84.014900207519531
2.572000026702881	-84.088142395019531
2.575999975204468	-83.459480285644531
2.579999923706055	-83.331306457519531
2.584000110626221	-83.666999816894531
2.588000059127808	-83.752449035644531
2.592000007629395	-83.758552551269531
2.595999956130981	-83.740242004394531
2.599999904632568	-84.063728332519531
2.604000091552734	-84.027107238769531
2.608000040054321	-83.428962707519531
2.611999988555908	-84.039314270019531
2.615999937057495	-93.988044738769531
2.619999885559082	-95.220954895019531
2.624000072479248	-93.823249816894531
2.628000020980835	-92.877204895019531
2.631999969482422	-92.077644348144531
2.635999917984009	-90.563972473144531
2.640000104904175	-89.239509582519531
2.644000053405762	-88.543708801269531
2.648000001907349	-88.177497863769531
2.651999950408936	-87.817390441894531
2.655999898910523	-87.280281066894531
2.660000085830689	-87.323005676269531
2.664000034332275	-87.548835754394531
2.667999982833862	-87.005622863769531
2.671999931335449	-86.706550598144531
2.676000118255615	-87.048347473144531
2.680000066757202	-87.237556457519531
2.684000015258789	-87.146003723144531
2.687999963760376	-87.310798645019531
2.691999912261963	-87.725837707519531
2.696000099182129	-87.750251770019531
2.700000047683716	-87.274177551269531
2.703999996185303	-87.255867004394531
2.707999944686890	-87.591560363769531
2.711999893188477	-87.451179504394531
2.716000080108643	-86.981208801269531
2.720000028610230	-87.060554504394531
2.723999977111816	-87.487800598144531
2.727999925613403	-87.084968566894531
2.732000112533569	-86.639411926269531
2.736000061035156	-86.877449035644531
2.740000009536743	-87.139900207519531
2.743999958038330	-86.883552551269531
2.747999906539917	-86.645515441894531
2.752000093460083	-86.810310363769531
2.756000041961670	-87.170417785644531
2.759999990463257	-86.682136535644531
2.763999938964844	-86.315925598144531
2.767999887466431	-86.547859191894531
2.772000074386597	-86.608894348144531
2.776000022888184	-86.145027160644531
2.779999971389771	-85.961921691894531
2.783999919891357	-86.700447082519531
2.788000106811523	-87.017829895019531
2.792000055313110	-86.218269348144531
2.796000003814697	-86.047370910644531
2.799999952316284	-86.328132629394531
2.803999900817871	-86.358650207519531
2.808000087738037	-85.852058410644531
2.812000036239624	-85.424812316894531
2.815999984741211	-85.589607238769531
2.819999933242798	-85.369880676269531
2.823999881744385	-84.716804504394531
2.828000068664551	-84.802253723144531
2.832000017166138	-85.089118957519531
2.835999965667725	-85.180671691894531
2.839999914169312	-85.052497863769531
2.844000101089478	-85.113533020019531
2.848000049591065	-85.418708801269531
2.851999998092651	-85.144050598144531
2.855999946594238	-84.783943176269531
2.859999895095825	-84.643562316894531
2.864000082015991	-84.667976379394531
2.868000030517578	-84.405525207519531
2.871999979019165	-83.856208801269531
2.875999927520752	-84.027107238769531
2.880000114440918	-84.356697082519531
2.884000062942505	-84.027107238769531
2.888000011444092	-84.161384582519531
2.891999959945679	-84.368904113769531
2.895999908447266	-84.399421691894531
2.900000095367432	-84.045417785644531
2.904000043869019	-83.770759582519531
2.907999992370606	-84.027107238769531
2.911999940872192	-83.831794738769531
2.915999889373779	-83.251960754394531
2.920000076293945	-83.074958801269531
2.924000024795532	-83.392341613769531
2.927999973297119	-83.526618957519531
2.931999921798706	-83.026130676269531
2.936000108718872	-83.374031066894531
2.940000057220459	-83.801277160644531
2.944000005722046	-82.830818176269531
2.947999954223633	-82.476814270019531
2.951999902725220	-82.708747863769531
2.956000089645386	-82.769783020019531
2.960000038146973	-82.476814270019531
2.963999986648560	-82.006843566894531
2.967999935150147	-82.312019348144531
2.971999883651733	-82.525642395019531
2.976000070571899	-82.031257629394531
2.980000019073486	-81.866462707519531
2.983999967575073	-82.183845520019531
2.987999916076660	-82.470710754394531
2.992000102996826	-81.964118957519531
2.996000051498413	-81.854255676269531
3.000000000000000	-82.501228332519531
3.003999948501587	-82.214363098144531
3.007999897003174	-81.536872863769531
3.012000083923340	-81.402595520019531
3.016000032424927	-81.457527160644531
3.019999980926514	-81.396492004394531
3.023999929428101	-80.804450988769531
3.028000116348267	-80.883796691894531
3.032000064849854	-81.243904113769531
3.036000013351440	-81.140144348144531
3.039999961853027	-80.914314270019531
3.043999910354614	-80.950935363769531
3.048000097274780	-81.323249816894531
3.052000045776367	-81.073005676269531
3.055999994277954	-80.456550598144531
3.059999942779541	-80.450447082519531
3.063999891281128	-80.456550598144531
3.068000078201294	-80.151374816894531
3.072000026702881	-79.736335754394531
3.075999975204468	-79.779060363769531
3.079999923706055	-80.377204895019531
3.084000110626221	-80.175788879394531
3.088000059127808	-80.053718566894531
3.092000007629395	-80.480964660644531
3.095999956130981	-80.358894348144531
3.099999904632568	-79.974372863769531
3.104000091552734	-79.644783020019531
3.108000040054321	-79.663093566894531
3.111999988555908	-79.736335754394531
3.115999937057495	-78.863533020019531
3.119999885559082	-78.344734191894531
3.124000072479248	-78.735359191894531
3.128000020980835	-79.010017395019531
3.131999969482422	-78.765876770019531
3.135999917984009	-78.771980285644531
3.140000104904175	-79.302986145019531
3.144000053405762	-79.162605285644531
3.148000001907349	-78.643806457519531
3.151999950408936	-78.759773254394531
3.155999898910523	-78.881843566894531
3.160000085830689	-78.558357238769531
3.164000034332275	-78.155525207519531
3.167999982833862	-78.283699035644531
3.171999931335449	-78.564460754394531
3.176000118255615	-78.228767395019531
3.180000066757202	-78.027351379394531
3.184000015258789	-78.363044738769531
3.187999963760376	-78.503425598144531
3.191999912261963	-78.070075988769531
3.196000099182129	-77.728279113769531
3.200000047683716	-78.082283020019531
3.203999996185303	-78.106697082519531
3.207999944686890	-77.380378723144531
3.211999893188477	-77.392585754394531
3.216000080108643	-77.679450988769531
3.220000028610230	-77.453620910644531
3.223999977111816	-77.081306457519531
3.227999925613403	-77.142341613769531
3.232000112533569	-77.563484191894531
3.236000061035156	-77.471931457519531
3.240000009536743	-76.916511535644531
3.243999958038330	-77.239997863769531
3.247999906539917	-77.600105285644531
3.252000093460083	-77.020271301269531
3.256000041961670	-76.562507629394531
3.259999990463257	-76.660163879394531
3.263999938964844	-76.776130676269531
3.267999887466431	-76.367195129394531
3.272000074386597	-76.184089660644531
3.276000022888184	-76.293952941894531
3.279999971389771	-76.330574035644531
3.283999919891357	-76.080329895019531
3.288000106811523	-75.909431457519531
3.292000055313110	-76.312263488769531
3.296000003814697	-76.556404113769531
3.299999952316284	-75.958259582519531
3.303999900817871	-75.762947082519531
3.308000087738037	-76.007087707519531
3.312000036239624	-75.720222473144531
3.315999984741211	-75.354011535644531
3.319999933242798	-75.469978332519531
3.323999881744385	-75.830085754394531
3.328000068664551	-75.787361145019531
3.332000017166138	-75.671394348144531
3.335999965667725	-75.823982238769531
3.339999914169312	-75.903327941894531
3.344000101089478	-75.915534973144531
3.348000049591065	-75.476081848144531
3.351999998092651	-75.207527160644531
3.355999946594238	-75.396736145019531
3.359999895095825	-75.061042785644531
3.364000082015991	-74.719245910644531
3.368000030517578	-74.841316223144531
3.371999979019165	-75.030525207519531
3.375999927520752	-75.054939270019531
3.380000114440918	-74.993904113769531
3.384000062942505	-75.164802551269531
3.388000011444092	-75.311286926269531
3.391999959945679	-74.835212707519531
3.395999908447266	-74.584968566894531
3.400000095367432	-74.676521301269531
3.404000043869019	-74.627693176269531
3.407999992370606	-74.114997863769531
3.411999940872192	-74.011238098144531
3.415999889373779	-74.298103332519531
3.420000076293945	-74.353034973144531
3.424000024795532	-74.090583801269531
3.427999973297119	-74.151618957519531
3.431999921798706	-74.328620910644531
3.436000108718872	-74.237068176269531
3.440000057220459	-73.822029113769531
3.444000005722046	-73.767097473144531
3.447999954223633	-74.084480285644531
3.451999902725220	-73.803718566894531
3.456000089645386	-73.028572082519531
3.460000038146973	-72.875984191894531
3.463999986648560	-73.242195129394531
3.467999935150147	-72.930915832519531
3.471999883651733	-72.680671691894531
3.476000070571899	-73.083503723144531
3.480000019073486	-73.443611145019531
3.483999967575073	-73.138435363769531
3.487999916076660	-73.059089660644531
3.492000102996826	-73.394783020019531
3.496000051498413	-73.522956848144531
3.500000000000000	-73.065193176269531
3.503999948501587	-72.760017395019531
3.507999897003174	-72.912605285644531
3.512000083923340	-72.924812316894531
3.516000032424927	-72.363288879394531
3.519999980926514	-72.222908020019531
3.523999929428101	-72.668464660644531
3.528000116348267	-72.723396301269531
3.532000064849854	-72.357185363769531
3.536000013351440	-72.418220520019531
3.539999961853027	-72.784431457519531
3.543999910354614	-72.625740051269531
3.548000097274780	-72.009284973144531
3.552000045776367	-71.966560363769531
3.555999994277954	-72.052009582519531
3.559999942779541	-71.740730285644531
3.563999891281128	-71.289070129394531
3.568000078201294	-71.405036926269531
3.572000026702881	-71.698005676269531
3.575999975204468	-71.582038879394531
3.579999923706055	-71.600349426269531
3.584000110626221	-71.783454895019531
3.588000059127808	-71.771247863769531
3.592000007629395	-71.643074035644531
3.595999956130981	-71.142585754394531
3.599999904632568	-71.112068176269531
3.604000091552734	-71.435554504394531
3.608000040054321	-70.788581848144531
3.611999988555908	-70.629890441894531
3.615999937057495	-70.996101379394531
3.619999885559082	-71.136482238769531
3.624000072479248	-70.654304504394531
3.628000020980835	-70.416267395019531
3.631999969482422	-70.916755676269531
3.635999917984009	-70.837409973144531
3.640000104904175	-70.336921691894531
3.644000053405762	-70.355232238769531
3.648000001907349	-70.446784973144531
3.651999950408936	-70.513923645019531
3.655999898910523	-70.056159973144531
3.660000085830689	-70.080574035644531
3.664000034332275	-70.806892395019531
3.667999982833862	-70.532234191894531
3.671999931335449	-70.172126770019531
3.676000118255615	-70.501716613769531
3.680000066757202	-70.715339660644531
3.684000015258789	-70.471199035644531
3.687999963760376	-70.037849426269531
3.691999912261963	-70.306404113769531
3.696000099182129	-70.318611145019531
3.700000047683716	-69.635017395019531
3.703999996185303	-69.512947082519531
3.707999944686890	-69.757087707519531
3.711999893188477	-69.799812316894531
3.716000080108643	-69.354255676269531
3.720000028610230	-69.293220520019531
3.723999977111816	-69.842536926269531
3.727999925613403	-69.653327941894531
3.732000112533569	-69.195564270019531
3.736000061035156	-69.256599426269531
3.740000009536743	-69.378669738769531
3.743999958038330	-69.433601379394531
3.747999906539917	-68.768318176269531
3.752000093460083	-68.621833801269531
3.756000041961670	-68.963630676269531
3.759999990463257	-68.701179504394531
3.763999938964844	-68.310554504394531
3.767999887466431	-68.438728332519531
3.772000074386597	-68.939216613769531
3.776000022888184	-68.963630676269531
3.779999971389771	-68.579109191894531
3.783999919891357	-68.884284973144531
3.788000106811523	-69.024665832519531
3.792000055313110	-68.591316223144531
3.796000003814697	-68.627937316894531
3.799999952316284	-68.792732238769531
3.803999900817871	-68.713386535644531
3.808000087738037	-68.286140441894531
3.812000036239624	-67.938240051269531
3.815999984741211	-67.999275207519531
3.819999933242798	-68.133552551269531
3.823999881744385	-68.072517395019531
3.828000068664551	-67.761238098144531
3.832000017166138	-67.919929504394531
3.835999965667725	-68.090827941894531
3.839999914169312	-67.523200988769531
3.844000101089478	-67.340095520019531
3.848000049591065	-67.456062316894531
3.851999998092651	-67.163093566894531
3.855999946594238	-67.077644348144531
3.859999895095825	-67.102058410644531
3.864000082015991	-67.407234191894531
3.868000030517578	-67.541511535644531
3.871999979019165	-67.199714660644531
3.875999927520752	-67.565925598144531
3.880000114440918	-67.651374816894531
3.884000062942505	-67.205818176269531
3.888000011444092	-66.912849426269531
3.891999959945679	-66.876228332519531
3.895999908447266	-66.876228332519531
3.900000095367432	-66.546638488769531
3.904000043869019	-66.381843566894531
3.907999992370606	-66.760261535644531
3.911999940872192	-66.925056457519531
3.915999889373779	-66.680915832519531
3.920000076293945	-66.625984191894531
3.924000024795532	-66.925056457519531
3.927999973297119	-66.876228332519531
3.931999921798706	-66.210945129394531
3.936000108718872	-66.461189270019531
3.940000057220459	-66.650398254394531
3.944000005722046	-66.021736145019531
3.947999954223633	-65.747077941894531
3.951999902725220	-65.881355285644531
3.956000089645386	-66.070564270019531
3.960000038146973	-65.985115051269531
3.963999986648560	-65.490730285644531
3.967999935150147	-65.441902160644531
3.971999883651733	-65.844734191894531
3.976000070571899	-65.734870910644531
3.980000019073486	-65.362556457519531
3.983999967575073	-65.423591613769531
3.987999916076660	-65.850837707519531
3.992000102996826	-65.344245910644531
3.996000051498413	-65.100105285644531
4.000000000000000	-65.350349426269531
4.004000186920166	-65.393074035644531
4.007999897003174	-65.167243957519531
4.012000083923340	-65.057380676269531
4.015999794006348	-65.344245910644531
4.019999980926514	-65.759284973144531
4.024000167846680	-65.344245910644531
4.027999877929688	-65.228279113769531
4.032000064849854	-65.484626770019531
4.035999774932861	-65.399177551269531
4.039999961853027	-64.929206848144531
4.044000148773193	-64.617927551269531
4.047999858856201	-64.746101379394531
4.052000045776367	-64.733894348144531
4.056000232696533	-64.459236145019531
4.059999942779541	-64.636238098144531
4.064000129699707	-64.855964660644531
4.067999839782715	-65.112312316894531
4.072000026702881	-64.837654113769531
4.076000213623047	-64.709480285644531
4.079999923706055	-65.087898254394531
4.084000110626221	-64.624031066894531
4.087999820709229	-64.068611145019531
4.092000007629395	-64.050300598144531
4.096000194549561	-64.068611145019531
4.099999904632568	-63.940433502197266
4.104000091552734	-63.879398345947266
4.107999801635742	-64.093025207519531
4.111999988555908	-64.428718566894531
4.116000175476074	-64.288337707519531
4.119999885559082	-64.263923645019531
4.124000072479248	-64.196784973144531
4.127999782562256	-64.196784973144531
4.131999969482422	-63.757328033447266
4.136000156402588	-63.220218658447266
4.139999866485596	-63.232425689697266
4.144000053405762	-63.208011627197266
4.147999763488770	-62.829593658447266
4.151999950408936	-63.110355377197266
4.156000137329102	-63.525394439697266
4.159999847412109	-63.580326080322266
4.164000034332275	-63.385013580322266
4.168000221252441	-63.555912017822266
4.171999931335449	-63.806156158447266
4.176000118255615	-63.507083892822266
4.179999828338623	-63.214115142822266
4.184000015258789	-63.311771392822266
4.188000202178955	-63.409427642822266
4.191999912261963	-63.140872955322266
4.196000099182129	-62.854007720947266
4.199999809265137	-63.104251861572266
4.203999996185303	-63.323978424072266
4.208000183105469	-62.957767486572266
4.211999893188477	-62.738040924072266
4.216000080108643	-63.012699127197266
4.219999790191650	-63.256839752197266
4.223999977111816	-62.756351470947266
4.228000164031982	-62.457279205322266
4.231999874114990	-62.835697174072266
4.236000061035156	-62.878421783447266
4.239999771118164	-62.164310455322266
4.243999958038330	-61.962894439697266
4.248000144958496	-62.390140533447266
4.251999855041504	-62.335208892822266
4.256000041961670	-61.968997955322266
4.260000228881836	-62.078861236572266
4.263999938964844	-62.402347564697266
4.268000125885010	-62.500003814697266
4.271999835968018	-62.194828033447266
4.276000022888184	-62.109378814697266
4.280000209808350	-62.335208892822266
4.283999919891357	-62.133792877197266
4.288000106811523	-61.376956939697266
4.291999816894531	-61.401371002197266
4.296000003814697	-61.932376861572266
4.300000190734863	-61.669925689697266
4.303999900817871	-61.181644439697266
4.308000087738037	-61.242679595947266
4.311999797821045	-61.468509674072266
4.315999984741211	-61.444095611572266
4.320000171661377	-61.212162017822266
4.323999881744385	-61.291507720947266
4.328000068664551	-61.602787017822266
4.331999778747559	-61.065677642822266
4.335999965667725	-60.668949127197266
4.340000152587891	-60.900882720947266
4.343999862670898	-61.016849517822266
4.348000049591065	-60.748294830322266
4.352000236511231	-60.784915924072266
4.355999946594238	-61.303714752197266
4.360000133514404	-61.273197174072266
4.363999843597412	-60.906986236572266
4.368000030517578	-61.059574127197266
4.372000217437744	-61.053470611572266
4.375999927520752	-60.870365142822266
4.380000114440918	-60.479740142822266
4.383999824523926	-60.345462799072266
4.388000011444092	-60.717777252197266
4.392000198364258	-60.327152252197266
4.395999908447266	-60.058597564697266
4.400000095367432	-60.479740142822266
4.403999805450440	-60.577396392822266
4.407999992370606	-60.235599517822266
4.412000179290772	-60.113529205322266
4.415999889373779	-60.449222564697266
4.420000076293945	-60.394290924072266
4.423999786376953	-59.985355377197266
4.427999973297119	-60.058597564697266
4.432000160217285	-59.960941314697266
4.435999870300293	-59.802249908447266
4.440000057220459	-59.588626861572266
4.443999767303467	-59.368900299072266
4.447999954223633	-59.747318267822266
4.452000141143799	-59.783939361572266
4.455999851226807	-59.362796783447266
4.460000038146973	-59.478763580322266
4.464000225067139	-59.716800689697266
4.467999935150147	-59.704593658447266
4.472000122070313	-59.417728424072266
4.475999832153320	-59.283451080322266
4.480000019073486	-59.112552642822266
4.484000205993652	-58.770755767822266
4.487999916076660	-58.605960845947266
4.492000102996826	-58.441165924072266
4.495999813079834	-58.624271392822266
4.500000000000000	-58.721927642822266
4.504000186920166	-58.349613189697266
4.507999897003174	-58.642581939697266
4.512000083923340	-59.161380767822266
4.515999794006348	-58.953861236572266
4.519999980926514	-58.795169830322266
4.524000167846680	-58.917240142822266
4.527999877929688	-59.039310455322266
4.532000064849854	-58.563236236572266
4.535999774932861	-58.001712799072266
4.539999961853027	-58.264163970947266
4.544000148773193	-58.538822174072266
4.547999858856201	-58.172611236572266
4.552000045776367	-58.068851470947266
4.556000232696533	-58.544925689697266
4.559999942779541	-58.843997955322266
4.564000129699707	-58.337406158447266
4.567999839782715	-58.245853424072266
4.572000026702881	-58.508304595947266
4.576000213623047	-58.203128814697266
4.579999923706055	-57.830814361572266
4.584000110626221	-57.629398345947266
4.587999820709229	-57.751468658447266
4.592000007629395	-57.806400299072266
4.596000194549561	-57.476810455322266
4.599999904632568	-57.720951080322266
4.604000091552734	-58.099369049072266
4.607999801635742	-57.806400299072266
4.611999988555908	-57.598880767822266
4.616000175476074	-57.641605377197266
4.619999885559082	-57.867435455322266
4.624000072479248	-57.495121002197266
4.627999782562256	-57.153324127197266
4.631999969482422	-57.409671783447266
4.636000156402588	-57.220462799072266
4.639999866485596	-56.970218658447266
4.644000053405762	-57.165531158447266
4.647999763488770	-57.202152252197266
4.651999950408936	-57.318119049072266
4.656000137329102	-56.768802642822266
4.659999847412109	-56.640628814697266
4.664000034332275	-57.122806549072266
4.668000221252441	-56.848148345947266
4.671999931335449	-56.750492095947266
4.676000118255615	-56.799320220947266
4.679999828338623	-56.817630767822266
4.684000015258789	-56.713871002197266
4.688000202178955	-56.488040924072266
4.691999912261963	-56.616214752197266
4.696000099182129	-56.860355377197266
4.699999809265137	-56.719974517822266
4.703999996185303	-56.445316314697266
4.708000183105469	-56.567386627197266
4.711999893188477	-57.116703033447266
4.716000080108643	-56.695560455322266
4.719999790191650	-56.384281158447266
4.723999977111816	-56.683353424072266
4.728000164031982	-56.457523345947266
4.731999874114990	-56.018070220947266
4.736000061035156	-55.871585845947266
4.739999771118164	-55.914310455322266
4.743999958038330	-56.176761627197266
4.748000144958496	-55.963138580322266
4.751999855041504	-55.908206939697266
4.756000041961670	-56.384281158447266
4.760000228881836	-56.689456939697266
4.763999938964844	-56.298831939697266
4.768000125885010	-55.834964752197266
4.771999835968018	-56.207279205322266
4.776000022888184	-56.091312408447266
4.780000209808350	-55.169681549072266
4.783999919891357	-55.151371002197266
4.788000106811523	-55.487064361572266
4.791999816894531	-55.505374908447266
4.796000003814697	-55.249027252197266
4.800000190734863	-55.297855377197266
4.803999900817871	-55.908206939697266
4.808000087738037	-55.780033111572266
4.811999797821045	-55.297855377197266
4.815999984741211	-55.285648345947266
4.820000171661377	-55.572513580322266
4.823999881744385	-55.676273345947266
4.828000068664551	-55.139163970947266
4.831999778747559	-54.870609283447266
4.835999965667725	-55.108646392822266
4.840000152587891	-54.736331939697266
4.843999862670898	-54.705814361572266
4.848000049591065	-54.901126861572266
4.852000236511231	-55.212406158447266
4.855999946594238	-54.876712799072266
4.860000133514404	-54.528812408447266
4.863999843597412	-54.882816314697266
4.868000030517578	-54.882816314697266
4.872000217437744	-54.284671783447266
4.875999927520752	-54.370121002197266
4.880000114440918	-54.522708892822266
4.883999824523926	-54.327396392822266
4.888000011444092	-54.113773345947266
4.892000198364258	-54.278568267822266
4.895999908447266	-54.565433502197266
4.900000095367432	-54.400638580322266
4.903999805450440	-54.241947174072266
4.907999992370606	-54.284671783447266
4.912000179290772	-54.498294830322266
4.915999889373779	-54.333499908447266
4.920000076293945	-53.808597564697266
4.923999786376953	-53.924564361572266
4.927999973297119	-54.034427642822266
4.932000160217285	-53.460697174072266
4.935999870300293	-53.295902252197266
4.940000057220459	-53.662113189697266
4.943999767303467	-53.802494049072266
4.947999954223633	-53.521732330322266
4.952000141143799	-53.570560455322266
4.955999851226807	-53.973392486572266
4.960000038146973	-54.077152252197266
4.964000225067139	-53.576663970947266
4.967999935150147	-53.417972564697266
4.972000122070313	-53.631595611572266
4.975999832153320	-53.399662017822266
4.980000019073486	-52.734378814697266
4.984000205993652	-52.740482330322266
4.987999916076660	-53.027347564697266
4.992000102996826	-52.764896392822266
4.995999813079834	-52.459720611572266
5.000000000000000	-52.703861236572266
5.004000186920166	-53.106693267822266
5.007999897003174	-53.021244049072266
5.012000083923340	-52.471927642822266
5.015999794006348	-52.416996002197266
5.019999980926514	-52.850345611572266
5.024000167846680	-52.410892486572266
5.027999877929688	-51.940921783447266
5.032000064849854	-52.355960845947266
5.035999774932861	-52.655033111572266
5.039999961853027	-52.398685455322266
5.044000148773193	-52.355960845947266
5.047999858856201	-52.679447174072266
5.052000045776367	-52.880863189697266
5.056000232696533	-52.496341705322266
5.059999942779541	-52.160648345947266
5.064000129699707	-52.185062408447266
5.067999839782715	-52.270511627197266
5.072000026702881	-51.824954986572266
5.076000213623047	-51.434329986572266
5.079999923706055	-51.837162017822266
5.084000110626221	-51.837162017822266
5.087999820709229	-51.452640533447266
5.092000007629395	-51.776126861572266
5.096000194549561	-52.032474517822266
5.099999904632568	-51.721195220947266
5.104000091552734	-51.458744049072266
5.107999801635742	-51.495365142822266
5.111999988555908	-51.702884674072266
5.116000175476074	-51.367191314697266
5.119999885559082	-51.025394439697266
5.124000072479248	-51.043704986572266
5.127999782562256	-51.135257720947266
5.131999969482422	-51.062015533447266
5.136000156402588	-50.787357330322266
5.139999866485596	-51.000980377197266
5.144000053405762	-51.214603424072266
5.147999763488770	-50.897220611572266
5.151999950408936	-50.915531158447266
5.156000137329102	-51.104740142822266
5.159999847412109	-50.909427642822266
5.164000034332275	-50.280765533447266
5.168000221252441	-50.036624908447266
5.171999931335449	-50.366214752197266
5.176000118255615	-50.183109283447266
5.179999828338623	-49.584964752197266
5.184000015258789	-49.884037017822266
5.188000202178955	-50.201419830322266
5.191999912261963	-50.238040924072266
5.196000099182129	-50.177005767822266
5.199999809265137	-50.335697174072266
5.203999996185303	-50.640872955322266
5.208000183105469	-50.390628814697266
5.211999893188477	-49.951175689697266
5.216000080108643	-49.755863189697266
5.219999790191650	-49.823001861572266
5.223999977111816	-49.603275299072266
5.228000164031982	-49.133304595947266
5.231999874114990	-49.340824127197266
5.236000061035156	-49.774173736572266
5.239999771118164	-49.426273345947266
5.243999958038330	-49.383548736572266
5.248000144958496	-49.694828033447266
5.251999855041504	-49.859622955322266
5.256000041961670	-49.444583892822266
5.260000228881836	-48.907474517822266
5.263999938964844	-49.066165924072266
5.268000125885010	-49.005130767822266
5.271999835968018	-48.449710845947266
5.276000022888184	-48.162845611572266
5.280000209808350	-48.492435455322266
5.283999919891357	-48.730472564697266
5.288000106811523	-48.309329986572266
5.291999816894531	-48.297122955322266
5.296000003814697	-48.785404205322266
5.300000190734863	-48.529056549072266
5.303999900817871	-48.028568267822266
5.308000087738037	-47.906497955322266
5.311999797821045	-48.022464752197266
5.315999984741211	-47.955326080322266
5.320000171661377	-47.259525299072266
5.323999881744385	-47.296146392822266
5.328000068664551	-47.741703033447266
5.331999778747559	-47.180179595947266
5.335999965667725	-46.673587799072266
5.340000152587891	-46.966556549072266
5.343999862670898	-47.204593658447266
5.348000049591065	-46.734622955322266
5.352000236511231	-46.563724517822266
5.355999946594238	-46.887210845947266
5.360000133514404	-46.771244049072266
5.363999843597412	-46.350101470947266
5.368000030517578	-46.130374908447266
5.372000217437744	-45.935062408447266
5.375999927520752	-46.081546783447266
5.380000114440918	-45.538333892822266
5.383999824523926	-45.220951080322266
5.388000011444092	-45.642093658447266
5.392000198364258	-45.336917877197266
5.395999908447266	-44.616703033447266
5.400000095367432	-44.488529205322266
5.403999805450440	-44.384769439697266
5.407999992370606	-43.646244049072266
5.412000179290772	-42.486576080322266
5.415999889373779	-42.016605377197266
5.420000076293945	-41.577152252197266
5.423999786376953	-40.496829986572266
5.427999973297119	-39.593509674072266
5.432000160217285	-38.891605377197266
5.435999870300293	-38.537601470947266
5.440000057220459	-37.573246002197266
5.443999767303467	-36.474613189697266
5.447999954223633	-36.090091705322266
5.452000141143799	-35.229496002197266
5.455999851226807	-33.752445220947266
5.460000038146973	-32.403568267822266
5.464000225067139	-31.506349563598633
5.467999935150147	-30.841066360473633
5.472000122070313	-29.296876907348633
5.475999832153320	-28.161623001098633
5.480000019073486	-27.850343704223633
5.484000205993652	-27.124025344848633
5.487999916076660	-26.049806594848633
5.492000102996826	-25.134279251098633
5.495999813079834	-24.737550735473633
5.500000000000000	-23.889162063598633
5.504000186920166	-22.106935501098633
5.507999897003174	-21.093751907348633
5.512000083923340	-20.562746047973633
5.515999794006348	-19.750978469848633
5.519999980926514	-18.682863235473633
5.524000167846680	-18.029787063598633
5.527999877929688	-18.170167922973633
5.532000064849854	-17.572023391723633
5.535999774932861	-16.571046829223633
5.539999961853027	-16.418458938598633
5.544000148773193	-16.241456985473633
5.547999858856201	-15.441895484924316
5.552000045776367	-14.599610328674316
5.556000232696533	-15.411377906799316
5.559999942779541	-14.422608375549316
5.564000129699707	-13.000489234924316
5.567999839782715	-12.365723609924316
5.572000026702881	-12.109375953674316
5.576000213623047	-11.761475563049316
5.579999923706055	-11.254883766174316
5.584000110626221	-10.803223609924316
5.587999820709229	-10.968018531799316
5.592000007629395	-10.748291969299316
5.596000194549561	-9.948731422424316
5.599999904632568	-9.814454078674316
5.604000091552734	-9.680176734924316
5.607999801635742	-9.252930641174316
5.611999988555908	-7.922363758087158
5.616000175476074	2.166748285293579
5.619999885559082	3.430176019668579
5.624000072479248	2.844238519668579
5.627999782562256	2.459717035293579
5.631999969482422	1.318359494209290
5.636000156402588	-0.799560606479645
5.639999866485596	-1.953125119209290
5.644000053405762	-2.532959222793579
5.647999763488770	-3.491211175918579
5.651999950408936	-3.808593988418579
5.656000137329102	-3.167724847793579
5.659999847412109	-3.094482660293579
5.664000034332275	-3.155517816543579
5.668000221252441	-2.947998285293579
5.671999931335449	-2.630615472793579
5.676000118255615	-2.178955316543579
5.679999828338623	-2.484131097793579
5.684000015258789	-2.990722894668579
5.688000202178955	-2.667236566543579
5.691999912261963	-2.587890863418579
5.696000099182129	-3.082275629043579
5.699999809265137	-2.960205316543579
5.703999996185303	-2.215576410293579
5.708000183105469	-2.294922113418579
5.711999893188477	-2.703857660293579
5.716000080108643	-2.539062738418579
5.719999790191650	-2.325439691543579
5.723999977111816	-2.667236566543579
5.728000164031982	-3.051758050918579
5.731999874114990	-3.149414300918579
5.736000061035156	-3.063965082168579
5.739999771118164	-3.295898675918579
5.743999958038330	-3.839111566543579
5.748000144958496	-3.747558832168579
5.751999855041504	-3.344726800918579
5.756000041961670	-3.570556879043579
5.760000228881836	-4.083252429962158
5.763999938964844	-3.790283441543579
5.768000125885010	-3.558349847793579
5.771999835968018	-4.125977039337158
5.776000022888184	-4.656982898712158
5.780000209808350	-4.522705554962158
5.783999919891357	-4.699707508087158
5.788000106811523	-5.322266101837158
5.791999816894531	-5.566406726837158
5.796000003814697	-5.285645008087158
5.800000190734863	-5.310059070587158
5.803999900817871	-5.926514148712158
5.808000087738037	-5.853271961212158
5.811999797821045	-5.505371570587158
5.815999984741211	-5.755615711212158
5.820000171661377	-6.201172351837158
5.823999881744385	-6.329346179962158
5.828000068664551	-6.420898914337158
5.831999778747559	-6.719971179962158
5.835999965667725	-7.330322742462158
5.840000152587891	-7.800293445587158
5.843999862670898	-8.013916969299316
5.848000049591065	-8.374024391174316
5.852000236511231	-8.654786109924316
5.855999946594238	-8.459473609924316
5.860000133514404	-7.952881336212158
5.863999843597412	-8.105469703674316
5.868000030517578	-8.447266578674316
5.872000217437744	-8.215332984924316
5.875999927520752	-8.355713844299316
5.880000114440918	-8.966065406799316
5.883999824523926	-9.533692359924316
5.888000011444092	-9.692383766174316
5.892000198364258	-9.924317359924316
5.895999908447266	-10.546875953674316
5.900000095367432	-10.626221656799316
5.903999805450440	-10.211182594299316
5.907999992370606	-10.363770484924316
5.912000179290772	-10.778809547424316
5.915999889373779	-11.016846656799316
5.920000076293945	-10.974122047424316
5.923999786376953	-11.358643531799316
5.927999973297119	-12.127686500549316
5.932000160217285	-12.341309547424316
5.935999870300293	-12.329102516174316
5.940000057220459	-12.719727516174316
5.943999767303467	-13.311768531799316
5.947999954223633	-13.269043922424316
5.952000141143799	-12.835694313049316
5.955999851226807	-13.269043922424316
5.960000038146973	-13.995362281799316
5.964000225067139	-13.732911109924316
5.967999935150147	-13.854981422424316
5.972000122070313	-14.556885719299316
5.975999832153320	-15.148926734924316
5.980000019073486	-15.197754859924316
5.984000205993652	-15.173340797424316
5.987999916076660	-15.795899391174316
5.992000102996826	-16.259767532348633
5.995999813079834	-15.844727516174316
6.000000000000000	-15.753174781799316
6.004000186920166	-16.412355422973633
6.007999897003174	-16.595460891723633
6.012000083923340	-16.021730422973633
6.015999794006348	-16.125490188598633
6.019999980926514	-17.053224563598633
6.024000167846680	-17.254640579223633
6.027999877929688	-17.266847610473633
6.032000064849854	-17.742921829223633
6.035999774932861	-18.243410110473633
6.039999961853027	-18.554689407348633
6.044000148773193	-18.457033157348633
6.047999858856201	-18.835451126098633
6.052000045776367	-19.488527297973633
6.056000232696533	-19.299318313598633
6.059999942779541	-19.128419876098633
6.064000129699707	-19.549562454223633
6.067999839782715	-20.013429641723633
6.072000026702881	-20.001222610473633
6.076000213623047	-20.178224563598633
6.079999923706055	-20.989992141723633
6.084000110626221	-21.545412063598633
6.087999820709229	-21.258546829223633
6.092000007629395	-21.545412063598633
6.096000194549561	-21.905519485473633
6.099999904632568	-21.978761672973633
6.104000091552734	-21.697999954223633
6.107999801635742	-21.893312454223633
6.111999988555908	-22.552492141723633
6.116000175476074	-22.595216751098633
6.119999885559082	-22.662355422973633
6.124000072479248	-23.419191360473633
6.127999782562256	-23.876955032348633
6.131999969482422	-24.060060501098633
6.136000156402588	-24.108888626098633
6.139999866485596	-24.530031204223633
6.144000053405762	-24.871828079223633
6.147999763488770	-24.566652297973633
6.151999950408936	-24.426271438598633
6.156000137329102	-24.682619094848633
6.159999847412109	-25.292970657348633
6.164000034332275	-25.292970657348633
6.168000221252441	-25.311281204223633
6.171999931335449	-26.342775344848633
6.176000118255615	-26.654054641723633
6.179999828338623	-26.348878860473633
6.184000015258789	-26.733400344848633
6.188000202178955	-26.892091751098633
6.191999912261963	-26.879884719848633
6.196000099182129	-26.538087844848633
6.199999809265137	-26.757814407348633
6.203999996185303	-27.416994094848633
6.208000183105469	-27.429201126098633
6.211999893188477	-27.429201126098633
6.216000080108643	-27.893068313598633
6.219999790191650	-28.558351516723633
6.223999977111816	-29.028322219848633
6.228000164031982	-28.796388626098633
6.231999874114990	-29.235841751098633
6.236000061035156	-29.711915969848633
6.239999771118164	-29.730226516723633
6.243999958038330	-29.528810501098633
6.248000144958496	-29.595949172973633
6.251999855041504	-30.285646438598633
6.256000041961670	-30.328371047973633
6.260000228881836	-29.980470657348633
6.263999938964844	-30.645753860473633
6.268000125885010	-31.072999954223633
6.271999835968018	-31.115724563598633
6.276000022888184	-31.353761672973633
6.280000209808350	-31.860353469848633
6.283999919891357	-32.366947174072266
6.288000106811523	-32.165531158447266
6.291999816894531	-32.147220611572266
6.296000003814697	-32.452396392822266
6.300000190734863	-32.659915924072266
6.303999900817871	-32.580570220947266
6.308000087738037	-32.440189361572266
6.311999797821045	-33.007816314697266
6.315999984741211	-33.343509674072266
6.320000171661377	-33.160404205322266
6.323999881744385	-33.892826080322266
6.328000068664551	-34.466556549072266
6.331999778747559	-34.429935455322266
6.335999965667725	-34.399417877197266
6.340000152587891	-34.460453033447266
6.343999862670898	-34.722904205322266
6.348000049591065	-34.533695220947266
6.352000236511231	-34.045413970947266
6.355999946594238	-34.259037017822266
6.360000133514404	-34.790042877197266
6.363999843597412	-35.113529205322266
6.368000030517578	-35.144046783447266
6.372000217437744	-35.870365142822266
6.375999927520752	-36.529544830322266
6.380000114440918	-36.322025299072266
6.383999824523926	-36.450199127197266
6.388000011444092	-36.920169830322266
6.392000198364258	-36.956790924072266
6.395999908447266	-36.657718658447266
6.400000095367432	-36.584476470947266
6.403999805450440	-37.225345611572266
6.407999992370606	-37.463382720947266
6.412000179290772	-37.268070220947266
6.415999889373779	-37.811283111572266
6.420000076293945	-38.500980377197266
6.423999786376953	-38.616947174072266
6.427999973297119	-38.323978424072266
6.432000160217285	-38.616947174072266
6.435999870300293	-39.074710845947266
6.440000057220459	-38.873294830322266
6.443999767303467	-38.690189361572266
6.447999954223633	-38.952640533447266
6.452000141143799	-39.282230377197266
6.455999851226807	-39.410404205322266
6.460000038146973	-39.184574127197266
6.464000225067139	-39.575199127197266
6.467999935150147	-40.393070220947266
6.472000122070313	-40.197757720947266
6.475999832153320	-40.155033111572266
6.480000019073486	-40.673831939697266
6.484000205993652	-41.027835845947266
6.487999916076660	-40.661624908447266
6.492000102996826	-40.509037017822266
6.495999813079834	-40.948490142822266
6.500000000000000	-41.247562408447266
6.504000186920166	-40.979007720947266
6.507999897003174	-41.015628814697266
6.512000083923340	-41.436771392822266
6.515999794006348	-41.864017486572266
6.519999980926514	-41.839603424072266
6.524000167846680	-42.016605377197266
6.527999877929688	-42.565921783447266
6.532000064849854	-42.321781158447266
6.535999774932861	-41.918949127197266
6.539999961853027	-42.083744049072266
6.544000148773193	-42.303470611572266
6.547999858856201	-42.211917877197266
6.552000045776367	-41.937259674072266
6.556000232696533	-42.242435455322266
6.559999942779541	-43.017581939697266
6.564000129699707	-43.023685455322266
6.567999839782715	-43.139652252197266
6.572000026702881	-43.804935455322266
6.576000213623047	-44.116214752197266
6.579999923706055	-43.865970611572266
6.584000110626221	-43.823246002197266
6.587999820709229	-43.945316314697266
6.592000007629395	-44.018558502197266
6.596000194549561	-43.707279205322266
6.599999904632568	-43.725589752197266
6.604000091552734	-44.116214752197266
6.607999801635742	-44.561771392822266
6.611999988555908	-44.500736236572266
6.616000175476074	-44.653324127197266
6.619999885559082	-45.434574127197266
6.624000072479248	-45.501712799072266
6.627999782562256	-44.989017486572266
6.631999969482422	-45.288089752197266
6.636000156402588	-45.623783111572266
6.639999866485596	-45.275882720947266
6.644000053405762	-44.866947174072266
6.647999763488770	-45.043949127197266
6.651999950408936	-45.538333892822266
6.656000137329102	-45.581058502197266
6.659999847412109	-45.538333892822266
6.664000034332275	-45.947269439697266
6.668000221252441	-46.472171783447266
6.671999931335449	-46.209720611572266
6.676000118255615	-45.965579986572266
6.679999828338623	-46.484378814697266
6.684000015258789	-46.771244049072266
6.688000202178955	-46.118167877197266
6.691999912261963	-46.026615142822266
6.696000099182129	-46.545413970947266
6.699999809265137	-46.423343658447266
6.703999996185303	-45.812992095947266
6.708000183105469	-45.953372955322266
6.711999893188477	-46.612552642822266
6.716000080108643	-47.027591705322266
6.719999790191650	-46.960453033447266
6.723999977111816	-47.271732330322266
6.728000164031982	-47.863773345947266
6.731999874114990	-47.875980377197266
6.736000061035156	-47.418216705322266
6.739999771118164	-47.601322174072266
6.743999958038330	-48.089603424072266
6.748000144958496	-47.912601470947266
6.751999855041504	-47.534183502197266
6.756000041961670	-47.845462799072266
6.760000228881836	-48.382572174072266
6.763999938964844	-48.510746002197266
6.768000125885010	-48.413089752197266
6.771999835968018	-48.773197174072266
6.776000022888184	-49.243167877197266
6.780000209808350	-48.870853424072266
6.783999919891357	-48.614505767822266
6.788000106811523	-48.815921783447266
6.791999816894531	-48.767093658447266
6.796000003814697	-48.480228424072266
6.800000190734863	-48.516849517822266
6.803999900817871	-48.895267486572266
6.808000087738037	-49.188236236572266
6.811999797821045	-49.194339752197266
6.815999984741211	-49.584964752197266
6.820000171661377	-49.871829986572266
6.823999881744385	-49.969486236572266
6.828000068664551	-49.639896392822266
6.831999778747559	-49.560550689697266
6.835999965667725	-50.018314361572266
6.840000152587891	-49.755863189697266
6.843999862670898	-49.383548736572266
6.848000049591065	-49.719242095947266
6.852000236511231	-50.036624908447266
6.855999946594238	-50.329593658447266
6.860000133514404	-50.463871002197266
6.863999843597412	-50.677494049072266
6.868000030517578	-51.190189361572266
6.872000217437744	-51.190189361572266
6.875999927520752	-51.165775299072266
6.880000114440918	-50.903324127197266
6.883999824523926	-50.744632720947266
6.888000011444092	-50.598148345947266
6.892000198364258	-50.408939361572266
6.895999908447266	-50.787357330322266
6.900000095367432	-50.750736236572266
6.903999805450440	-50.531009674072266
6.907999992370606	-50.866703033447266
6.912000179290772	-51.177982330322266
6.915999889373779	-51.416019439697266
6.920000076293945	-51.232913970947266
6.923999786376953	-51.141361236572266
6.927999973297119	-51.605228424072266
6.932000160217285	-51.373294830322266
6.935999870300293	-50.988773345947266
6.940000057220459	-51.177982330322266
6.943999767303467	-51.379398345947266
6.947999954223633	-51.330570220947266
6.952000141143799	-51.055912017822266
6.955999851226807	-51.452640533447266
6.960000038146973	-51.995853424072266
6.964000225067139	-51.947025299072266
6.967999935150147	-51.885990142822266
6.972000122070313	-52.032474517822266
6.975999832153320	-52.496341705322266
6.980000019073486	-52.252201080322266
6.984000205993652	-51.647953033447266
6.987999916076660	-52.020267486572266
6.992000102996826	-52.313236236572266
6.995999813079834	-52.130130767822266
7.000000000000000	-52.111820220947266
7.004000186920166	-52.447513580322266
7.007999897003174	-52.966312408447266
7.012000083923340	-52.856449127197266
7.015999794006348	-52.838138580322266
7.019999980926514	-53.094486236572266
7.024000167846680	-53.021244049072266
7.027999877929688	-52.813724517822266
7.032000064849854	-52.398685455322266
7.035999774932861	-52.435306549072266
7.039999961853027	-52.471927642822266
7.044000148773193	-52.062992095947266
7.047999858856201	-52.386478424072266
7.052000045776367	-53.033451080322266
7.056000232696533	-53.198246002197266
7.059999942779541	-53.253177642822266
7.064000129699707	-53.399662017822266
7.067999839782715	-53.619388580322266
7.072000026702881	-53.369144439697266
7.076000213623047	-53.179935455322266
7.079999923706055	-53.558353424072266
7.084000110626221	-53.680423736572266
7.087999820709229	-53.546146392822266
7.092000007629395	-53.448490142822266
7.096000194549561	-53.826908111572266
7.099999904632568	-54.309085845947266
7.104000091552734	-54.022220611572266
7.107999801635742	-54.071048736572266
7.111999988555908	-54.559329986572266
7.116000175476074	-54.510501861572266
7.119999885559082	-54.187015533447266
7.124000072479248	-54.058841705322266
7.127999782562256	-54.394535064697266
7.131999969482422	-54.431156158447266
7.136000156402588	-53.900150299072266
7.139999866485596	-54.107669830322266
7.144000053405762	-54.571537017822266
7.147999763488770	-54.498294830322266
7.151999950408936	-54.248050689697266
7.156000137329102	-54.498294830322266
7.159999847412109	-55.047611236572266
7.164000034332275	-54.809574127197266
7.168000221252441	-54.498294830322266
7.171999931335449	-54.821781158447266
7.176000118255615	-55.053714752197266
7.179999828338623	-54.669193267822266
7.184000015258789	-54.321292877197266
7.188000202178955	-54.583744049072266
7.191999912261963	-55.126956939697266
7.196000099182129	-54.705814361572266
7.199999809265137	-54.687503814697266
7.203999996185303	-55.285648345947266
7.208000183105469	-55.249027252197266
7.211999893188477	-54.858402252197266
7.216000080108643	-55.059818267822266
7.219999790191650	-55.401615142822266
7.223999977111816	-55.358890533447266
7.228000164031982	-54.937747955322266
7.231999874114990	-54.943851470947266
7.236000061035156	-55.236820220947266
7.239999771118164	-55.401615142822266
7.243999958038330	-55.291751861572266
7.248000144958496	-55.383304595947266
7.251999855041504	-56.042484283447266
7.256000041961670	-56.152347564697266
7.260000228881836	-55.822757720947266
7.263999938964844	-55.926517486572266
7.268000125885010	-56.060794830322266
7.271999835968018	-55.816654205322266
7.276000022888184	-55.468753814697266
7.280000209808350	-55.548099517822266
7.283999919891357	-55.749515533447266
7.288000106811523	-55.670169830322266
7.291999816894531	-55.590824127197266
7.296000003814697	-55.926517486572266
7.300000190734863	-56.317142486572266
7.303999900817871	-56.311038970947266
7.308000087738037	-56.256107330322266
7.311999797821045	-56.475833892822266
7.315999984741211	-56.433109283447266
7.320000171661377	-55.957035064697266
7.323999881744385	-56.121829986572266
7.328000068664551	-56.280521392822266
7.331999778747559	-56.323246002197266
7.335999965667725	-56.164554595947266
7.340000152587891	-56.158451080322266
7.343999862670898	-56.536869049072266
7.348000049591065	-56.719974517822266
7.352000236511231	-56.549076080322266
7.355999946594238	-56.622318267822266
7.360000133514404	-56.903079986572266
7.363999843597412	-56.805423736572266
7.368000030517578	-56.402591705322266
7.372000217437744	-56.646732330322266
7.375999927520752	-56.964115142822266
7.380000114440918	-56.378177642822266
7.383999824523926	-55.944828033447266
7.388000011444092	-56.256107330322266
7.392000198364258	-56.573490142822266
7.395999908447266	-56.420902252197266
7.400000095367432	-56.353763580322266
7.403999805450440	-56.805423736572266
7.407999992370606	-57.183841705322266
7.412000179290772	-56.933597564697266
7.415999889373779	-56.958011627197266
7.420000076293945	-57.348636627197266
7.423999786376953	-57.330326080322266
7.427999973297119	-56.878665924072266
7.432000160217285	-56.866458892822266
7.435999870300293	-57.159427642822266
7.440000057220459	-57.159427642822266
7.443999767303467	-56.976322174072266
7.447999954223633	-57.232669830322266
7.452000141143799	-57.708744049072266
7.455999851226807	-57.861331939697266
7.460000038146973	-57.458499908447266
7.464000225067139	-57.421878814697266
7.467999935150147	-57.806400299072266
7.472000122070313	-57.537845611572266
7.475999832153320	-57.049564361572266
7.480000019073486	-57.171634674072266
7.484000205993652	-57.330326080322266
7.487999916076660	-57.287601470947266
7.492000102996826	-57.202152252197266
7.495999813079834	-57.550052642822266
7.500000000000000	-58.026126861572266
7.504000186920166	-57.958988189697266
7.507999897003174	-57.757572174072266
7.512000083923340	-57.867435455322266
7.515999794006348	-57.946781158447266
7.519999980926514	-57.666019439697266
7.524000167846680	-57.434085845947266
7.527999877929688	-57.678226470947266
7.532000064849854	-57.934574127197266
7.535999774932861	-57.690433502197266
7.539999961853027	-57.794193267822266
7.544000148773193	-58.050540924072266
7.547999858856201	-58.020023345947266
7.552000045776367	-57.611087799072266
7.556000232696533	-57.495121002197266
7.559999942779541	-57.904056549072266
7.564000129699707	-57.745365142822266
7.567999839782715	-57.434085845947266
7.572000026702881	-57.684329986572266
7.576000213623047	-57.922367095947266
7.579999923706055	-57.879642486572266
7.584000110626221	-57.781986236572266
7.587999820709229	-58.001712799072266
7.592000007629395	-58.374027252197266
7.596000194549561	-58.190921783447266
7.599999904632568	-58.129886627197266
7.604000091552734	-58.325199127197266
7.607999801635742	-58.435062408447266
7.611999988555908	-58.404544830322266
7.616000175476074	-58.013919830322266
7.619999885559082	-58.343509674072266
7.624000072479248	-58.557132720947266
7.627999782562256	-58.142093658447266
7.631999969482422	-58.129886627197266
7.636000156402588	-58.435062408447266
7.639999866485596	-58.605960845947266
7.644000053405762	-58.435062408447266
7.647999763488770	-58.435062408447266
7.651999950408936	-58.996585845947266
7.656000137329102	-59.002689361572266
7.659999847412109	-58.642581939697266
7.664000034332275	-58.666996002197266
7.668000221252441	-58.874515533447266
7.671999931335449	-58.856204986572266
7.676000118255615	-58.203128814697266
7.679999828338623	-58.300785064697266
7.684000015258789	-58.825687408447266
7.688000202178955	-58.581546783447266
7.691999912261963	-58.569339752197266
7.696000099182129	-58.801273345947266
7.699999809265137	-59.094242095947266
7.703999996185303	-58.953861236572266
7.708000183105469	-58.514408111572266
7.711999893188477	-58.819583892822266
7.716000080108643	-59.002689361572266
7.719999790191650	-58.349613189697266
7.723999977111816	-58.038333892822266
7.728000164031982	-58.349613189697266
7.731999874114990	-58.892826080322266
7.736000061035156	-58.514408111572266
7.739999771118164	-58.575443267822266
7.743999958038330	-59.252933502197266
7.748000144958496	-59.277347564697266
7.751999855041504	-59.136966705322266
7.756000041961670	-59.014896392822266
7.760000228881836	-59.069828033447266
7.763999938964844	-59.228519439697266
7.768000125885010	-58.776859283447266
7.771999835968018	-58.843997955322266
7.776000022888184	-59.283451080322266
7.780000209808350	-59.130863189697266
7.783999919891357	-59.094242095947266
7.788000106811523	-59.204105377197266
7.791999816894531	-59.527591705322266
7.796000003814697	-59.350589752197266
7.800000190734863	-59.020999908447266
7.803999900817871	-59.277347564697266
7.808000087738037	-59.399417877197266
7.811999797821045	-59.198001861572266
7.815999984741211	-59.045413970947266
7.820000171661377	-59.075931549072266
7.823999881744385	-59.368900299072266
7.828000068664551	-59.075931549072266
7.831999778747559	-58.941654205322266
7.835999965667725	-59.332279205322266
7.840000152587891	-59.338382720947266
7.843999862670898	-59.185794830322266
7.848000049591065	-59.234622955322266
7.852000236511231	-59.533695220947266
7.855999946594238	-59.588626861572266
7.860000133514404	-59.149173736572266
7.863999843597412	-59.350589752197266
7.868000030517578	-59.619144439697266
7.872000217437744	-59.423831939697266
7.875999927520752	-59.002689361572266
7.880000114440918	-59.051517486572266
7.883999824523926	-59.674076080322266
7.888000011444092	-59.619144439697266
7.892000198364258	-59.289554595947266
7.895999908447266	-59.722904205322266
7.900000095367432	-60.070804595947266
7.903999805450440	-60.107425689697266
7.907999992370606	-60.021976470947266
7.912000179290772	-59.771732330322266
7.915999889373779	-59.661869049072266
7.920000076293945	-59.246829986572266
7.923999786376953	-59.094242095947266
7.927999973297119	-59.411624908447266
7.932000160217285	-59.564212799072266
7.935999870300293	-59.252933502197266
7.940000057220459	-59.216312408447266
7.943999767303467	-59.747318267822266
7.947999954223633	-59.887699127197266
7.952000141143799	-59.417728424072266
7.955999851226807	-59.490970611572266
7.960000038146973	-59.631351470947266
7.964000225067139	-59.515384674072266
7.967999935150147	-59.185794830322266
7.972000122070313	-59.198001861572266
7.975999832153320	-59.790042877197266
7.980000019073486	-59.893802642822266
7.984000205993652	-59.539798736572266
7.987999916076660	-59.869388580322266
7.992000102996826	-60.229496002197266
7.995999813079834	-60.021976470947266
[truncated: 3,001 more rows]
