# Supplementary material for: Small Size of Recorded Neuronal Structures Confines the Accuracy in Direct Axonal Voltage Measurements
Source: eNeuro. 2021 Aug 2;8(4):ENEURO.0059-21.2021. doi: 10.1523/ENEURO.0059-21.2021 (PMC8342265; doi:10.1523/ENEURO.0059-21.2021)
Supplement: Extended Data 1 — NEURON codes producing data shown in Figures 2, 5, 8. Download Extended Data 1, ZIP file. [file enu-eN-NWR-0059-21-s01.zip › realistic amplifier model/3_real experiment reconstruction/AP_generator/real data/6o5_7.dat]

0.000000000000000	-83.245857238769531
0.004000000189990	-83.569343566894531
0.008000000379980	-83.905036926269531
0.012000000104308	-83.654792785644531
0.016000000759959	-83.288581848144531
0.019999999552965	-83.349617004394531
0.024000000208616	-83.532722473144531
0.028000000864267	-83.007820129394531
0.032000001519918	-82.574470520019531
0.035999998450279	-82.751472473144531
0.039999999105930	-82.977302551269531
0.043999999761581	-82.989509582519531
0.048000000417233	-83.093269348144531
0.052000001072884	-83.526618957519531
0.056000001728535	-83.886726379394531
0.059999998658895	-83.398445129394531
0.064000003039837	-83.197029113769531
0.068000003695488	-83.551033020019531
0.071999996900558	-83.422859191894531
0.075999997556210	-82.824714660644531
0.079999998211861	-83.001716613769531
0.083999998867512	-83.471687316894531
0.087999999523163	-83.258064270019531
0.092000000178814	-83.117683410644531
0.096000000834465	-83.520515441894531
0.100000001490116	-83.770759582519531
0.104000002145767	-83.575447082519531
0.108000002801418	-83.319099426269531
0.112000003457069	-83.306892395019531
0.115999996662140	-83.483894348144531
0.119999997317791	-83.227546691894531
0.123999997973442	-82.806404113769531
0.128000006079674	-83.068855285644531
0.131999999284744	-83.380134582519531
0.136000007390976	-83.148200988769531
0.140000000596046	-83.111579895019531
0.143999993801117	-83.502204895019531
0.148000001907349	-83.624275207519531
0.151999995112419	-83.465583801269531
0.156000003218651	-83.404548645019531
0.159999996423721	-83.587654113769531
0.164000004529953	-83.666999816894531
0.167999997735024	-83.331306457519531
0.172000005841255	-83.032234191894531
0.175999999046326	-83.178718566894531
0.180000007152557	-83.441169738769531
0.184000000357628	-83.056648254394531
0.187999993562698	-83.062751770019531
0.192000001668930	-83.489997863769531
0.195999994874001	-83.538825988769531
0.200000002980232	-83.380134582519531
0.203999996185303	-83.221443176269531
0.208000004291534	-83.245857238769531
0.211999997496605	-83.190925598144531
0.216000005602837	-82.904060363769531
0.219999998807907	-82.916267395019531
0.224000006914139	-83.099372863769531
0.228000000119209	-82.794197082519531
0.231999993324280	-82.720954895019531
0.236000001430511	-83.135993957519531
0.239999994635582	-83.679206848144531
0.244000002741814	-83.612068176269531
0.247999995946884	-83.648689270019531
0.252000004053116	-84.002693176269531
0.256000012159348	-83.941658020019531
0.259999990463257	-83.471687316894531
0.263999998569489	-83.251960754394531
0.268000006675720	-83.435066223144531
0.272000014781952	-83.453376770019531
0.275999993085861	-82.989509582519531
0.280000001192093	-82.946784973144531
0.284000009298325	-83.599861145019531
0.287999987602234	-83.575447082519531
0.291999995708466	-83.355720520019531
0.296000003814697	-83.715827941894531
0.300000011920929	-84.143074035644531
0.303999990224838	-83.709724426269531
0.307999998331070	-83.178718566894531
0.312000006437302	-83.410652160644531
0.316000014543533	-83.447273254394531
0.319999992847443	-82.989509582519531
0.324000000953674	-82.897956848144531
0.328000009059906	-83.105476379394531
0.331999987363815	-83.508308410644531
0.335999995470047	-83.465583801269531
0.340000003576279	-83.312995910644531
0.344000011682510	-83.648689270019531
0.347999989986420	-83.764656066894531
0.351999998092651	-83.465583801269531
0.356000006198883	-83.312995910644531
0.360000014305115	-83.447273254394531
0.363999992609024	-83.654792785644531
0.368000000715256	-83.135993957519531
0.372000008821487	-82.952888488769531
0.375999987125397	-83.276374816894531
0.379999995231628	-83.166511535644531
0.384000003337860	-82.733161926269531
0.388000011444092	-82.855232238769531
0.391999989748001	-83.319099426269531
0.395999997854233	-83.337409973144531
0.400000005960464	-83.032234191894531
0.404000014066696	-83.319099426269531
0.407999992370605	-83.526618957519531
0.412000000476837	-83.441169738769531
0.416000008583069	-83.337409973144531
0.419999986886978	-83.099372863769531
0.423999994993210	-83.435066223144531
0.428000003099442	-83.532722473144531
0.432000011205673	-83.154304504394531
0.435999989509583	-83.392341613769531
0.439999997615814	-83.947761535644531
0.444000005722046	-83.966072082519531
0.448000013828278	-83.715827941894531
0.451999992132187	-83.868415832519531
0.456000000238419	-84.094245910644531
0.460000008344650	-83.599861145019531
0.463999986648560	-83.349617004394531
0.467999994754791	-83.367927551269531
0.472000002861023	-83.355720520019531
0.476000010967255	-83.233650207519531
0.479999989271164	-83.081062316894531
0.483999997377396	-83.575447082519531
0.488000005483627	-83.911140441894531
0.492000013589859	-83.532722473144531
0.495999991893768	-83.837898254394531
0.500000000000000	-83.990486145019531
0.504000008106232	-83.581550598144531
0.508000016212463	-83.129890441894531
0.512000024318695	-83.074958801269531
0.515999972820282	-83.398445129394531
0.519999980926514	-83.160408020019531
0.523999989032745	-82.879646301269531
0.527999997138977	-83.221443176269531
0.532000005245209	-83.587654113769531
0.536000013351440	-83.673103332519531
0.540000021457672	-83.453376770019531
0.544000029563904	-83.764656066894531
0.547999978065491	-84.252937316894531
0.551999986171722	-83.886726379394531
0.555999994277954	-83.776863098144531
0.560000002384186	-83.599861145019531
0.564000010490417	-83.319099426269531
0.568000018596649	-82.995613098144531
0.572000026702881	-82.788093566894531
0.575999975204468	-83.325202941894531
0.579999983310699	-83.612068176269531
0.583999991416931	-83.026130676269531
0.587999999523163	-83.129890441894531
0.592000007629395	-83.496101379394531
0.596000015735626	-83.563240051269531
0.600000023841858	-83.105476379394531
0.603999972343445	-83.129890441894531
0.607999980449677	-83.673103332519531
0.611999988555908	-83.135993957519531
0.615999996662140	-82.690437316894531
0.620000004768372	-83.087165832519531
0.624000012874603	-83.221443176269531
0.628000020980835	-83.190925598144531
0.632000029087067	-82.995613098144531
0.635999977588654	-83.300788879394531
0.639999985694885	-83.856208801269531
0.643999993801117	-83.666999816894531
0.648000001907349	-83.404548645019531
0.652000010013580	-83.483894348144531
0.656000018119812	-83.703620910644531
0.660000026226044	-83.258064270019531
0.663999974727631	-82.788093566894531
0.667999982833862	-83.203132629394531
0.671999990940094	-83.325202941894531
0.675999999046326	-82.971199035644531
0.680000007152557	-83.117683410644531
0.684000015258789	-83.538825988769531
0.688000023365021	-83.844001770019531
0.691999971866608	-83.514411926269531
0.695999979972839	-83.514411926269531
0.699999988079071	-83.801277160644531
0.703999996185303	-83.386238098144531
0.708000004291534	-82.977302551269531
0.712000012397766	-82.952888488769531
0.716000020503998	-82.995613098144531
0.720000028610229	-82.708747863769531
0.723999977111816	-82.348640441894531
0.727999985218048	-82.788093566894531
0.731999993324280	-83.239753723144531
0.736000001430511	-83.306892395019531
0.740000009536743	-83.264167785644531
0.744000017642975	-83.465583801269531
0.748000025749207	-83.709724426269531
0.751999974250793	-83.074958801269531
0.755999982357025	-82.757575988769531
0.759999990463257	-83.245857238769531
0.763999998569489	-83.166511535644531
0.768000006675720	-82.690437316894531
0.772000014781952	-82.885749816894531
0.776000022888184	-83.447273254394531
0.779999971389771	-83.697517395019531
0.783999979496002	-83.319099426269531
0.787999987602234	-83.337409973144531
0.791999995708466	-83.801277160644531
0.796000003814697	-83.666999816894531
0.800000011920929	-83.111579895019531
0.804000020027161	-83.148200988769531
0.808000028133392	-83.563240051269531
0.811999976634979	-83.294685363769531
0.815999984741211	-82.916267395019531
0.819999992847443	-83.282478332519531
0.824000000953674	-83.654792785644531
0.828000009059906	-83.471687316894531
0.832000017166138	-83.392341613769531
0.836000025272369	-83.532722473144531
0.839999973773956	-83.770759582519531
0.843999981880188	-83.599861145019531
0.847999989986420	-83.172615051269531
0.851999998092651	-83.319099426269531
0.856000006198883	-83.483894348144531
0.860000014305115	-83.050544738769531
0.864000022411346	-82.708747863769531
0.867999970912933	-82.885749816894531
0.871999979019165	-83.160408020019531
0.875999987125397	-83.081062316894531
0.879999995231628	-83.160408020019531
0.884000003337860	-83.660896301269531
0.888000011444092	-83.776863098144531
0.892000019550323	-83.502204895019531
0.896000027656555	-83.416755676269531
0.899999976158142	-83.551033020019531
0.903999984264374	-83.154304504394531
0.907999992370605	-82.409675598144531
0.912000000476837	-82.580574035644531
0.916000008583069	-83.001716613769531
0.920000016689301	-82.812507629394531
0.924000024795532	-82.751472473144531
0.927999973297119	-83.111579895019531
0.931999981403351	-83.654792785644531
0.935999989509583	-83.923347473144531
0.939999997615814	-83.673103332519531
0.944000005722046	-83.593757629394531
0.948000013828278	-83.776863098144531
0.952000021934509	-83.337409973144531
0.955999970436096	-82.861335754394531
0.959999978542328	-82.983406066894531
0.963999986648560	-83.276374816894531
0.967999994754791	-83.020027160644531
0.972000002861023	-82.989509582519531
0.976000010967255	-83.563240051269531
0.980000019073486	-83.709724426269531
0.984000027179718	-83.465583801269531
0.987999975681305	-83.526618957519531
0.991999983787537	-83.648689270019531
0.995999991893768	-83.477790832519531
1.000000000000000	-82.904060363769531
1.003999948501587	-82.714851379394531
1.008000016212463	-83.117683410644531
1.011999964714050	-83.020027160644531
1.016000032424927	-82.733161926269531
1.019999980926514	-82.897956848144531
1.024000048637390	-83.435066223144531
1.027999997138977	-83.441169738769531
1.031999945640564	-83.135993957519531
1.036000013351440	-83.422859191894531
1.039999961853027	-83.697517395019531
1.044000029563904	-83.319099426269531
1.047999978065491	-83.001716613769531
1.052000045776367	-83.129890441894531
1.055999994277954	-83.459480285644531
1.059999942779541	-82.843025207519531
1.064000010490418	-82.165534973144531
1.067999958992004	-82.745368957519531
1.072000026702881	-83.233650207519531
1.075999975204468	-82.971199035644531
1.080000042915344	-82.958992004394531
1.083999991416931	-83.331306457519531
1.088000059127808	-83.642585754394531
1.092000007629395	-83.300788879394531
1.095999956130981	-83.233650207519531
1.100000023841858	-83.587654113769531
1.103999972343445	-83.599861145019531
1.108000040054321	-83.038337707519531
1.111999988555908	-82.897956848144531
1.116000056266785	-83.325202941894531
1.120000004768372	-83.337409973144531
1.123999953269959	-83.013923645019531
1.128000020980835	-83.380134582519531
1.131999969482422	-83.801277160644531
1.136000037193298	-83.654792785644531
1.139999985694885	-83.398445129394531
1.144000053405762	-83.142097473144531
1.148000001907349	-83.398445129394531
1.151999950408936	-83.135993957519531
1.156000018119812	-82.543952941894531
1.159999966621399	-82.855232238769531
1.164000034332275	-83.325202941894531
1.167999982833862	-83.135993957519531
1.172000050544739	-83.074958801269531
1.175999999046326	-83.526618957519531
1.179999947547913	-83.892829895019531
1.184000015258789	-83.404548645019531
1.187999963760376	-83.325202941894531
1.192000031471252	-83.599861145019531
1.195999979972839	-83.294685363769531
1.200000047683716	-82.910163879394531
1.203999996185303	-82.824714660644531
1.207999944686890	-83.178718566894531
1.212000012397766	-83.526618957519531
1.215999960899353	-83.148200988769531
1.220000028610230	-83.392341613769531
1.223999977111816	-83.892829895019531
1.228000044822693	-83.709724426269531
1.231999993324280	-83.142097473144531
1.235999941825867	-82.928474426269531
1.240000009536743	-83.312995910644531
1.243999958038330	-83.099372863769531
1.248000025749207	-82.690437316894531
1.251999974250794	-83.148200988769531
1.256000041961670	-83.465583801269531
1.259999990463257	-83.325202941894531
1.264000058174133	-83.172615051269531
1.268000006675720	-83.685310363769531
1.271999955177307	-84.313972473144531
1.276000022888184	-83.618171691894531
1.279999971389771	-83.386238098144531
1.284000039100647	-83.795173645019531
1.287999987602234	-83.618171691894531
1.292000055313110	-83.203132629394531
1.296000003814697	-83.184822082519531
1.299999952316284	-83.612068176269531
1.304000020027161	-83.642585754394531
1.307999968528748	-83.038337707519531
1.312000036239624	-83.282478332519531
1.315999984741211	-83.648689270019531
1.320000052452087	-83.648689270019531
1.324000000953674	-83.319099426269531
1.327999949455261	-83.361824035644531
1.332000017166138	-83.959968566894531
1.335999965667725	-83.673103332519531
1.340000033378601	-83.215339660644531
1.343999981880188	-83.398445129394531
1.348000049591065	-83.599861145019531
1.351999998092651	-83.532722473144531
1.355999946594238	-83.129890441894531
1.360000014305115	-83.319099426269531
1.363999962806702	-83.892829895019531
1.368000030517578	-83.660896301269531
1.371999979019165	-83.666999816894531
1.376000046730042	-84.027107238769531
1.379999995231628	-84.130867004394531
1.383999943733215	-83.728034973144531
1.388000011444092	-83.361824035644531
1.391999959945679	-83.630378723144531
1.396000027656555	-83.410652160644531
1.399999976158142	-82.928474426269531
1.404000043869019	-82.781990051269531
1.407999992370606	-82.867439270019531
1.411999940872192	-83.404548645019531
1.416000008583069	-83.276374816894531
1.419999957084656	-83.300788879394531
1.424000024795532	-83.892829895019531
1.427999973297119	-83.666999816894531
1.432000041007996	-83.374031066894531
1.435999989509583	-83.483894348144531
1.440000057220459	-83.544929504394531
1.444000005722046	-83.514411926269531
1.447999954223633	-83.209236145019531
1.452000021934509	-83.410652160644531
1.455999970436096	-83.728034973144531
1.460000038146973	-83.581550598144531
1.463999986648560	-83.728034973144531
1.468000054359436	-83.953865051269531
1.472000002861023	-84.149177551269531
1.475999951362610	-83.715827941894531
1.480000019073486	-83.380134582519531
1.483999967575073	-83.844001770019531
1.488000035285950	-83.825691223144531
1.491999983787537	-83.355720520019531
1.496000051498413	-83.453376770019531
1.500000000000000	-83.654792785644531
1.503999948501587	-83.740242004394531
1.508000016212463	-83.416755676269531
1.511999964714050	-83.343513488769531
1.516000032424927	-83.740242004394531
1.519999980926514	-83.752449035644531
1.524000048637390	-83.392341613769531
1.527999997138977	-83.410652160644531
1.531999945640564	-83.898933410644531
1.536000013351440	-83.734138488769531
1.539999961853027	-83.197029113769531
1.544000029563904	-83.502204895019531
1.547999978065491	-83.752449035644531
1.552000045776367	-83.392341613769531
1.555999994277954	-83.227546691894531
1.559999942779541	-83.435066223144531
1.564000010490418	-83.837898254394531
1.567999958992004	-84.039314270019531
1.572000026702881	-84.100349426269531
1.575999975204468	-84.533699035644531
1.580000042915344	-84.686286926269531
1.583999991416931	-84.136970520019531
1.588000059127808	-83.514411926269531
1.592000007629395	-83.483894348144531
1.595999956130981	-83.673103332519531
1.600000023841858	-83.093269348144531
1.603999972343445	-82.781990051269531
1.608000040054321	-83.331306457519531
1.611999988555908	-83.648689270019531
1.616000056266785	-83.447273254394531
1.620000004768372	-83.538825988769531
1.623999953269959	-83.917243957519531
1.628000020980835	-84.069831848144531
1.631999969482422	-83.514411926269531
1.636000037193298	-83.306892395019531
1.639999985694885	-83.587654113769531
1.644000053405762	-83.380134582519531
1.648000001907349	-82.965095520019531
1.651999950408936	-83.044441223144531
1.656000018119812	-83.605964660644531
1.659999966621399	-83.648689270019531
1.664000034332275	-83.459480285644531
1.667999982833862	-83.752449035644531
1.672000050544739	-83.941658020019531
1.675999999046326	-83.587654113769531
1.679999947547913	-83.349617004394531
1.684000015258789	-83.496101379394531
1.687999963760376	-83.734138488769531
1.692000031471252	-83.331306457519531
1.695999979972839	-83.166511535644531
1.700000047683716	-83.508308410644531
1.703999996185303	-83.715827941894531
1.707999944686890	-83.551033020019531
1.712000012397766	-83.538825988769531
1.715999960899353	-83.868415832519531
1.720000028610230	-83.905036926269531
1.723999977111816	-83.422859191894531
1.728000044822693	-83.459480285644531
1.731999993324280	-83.898933410644531
1.735999941825867	-83.587654113769531
1.740000009536743	-82.897956848144531
1.743999958038330	-82.995613098144531
1.748000025749207	-83.526618957519531
1.751999974250794	-83.166511535644531
1.756000041961670	-82.836921691894531
1.759999990463257	-83.312995910644531
1.764000058174133	-83.642585754394531
1.768000006675720	-83.526618957519531
1.771999955177307	-83.489997863769531
1.776000022888184	-83.819587707519531
1.779999971389771	-84.155281066894531
1.784000039100647	-83.654792785644531
1.787999987602234	-83.337409973144531
1.792000055313110	-83.789070129394531
1.796000003814697	-83.715827941894531
1.799999952316284	-83.111579895019531
1.804000020027161	-83.245857238769531
1.807999968528748	-83.758552551269531
1.812000036239624	-83.892829895019531
1.815999984741211	-83.551033020019531
1.820000052452087	-83.599861145019531
1.824000000953674	-84.002693176269531
1.827999949455261	-84.014900207519531
1.832000017166138	-83.380134582519531
1.835999965667725	-83.184822082519531
1.840000033378601	-83.538825988769531
1.843999981880188	-83.453376770019531
1.848000049591065	-82.952888488769531
1.851999998092651	-83.331306457519531
1.855999946594238	-83.996589660644531
1.860000014305115	-83.795173645019531
1.863999962806702	-83.679206848144531
1.868000030517578	-83.709724426269531
1.871999979019165	-83.862312316894531
1.876000046730042	-83.703620910644531
1.879999995231628	-83.319099426269531
1.883999943733215	-83.502204895019531
1.888000011444092	-83.679206848144531
1.891999959945679	-83.319099426269531
1.896000027656555	-83.343513488769531
1.899999976158142	-83.758552551269531
1.904000043869019	-83.953865051269531
1.907999992370606	-83.715827941894531
1.911999940872192	-83.697517395019531
1.916000008583069	-83.648689270019531
1.919999957084656	-83.166511535644531
1.924000024795532	-82.989509582519531
1.927999973297119	-83.154304504394531
1.932000041007996	-83.288581848144531
1.935999989509583	-83.355720520019531
1.940000057220459	-83.050544738769531
1.944000005722046	-83.374031066894531
1.947999954223633	-83.776863098144531
1.952000021934509	-83.526618957519531
1.955999970436096	-83.331306457519531
1.960000038146973	-83.483894348144531
1.963999986648560	-83.758552551269531
1.968000054359436	-83.599861145019531
1.972000002861023	-83.251960754394531
1.975999951362610	-83.581550598144531
1.980000019073486	-83.746345520019531
1.983999967575073	-83.532722473144531
1.988000035285950	-83.386238098144531
1.991999983787537	-83.557136535644531
1.996000051498413	-83.764656066894531
2.000000000000000	-83.245857238769531
2.003999948501587	-83.306892395019531
2.007999897003174	-83.770759582519531
2.012000083923340	-83.691413879394531
2.016000032424927	-83.496101379394531
2.019999980926514	-83.374031066894531
2.023999929428101	-83.630378723144531
2.028000116348267	-83.746345520019531
2.032000064849854	-83.209236145019531
2.036000013351440	-83.294685363769531
2.039999961853027	-83.477790832519531
2.043999910354614	-83.380134582519531
2.048000097274780	-83.264167785644531
2.052000045776367	-83.404548645019531
2.055999994277954	-84.008796691894531
2.059999942779541	-83.862312316894531
2.063999891281128	-83.526618957519531
2.068000078201294	-83.764656066894531
2.072000026702881	-83.746345520019531
2.075999975204468	-83.551033020019531
2.079999923706055	-82.879646301269531
2.084000110626221	-82.623298645019531
2.088000059127808	-83.117683410644531
2.092000007629395	-82.794197082519531
2.095999956130981	-82.592781066894531
2.099999904632568	-83.184822082519531
2.104000091552734	-83.642585754394531
2.108000040054321	-83.496101379394531
2.111999988555908	-83.190925598144531
2.115999937057495	-83.551033020019531
2.119999885559082	-83.587654113769531
2.124000072479248	-83.105476379394531
2.128000020980835	-83.142097473144531
2.131999969482422	-83.227546691894531
2.135999917984009	-83.416755676269531
2.140000104904175	-83.288581848144531
2.144000053405762	-83.111579895019531
2.148000001907349	-83.770759582519531
2.151999950408936	-83.801277160644531
2.155999898910523	-83.380134582519531
2.160000085830689	-83.508308410644531
2.164000034332275	-83.502204895019531
2.167999982833862	-83.404548645019531
2.171999931335449	-83.129890441894531
2.176000118255615	-83.258064270019531
2.180000066757202	-83.563240051269531
2.184000015258789	-83.441169738769531
2.187999963760376	-83.367927551269531
2.191999912261963	-83.416755676269531
2.196000099182129	-83.654792785644531
2.200000047683716	-83.404548645019531
2.203999996185303	-83.148200988769531
2.207999944686890	-83.538825988769531
2.211999893188477	-83.587654113769531
2.216000080108643	-83.264167785644531
2.220000028610230	-83.410652160644531
2.223999977111816	-83.599861145019531
2.227999925613403	-83.648689270019531
2.232000112533569	-83.300788879394531
2.236000061035156	-83.209236145019531
2.240000009536743	-83.728034973144531
2.243999958038330	-83.551033020019531
2.247999906539917	-83.245857238769531
2.252000093460083	-83.319099426269531
2.256000041961670	-83.477790832519531
2.259999990463257	-83.380134582519531
2.263999938964844	-83.239753723144531
2.267999887466431	-83.447273254394531
2.272000074386597	-83.642585754394531
2.276000022888184	-83.325202941894531
2.279999971389771	-83.123786926269531
2.283999919891357	-83.325202941894531
2.288000106811523	-83.709724426269531
2.292000055313110	-83.660896301269531
2.296000003814697	-83.435066223144531
2.299999952316284	-84.045417785644531
2.303999900817871	-84.417732238769531
2.308000087738037	-84.021003723144531
2.312000036239624	-83.874519348144531
2.315999984741211	-84.033210754394531
2.319999933242798	-84.021003723144531
2.323999881744385	-83.544929504394531
2.328000068664551	-83.355720520019531
2.332000017166138	-83.752449035644531
2.335999965667725	-83.844001770019531
2.339999914169312	-83.599861145019531
2.344000101089478	-83.721931457519531
2.348000049591065	-84.173591613769531
2.351999998092651	-84.259040832519531
2.355999946594238	-83.636482238769531
2.359999895095825	-83.691413879394531
2.364000082015991	-84.021003723144531
2.368000030517578	-83.648689270019531
2.371999979019165	-83.416755676269531
2.375999927520752	-83.496101379394531
2.380000114440918	-83.734138488769531
2.384000062942505	-83.728034973144531
2.388000011444092	-83.532722473144531
2.391999959945679	-83.801277160644531
2.395999908447266	-84.106452941894531
2.400000095367432	-83.868415832519531
2.404000043869019	-83.697517395019531
2.407999992370606	-83.905036926269531
2.411999940872192	-84.106452941894531
2.415999889373779	-83.691413879394531
2.420000076293945	-83.557136535644531
2.424000024795532	-83.605964660644531
2.427999973297119	-83.306892395019531
2.431999921798706	-83.148200988769531
2.436000108718872	-83.178718566894531
2.440000057220459	-83.374031066894531
2.444000005722046	-83.526618957519531
2.447999954223633	-83.276374816894531
2.451999902725220	-83.532722473144531
2.456000089645386	-84.069831848144531
2.460000038146973	-83.984382629394531
2.463999986648560	-83.752449035644531
2.467999935150147	-83.923347473144531
2.471999883651733	-84.033210754394531
2.476000070571899	-83.679206848144531
2.480000019073486	-83.367927551269531
2.483999967575073	-83.587654113769531
2.487999916076660	-83.740242004394531
2.492000102996826	-83.636482238769531
2.496000051498413	-83.654792785644531
2.500000000000000	-84.082038879394531
2.503999948501587	-84.436042785644531
2.507999897003174	-84.069831848144531
2.512000083923340	-83.856208801269531
2.516000032424927	-84.027107238769531
2.519999980926514	-83.874519348144531
2.523999929428101	-83.386238098144531
2.528000116348267	-83.337409973144531
2.532000064849854	-83.544929504394531
2.536000013351440	-83.618171691894531
2.539999961853027	-83.441169738769531
2.543999910354614	-83.679206848144531
2.548000097274780	-84.112556457519531
2.552000045776367	-84.130867004394531
2.555999994277954	-83.673103332519531
2.559999942779541	-83.624275207519531
2.563999891281128	-83.850105285644531
2.568000078201294	-83.666999816894531
2.572000026702881	-83.276374816894531
2.575999975204468	-83.428962707519531
2.579999923706055	-83.752449035644531
2.584000110626221	-83.721931457519531
2.588000059127808	-83.544929504394531
2.592000007629395	-83.770759582519531
2.595999956130981	-84.515388488769531
2.599999904632568	-84.667976379394531
2.604000091552734	-84.112556457519531
2.608000040054321	-84.149177551269531
2.611999988555908	-84.924324035644531
2.615999937057495	-93.853767395019531
2.619999885559082	-95.117195129394531
2.624000072479248	-94.421394348144531
2.628000020980835	-93.176277160644531
2.631999969482422	-91.479499816894531
2.635999917984009	-89.971931457519531
2.640000104904175	-89.013679504394531
2.644000053405762	-88.189704895019531
2.648000001907349	-87.554939270019531
2.651999950408936	-87.249763488769531
2.655999898910523	-87.298591613769531
2.660000085830689	-87.341316223144531
2.664000034332275	-86.938484191894531
2.667999982833862	-87.042243957519531
2.671999931335449	-87.292488098144531
2.676000118255615	-86.993415832519531
2.680000066757202	-86.755378723144531
2.684000015258789	-86.853034973144531
2.687999963760376	-87.042243957519531
2.691999912261963	-87.115486145019531
2.696000099182129	-86.975105285644531
2.700000047683716	-87.347419738769531
2.703999996185303	-87.567146301269531
2.707999944686890	-87.310798645019531
2.711999893188477	-87.060554504394531
2.716000080108643	-87.048347473144531
2.720000028610230	-87.182624816894531
2.723999977111816	-86.621101379394531
2.727999925613403	-86.358650207519531
2.732000112533569	-86.724861145019531
2.736000061035156	-86.718757629394531
2.740000009536743	-86.724861145019531
2.743999958038330	-86.779792785644531
2.747999906539917	-86.975105285644531
2.752000093460083	-87.219245910644531
2.756000041961670	-86.535652160644531
2.759999990463257	-86.193855285644531
2.763999938964844	-86.480720520019531
2.767999887466431	-86.273200988769531
2.772000074386597	-85.742195129394531
2.776000022888184	-85.473640441894531
2.779999971389771	-85.693367004394531
2.783999919891357	-85.626228332519531
2.788000106811523	-85.363777160644531
2.792000055313110	-85.534675598144531
2.796000003814697	-85.705574035644531
2.799999952316284	-85.711677551269531
2.803999900817871	-85.198982238769531
2.808000087738037	-85.058601379394531
2.812000036239624	-85.589607238769531
2.815999984741211	-85.211189270019531
2.819999933242798	-84.875495910644531
2.823999881744385	-85.321052551269531
2.828000068664551	-85.406501770019531
2.832000017166138	-85.028083801269531
2.835999965667725	-84.759529113769531
2.839999914169312	-85.052497863769531
2.844000101089478	-85.211189270019531
2.848000049591065	-84.649665832519531
2.851999998092651	-84.521492004394531
2.855999946594238	-84.692390441894531
2.859999895095825	-84.790046691894531
2.864000082015991	-84.350593566894531
2.868000030517578	-84.069831848144531
2.871999979019165	-84.509284973144531
2.875999927520752	-84.368904113769531
2.880000114440918	-83.770759582519531
2.884000062942505	-83.862312316894531
2.888000011444092	-84.014900207519531
2.891999959945679	-83.959968566894531
2.895999908447266	-83.575447082519531
2.900000095367432	-83.666999816894531
2.904000043869019	-84.014900207519531
2.907999992370606	-83.569343566894531
2.911999940872192	-83.233650207519531
2.915999889373779	-83.319099426269531
2.920000076293945	-83.294685363769531
2.924000024795532	-82.897956848144531
2.927999973297119	-82.592781066894531
2.931999921798706	-82.830818176269531
2.936000108718872	-82.781990051269531
2.940000057220459	-82.330329895019531
2.944000005722046	-82.507331848144531
2.947999954223633	-82.629402160644531
2.951999902725220	-82.653816223144531
2.956000089645386	-82.196052551269531
2.960000038146973	-81.939704895019531
2.963999986648560	-82.293708801269531
2.967999935150147	-82.104499816894531
2.971999883651733	-81.677253723144531
2.976000070571899	-81.909187316894531
2.980000019073486	-82.299812316894531
2.983999967575073	-82.244880676269531
2.987999916076660	-81.848152160644531
2.992000102996826	-81.994636535644531
2.996000051498413	-82.293708801269531
3.000000000000000	-81.787117004394531
3.003999948501587	-81.335456848144531
3.007999897003174	-81.268318176269531
3.012000083923340	-81.402595520019531
3.016000032424927	-81.097419738769531
3.019999980926514	-80.596931457519531
3.023999929428101	-81.011970520019531
3.028000116348267	-81.335456848144531
3.032000064849854	-80.841072082519531
3.036000013351440	-80.804450988769531
3.039999961853027	-80.999763488769531
3.043999910354614	-81.005867004394531
3.048000097274780	-80.535896301269531
3.052000045776367	-80.151374816894531
3.055999994277954	-80.310066223144531
3.059999942779541	-80.358894348144531
3.063999891281128	-79.974372863769531
3.068000078201294	-79.840095520019531
3.072000026702881	-80.090339660644531
3.075999975204468	-80.273445129394531
3.079999923706055	-79.779060363769531
3.084000110626221	-79.675300598144531
3.088000059127808	-80.017097473144531
3.092000007629395	-79.864509582519531
3.095999956130981	-79.534919738769531
3.099999904632568	-79.394538879394531
3.104000091552734	-79.565437316894531
3.108000040054321	-79.266365051269531
3.111999988555908	-78.601081848144531
3.115999937057495	-78.656013488769531
3.119999885559082	-78.936775207519531
3.124000072479248	-78.607185363769531
3.128000020980835	-78.344734191894531
3.131999969482422	-78.533943176269531
3.135999917984009	-78.991706848144531
3.140000104904175	-78.820808410644531
3.144000053405762	-78.607185363769531
3.148000001907349	-78.857429504394531
3.151999950408936	-78.863533020019531
3.155999898910523	-78.558357238769531
3.160000085830689	-78.247077941894531
3.164000034332275	-78.344734191894531
3.167999982833862	-78.332527160644531
3.171999931335449	-77.752693176269531
3.176000118255615	-77.893074035644531
3.180000066757202	-78.350837707519531
3.184000015258789	-78.259284973144531
3.187999963760376	-77.996833801269531
3.191999912261963	-78.082283020019531
3.196000099182129	-78.186042785644531
3.200000047683716	-77.716072082519531
3.203999996185303	-77.111824035644531
3.207999944686890	-77.270515441894531
3.211999893188477	-77.374275207519531
3.216000080108643	-77.038581848144531
3.220000028610230	-76.831062316894531
3.223999977111816	-77.069099426269531
3.227999925613403	-77.423103332519531
3.232000112533569	-77.166755676269531
3.236000061035156	-77.087409973144531
3.240000009536743	-77.355964660644531
3.243999958038330	-77.215583801269531
3.247999906539917	-76.702888488769531
3.252000093460083	-76.416023254394531
3.256000041961670	-76.531990051269531
3.259999990463257	-76.574714660644531
3.263999938964844	-76.147468566894531
3.267999887466431	-76.092536926269531
3.272000074386597	-76.538093566894531
3.276000022888184	-76.464851379394531
3.279999971389771	-75.775154113769531
3.283999919891357	-75.714118957519531
3.288000106811523	-76.135261535644531
3.292000055313110	-75.885017395019531
3.296000003814697	-75.457771301269531
3.299999952316284	-75.463874816894531
3.303999900817871	-75.714118957519531
3.308000087738037	-75.689704895019531
3.312000036239624	-75.402839660644531
3.315999984741211	-75.421150207519531
3.319999933242798	-75.762947082519531
3.323999881744385	-75.592048645019531
3.328000068664551	-75.067146301269531
3.332000017166138	-75.329597473144531
3.335999965667725	-75.756843566894531
3.339999914169312	-75.384529113769531
3.344000101089478	-75.067146301269531
3.348000049591065	-75.225837707519531
3.351999998092651	-75.299079895019531
3.355999946594238	-74.914558410644531
3.359999895095825	-74.511726379394531
3.364000082015991	-74.694831848144531
3.368000030517578	-74.749763488769531
3.371999979019165	-74.322517395019531
3.375999927520752	-74.230964660644531
3.380000114440918	-74.713142395019531
3.384000062942505	-74.884040832519531
3.388000011444092	-74.420173645019531
3.391999959945679	-74.523933410644531
3.395999908447266	-74.780281066894531
3.400000095367432	-74.304206848144531
3.404000043869019	-73.919685363769531
3.407999992370606	-73.913581848144531
3.411999940872192	-74.005134582519531
3.415999889373779	-73.919685363769531
3.420000076293945	-73.541267395019531
3.424000024795532	-73.876960754394531
3.427999973297119	-74.340827941894531
3.431999921798706	-74.047859191894531
3.436000108718872	-73.913581848144531
3.440000057220459	-74.072273254394531
3.444000005722046	-74.047859191894531
3.447999954223633	-73.144538879394531
3.451999902725220	-72.644050598144531
3.456000089645386	-73.004158020019531
3.460000038146973	-73.010261535644531
3.463999986648560	-72.564704895019531
3.467999935150147	-72.607429504394531
3.471999883651733	-73.236091613769531
3.476000070571899	-73.474128723144531
3.480000019073486	-72.875984191894531
3.483999967575073	-73.052986145019531
3.487999916076660	-73.468025207519531
3.492000102996826	-72.937019348144531
3.496000051498413	-72.454841613769531
3.500000000000000	-72.503669738769531
3.503999948501587	-72.882087707519531
3.507999897003174	-72.607429504394531
3.512000083923340	-72.106941223144531
3.516000032424927	-72.491462707519531
3.519999980926514	-72.796638488769531
3.523999929428101	-72.509773254394531
3.528000116348267	-72.106941223144531
3.532000064849854	-72.253425598144531
3.536000013351440	-72.613533020019531
3.539999961853027	-72.027595520019531
3.543999910354614	-71.618659973144531
3.548000097274780	-71.960456848144531
3.552000045776367	-71.978767395019531
3.555999994277954	-71.655281066894531
3.559999942779541	-71.295173645019531
3.563999891281128	-71.527107238769531
3.568000078201294	-71.820075988769531
3.572000026702881	-71.252449035644531
3.575999975204468	-71.264656066894531
3.579999923706055	-71.771247863769531
3.584000110626221	-71.783454895019531
3.588000059127808	-71.350105285644531
3.592000007629395	-71.099861145019531
3.595999956130981	-71.398933410644531
3.599999904632568	-71.246345520019531
3.604000091552734	-70.574958801269531
3.608000040054321	-70.629890441894531
3.611999988555908	-70.782478332519531
3.615999937057495	-70.782478332519531
3.619999885559082	-70.819099426269531
3.624000072479248	-71.002204895019531
3.628000020980835	-71.496589660644531
3.631999969482422	-71.124275207519531
3.635999917984009	-70.538337707519531
3.640000104904175	-70.471199035644531
3.644000053405762	-70.434577941894531
3.648000001907349	-69.897468566894531
3.651999950408936	-69.451911926269531
3.655999898910523	-69.616706848144531
3.660000085830689	-69.732673645019531
3.664000034332275	-69.396980285644531
3.667999982833862	-69.726570129394531
3.671999931335449	-70.159919738769531
3.676000118255615	-70.379646301269531
3.680000066757202	-70.037849426269531
3.684000015258789	-69.744880676269531
3.687999963760376	-70.062263488769531
3.691999912261963	-69.726570129394531
3.696000099182129	-69.055183410644531
3.700000047683716	-69.317634582519531
3.703999996185303	-69.519050598144531
3.707999944686890	-69.250495910644531
3.711999893188477	-69.030769348144531
3.716000080108643	-69.268806457519531
3.720000028610230	-69.665534973144531
3.723999977111816	-69.244392395019531
3.727999925613403	-69.012458801269531
3.732000112533569	-69.128425598144531
3.736000061035156	-69.110115051269531
3.740000009536743	-68.713386535644531
3.743999958038330	-68.304450988769531
3.747999906539917	-68.634040832519531
3.752000093460083	-68.774421691894531
3.756000041961670	-68.347175598144531
3.759999990463257	-68.408210754394531
3.763999938964844	-68.475349426269531
3.767999887466431	-68.676765441894531
3.772000074386597	-68.402107238769531
3.776000022888184	-68.084724426269531
3.779999971389771	-68.542488098144531
3.783999919891357	-68.524177551269531
3.788000106811523	-67.816169738769531
3.792000055313110	-67.584236145019531
3.796000003814697	-67.663581848144531
3.799999952316284	-67.773445129394531
3.803999900817871	-67.303474426269531
3.808000087738037	-67.193611145019531
3.812000036239624	-67.694099426269531
3.815999984741211	-67.736824035644531
3.819999933242798	-67.614753723144531
3.823999881744385	-67.755134582519531
3.828000068664551	-68.151863098144531
3.832000017166138	-68.145759582519531
3.835999965667725	-67.572029113769531
3.839999914169312	-67.633064270019531
3.844000101089478	-67.779548645019531
3.848000049591065	-67.333992004394531
3.851999998092651	-67.102058410644531
3.855999946594238	-67.089851379394531
3.859999895095825	-67.425544738769531
3.864000082015991	-67.303474426269531
3.868000030517578	-66.979988098144531
3.871999979019165	-67.492683410644531
3.875999927520752	-67.694099426269531
3.880000114440918	-67.187507629394531
3.884000062942505	-66.864021301269531
3.888000011444092	-66.973884582519531
3.891999959945679	-66.986091613769531
3.895999908447266	-66.247566223144531
3.900000095367432	-66.278083801269531
3.904000043869019	-66.699226379394531
3.907999992370606	-66.522224426269531
3.911999940872192	-66.375740051269531
3.915999889373779	-66.589363098144531
3.920000076293945	-66.888435363769531
3.924000024795532	-66.656501770019531
3.927999973297119	-65.985115051269531
3.931999921798706	-66.204841613769531
3.936000108718872	-66.363533020019531
3.940000057220459	-65.789802551269531
3.944000005722046	-65.380867004394531
3.947999954223633	-65.789802551269531
3.951999902725220	-66.143806457519531
3.956000089645386	-65.545661926269531
3.960000038146973	-65.386970520019531
3.963999986648560	-65.594490051269531
3.967999935150147	-65.496833801269531
3.971999883651733	-65.240486145019531
3.976000070571899	-65.051277160644531
3.980000019073486	-65.332038879394531
3.983999967575073	-65.509040832519531
3.987999916076660	-64.819343566894531
3.992000102996826	-64.904792785644531
3.996000051498413	-65.490730285644531
4.000000000000000	-65.380867004394531
4.004000186920166	-64.953620910644531
4.007999897003174	-65.118415832519531
4.012000083923340	-65.588386535644531
4.015999794006348	-65.362556457519531
4.019999980926514	-64.843757629394531
4.024000167846680	-64.978034973144531
4.027999877929688	-65.350349426269531
4.032000064849854	-65.087898254394531
4.035999774932861	-64.611824035644531
4.039999961853027	-64.801033020019531
4.044000148773193	-65.045173645019531
4.047999858856201	-64.556892395019531
4.052000045776367	-64.196784973144531
4.056000232696533	-64.477546691894531
4.059999942779541	-64.691169738769531
4.064000129699707	-64.447029113769531
4.067999839782715	-64.215095520019531
4.072000026702881	-64.569099426269531
4.076000213623047	-64.813240051269531
4.079999923706055	-64.324958801269531
4.084000110626221	-63.903812408447266
4.087999820709229	-64.196784973144531
4.092000007629395	-64.227302551269531
4.096000194549561	-63.665775299072266
4.099999904632568	-63.507083892822266
4.104000091552734	-63.873294830322266
4.107999801635742	-64.019783020019531
4.111999988555908	-63.739017486572266
4.116000175476074	-63.787845611572266
4.119999885559082	-64.147956848144531
4.124000072479248	-63.940433502197266
4.127999782562256	-63.262943267822266
4.131999969482422	-62.969974517822266
4.136000156402588	-63.214115142822266
4.139999866485596	-62.957767486572266
4.144000053405762	-62.579349517822266
4.147999763488770	-63.055423736572266
4.151999950408936	-63.391117095947266
4.156000137329102	-63.043216705322266
4.159999847412109	-63.250736236572266
4.164000034332275	-63.604740142822266
4.168000221252441	-63.543704986572266
4.171999931335449	-63.171390533447266
4.176000118255615	-62.957767486572266
4.179999828338623	-63.104251861572266
4.184000015258789	-62.939456939697266
4.188000202178955	-62.493900299072266
4.191999912261963	-62.591556549072266
4.196000099182129	-62.963871002197266
4.199999809265137	-62.805179595947266
4.203999996185303	-62.329105377197266
4.208000183105469	-62.695316314697266
4.211999893188477	-63.012699127197266
4.216000080108643	-62.524417877197266
4.219999790191650	-62.188724517822266
4.223999977111816	-62.274173736572266
4.228000164031982	-62.481693267822266
4.231999874114990	-62.176517486572266
4.236000061035156	-61.761478424072266
4.239999771118164	-62.060550689697266
4.243999958038330	-62.231449127197266
4.248000144958496	-61.859134674072266
4.251999855041504	-61.755374908447266
4.256000041961670	-62.017826080322266
4.260000228881836	-62.213138580322266
4.263999938964844	-61.846927642822266
4.268000125885010	-61.743167877197266
4.271999835968018	-62.011722564697266
4.276000022888184	-61.901859283447266
4.280000209808350	-61.608890533447266
4.283999919891357	-61.407474517822266
4.288000106811523	-61.450199127197266
4.291999816894531	-61.627201080322266
4.296000003814697	-61.065677642822266
4.300000190734863	-61.010746002197266
4.303999900817871	-61.224369049072266
4.308000087738037	-61.029056549072266
4.311999797821045	-60.894779205322266
4.315999984741211	-60.992435455322266
4.320000171661377	-61.230472564697266
4.323999881744385	-61.169437408447266
4.328000068664551	-60.650638580322266
4.331999778747559	-60.662845611572266
4.335999965667725	-60.858158111572266
4.340000152587891	-60.644535064697266
4.343999862670898	-60.418704986572266
4.348000049591065	-60.577396392822266
4.352000236511231	-61.041263580322266
4.355999946594238	-60.803226470947266
4.360000133514404	-60.742191314697266
4.363999843597412	-61.047367095947266
4.368000030517578	-60.955814361572266
4.372000217437744	-60.583499908447266
4.375999927520752	-60.211185455322266
4.380000114440918	-60.162357330322266
4.383999824523926	-60.284427642822266
4.388000011444092	-59.814456939697266
4.392000198364258	-59.771732330322266
4.395999908447266	-60.095218658447266
4.400000095367432	-60.150150299072266
4.403999805450440	-60.015872955322266
4.407999992370606	-60.076908111572266
4.412000179290772	-60.351566314697266
4.415999889373779	-60.089115142822266
4.420000076293945	-59.594730377197266
4.423999786376953	-59.747318267822266
4.427999973297119	-59.783939361572266
4.432000160217285	-59.521488189697266
4.435999870300293	-59.069828033447266
4.440000057220459	-59.161380767822266
4.443999767303467	-59.661869049072266
4.447999954223633	-59.277347564697266
4.452000141143799	-59.088138580322266
4.455999851226807	-59.613040924072266
4.460000038146973	-59.625247955322266
4.464000225067139	-59.313968658447266
4.467999935150147	-59.130863189697266
4.472000122070313	-59.234622955322266
4.475999832153320	-58.923343658447266
4.480000019073486	-58.294681549072266
4.484000205993652	-58.392337799072266
4.487999916076660	-58.679203033447266
4.492000102996826	-58.691410064697266
4.495999813079834	-58.282474517822266
4.500000000000000	-58.172611236572266
4.504000186920166	-58.911136627197266
4.507999897003174	-59.039310455322266
4.512000083923340	-58.520511627197266
4.515999794006348	-58.776859283447266
4.519999980926514	-58.856204986572266
4.524000167846680	-58.697513580322266
4.527999877929688	-58.135990142822266
4.532000064849854	-57.989505767822266
4.535999774932861	-58.349613189697266
4.539999961853027	-58.026126861572266
4.544000148773193	-57.635501861572266
4.547999858856201	-57.928470611572266
4.552000045776367	-58.392337799072266
4.556000232696533	-58.465579986572266
4.559999942779541	-58.081058502197266
4.564000129699707	-58.325199127197266
4.567999839782715	-58.526615142822266
4.572000026702881	-57.855228424072266
4.576000213623047	-57.568363189697266
4.579999923706055	-57.531742095947266
4.584000110626221	-57.641605377197266
4.587999820709229	-57.397464752197266
4.592000007629395	-57.019046783447266
4.596000194549561	-57.427982330322266
4.599999904632568	-57.836917877197266
4.604000091552734	-57.653812408447266
4.607999801635742	-57.611087799072266
4.611999988555908	-57.824710845947266
4.616000175476074	-57.708744049072266
4.619999885559082	-57.092288970947266
4.624000072479248	-56.994632720947266
4.627999782562256	-57.153324127197266
4.631999969482422	-56.872562408447266
4.636000156402588	-56.677249908447266
4.639999866485596	-56.713871002197266
4.644000053405762	-56.988529205322266
4.647999763488770	-57.110599517822266
4.651999950408936	-56.829837799072266
4.656000137329102	-57.495121002197266
4.659999847412109	-57.855228424072266
4.664000034332275	-57.226566314697266
4.668000221252441	-56.793216705322266
4.671999931335449	-56.726078033447266
4.676000118255615	-56.701663970947266
4.679999828338623	-56.286624908447266
4.684000015258789	-55.999759674072266
4.688000202178955	-56.292728424072266
4.691999912261963	-56.231693267822266
4.696000099182129	-55.883792877197266
4.699999809265137	-56.011966705322266
4.703999996185303	-56.555179595947266
4.708000183105469	-56.695560455322266
4.711999893188477	-56.152347564697266
4.716000080108643	-56.201175689697266
4.719999790191650	-56.359867095947266
4.723999977111816	-56.024173736572266
4.728000164031982	-55.761722564697266
4.731999874114990	-55.676273345947266
4.736000061035156	-55.926517486572266
4.739999771118164	-55.761722564697266
4.743999958038330	-55.236820220947266
4.748000144958496	-55.566410064697266
4.751999855041504	-56.103519439697266
4.756000041961670	-55.895999908447266
4.760000228881836	-55.670169830322266
4.763999938964844	-55.920413970947266
4.768000125885010	-56.030277252197266
4.771999835968018	-55.566410064697266
4.776000022888184	-55.236820220947266
4.780000209808350	-55.328372955322266
4.783999919891357	-55.340579986572266
4.788000106811523	-55.065921783447266
4.791999816894531	-54.827884674072266
4.796000003814697	-55.206302642822266
4.800000190734863	-55.621341705322266
4.803999900817871	-55.279544830322266
4.808000087738037	-55.108646392822266
4.811999797821045	-55.358890533447266
4.815999984741211	-55.078128814697266
4.820000171661377	-54.327396392822266
4.823999881744385	-54.229740142822266
4.828000068664551	-54.461673736572266
4.831999778747559	-54.425052642822266
4.835999965667725	-54.193119049072266
4.840000152587891	-54.351810455322266
4.843999862670898	-54.840091705322266
4.848000049591065	-55.010990142822266
4.852000236511231	-54.779056549072266
4.855999946594238	-54.803470611572266
4.860000133514404	-55.065921783447266
4.863999843597412	-54.656986236572266
4.868000030517578	-54.223636627197266
4.872000217437744	-54.351810455322266
4.875999927520752	-54.455570220947266
4.880000114440918	-54.101566314697266
4.883999824523926	-54.071048736572266
4.888000011444092	-54.083255767822266
4.892000198364258	-54.278568267822266
4.895999908447266	-54.180912017822266
4.900000095367432	-53.985599517822266
4.903999805450440	-54.260257720947266
4.907999992370606	-54.290775299072266
4.912000179290772	-53.784183502197266
4.915999889373779	-53.753665924072266
4.920000076293945	-53.906253814697266
4.923999786376953	-53.747562408447266
4.927999973297119	-53.405765533447266
4.932000160217285	-53.424076080322266
4.935999870300293	-53.515628814697266
4.940000057220459	-53.363040924072266
4.943999767303467	-53.271488189697266
4.947999954223633	-53.302005767822266
4.952000141143799	-53.674320220947266
4.955999851226807	-53.497318267822266
4.960000038146973	-53.015140533447266
4.964000225067139	-53.234867095947266
4.967999935150147	-53.283695220947266
4.972000122070313	-52.923587799072266
4.975999832153320	-52.764896392822266
4.980000019073486	-52.709964752197266
4.984000205993652	-52.575687408447266
4.987999916076660	-52.136234283447266
4.992000102996826	-52.026371002197266
4.995999813079834	-52.612308502197266
5.000000000000000	-52.886966705322266
5.004000186920166	-52.563480377197266
5.007999897003174	-52.362064361572266
5.012000083923340	-52.593997955322266
5.015999794006348	-52.685550689697266
5.019999980926514	-52.014163970947266
5.024000167846680	-51.965335845947266
5.027999877929688	-52.154544830322266
5.032000064849854	-52.124027252197266
5.035999774932861	-51.849369049072266
5.039999961853027	-51.879886627197266
5.044000148773193	-52.404788970947266
5.047999858856201	-52.551273345947266
5.052000045776367	-52.014163970947266
5.056000232696533	-51.977542877197266
5.059999942779541	-52.221683502197266
5.064000129699707	-51.861576080322266
5.067999839782715	-51.458744049072266
5.072000026702881	-51.428226470947266
5.076000213623047	-51.666263580322266
5.079999923706055	-51.440433502197266
5.084000110626221	-51.190189361572266
5.087999820709229	-51.434329986572266
5.092000007629395	-51.812747955322266
5.096000194549561	-51.660160064697266
5.099999904632568	-51.257328033447266
5.104000091552734	-51.324466705322266
5.107999801635742	-51.550296783447266
5.111999988555908	-50.836185455322266
5.116000175476074	-50.573734283447266
5.119999885559082	-50.866703033447266
5.124000072479248	-50.817874908447266
5.127999782562256	-50.531009674072266
5.131999969482422	-50.415042877197266
5.136000156402588	-50.695804595947266
5.139999866485596	-50.781253814697266
5.144000053405762	-50.421146392822266
5.147999763488770	-50.445560455322266
5.151999950408936	-50.402835845947266
5.156000137329102	-50.012210845947266
5.159999847412109	-49.603275299072266
5.164000034332275	-49.597171783447266
5.168000221252441	-49.908451080322266
5.171999931335449	-49.572757720947266
5.176000118255615	-49.255374908447266
5.179999828338623	-49.591068267822266
5.184000015258789	-49.694828033447266
5.188000202178955	-49.645999908447266
5.191999912261963	-49.548343658447266
5.196000099182129	-49.786380767822266
5.199999809265137	-50.219730377197266
5.203999996185303	-49.700931549072266
5.208000183105469	-49.414066314697266
5.211999893188477	-49.615482330322266
5.216000080108643	-49.609378814697266
5.219999790191650	-49.182132720947266
5.223999977111816	-48.852542877197266
5.228000164031982	-49.212650299072266
5.231999874114990	-49.194339752197266
5.236000061035156	-48.712162017822266
5.239999771118164	-48.974613189697266
5.243999958038330	-49.371341705322266
5.248000144958496	-49.414066314697266
5.251999855041504	-48.974613189697266
5.256000041961670	-48.663333892822266
5.260000228881836	-48.999027252197266
5.263999938964844	-48.583988189697266
5.268000125885010	-47.912601470947266
5.271999835968018	-48.028568267822266
5.276000022888184	-48.242191314697266
5.280000209808350	-48.089603424072266
5.283999919891357	-47.772220611572266
5.288000106811523	-48.144535064697266
5.291999816894531	-48.516849517822266
5.296000003814697	-48.144535064697266
5.300000190734863	-47.827152252197266
5.303999900817871	-47.753910064697266
5.308000087738037	-47.808841705322266
5.311999797821045	-47.442630767822266
5.315999984741211	-46.795658111572266
5.320000171661377	-47.137454986572266
5.323999881744385	-46.923831939697266
5.328000068664551	-46.203617095947266
5.331999778747559	-46.392826080322266
5.335999965667725	-46.679691314697266
5.340000152587891	-46.783451080322266
5.343999862670898	-46.466068267822266
5.348000049591065	-46.203617095947266
5.352000236511231	-46.350101470947266
5.355999946594238	-46.051029205322266
5.360000133514404	-45.574954986572266
5.363999843597412	-45.416263580322266
5.368000030517578	-45.361331939697266
5.372000217437744	-45.025638580322266
5.375999927520752	-44.366458892822266
5.380000114440918	-44.415287017822266
5.383999824523926	-44.256595611572266
5.388000011444092	-43.566898345947266
5.392000198364258	-43.157962799072266
5.395999908447266	-42.602542877197266
5.400000095367432	-42.132572174072266
5.403999805450440	-41.217044830322266
5.407999992370606	-40.191654205322266
5.412000179290772	-39.709476470947266
5.415999889373779	-38.964847564697266
5.420000076293945	-37.683109283447266
5.423999786376953	-36.798099517822266
5.427999973297119	-36.145023345947266
5.432000160217285	-35.351566314697266
5.435999870300293	-34.039310455322266
5.440000057220459	-33.312992095947266
5.443999767303467	-32.745365142822266
5.447999954223633	-31.561281204223633
5.452000141143799	-30.444337844848633
5.455999851226807	-29.327394485473633
5.460000038146973	-28.497316360473633
5.464000225067139	-27.435304641723633
5.467999935150147	-25.866701126098633
5.472000122070313	-24.957277297973633
5.475999832153320	-24.633790969848633
5.480000019073486	-23.693849563598633
5.484000205993652	-22.802736282348633
5.487999916076660	-22.460939407348633
5.492000102996826	-22.021486282348633
5.495999813079834	-20.666505813598633
5.500000000000000	-19.500734329223633
5.504000186920166	-18.927003860473633
5.507999897003174	-18.200685501098633
5.512000083923340	-17.279054641723633
5.515999794006348	-16.436769485473633
5.519999980926514	-16.149904251098633
5.524000167846680	-16.094972610473633
5.527999877929688	-15.368653297424316
5.532000064849854	-14.996338844299316
5.535999774932861	-15.026856422424316
5.539999961853027	-14.630127906799316
5.544000148773193	-14.807129859924316
5.547999858856201	-13.317872047424316
5.552000045776367	-12.658692359924316
5.556000232696533	-12.084961891174316
5.559999942779541	-11.303711891174316
5.564000129699707	-10.833741188049316
5.567999839782715	-10.784913063049316
5.572000026702881	-10.601807594299316
5.576000213623047	-10.076905250549316
5.579999923706055	-9.844971656799316
5.584000110626221	-10.076905250549316
5.587999820709229	-9.600831031799316
5.592000007629395	-8.996582984924316
5.596000194549561	-9.045411109924316
5.599999904632568	-8.966065406799316
5.604000091552734	-8.361817359924316
5.607999801635742	-7.977295398712158
5.611999988555908	-7.037353992462158
5.616000175476074	2.600097894668579
5.619999885559082	4.150391101837158
5.624000072479248	3.582763910293579
5.627999782562256	2.539062738418579
5.631999969482422	1.654052853584290
5.636000156402588	-0.073242194950581
5.639999866485596	-1.318359494209290
5.644000053405762	-2.435302972793579
5.647999763488770	-2.984619379043579
5.651999950408936	-2.752685785293579
5.656000137329102	-2.874756097793579
5.659999847412109	-3.240967035293579
5.664000034332275	-2.972412347793579
5.668000221252441	-2.789306879043579
5.671999931335449	-3.228760004043579
5.676000118255615	-3.594970941543579
5.679999828338623	-3.149414300918579
5.684000015258789	-2.685547113418579
5.688000202178955	-3.137207269668579
5.691999912261963	-3.466797113418579
5.696000099182129	-2.923584222793579
5.699999809265137	-2.532959222793579
5.703999996185303	-2.746582269668579
5.708000183105469	-2.905273675918579
5.711999893188477	-2.398681879043579
5.716000080108643	-2.398681879043579
5.719999790191650	-2.996826410293579
5.723999977111816	-3.259277582168579
5.728000164031982	-3.051758050918579
5.731999874114990	-3.186035394668579
5.736000061035156	-3.814697504043579
5.739999771118164	-4.089355945587158
5.743999958038330	-3.405761957168579
5.748000144958496	-3.436279535293579
5.751999855041504	-3.936767816543579
5.756000041961670	-3.906250238418579
5.760000228881836	-3.594970941543579
5.763999938964844	-3.826904535293579
5.768000125885010	-4.333496570587158
5.771999835968018	-4.565430164337158
5.776000022888184	-4.528809070587158
5.780000209808350	-4.980469226837158
5.783999919891357	-5.657959461212158
5.788000106811523	-5.627441883087158
5.791999816894531	-5.334473133087158
5.796000003814697	-5.535889148712158
5.800000190734863	-6.103516101837158
5.803999900817871	-5.865478992462158
5.808000087738037	-5.700684070587158
5.811999797821045	-6.262207508087158
5.815999984741211	-6.713867664337158
5.820000171661377	-6.713867664337158
5.823999881744385	-6.921387195587158
5.828000068664551	-7.312012195587158
5.831999778747559	-7.672119617462158
5.835999965667725	-7.354736804962158
5.840000152587891	-7.110596179962158
5.843999862670898	-7.684326648712158
5.848000049591065	-8.026124000549316
5.852000236511231	-7.904053211212158
5.855999946594238	-8.056641578674316
5.860000133514404	-8.587647438049316
5.863999843597412	-8.789063453674316
5.868000030517578	-8.660889625549316
5.872000217437744	-9.234620094299316
5.875999927520752	-9.790040016174316
5.880000114440918	-9.930420875549316
5.883999824523926	-10.028077125549316
5.888000011444092	-10.308838844299316
5.892000198364258	-10.827637672424316
5.895999908447266	-10.900879859924316
5.900000095367432	-10.723877906799316
5.903999805450440	-11.206055641174316
5.907999992370606	-11.541749000549316
5.912000179290772	-11.364747047424316
5.915999889373779	-11.499024391174316
5.920000076293945	-12.011719703674316
5.923999786376953	-12.493897438049316
5.927999973297119	-12.408448219299316
5.932000160217285	-12.811280250549316
5.935999870300293	-13.580323219299316
5.940000057220459	-13.745118141174316
5.943999767303467	-13.500977516174316
5.947999954223633	-13.470459938049316
5.952000141143799	-14.031983375549316
5.955999851226807	-14.263916969299316
5.960000038146973	-13.903809547424316
5.964000225067139	-14.337159156799316
5.967999935150147	-14.978028297424316
5.972000122070313	-15.258790016174316
5.975999832153320	-15.417481422424316
5.980000019073486	-15.771485328674316
5.984000205993652	-16.491701126098633
5.987999916076660	-16.339113235473633
5.992000102996826	-16.033937454223633
5.995999813079834	-16.577150344848633
6.000000000000000	-16.876222610473633
6.004000186920166	-16.815187454223633
6.007999897003174	-16.717531204223633
6.012000083923340	-17.022706985473633
6.015999794006348	-17.718507766723633
6.019999980926514	-17.803956985473633
6.024000167846680	-18.096925735473633
6.027999877929688	-18.664552688598633
6.032000064849854	-19.067384719848633
6.035999774932861	-19.134523391723633
6.039999961853027	-18.994142532348633
6.044000148773193	-19.598390579223633
6.047999858856201	-19.989015579223633
6.052000045776367	-19.775392532348633
6.056000232696533	-20.129396438598633
6.059999942779541	-20.562746047973633
6.064000129699707	-20.880128860473633
6.067999839782715	-21.020509719848633
6.072000026702881	-21.264650344848633
6.076000213623047	-21.929933547973633
6.079999923706055	-21.978761672973633
6.084000110626221	-21.929933547973633
6.087999820709229	-22.210695266723633
6.092000007629395	-22.662355422973633
6.096000194549561	-23.022462844848633
6.099999904632568	-22.692873001098633
6.104000091552734	-22.943117141723633
6.107999801635742	-23.681642532348633
6.111999988555908	-23.425294876098633
6.116000175476074	-23.547365188598633
6.119999885559082	-24.206544876098633
6.124000072479248	-24.664308547973633
6.127999782562256	-24.621583938598633
6.131999969482422	-24.829103469848633
6.136000156402588	-25.390626907348633
6.139999866485596	-25.506593704223633
6.144000053405762	-25.366212844848633
6.147999763488770	-25.549318313598633
6.151999950408936	-25.854494094848633
6.156000137329102	-26.300050735473633
6.159999847412109	-26.013185501098633
6.164000034332275	-26.177980422973633
6.168000221252441	-27.172853469848633
6.171999931335449	-27.270509719848633
6.176000118255615	-27.221681594848633
6.179999828338623	-27.520753860473633
6.184000015258789	-27.880861282348633
6.188000202178955	-27.917482376098633
6.191999912261963	-27.569581985473633
6.196000099182129	-27.777101516723633
6.199999809265137	-28.271486282348633
6.203999996185303	-28.289796829223633
6.208000183105469	-28.460695266723633
6.211999893188477	-28.991701126098633
6.216000080108643	-29.895021438598633
6.219999790191650	-30.023195266723633
6.223999977111816	-29.895021438598633
6.228000164031982	-30.676271438598633
6.231999874114990	-31.011964797973633
6.236000061035156	-30.615236282348633
6.239999771118164	-30.627443313598633
6.243999958038330	-30.969240188598633
6.248000144958496	-31.390382766723633
6.251999855041504	-31.188966751098633
6.256000041961670	-31.323244094848633
6.260000228881836	-31.945802688598633
6.263999938964844	-32.385257720947266
6.268000125885010	-32.379154205322266
6.271999835968018	-32.647708892822266
6.276000022888184	-33.142093658447266
6.280000209808350	-33.312992095947266
6.283999919891357	-32.928470611572266
6.288000106811523	-33.117679595947266
6.291999816894531	-33.593753814697266
6.296000003814697	-33.789066314697266
6.300000190734863	-33.660892486572266
6.303999900817871	-33.807376861572266
6.308000087738037	-34.515384674072266
6.311999797821045	-34.625247955322266
6.315999984741211	-34.564212799072266
6.320000171661377	-35.052494049072266
6.323999881744385	-35.485843658447266
6.328000068664551	-35.455326080322266
6.331999778747559	-35.534671783447266
6.335999965667725	-35.784915924072266
6.340000152587891	-36.138919830322266
6.343999862670898	-36.022953033447266
6.348000049591065	-35.943607330322266
6.352000236511231	-36.022953033447266
6.355999946594238	-36.206058502197266
6.360000133514404	-36.273197174072266
6.363999843597412	-36.407474517822266
6.368000030517578	-37.072757720947266
6.372000217437744	-37.506107330322266
6.375999927520752	-37.396244049072266
6.380000114440918	-37.921146392822266
6.383999824523926	-38.372806549072266
6.388000011444092	-38.171390533447266
6.392000198364258	-38.079837799072266
6.395999908447266	-38.208011627197266
6.400000095367432	-38.391117095947266
6.403999805450440	-38.476566314697266
6.407999992370606	-38.476566314697266
6.412000179290772	-38.970951080322266
6.415999889373779	-39.550785064697266
6.420000076293945	-39.569095611572266
6.423999786376953	-39.514163970947266
6.427999973297119	-39.965824127197266
6.432000160217285	-40.258792877197266
6.435999870300293	-39.697269439697266
6.440000057220459	-39.617923736572266
6.443999767303467	-40.155033111572266
6.447999954223633	-40.209964752197266
6.452000141143799	-40.020755767822266
6.455999851226807	-40.362552642822266
6.460000038146973	-40.966800689697266
6.464000225067139	-41.369632720947266
6.467999935150147	-41.247562408447266
6.472000122070313	-41.400150299072266
6.475999832153320	-41.766361236572266
6.480000019073486	-41.729740142822266
6.484000205993652	-41.326908111572266
6.487999916076660	-41.455081939697266
6.492000102996826	-42.010501861572266
6.495999813079834	-41.992191314697266
6.500000000000000	-41.668704986572266
6.504000186920166	-42.169193267822266
6.507999897003174	-42.797855377197266
6.512000083923340	-42.828372955322266
6.515999794006348	-42.767337799072266
6.519999980926514	-43.060306549072266
6.524000167846680	-43.463138580322266
6.527999877929688	-42.889408111572266
6.532000064849854	-42.443851470947266
6.535999774932861	-42.938236236572266
6.539999961853027	-43.328861236572266
6.544000148773193	-43.060306549072266
6.547999858856201	-43.170169830322266
6.552000045776367	-43.756107330322266
6.556000232696533	-44.140628814697266
6.559999942779541	-44.085697174072266
6.564000129699707	-44.195560455322266
6.567999839782715	-44.744876861572266
6.572000026702881	-45.007328033447266
6.576000213623047	-44.763187408447266
6.579999923706055	-44.781497955322266
6.584000110626221	-45.275882720947266
6.587999820709229	-45.135501861572266
6.592000007629395	-44.720462799072266
6.596000194549561	-45.025638580322266
6.599999904632568	-45.410160064697266
6.604000091552734	-45.324710845947266
6.607999801635742	-45.416263580322266
6.611999988555908	-45.745853424072266
6.616000175476074	-46.014408111572266
6.619999885559082	-46.173099517822266
6.624000072479248	-46.032718658447266
6.627999782562256	-46.289066314697266
6.631999969482422	-46.484378814697266
6.636000156402588	-46.130374908447266
6.639999866485596	-45.825199127197266
6.644000053405762	-46.130374908447266
6.647999763488770	-46.594242095947266
6.651999950408936	-46.276859283447266
6.656000137329102	-46.490482330322266
6.659999847412109	-47.198490142822266
6.664000034332275	-47.271732330322266
6.668000221252441	-47.186283111572266
6.671999931335449	-47.320560455322266
6.676000118255615	-47.418216705322266
6.679999828338623	-47.369388580322266
6.684000015258789	-46.923831939697266
6.688000202178955	-46.984867095947266
6.691999912261963	-47.576908111572266
6.696000099182129	-47.906497955322266
6.699999809265137	-48.022464752197266
6.703999996185303	-47.967533111572266
6.708000183105469	-48.419193267822266
6.711999893188477	-48.474124908447266
6.716000080108643	-48.120121002197266
6.719999790191650	-48.236087799072266
6.723999977111816	-48.413089752197266
6.728000164031982	-48.101810455322266
6.731999874114990	-47.625736236572266
6.736000061035156	-47.882083892822266
6.739999771118164	-48.663333892822266
6.743999958038330	-48.455814361572266
6.748000144958496	-48.510746002197266
6.751999855041504	-49.029544830322266
6.756000041961670	-49.145511627197266
6.760000228881836	-49.157718658447266
6.763999938964844	-48.999027252197266
6.768000125885010	-49.255374908447266
6.771999835968018	-49.511722564697266
6.776000022888184	-49.084476470947266
6.780000209808350	-49.066165924072266
6.783999919891357	-49.432376861572266
6.788000106811523	-49.786380767822266
6.791999816894531	-49.572757720947266
6.796000003814697	-49.493412017822266
6.800000190734863	-50.177005767822266
6.803999900817871	-50.219730377197266
6.808000087738037	-49.902347564697266
6.811999797821045	-50.207523345947266
6.815999984741211	-50.445560455322266
6.820000171661377	-50.518802642822266
6.823999881744385	-50.384525299072266
6.828000068664551	-50.445560455322266
6.831999778747559	-50.775150299072266
6.835999965667725	-50.469974517822266
6.840000152587891	-50.421146392822266
6.843999862670898	-50.604251861572266
6.848000049591065	-51.013187408447266
6.852000236511231	-51.007083892822266
6.855999946594238	-50.726322174072266
6.860000133514404	-50.964359283447266
6.863999843597412	-51.031497955322266
6.868000030517578	-50.756839752197266
6.872000217437744	-51.013187408447266
6.875999927520752	-51.104740142822266
6.880000114440918	-51.177982330322266
6.883999824523926	-51.000980377197266
6.888000011444092	-50.982669830322266
6.892000198364258	-51.593021392822266
6.895999908447266	-51.690677642822266
6.900000095367432	-51.574710845947266
6.903999805450440	-51.977542877197266
6.907999992370606	-52.459720611572266
6.912000179290772	-52.435306549072266
6.915999889373779	-52.160648345947266
6.920000076293945	-52.325443267822266
6.923999786376953	-52.398685455322266
6.927999973297119	-52.026371002197266
6.932000160217285	-51.855472564697266
6.935999870300293	-52.032474517822266
6.940000057220459	-52.545169830322266
6.943999767303467	-52.465824127197266
6.947999954223633	-52.191165924072266
6.952000141143799	-52.893070220947266
6.955999851226807	-53.198246002197266
6.960000038146973	-52.734378814697266
6.964000225067139	-52.728275299072266
6.967999935150147	-53.063968658447266
6.972000122070313	-53.070072174072266
6.975999832153320	-52.514652252197266
6.980000019073486	-52.563480377197266
6.984000205993652	-53.027347564697266
6.987999916076660	-53.045658111572266
6.992000102996826	-52.880863189697266
6.995999813079834	-52.972415924072266
7.000000000000000	-53.393558502197266
7.004000186920166	-53.686527252197266
7.007999897003174	-53.173831939697266
7.012000083923340	-53.216556549072266
7.015999794006348	-53.765872955322266
7.019999980926514	-53.533939361572266
7.024000167846680	-53.216556549072266
7.027999877929688	-53.448490142822266
7.032000064849854	-53.594974517822266
7.035999774932861	-53.015140533447266
7.039999961853027	-52.746585845947266
7.044000148773193	-53.253177642822266
7.047999858856201	-53.643802642822266
7.052000045776367	-53.466800689697266
7.056000232696533	-53.497318267822266
7.059999942779541	-53.826908111572266
7.064000129699707	-54.217533111572266
7.067999839782715	-53.985599517822266
7.072000026702881	-53.979496002197266
7.076000213623047	-54.376224517822266
7.079999923706055	-54.193119049072266
7.084000110626221	-53.857425689697266
7.087999820709229	-53.894046783447266
7.092000007629395	-54.095462799072266
7.096000194549561	-54.351810455322266
7.099999904632568	-54.217533111572266
7.104000091552734	-54.571537017822266
7.107999801635742	-55.133060455322266
7.111999988555908	-54.937747955322266
7.116000175476074	-54.730228424072266
7.119999885559082	-54.803470611572266
7.124000072479248	-54.876712799072266
7.127999782562256	-54.571537017822266
7.131999969482422	-54.278568267822266
7.136000156402588	-54.656986236572266
7.139999866485596	-54.852298736572266
7.144000053405762	-54.754642486572266
7.147999763488770	-54.901126861572266
7.151999950408936	-55.340579986572266
7.156000137329102	-55.749515533447266
7.159999847412109	-55.450443267822266
7.164000034332275	-55.175785064697266
7.168000221252441	-55.389408111572266
7.171999931335449	-55.322269439697266
7.176000118255615	-54.833988189697266
7.179999828338623	-54.797367095947266
7.184000015258789	-55.255130767822266
7.188000202178955	-55.377201080322266
7.191999912261963	-55.084232330322266
7.196000099182129	-55.401615142822266
7.199999809265137	-55.865482330322266
7.203999996185303	-55.908206939697266
7.208000183105469	-55.407718658447266
7.211999893188477	-55.328372955322266
7.216000080108643	-55.847171783447266
7.219999790191650	-55.706790924072266
7.223999977111816	-55.249027252197266
7.228000164031982	-55.468753814697266
7.231999874114990	-55.871585845947266
7.236000061035156	-55.926517486572266
7.239999771118164	-55.822757720947266
7.243999958038330	-56.085208892822266
7.248000144958496	-56.677249908447266
7.251999855041504	-56.463626861572266
7.256000041961670	-56.085208892822266
7.260000228881836	-56.286624908447266
7.263999938964844	-56.646732330322266
7.268000125885010	-56.439212799072266
7.271999835968018	-56.085208892822266
7.276000022888184	-56.292728424072266
7.280000209808350	-56.555179595947266
7.283999919891357	-56.304935455322266
7.288000106811523	-56.121829986572266
7.291999816894531	-56.561283111572266
7.296000003814697	-56.842044830322266
7.300000190734863	-56.774906158447266
7.303999900817871	-56.756595611572266
7.308000087738037	-57.012943267822266
7.311999797821045	-57.183841705322266
7.315999984741211	-56.689456939697266
7.320000171661377	-56.433109283447266
7.323999881744385	-56.860355377197266
7.328000068664551	-56.677249908447266
7.331999778747559	-56.158451080322266
7.335999965667725	-56.445316314697266
7.340000152587891	-56.817630767822266
7.343999862670898	-56.713871002197266
7.348000049591065	-56.719974517822266
7.352000236511231	-57.104496002197266
7.355999946594238	-57.348636627197266
7.360000133514404	-57.257083892822266
7.363999843597412	-57.086185455322266
7.368000030517578	-56.970218658447266
7.372000217437744	-56.774906158447266
7.375999927520752	-56.225589752197266
7.380000114440918	-56.280521392822266
7.383999824523926	-56.842044830322266
7.388000011444092	-56.890872955322266
7.392000198364258	-56.671146392822266
7.395999908447266	-57.110599517822266
7.400000095367432	-57.647708892822266
7.403999805450440	-57.775882720947266
7.407999992370606	-57.397464752197266
7.412000179290772	-57.421878814697266
7.415999889373779	-57.598880767822266
7.420000076293945	-57.275394439697266
7.423999786376953	-57.025150299072266
7.427999973297119	-57.031253814697266
7.432000160217285	-57.507328033447266
7.435999870300293	-57.470706939697266
7.440000057220459	-57.202152252197266
7.443999767303467	-57.733158111572266
7.447999954223633	-58.142093658447266
7.452000141143799	-57.897953033447266
7.455999851226807	-57.672122955322266
7.460000038146973	-57.751468658447266
7.464000225067139	-58.026126861572266
7.467999935150147	-57.623294830322266
7.472000122070313	-57.232669830322266
7.475999832153320	-57.623294830322266
7.480000019073486	-57.910160064697266
7.484000205993652	-57.757572174072266
7.487999916076660	-57.666019439697266
7.492000102996826	-58.245853424072266
7.495999813079834	-58.520511627197266
7.500000000000000	-57.934574127197266
7.504000186920166	-58.032230377197266
7.507999897003174	-58.099369049072266
7.512000083923340	-58.026126861572266
7.515999794006348	-57.745365142822266
7.519999980926514	-57.489017486572266
7.524000167846680	-57.904056549072266
7.527999877929688	-57.885746002197266
7.532000064849854	-57.373050689697266
7.535999774932861	-57.739261627197266
7.539999961853027	-58.142093658447266
7.544000148773193	-58.099369049072266
7.547999858856201	-57.635501861572266
7.552000045776367	-57.653812408447266
7.556000232696533	-58.178714752197266
7.559999942779541	-57.720951080322266
7.564000129699707	-57.397464752197266
7.567999839782715	-57.684329986572266
7.572000026702881	-57.702640533447266
7.576000213623047	-57.525638580322266
7.579999923706055	-57.568363189697266
7.584000110626221	-58.044437408447266
7.587999820709229	-58.300785064697266
7.592000007629395	-58.044437408447266
7.596000194549561	-58.331302642822266
7.599999904632568	-58.630374908447266
7.604000091552734	-58.648685455322266
7.607999801635742	-58.227542877197266
7.611999988555908	-58.050540924072266
7.616000175476074	-58.282474517822266
7.619999885559082	-58.032230377197266
7.624000072479248	-57.641605377197266
7.627999782562256	-58.032230377197266
7.631999969482422	-58.489994049072266
7.636000156402588	-58.551029205322266
7.639999866485596	-58.282474517822266
7.644000053405762	-58.721927642822266
7.647999763488770	-59.161380767822266
7.651999950408936	-58.526615142822266
7.656000137329102	-58.325199127197266
7.659999847412109	-58.636478424072266
7.664000034332275	-58.447269439697266
7.668000221252441	-58.135990142822266
7.671999931335449	-58.032230377197266
7.676000118255615	-58.349613189697266
7.679999828338623	-58.660892486572266
7.684000015258789	-58.587650299072266
7.688000202178955	-58.764652252197266
7.691999912261963	-59.167484283447266
7.696000099182129	-59.454349517822266
7.699999809265137	-58.947757720947266
7.703999996185303	-58.752445220947266
7.708000183105469	-59.136966705322266
7.711999893188477	-59.051517486572266
7.716000080108643	-59.020999908447266
7.719999790191650	-59.326175689697266
7.723999977111816	-59.381107330322266
7.728000164031982	-59.588626861572266
7.731999874114990	-59.118656158447266
7.736000061035156	-58.905033111572266
7.739999771118164	-59.417728424072266
7.743999958038330	-59.240726470947266
7.748000144958496	-58.728031158447266
7.751999855041504	-58.666996002197266
7.756000041961670	-59.045413970947266
7.760000228881836	-59.014896392822266
7.763999938964844	-58.599857330322266
7.768000125885010	-58.776859283447266
7.771999835968018	-59.246829986572266
7.776000022888184	-59.167484283447266
7.780000209808350	-59.027103424072266
7.783999919891357	-59.106449127197266
7.788000106811523	-59.625247955322266
7.791999816894531	-59.533695220947266
7.796000003814697	-59.204105377197266
7.800000190734863	-59.582523345947266
7.803999900817871	-59.667972564697266
7.808000087738037	-59.167484283447266
7.811999797821045	-58.966068267822266
7.815999984741211	-59.136966705322266
7.820000171661377	-59.265140533447266
7.823999881744385	-59.008792877197266
7.828000068664551	-59.088138580322266
7.831999778747559	-59.454349517822266
7.835999965667725	-59.533695220947266
7.840000152587891	-59.399417877197266
7.843999862670898	-59.381107330322266
7.848000049591065	-59.808353424072266
7.852000236511231	-59.783939361572266
7.855999946594238	-59.075931549072266
7.860000133514404	-59.246829986572266
7.863999843597412	-59.478763580322266
7.868000030517578	-59.020999908447266
7.872000217437744	-58.953861236572266
7.875999927520752	-59.356693267822266
7.880000114440918	-59.729007720947266
7.883999824523926	-59.338382720947266
7.888000011444092	-59.216312408447266
7.892000198364258	-59.698490142822266
7.895999908447266	-59.716800689697266
7.900000095367432	-59.399417877197266
7.903999805450440	-59.167484283447266
7.907999992370606	-59.326175689697266
7.912000179290772	-59.533695220947266
7.915999889373779	-59.033206939697266
7.920000076293945	-59.191898345947266
7.923999786376953	-59.735111236572266
7.927999973297119	-59.820560455322266
7.932000160217285	-59.722904205322266
7.935999870300293	-59.826663970947266
7.940000057220459	-60.302738189697266
7.943999767303467	-60.211185455322266
7.947999954223633	-59.631351470947266
7.952000141143799	-59.722904205322266
7.955999851226807	-59.991458892822266
7.960000038146973	-59.765628814697266
7.964000225067139	-59.381107330322266
7.967999935150147	-59.582523345947266
7.972000122070313	-60.015872955322266
7.975999832153320	-59.820560455322266
7.980000019073486	-59.692386627197266
7.984000205993652	-59.979251861572266
7.987999916076660	-60.192874908447266
7.992000102996826	-60.058597564697266
7.995999813079834	-59.729007720947266
[truncated: 3,001 more rows]
