# Supplementary material for: Small Size of Recorded Neuronal Structures Confines the Accuracy in Direct Axonal Voltage Measurements
Source: eNeuro. 2021 Aug 2;8(4):ENEURO.0059-21.2021. doi: 10.1523/ENEURO.0059-21.2021 (PMC8342265; doi:10.1523/ENEURO.0059-21.2021)
Supplement: Extended Data 1 — NEURON codes producing data shown in Figures 2, 5, 8. Download Extended Data 1, ZIP file. [file enu-eN-NWR-0059-21-s01.zip › realistic amplifier model/3_real experiment reconstruction/AP_generator/real data/6o5_8.dat]

0.000000000000000	-83.813484191894531
0.004000000189990	-84.234626770019531
0.008000000379980	-83.953865051269531
0.012000000104308	-83.776863098144531
0.016000000759959	-83.935554504394531
0.019999999552965	-84.021003723144531
0.024000000208616	-83.764656066894531
0.028000000864267	-83.581550598144531
0.032000001519918	-83.575447082519531
0.035999998450279	-83.538825988769531
0.039999999105930	-83.496101379394531
0.043999999761581	-83.703620910644531
0.048000000417233	-83.789070129394531
0.052000001072884	-84.136970520019531
0.056000001728535	-83.959968566894531
0.059999998658895	-83.776863098144531
0.064000003039837	-84.191902160644531
0.068000003695488	-84.063728332519531
0.071999996900558	-83.660896301269531
0.075999997556210	-83.721931457519531
0.079999998211861	-83.966072082519531
0.083999998867512	-84.051521301269531
0.087999999523163	-83.911140441894531
0.092000000178814	-84.198005676269531
0.096000000834465	-84.515388488769531
0.100000001490116	-84.399421691894531
0.104000002145767	-84.191902160644531
0.108000002801418	-84.021003723144531
0.112000003457069	-84.301765441894531
0.115999996662140	-83.941658020019531
0.119999997317791	-83.258064270019531
0.123999997973442	-83.740242004394531
0.128000006079674	-84.094245910644531
0.131999999284744	-83.752449035644531
0.136000007390976	-83.892829895019531
0.140000000596046	-84.295661926269531
0.143999993801117	-84.692390441894531
0.148000001907349	-84.362800598144531
0.151999995112419	-84.045417785644531
0.156000003218651	-84.204109191894531
0.159999996423721	-84.179695129394531
0.164000004529953	-83.666999816894531
0.167999997735024	-83.569343566894531
0.172000005841255	-84.136970520019531
0.175999999046326	-84.338386535644531
0.180000007152557	-83.660896301269531
0.184000000357628	-83.819587707519531
0.187999993562698	-84.265144348144531
0.192000001668930	-84.234626770019531
0.195999994874001	-83.923347473144531
0.200000002980232	-83.575447082519531
0.203999996185303	-83.709724426269531
0.208000004291534	-83.660896301269531
0.211999997496605	-83.221443176269531
0.216000005602837	-83.355720520019531
0.219999998807907	-83.819587707519531
0.224000006914139	-83.703620910644531
0.228000000119209	-83.471687316894531
0.231999993324280	-83.764656066894531
0.236000001430511	-84.252937316894531
0.239999994635582	-83.923347473144531
0.244000002741814	-83.905036926269531
0.247999995946884	-84.240730285644531
0.252000004053116	-84.234626770019531
0.256000012159348	-83.966072082519531
0.259999990463257	-83.782966613769531
0.263999998569489	-83.984382629394531
0.268000006675720	-84.124763488769531
0.272000014781952	-83.551033020019531
0.275999993085861	-83.666999816894531
0.280000001192093	-84.179695129394531
0.284000009298325	-84.222419738769531
0.287999987602234	-84.179695129394531
0.291999995708466	-84.289558410644531
0.296000003814697	-84.631355285644531
0.300000011920929	-84.478767395019531
0.303999990224838	-84.063728332519531
0.307999998331070	-84.320075988769531
0.312000006437302	-84.289558410644531
0.316000014543533	-83.831794738769531
0.319999992847443	-83.520515441894531
0.324000000953674	-83.709724426269531
0.328000009059906	-84.185798645019531
0.331999987363815	-84.014900207519531
0.335999995470047	-83.984382629394531
0.340000003576279	-84.576423645019531
0.344000011682510	-84.753425598144531
0.347999989986420	-84.387214660644531
0.351999998092651	-84.143074035644531
0.356000006198883	-84.234626770019531
0.360000014305115	-84.185798645019531
0.363999992609024	-83.551033020019531
0.368000000715256	-83.728034973144531
0.372000008821487	-84.161384582519531
0.375999987125397	-84.564216613769531
0.379999995231628	-84.576423645019531
0.384000003337860	-84.692390441894531
0.388000011444092	-85.235603332519531
0.391999989748001	-85.015876770019531
0.395999997854233	-84.460456848144531
0.400000005960464	-84.417732238769531
0.404000014066696	-84.069831848144531
0.407999992370605	-83.789070129394531
0.412000000476837	-83.520515441894531
0.416000008583069	-83.355720520019531
0.419999986886978	-83.837898254394531
0.423999994993210	-83.825691223144531
0.428000003099442	-83.728034973144531
0.432000011205673	-84.100349426269531
0.435999989509583	-84.411628723144531
0.439999997615814	-84.204109191894531
0.444000005722046	-83.959968566894531
0.448000013828278	-84.338386535644531
0.451999992132187	-84.259040832519531
0.456000000238419	-83.770759582519531
0.460000008344650	-83.892829895019531
0.463999986648560	-84.008796691894531
0.467999994754791	-84.075935363769531
0.472000002861023	-84.002693176269531
0.476000010967255	-83.905036926269531
0.479999989271164	-84.295661926269531
0.483999997377396	-84.381111145019531
0.488000005483627	-84.130867004394531
0.492000013589859	-84.185798645019531
0.495999991893768	-84.405525207519531
0.500000000000000	-84.271247863769531
0.504000008106232	-83.892829895019531
0.508000016212463	-84.130867004394531
0.512000024318695	-84.143074035644531
0.515999972820282	-83.630378723144531
0.519999980926514	-83.685310363769531
0.523999989032745	-83.966072082519531
0.527999997138977	-84.118659973144531
0.532000005245209	-84.240730285644531
0.536000013351440	-84.222419738769531
0.540000021457672	-84.289558410644531
0.544000029563904	-84.191902160644531
0.547999978065491	-83.782966613769531
0.551999986171722	-83.612068176269531
0.555999994277954	-83.770759582519531
0.560000002384186	-83.715827941894531
0.564000010490417	-83.312995910644531
0.568000018596649	-83.428962707519531
0.572000026702881	-83.972175598144531
0.575999975204468	-84.106452941894531
0.579999983310699	-84.021003723144531
0.583999991416931	-84.228523254394531
0.587999999523163	-84.674079895019531
0.592000007629395	-84.594734191894531
0.596000015735626	-84.112556457519531
0.600000023841858	-84.069831848144531
0.603999972343445	-84.246833801269531
0.607999980449677	-83.941658020019531
0.611999988555908	-83.514411926269531
0.615999996662140	-83.764656066894531
0.620000004768372	-84.313972473144531
0.624000012874603	-84.204109191894531
0.628000020980835	-84.027107238769531
0.632000029087067	-84.338386535644531
0.635999977588654	-84.735115051269531
0.639999985694885	-84.307868957519531
0.643999993801117	-83.856208801269531
0.648000001907349	-84.155281066894531
0.652000010013580	-84.240730285644531
0.656000018119812	-83.685310363769531
0.660000026226044	-83.557136535644531
0.663999974727631	-84.167488098144531
0.667999982833862	-84.375007629394531
0.671999990940094	-83.996589660644531
0.675999999046326	-83.972175598144531
0.680000007152557	-84.216316223144531
0.684000015258789	-84.405525207519531
0.688000023365021	-84.002693176269531
0.691999971866608	-83.636482238769531
0.695999979972839	-84.075935363769531
0.699999988079071	-84.088142395019531
0.703999996185303	-83.441169738769531
0.708000004291534	-83.624275207519531
0.712000012397766	-84.039314270019531
0.716000020503998	-83.673103332519531
0.720000028610229	-83.038337707519531
0.723999977111816	-83.337409973144531
0.727999985218048	-83.880622863769531
0.731999993324280	-83.770759582519531
0.736000001430511	-83.636482238769531
0.740000009536743	-83.807380676269531
0.744000017642975	-84.198005676269531
0.748000025749207	-84.021003723144531
0.751999974250793	-83.544929504394531
0.755999982357025	-83.880622863769531
0.759999990463257	-84.252937316894531
0.763999998569489	-83.648689270019531
0.768000006675720	-83.648689270019531
0.772000014781952	-84.118659973144531
0.776000022888184	-84.289558410644531
0.779999971389771	-84.014900207519531
0.783999979496002	-84.124763488769531
0.787999987602234	-84.582527160644531
0.791999995708466	-84.405525207519531
0.796000003814697	-83.880622863769531
0.800000011920929	-83.831794738769531
0.804000020027161	-84.033210754394531
0.808000028133392	-83.917243957519531
0.811999976634979	-83.483894348144531
0.815999984741211	-83.758552551269531
0.819999992847443	-84.393318176269531
0.824000000953674	-84.167488098144531
0.828000009059906	-84.014900207519531
0.832000017166138	-84.356697082519531
0.836000025272369	-84.606941223144531
0.839999973773956	-84.185798645019531
0.843999981880188	-83.703620910644531
0.847999989986420	-83.929450988769531
0.851999998092651	-83.990486145019531
0.856000006198883	-83.471687316894531
0.860000014305115	-83.508308410644531
0.864000022411346	-84.063728332519531
0.867999970912933	-84.332283020019531
0.871999979019165	-83.990486145019531
0.875999987125397	-84.033210754394531
0.879999995231628	-84.381111145019531
0.884000003337860	-83.941658020019531
0.888000011444092	-83.355720520019531
0.892000019550323	-83.453376770019531
0.896000027656555	-83.666999816894531
0.899999976158142	-83.776863098144531
0.903999984264374	-83.306892395019531
0.907999992370605	-83.441169738769531
0.912000000476837	-84.057624816894531
0.916000008583069	-83.947761535644531
0.920000016689301	-83.770759582519531
0.924000024795532	-84.075935363769531
0.927999973297119	-84.338386535644531
0.931999981403351	-84.008796691894531
0.935999989509583	-83.551033020019531
0.939999997615814	-83.789070129394531
0.944000005722046	-83.898933410644531
0.948000013828278	-83.599861145019531
0.952000021934509	-83.551033020019531
0.955999970436096	-83.605964660644531
0.959999978542328	-83.959968566894531
0.963999986648560	-83.801277160644531
0.967999994754791	-83.551033020019531
0.972000002861023	-83.972175598144531
0.976000010967255	-84.051521301269531
0.980000019073486	-83.825691223144531
0.984000027179718	-83.898933410644531
0.987999975681305	-84.021003723144531
0.991999983787537	-83.972175598144531
0.995999991893768	-83.557136535644531
1.000000000000000	-83.648689270019531
1.003999948501587	-83.935554504394531
1.008000016212463	-83.789070129394531
1.011999964714050	-83.660896301269531
1.016000032424927	-83.813484191894531
1.019999980926514	-84.301765441894531
1.024000048637390	-84.307868957519531
1.027999997138977	-83.935554504394531
1.031999945640564	-84.387214660644531
1.036000013351440	-84.460456848144531
1.039999961853027	-84.075935363769531
1.044000029563904	-83.966072082519531
1.047999978065491	-83.911140441894531
1.052000045776367	-83.947761535644531
1.055999994277954	-83.386238098144531
1.059999942779541	-83.099372863769531
1.064000010490418	-83.825691223144531
1.067999958992004	-84.124763488769531
1.072000026702881	-83.837898254394531
1.075999975204468	-83.801277160644531
1.080000042915344	-84.265144348144531
1.083999991416931	-84.320075988769531
1.088000059127808	-83.563240051269531
1.092000007629395	-83.764656066894531
1.095999956130981	-84.021003723144531
1.100000023841858	-83.807380676269531
1.103999972343445	-83.654792785644531
1.108000040054321	-83.648689270019531
1.111999988555908	-84.100349426269531
1.116000056266785	-84.271247863769531
1.120000004768372	-83.911140441894531
1.123999953269959	-84.088142395019531
1.128000020980835	-84.344490051269531
1.131999969482422	-84.082038879394531
1.136000037193298	-83.544929504394531
1.139999985694885	-83.624275207519531
1.144000053405762	-84.063728332519531
1.148000001907349	-83.489997863769531
1.151999950408936	-83.300788879394531
1.156000018119812	-83.752449035644531
1.159999966621399	-83.862312316894531
1.164000034332275	-83.929450988769531
1.167999982833862	-83.660896301269531
1.172000050544739	-83.868415832519531
1.175999999046326	-84.240730285644531
1.179999947547913	-83.862312316894531
1.184000015258789	-83.709724426269531
1.187999963760376	-83.807380676269531
1.192000031471252	-83.789070129394531
1.195999979972839	-83.551033020019531
1.200000047683716	-83.251960754394531
1.203999996185303	-83.740242004394531
1.207999944686890	-83.795173645019531
1.212000012397766	-83.398445129394531
1.215999960899353	-83.520515441894531
1.220000028610230	-83.789070129394531
1.223999977111816	-83.648689270019531
1.228000044822693	-83.093269348144531
1.231999993324280	-83.306892395019531
1.235999941825867	-83.697517395019531
1.240000009536743	-83.245857238769531
1.243999958038330	-82.946784973144531
1.248000025749207	-83.117683410644531
1.251999974250794	-83.392341613769531
1.256000041961670	-83.325202941894531
1.259999990463257	-83.264167785644531
1.264000058174133	-83.789070129394531
1.268000006675720	-84.124763488769531
1.271999955177307	-83.941658020019531
1.276000022888184	-83.959968566894531
1.279999971389771	-84.106452941894531
1.284000039100647	-84.307868957519531
1.287999987602234	-83.709724426269531
1.292000055313110	-83.349617004394531
1.296000003814697	-83.795173645019531
1.299999952316284	-83.599861145019531
1.304000020027161	-83.135993957519531
1.307999968528748	-83.471687316894531
1.312000036239624	-83.892829895019531
1.315999984741211	-83.966072082519531
1.320000052452087	-83.868415832519531
1.324000000953674	-84.014900207519531
1.327999949455261	-84.204109191894531
1.332000017166138	-83.844001770019531
1.335999965667725	-83.398445129394531
1.340000033378601	-83.502204895019531
1.343999981880188	-83.837898254394531
1.348000049591065	-83.483894348144531
1.351999998092651	-83.148200988769531
1.355999946594238	-83.563240051269531
1.360000014305115	-84.100349426269531
1.363999962806702	-83.917243957519531
1.368000030517578	-83.795173645019531
1.371999979019165	-84.088142395019531
1.376000046730042	-84.338386535644531
1.379999995231628	-83.892829895019531
1.383999943733215	-83.551033020019531
1.388000011444092	-83.758552551269531
1.391999959945679	-83.740242004394531
1.396000027656555	-83.258064270019531
1.399999976158142	-83.428962707519531
1.404000043869019	-83.898933410644531
1.407999992370606	-83.862312316894531
1.411999940872192	-83.355720520019531
1.416000008583069	-83.392341613769531
1.419999957084656	-84.179695129394531
1.424000024795532	-84.552009582519531
1.427999973297119	-83.984382629394531
1.432000041007996	-83.801277160644531
1.435999989509583	-84.204109191894531
1.440000057220459	-84.143074035644531
1.444000005722046	-83.544929504394531
1.447999954223633	-83.679206848144531
1.452000021934509	-84.179695129394531
1.455999970436096	-83.776863098144531
1.460000038146973	-83.593757629394531
1.463999986648560	-83.886726379394531
1.468000054359436	-84.008796691894531
1.472000002861023	-83.868415832519531
1.475999951362610	-83.825691223144531
1.480000019073486	-83.868415832519531
1.483999967575073	-83.978279113769531
1.488000035285950	-83.593757629394531
1.491999983787537	-83.251960754394531
1.496000051498413	-83.441169738769531
1.500000000000000	-83.734138488769531
1.503999948501587	-83.392341613769531
1.508000016212463	-83.538825988769531
1.511999964714050	-84.136970520019531
1.516000032424927	-84.112556457519531
1.519999980926514	-84.008796691894531
1.524000048637390	-84.307868957519531
1.527999997138977	-84.259040832519531
1.531999945640564	-83.935554504394531
1.536000013351440	-83.575447082519531
1.539999961853027	-83.660896301269531
1.544000029563904	-83.874519348144531
1.547999978065491	-83.532722473144531
1.552000045776367	-83.428962707519531
1.555999994277954	-83.862312316894531
1.559999942779541	-84.204109191894531
1.564000010490418	-83.807380676269531
1.567999958992004	-83.532722473144531
1.572000026702881	-83.990486145019531
1.575999975204468	-84.021003723144531
1.580000042915344	-83.392341613769531
1.583999991416931	-83.294685363769531
1.588000059127808	-83.465583801269531
1.592000007629395	-83.599861145019531
1.595999956130981	-83.380134582519531
1.600000023841858	-83.532722473144531
1.603999972343445	-84.167488098144531
1.608000040054321	-84.252937316894531
1.611999988555908	-83.776863098144531
1.616000056266785	-84.027107238769531
1.620000004768372	-84.301765441894531
1.623999953269959	-84.088142395019531
1.628000020980835	-83.605964660644531
1.631999969482422	-83.593757629394531
1.636000037193298	-83.789070129394531
1.639999985694885	-83.660896301269531
1.644000053405762	-83.514411926269531
1.648000001907349	-83.636482238769531
1.651999950408936	-84.039314270019531
1.656000018119812	-84.167488098144531
1.659999966621399	-83.813484191894531
1.664000034332275	-83.929450988769531
1.667999982833862	-84.332283020019531
1.672000050544739	-83.953865051269531
1.675999999046326	-83.703620910644531
1.679999947547913	-83.892829895019531
1.684000015258789	-83.990486145019531
1.687999963760376	-83.630378723144531
1.692000031471252	-83.435066223144531
1.695999979972839	-83.819587707519531
1.700000047683716	-83.911140441894531
1.703999996185303	-83.746345520019531
1.707999944686890	-83.850105285644531
1.712000012397766	-84.051521301269531
1.715999960899353	-84.252937316894531
1.720000028610230	-83.978279113769531
1.723999977111816	-83.801277160644531
1.728000044822693	-83.953865051269531
1.731999993324280	-83.715827941894531
1.735999941825867	-83.239753723144531
1.740000009536743	-83.032234191894531
1.743999958038330	-83.367927551269531
1.748000025749207	-83.496101379394531
1.751999974250794	-83.190925598144531
1.756000041961670	-83.734138488769531
1.759999990463257	-84.216316223144531
1.764000058174133	-84.002693176269531
1.768000006675720	-83.935554504394531
1.771999955177307	-84.051521301269531
1.776000022888184	-84.130867004394531
1.779999971389771	-83.703620910644531
1.784000039100647	-83.459480285644531
1.787999987602234	-83.709724426269531
1.792000055313110	-83.648689270019531
1.796000003814697	-83.648689270019531
1.799999952316284	-83.734138488769531
1.804000020027161	-84.008796691894531
1.807999968528748	-84.454353332519531
1.812000036239624	-83.966072082519531
1.815999984741211	-83.898933410644531
1.820000052452087	-84.313972473144531
1.824000000953674	-83.984382629394531
1.827999949455261	-83.514411926269531
1.832000017166138	-83.526618957519531
1.835999965667725	-83.892829895019531
1.840000033378601	-83.807380676269531
1.843999981880188	-83.526618957519531
1.848000049591065	-83.923347473144531
1.851999998092651	-84.277351379394531
1.855999946594238	-84.240730285644531
1.860000014305115	-84.069831848144531
1.863999962806702	-83.972175598144531
1.868000030517578	-84.198005676269531
1.871999979019165	-83.831794738769531
1.876000046730042	-83.428962707519531
1.879999995231628	-83.630378723144531
1.883999943733215	-83.770759582519531
1.888000011444092	-83.624275207519531
1.891999959945679	-83.477790832519531
1.896000027656555	-83.868415832519531
1.899999976158142	-84.313972473144531
1.904000043869019	-83.886726379394531
1.907999992370606	-83.612068176269531
1.911999940872192	-83.599861145019531
1.916000008583069	-83.697517395019531
1.919999957084656	-83.459480285644531
1.924000024795532	-83.111579895019531
1.927999973297119	-83.728034973144531
1.932000041007996	-83.819587707519531
1.935999989509583	-83.343513488769531
1.940000057220459	-83.557136535644531
1.944000005722046	-83.795173645019531
1.947999954223633	-83.959968566894531
1.952000021934509	-83.911140441894531
1.955999970436096	-83.990486145019531
1.960000038146973	-84.478767395019531
1.963999986648560	-84.295661926269531
1.968000054359436	-83.905036926269531
1.972000002861023	-83.966072082519531
1.975999951362610	-84.198005676269531
1.980000019073486	-83.880622863769531
1.983999967575073	-83.404548645019531
1.988000035285950	-83.752449035644531
1.991999983787537	-84.057624816894531
1.996000051498413	-83.581550598144531
2.000000000000000	-83.892829895019531
2.003999948501587	-84.277351379394531
2.007999897003174	-84.350593566894531
2.012000083923340	-84.210212707519531
2.016000032424927	-84.161384582519531
2.019999980926514	-84.265144348144531
2.023999929428101	-84.039314270019531
2.028000116348267	-83.496101379394531
2.032000064849854	-83.422859191894531
2.036000013351440	-83.764656066894531
2.039999961853027	-83.898933410644531
2.043999910354614	-83.654792785644531
2.048000097274780	-83.984382629394531
2.052000045776367	-84.619148254394531
2.055999994277954	-84.375007629394531
2.059999942779541	-84.143074035644531
2.063999891281128	-84.265144348144531
2.068000078201294	-84.259040832519531
2.072000026702881	-83.685310363769531
2.075999975204468	-82.977302551269531
2.079999923706055	-83.074958801269531
2.084000110626221	-83.483894348144531
2.088000059127808	-83.062751770019531
2.092000007629395	-83.068855285644531
2.095999956130981	-83.703620910644531
2.099999904632568	-83.978279113769531
2.104000091552734	-83.746345520019531
2.108000040054321	-83.648689270019531
2.111999988555908	-83.898933410644531
2.115999937057495	-84.008796691894531
2.119999885559082	-83.569343566894531
2.124000072479248	-83.489997863769531
2.128000020980835	-83.807380676269531
2.131999969482422	-83.947761535644531
2.135999917984009	-83.526618957519531
2.140000104904175	-83.551033020019531
2.144000053405762	-84.021003723144531
2.148000001907349	-84.069831848144531
2.151999950408936	-83.807380676269531
2.155999898910523	-83.972175598144531
2.160000085830689	-84.222419738769531
2.164000034332275	-84.069831848144531
2.167999982833862	-83.685310363769531
2.171999931335449	-83.685310363769531
2.176000118255615	-83.862312316894531
2.180000066757202	-83.630378723144531
2.184000015258789	-83.355720520019531
2.187999963760376	-83.367927551269531
2.191999912261963	-83.819587707519531
2.196000099182129	-83.685310363769531
2.200000047683716	-83.502204895019531
2.203999996185303	-83.996589660644531
2.207999944686890	-84.155281066894531
2.211999893188477	-83.770759582519531
2.216000080108643	-83.770759582519531
2.220000028610230	-83.764656066894531
2.223999977111816	-83.648689270019531
2.227999925613403	-83.233650207519531
2.232000112533569	-83.166511535644531
2.236000061035156	-83.483894348144531
2.240000009536743	-83.447273254394531
2.243999958038330	-83.343513488769531
2.247999906539917	-83.697517395019531
2.252000093460083	-83.837898254394531
2.256000041961670	-83.666999816894531
2.259999990463257	-83.502204895019531
2.263999938964844	-83.630378723144531
2.267999887466431	-83.557136535644531
2.272000074386597	-83.312995910644531
2.276000022888184	-83.184822082519531
2.279999971389771	-83.282478332519531
2.283999919891357	-83.728034973144531
2.288000106811523	-83.825691223144531
2.292000055313110	-83.758552551269531
2.296000003814697	-84.393318176269531
2.299999952316284	-84.588630676269531
2.303999900817871	-84.143074035644531
2.308000087738037	-84.082038879394531
2.312000036239624	-84.198005676269531
2.315999984741211	-83.917243957519531
2.319999933242798	-83.538825988769531
2.323999881744385	-83.496101379394531
2.328000068664551	-83.648689270019531
2.332000017166138	-83.740242004394531
2.335999965667725	-83.709724426269531
2.339999914169312	-83.782966613769531
2.344000101089478	-84.179695129394531
2.348000049591065	-84.429939270019531
2.351999998092651	-83.959968566894531
2.355999946594238	-83.831794738769531
2.359999895095825	-84.222419738769531
2.364000082015991	-83.959968566894531
2.368000030517578	-83.422859191894531
2.371999979019165	-83.532722473144531
2.375999927520752	-83.825691223144531
2.380000114440918	-83.746345520019531
2.384000062942505	-83.477790832519531
2.388000011444092	-83.685310363769531
2.391999959945679	-84.179695129394531
2.395999908447266	-83.996589660644531
2.400000095367432	-83.697517395019531
2.404000043869019	-83.850105285644531
2.407999992370606	-84.088142395019531
2.411999940872192	-83.807380676269531
2.415999889373779	-83.569343566894531
2.420000076293945	-84.155281066894531
2.424000024795532	-84.283454895019531
2.427999973297119	-83.795173645019531
2.431999921798706	-83.691413879394531
2.436000108718872	-83.685310363769531
2.440000057220459	-83.697517395019531
2.444000005722046	-83.508308410644531
2.447999954223633	-83.441169738769531
2.451999902725220	-83.935554504394531
2.456000089645386	-83.862312316894531
2.460000038146973	-83.465583801269531
2.463999986648560	-83.496101379394531
2.467999935150147	-83.697517395019531
2.471999883651733	-83.520515441894531
2.476000070571899	-83.111579895019531
2.480000019073486	-83.502204895019531
2.483999967575073	-83.856208801269531
2.487999916076660	-83.703620910644531
2.492000102996826	-83.868415832519531
2.496000051498413	-83.972175598144531
2.500000000000000	-84.350593566894531
2.503999948501587	-84.112556457519531
2.507999897003174	-83.569343566894531
2.512000083923340	-83.807380676269531
2.516000032424927	-83.758552551269531
2.519999980926514	-83.166511535644531
2.523999929428101	-83.172615051269531
2.528000116348267	-83.465583801269531
2.532000064849854	-83.758552551269531
2.536000013351440	-83.544929504394531
2.539999961853027	-83.740242004394531
2.543999910354614	-84.222419738769531
2.548000097274780	-84.033210754394531
2.552000045776367	-83.715827941894531
2.555999994277954	-83.599861145019531
2.559999942779541	-83.728034973144531
2.563999891281128	-83.410652160644531
2.568000078201294	-82.818611145019531
2.572000026702881	-83.203132629394531
2.575999975204468	-83.599861145019531
2.579999923706055	-83.410652160644531
2.584000110626221	-83.386238098144531
2.588000059127808	-83.593757629394531
2.592000007629395	-83.911140441894531
2.595999956130981	-83.374031066894531
2.599999904632568	-83.056648254394531
2.604000091552734	-83.465583801269531
2.608000040054321	-83.471687316894531
2.611999988555908	-83.740242004394531
2.615999937057495	-93.432624816894531
2.619999885559082	-95.385749816894531
2.624000072479248	-94.775398254394531
2.628000020980835	-93.249519348144531
2.631999969482422	-92.065437316894531
2.635999917984009	-91.021736145019531
2.640000104904175	-89.739997863769531
2.644000053405762	-88.781745910644531
2.648000001907349	-87.994392395019531
2.651999950408936	-87.902839660644531
2.655999898910523	-87.854011535644531
2.660000085830689	-87.109382629394531
2.664000034332275	-86.901863098144531
2.667999982833862	-87.268074035644531
2.671999931335449	-87.255867004394531
2.676000118255615	-86.791999816894531
2.680000066757202	-86.981208801269531
2.684000015258789	-87.603767395019531
2.687999963760376	-87.341316223144531
2.691999912261963	-87.274177551269531
2.696000099182129	-87.615974426269531
2.700000047683716	-87.585456848144531
2.703999996185303	-87.420661926269531
2.707999944686890	-87.121589660644531
2.711999893188477	-87.017829895019531
2.716000080108643	-87.158210754394531
2.720000028610230	-86.663825988769531
2.723999977111816	-86.657722473144531
2.727999925613403	-87.005622863769531
2.732000112533569	-87.188728332519531
2.736000061035156	-87.121589660644531
2.740000009536743	-87.048347473144531
2.743999958038330	-87.365730285644531
2.747999906539917	-87.304695129394531
2.752000093460083	-86.706550598144531
2.756000041961670	-86.486824035644531
2.759999990463257	-86.218269348144531
2.763999938964844	-85.839851379394531
2.767999887466431	-85.552986145019531
2.772000074386597	-85.687263488769531
2.776000022888184	-86.157234191894531
2.779999971389771	-85.882575988769531
2.783999919891357	-85.852058410644531
2.788000106811523	-86.370857238769531
2.792000055313110	-86.389167785644531
2.796000003814697	-85.974128723144531
2.799999952316284	-85.717781066894531
2.803999900817871	-85.778816223144531
2.808000087738037	-85.638435363769531
2.812000036239624	-85.156257629394531
2.815999984741211	-84.948738098144531
2.819999933242798	-85.131843566894531
2.823999881744385	-85.375984191894531
2.828000068664551	-85.095222473144531
2.832000017166138	-84.899909973144531
2.835999965667725	-85.351570129394531
2.839999914169312	-85.266120910644531
2.844000101089478	-84.631355285644531
2.848000049591065	-84.667976379394531
2.851999998092651	-84.759529113769531
2.855999946594238	-84.735115051269531
2.859999895095825	-84.271247863769531
2.864000082015991	-84.124763488769531
2.868000030517578	-84.460456848144531
2.871999979019165	-84.405525207519531
2.875999927520752	-84.045417785644531
2.880000114440918	-84.033210754394531
2.884000062942505	-84.326179504394531
2.888000011444092	-84.350593566894531
2.891999959945679	-83.886726379394531
2.895999908447266	-83.850105285644531
2.900000095367432	-84.143074035644531
2.904000043869019	-83.770759582519531
2.907999992370606	-83.270271301269531
2.911999940872192	-83.160408020019531
2.915999889373779	-83.398445129394531
2.920000076293945	-83.056648254394531
2.924000024795532	-82.537849426269531
2.927999973297119	-82.690437316894531
2.931999921798706	-82.751472473144531
2.936000108718872	-82.568367004394531
2.940000057220459	-82.519538879394531
2.944000005722046	-82.617195129394531
2.947999954223633	-82.769783020019531
2.951999902725220	-82.464607238769531
2.956000089645386	-82.159431457519531
2.960000038146973	-82.232673645019531
2.963999986648560	-82.067878723144531
2.967999935150147	-81.774909973144531
2.971999883651733	-81.726081848144531
2.976000070571899	-82.110603332519531
2.980000019073486	-82.312019348144531
2.983999967575073	-81.860359191894531
2.987999916076660	-82.116706848144531
2.992000102996826	-82.440193176269531
2.996000051498413	-81.842048645019531
3.000000000000000	-81.433113098144531
3.003999948501587	-81.524665832519531
3.007999897003174	-81.481941223144531
3.012000083923340	-81.073005676269531
3.016000032424927	-80.804450988769531
3.019999980926514	-80.944831848144531
3.023999929428101	-81.188972473144531
3.028000116348267	-81.127937316894531
3.032000064849854	-80.926521301269531
3.036000013351440	-81.109626770019531
3.039999961853027	-81.311042785644531
3.043999910354614	-80.737312316894531
3.048000097274780	-80.377204895019531
3.052000045776367	-80.657966613769531
3.055999994277954	-80.511482238769531
3.059999942779541	-79.949958801269531
3.063999891281128	-79.888923645019531
3.068000078201294	-80.358894348144531
3.072000026702881	-80.401618957519531
3.075999975204468	-79.882820129394531
3.079999923706055	-79.931648254394531
3.084000110626221	-80.419929504394531
3.088000059127808	-80.151374816894531
3.092000007629395	-79.547126770019531
3.095999956130981	-79.595954895019531
3.099999904632568	-79.498298645019531
3.104000091552734	-78.802497863769531
3.108000040054321	-78.613288879394531
3.111999988555908	-78.869636535644531
3.115999937057495	-79.064949035644531
3.119999885559082	-78.790290832519531
3.124000072479248	-78.594978332519531
3.128000020980835	-78.906257629394531
3.131999969482422	-79.309089660644531
3.135999917984009	-79.077156066894531
3.140000104904175	-78.662117004394531
3.144000053405762	-78.961189270019531
3.148000001907349	-79.138191223144531
3.151999950408936	-78.460700988769531
3.155999898910523	-78.161628723144531
3.160000085830689	-78.411872863769531
3.164000034332275	-78.277595520019531
3.167999982833862	-77.850349426269531
3.171999931335449	-77.850349426269531
3.176000118255615	-78.271492004394531
3.180000066757202	-78.289802551269531
3.184000015258789	-78.021247863769531
3.187999963760376	-78.137214660644531
3.191999912261963	-78.271492004394531
3.196000099182129	-78.009040832519531
3.200000047683716	-77.325447082519531
3.203999996185303	-77.362068176269531
3.207999944686890	-77.526863098144531
3.211999893188477	-77.001960754394531
3.216000080108643	-76.824958801269531
3.220000028610230	-77.124031066894531
3.223999977111816	-77.496345520019531
3.227999925613403	-77.374275207519531
3.232000112533569	-77.124031066894531
3.236000061035156	-77.423103332519531
3.240000009536743	-77.294929504394531
3.243999958038330	-76.666267395019531
3.247999906539917	-76.562507629394531
3.252000093460083	-76.586921691894531
3.256000041961670	-76.556404113769531
3.259999990463257	-76.074226379394531
3.263999938964844	-76.049812316894531
3.267999887466431	-76.568611145019531
3.272000074386597	-76.501472473144531
3.276000022888184	-76.037605285644531
3.279999971389771	-75.836189270019531
3.283999919891357	-76.153572082519531
3.288000106811523	-76.226814270019531
3.292000055313110	-75.445564270019531
3.296000003814697	-75.531013488769531
3.299999952316284	-76.037605285644531
3.303999900817871	-75.451667785644531
3.308000087738037	-75.225837707519531
3.312000036239624	-75.634773254394531
3.315999984741211	-76.007087707519531
3.319999933242798	-75.604255676269531
3.323999881744385	-75.402839660644531
3.328000068664551	-75.823982238769531
3.332000017166138	-75.805671691894531
3.335999965667725	-75.451667785644531
3.339999914169312	-75.061042785644531
3.344000101089478	-75.164802551269531
3.348000049591065	-75.555427551269531
3.351999998092651	-74.835212707519531
3.355999946594238	-74.401863098144531
3.359999895095825	-74.847419738769531
3.364000082015991	-74.884040832519531
3.368000030517578	-74.493415832519531
3.371999979019165	-74.346931457519531
3.375999927520752	-74.792488098144531
3.380000114440918	-75.000007629394531
3.384000062942505	-74.365242004394531
3.388000011444092	-74.377449035644531
3.391999959945679	-74.615486145019531
3.395999908447266	-74.359138488769531
3.400000095367432	-73.815925598144531
3.404000043869019	-73.638923645019531
3.407999992370606	-74.102790832519531
3.411999940872192	-73.840339660644531
3.415999889373779	-73.516853332519531
3.420000076293945	-73.944099426269531
3.424000024795532	-74.304206848144531
3.427999973297119	-74.237068176269531
3.431999921798706	-73.974617004394531
3.436000108718872	-73.809822082519531
3.440000057220459	-74.035652160644531
3.444000005722046	-73.901374816894531
3.447999954223633	-73.693855285644531
3.451999902725220	-73.645027160644531
3.456000089645386	-73.687751770019531
3.460000038146973	-73.138435363769531
3.463999986648560	-72.668464660644531
3.467999935150147	-73.345954895019531
3.471999883651733	-73.437507629394531
3.476000070571899	-72.784431457519531
3.480000019073486	-72.943122863769531
3.483999967575073	-73.101814270019531
3.487999916076660	-72.894294738769531
3.492000102996826	-72.540290832519531
3.496000051498413	-72.259529113769531
3.500000000000000	-72.552497863769531
3.503999948501587	-72.381599426269531
3.507999897003174	-71.997077941894531
3.512000083923340	-72.216804504394531
3.516000032424927	-72.619636535644531
3.519999980926514	-72.637947082519531
3.523999929428101	-72.314460754394531
3.528000116348267	-72.454841613769531
3.532000064849854	-72.680671691894531
3.536000013351440	-72.094734191894531
3.539999961853027	-71.813972473144531
3.543999910354614	-72.094734191894531
3.548000097274780	-72.076423645019531
3.552000045776367	-71.679695129394531
3.555999994277954	-71.417243957519531
3.559999942779541	-71.820075988769531
3.563999891281128	-71.966560363769531
3.568000078201294	-71.447761535644531
3.572000026702881	-71.496589660644531
3.575999975204468	-71.734626770019531
3.579999923706055	-71.789558410644531
3.584000110626221	-71.307380676269531
3.588000059127808	-71.057136535644531
3.592000007629395	-71.386726379394531
3.595999956130981	-71.099861145019531
3.599999904632568	-70.440681457519531
3.604000091552734	-70.623786926269531
3.608000040054321	-70.941169738769531
3.611999988555908	-70.568855285644531
3.615999937057495	-69.854743957519531
3.619999885559082	-70.275886535644531
3.624000072479248	-71.038825988769531
3.628000020980835	-70.562751770019531
3.631999969482422	-70.245368957519531
3.635999917984009	-70.446784973144531
3.640000104904175	-70.574958801269531
3.644000053405762	-70.233161926269531
3.648000001907349	-69.818122863769531
3.651999950408936	-70.086677551269531
3.655999898910523	-70.410163879394531
3.660000085830689	-70.062263488769531
3.664000034332275	-69.860847473144531
3.667999982833862	-70.349128723144531
3.671999931335449	-70.703132629394531
3.676000118255615	-70.233161926269531
3.680000066757202	-70.062263488769531
3.684000015258789	-70.410163879394531
3.687999963760376	-69.909675598144531
3.691999912261963	-69.342048645019531
3.696000099182129	-69.287117004394531
3.700000047683716	-69.445808410644531
3.703999996185303	-69.464118957519531
3.707999944686890	-69.049079895019531
3.711999893188477	-69.354255676269531
3.716000080108643	-69.830329895019531
3.720000028610230	-69.567878723144531
3.723999977111816	-69.335945129394531
3.727999925613403	-69.323738098144531
3.732000112533569	-69.335945129394531
3.736000061035156	-68.951423645019531
3.740000009536743	-68.621833801269531
3.743999958038330	-68.920906066894531
3.747999906539917	-68.835456848144531
3.752000093460083	-68.371589660644531
3.756000041961670	-68.359382629394531
3.759999990463257	-68.780525207519531
3.763999938964844	-69.116218566894531
3.767999887466431	-68.597419738769531
3.772000074386597	-68.444831848144531
3.776000022888184	-68.957527160644531
3.779999971389771	-68.621833801269531
3.783999919891357	-67.724617004394531
3.788000106811523	-67.797859191894531
3.792000055313110	-68.237312316894531
3.796000003814697	-67.864997863769531
3.799999952316284	-67.352302551269531
3.803999900817871	-67.614753723144531
3.808000087738037	-68.041999816894531
3.812000036239624	-67.938240051269531
3.815999984741211	-67.651374816894531
3.819999933242798	-67.889411926269531
3.823999881744385	-68.450935363769531
3.828000068664551	-68.078620910644531
3.832000017166138	-67.486579895019531
3.835999965667725	-67.773445129394531
3.839999914169312	-67.962654113769531
3.844000101089478	-67.205818176269531
3.848000049591065	-66.931159973144531
3.851999998092651	-67.370613098144531
3.855999946594238	-67.565925598144531
3.859999895095825	-67.138679504394531
3.864000082015991	-67.034919738769531
3.868000030517578	-67.443855285644531
3.871999979019165	-67.718513488769531
3.875999927520752	-67.297370910644531
3.880000114440918	-67.053230285644531
3.884000062942505	-67.333992004394531
3.888000011444092	-67.211921691894531
3.891999959945679	-66.412361145019531
3.895999908447266	-66.229255676269531
3.900000095367432	-66.729743957519531
3.904000043869019	-66.595466613769531
3.907999992370606	-66.174324035644531
3.911999940872192	-66.467292785644531
3.915999889373779	-66.943367004394531
3.920000076293945	-66.906745910644531
3.924000024795532	-66.485603332519531
3.927999973297119	-66.491706848144531
3.931999921798706	-66.668708801269531
3.936000108718872	-66.070564270019531
3.940000057220459	-65.759284973144531
3.944000005722046	-66.021736145019531
3.947999954223633	-65.966804504394531
3.951999902725220	-65.533454895019531
3.956000089645386	-65.283210754394531
3.960000038146973	-65.527351379394531
3.963999986648560	-65.814216613769531
3.967999935150147	-65.490730285644531
3.971999883651733	-65.283210754394531
3.976000070571899	-65.393074035644531
3.980000019073486	-65.594490051269531
3.983999967575073	-65.222175598144531
3.987999916076660	-65.075691223144531
3.992000102996826	-65.582283020019531
3.996000051498413	-65.325935363769531
4.000000000000000	-64.923103332519531
4.004000186920166	-65.075691223144531
4.007999897003174	-65.441902160644531
4.012000083923340	-65.460212707519531
4.015999794006348	-65.081794738769531
4.019999980926514	-65.173347473144531
4.024000167846680	-65.496833801269531
4.027999877929688	-65.051277160644531
4.032000064849854	-64.654548645019531
4.035999774932861	-64.685066223144531
4.039999961853027	-64.965827941894531
4.044000148773193	-64.617927551269531
4.047999858856201	-64.129646301269531
4.052000045776367	-64.569099426269531
4.056000232696533	-64.794929504394531
4.059999942779541	-64.416511535644531
4.064000129699707	-64.343269348144531
4.067999839782715	-64.660652160644531
4.072000026702881	-64.971931457519531
4.076000213623047	-64.379890441894531
4.079999923706055	-64.080818176269531
4.084000110626221	-64.422615051269531
4.087999820709229	-64.154060363769531
4.092000007629395	-63.494876861572266
4.096000194549561	-63.537601470947266
4.099999904632568	-64.019783020019531
4.104000091552734	-64.117439270019531
4.107999801635742	-63.635257720947266
4.111999988555908	-63.928226470947266
4.116000175476074	-64.312751770019531
4.119999885559082	-64.312751770019531
4.124000072479248	-63.806156158447266
4.127999782562256	-63.262943267822266
4.131999969482422	-63.494876861572266
4.136000156402588	-63.220218658447266
4.139999866485596	-62.426761627197266
4.144000053405762	-62.896732330322266
4.147999763488770	-63.403324127197266
4.151999950408936	-63.092044830322266
4.156000137329102	-63.128665924072266
4.159999847412109	-63.598636627197266
4.164000034332275	-63.824466705322266
4.168000221252441	-63.269046783447266
4.171999931335449	-63.031009674072266
4.176000118255615	-63.220218658447266
4.179999828338623	-62.976078033447266
4.184000015258789	-62.573246002197266
4.188000202178955	-62.414554595947266
4.191999912261963	-62.670902252197266
4.196000099182129	-62.750247955322266
4.199999809265137	-62.316898345947266
4.203999996185303	-62.561038970947266
4.208000183105469	-62.939456939697266
4.211999893188477	-62.713626861572266
4.216000080108643	-62.377933502197266
4.219999790191650	-62.414554595947266
4.223999977111816	-62.585453033447266
4.228000164031982	-62.115482330322266
4.231999874114990	-61.694339752197266
4.236000061035156	-62.066654205322266
4.239999771118164	-62.133792877197266
4.243999958038330	-61.804203033447266
4.248000144958496	-61.529544830322266
4.251999855041504	-61.859134674072266
4.256000041961670	-62.225345611572266
4.260000228881836	-61.779788970947266
4.263999938964844	-61.694339752197266
4.268000125885010	-62.060550689697266
4.271999835968018	-61.956790924072266
4.276000022888184	-61.547855377197266
4.280000209808350	-61.267093658447266
4.283999919891357	-61.560062408447266
4.288000106811523	-61.590579986572266
4.291999816894531	-60.742191314697266
4.296000003814697	-60.577396392822266
4.300000190734863	-60.992435455322266
4.303999900817871	-61.041263580322266
4.308000087738037	-60.675052642822266
4.311999797821045	-60.845951080322266
4.315999984741211	-61.413578033447266
4.320000171661377	-61.199954986572266
4.323999881744385	-60.699466705322266
4.328000068664551	-60.815433502197266
4.331999778747559	-60.809329986572266
4.335999965667725	-60.473636627197266
4.340000152587891	-60.076908111572266
4.343999862670898	-60.437015533447266
4.348000049591065	-60.998538970947266
4.352000236511231	-60.577396392822266
4.355999946594238	-60.546878814697266
4.360000133514404	-60.925296783447266
4.363999843597412	-60.870365142822266
4.368000030517578	-60.491947174072266
4.372000217437744	-60.076908111572266
4.375999927520752	-60.314945220947266
4.380000114440918	-60.327152252197266
4.383999824523926	-59.552005767822266
4.388000011444092	-59.558109283447266
4.392000198364258	-60.064701080322266
4.395999908447266	-60.205081939697266
4.400000095367432	-59.985355377197266
4.403999805450440	-60.076908111572266
4.407999992370606	-60.546878814697266
4.412000179290772	-60.211185455322266
4.415999889373779	-59.875492095947266
4.420000076293945	-59.912113189697266
4.423999786376953	-59.716800689697266
4.427999973297119	-59.619144439697266
4.432000160217285	-59.265140533447266
4.435999870300293	-59.246829986572266
4.440000057220459	-59.625247955322266
4.443999767303467	-59.399417877197266
4.447999954223633	-59.149173736572266
4.452000141143799	-59.423831939697266
4.455999851226807	-59.698490142822266
4.460000038146973	-59.497074127197266
4.464000225067139	-59.124759674072266
4.467999935150147	-59.545902252197266
4.472000122070313	-59.735111236572266
4.475999832153320	-59.326175689697266
4.480000019073486	-59.002689361572266
4.484000205993652	-58.825687408447266
4.487999916076660	-58.996585845947266
4.492000102996826	-58.660892486572266
4.495999813079834	-58.532718658447266
4.500000000000000	-58.868412017822266
4.504000186920166	-58.825687408447266
4.507999897003174	-58.557132720947266
4.512000083923340	-58.636478424072266
4.515999794006348	-59.063724517822266
4.519999980926514	-59.045413970947266
4.524000167846680	-58.453372955322266
4.527999877929688	-58.355716705322266
4.532000064849854	-58.465579986572266
4.535999774932861	-58.081058502197266
4.539999961853027	-57.873538970947266
4.544000148773193	-58.105472564697266
4.547999858856201	-58.642581939697266
4.552000045776367	-58.428958892822266
4.556000232696533	-58.209232330322266
4.559999942779541	-58.557132720947266
4.564000129699707	-58.654788970947266
4.567999839782715	-58.099369049072266
4.572000026702881	-57.843021392822266
4.576000213623047	-57.800296783447266
4.579999923706055	-57.696537017822266
4.584000110626221	-57.257083892822266
4.587999820709229	-57.135013580322266
4.592000007629395	-57.446292877197266
4.596000194549561	-57.751468658447266
4.599999904632568	-57.592777252197266
4.604000091552734	-57.446292877197266
4.607999801635742	-57.751468658447266
4.611999988555908	-57.696537017822266
4.616000175476074	-57.165531158447266
4.619999885559082	-57.086185455322266
4.624000072479248	-57.244876861572266
4.627999782562256	-56.945804595947266
4.631999969482422	-56.561283111572266
4.636000156402588	-56.658939361572266
4.639999866485596	-56.890872955322266
4.644000053405762	-56.848148345947266
4.647999763488770	-56.665042877197266
4.651999950408936	-56.536869049072266
4.656000137329102	-56.652835845947266
4.659999847412109	-56.524662017822266
4.664000034332275	-56.304935455322266
4.668000221252441	-56.243900299072266
4.671999931335449	-56.372074127197266
4.676000118255615	-56.243900299072266
4.679999828338623	-56.146244049072266
4.684000015258789	-56.353763580322266
4.688000202178955	-56.549076080322266
4.691999912261963	-56.311038970947266
4.696000099182129	-56.390384674072266
4.699999809265137	-56.658939361572266
4.703999996185303	-56.768802642822266
4.708000183105469	-56.433109283447266
4.711999893188477	-56.597904205322266
4.716000080108643	-56.927494049072266
4.719999790191650	-56.439212799072266
4.723999977111816	-56.024173736572266
4.728000164031982	-56.176761627197266
4.731999874114990	-56.115726470947266
4.736000061035156	-55.969242095947266
4.739999771118164	-55.816654205322266
4.743999958038330	-55.920413970947266
4.748000144958496	-56.304935455322266
4.751999855041504	-56.158451080322266
4.756000041961670	-55.920413970947266
4.760000228881836	-56.146244049072266
4.763999938964844	-56.463626861572266
4.768000125885010	-55.822757720947266
4.771999835968018	-55.389408111572266
4.776000022888184	-55.767826080322266
4.780000209808350	-55.590824127197266
4.783999919891357	-54.937747955322266
4.788000106811523	-55.108646392822266
4.791999816894531	-55.517581939697266
4.796000003814697	-55.743412017822266
4.800000190734863	-55.456546783447266
4.803999900817871	-55.310062408447266
4.808000087738037	-55.413822174072266
4.811999797821045	-55.120853424072266
4.815999984741211	-54.705814361572266
4.820000171661377	-54.693607330322266
4.823999881744385	-54.895023345947266
4.828000068664551	-54.809574127197266
4.831999778747559	-54.278568267822266
4.835999965667725	-54.644779205322266
4.840000152587891	-55.175785064697266
4.843999862670898	-54.962162017822266
4.848000049591065	-54.742435455322266
4.852000236511231	-54.992679595947266
4.855999946594238	-55.224613189697266
4.860000133514404	-54.870609283447266
4.863999843597412	-54.455570220947266
4.868000030517578	-54.528812408447266
4.872000217437744	-54.626468658447266
4.875999927520752	-54.309085845947266
4.880000114440918	-54.180912017822266
4.883999824523926	-54.364017486572266
4.888000011444092	-54.614261627197266
4.892000198364258	-54.315189361572266
4.895999908447266	-54.089359283447266
4.900000095367432	-54.327396392822266
4.903999805450440	-54.412845611572266
4.907999992370606	-54.180912017822266
4.912000179290772	-53.918460845947266
4.915999889373779	-54.150394439697266
4.920000076293945	-54.150394439697266
4.923999786376953	-53.637699127197266
4.927999973297119	-53.784183502197266
4.932000160217285	-54.034427642822266
4.935999870300293	-53.668216705322266
4.940000057220459	-53.527835845947266
4.943999767303467	-53.631595611572266
4.947999954223633	-53.918460845947266
4.952000141143799	-53.894046783447266
4.955999851226807	-53.631595611572266
4.960000038146973	-53.887943267822266
4.964000225067139	-53.973392486572266
4.967999935150147	-53.527835845947266
4.972000122070313	-53.161624908447266
4.975999832153320	-53.338626861572266
4.980000019073486	-53.289798736572266
4.984000205993652	-52.471927642822266
4.987999916076660	-52.545169830322266
4.992000102996826	-53.228763580322266
4.995999813079834	-53.100589752197266
5.000000000000000	-52.838138580322266
5.004000186920166	-52.880863189697266
5.007999897003174	-53.143314361572266
5.012000083923340	-53.143314361572266
5.015999794006348	-52.539066314697266
5.019999980926514	-52.716068267822266
5.024000167846680	-52.996829986572266
5.027999877929688	-52.520755767822266
5.032000064849854	-52.313236236572266
5.035999774932861	-52.703861236572266
5.039999961853027	-53.125003814697266
5.044000148773193	-52.948001861572266
5.047999858856201	-52.648929595947266
5.052000045776367	-52.880863189697266
5.056000232696533	-52.856449127197266
5.059999942779541	-52.484134674072266
5.064000129699707	-52.172855377197266
5.067999839782715	-52.136234283447266
5.072000026702881	-52.496341705322266
5.076000213623047	-51.983646392822266
5.079999923706055	-51.873783111572266
5.084000110626221	-52.294925689697266
5.087999820709229	-52.294925689697266
5.092000007629395	-52.130130767822266
5.096000194549561	-51.934818267822266
5.099999904632568	-51.934818267822266
5.104000091552734	-52.099613189697266
5.107999801635742	-51.580814361572266
5.111999988555908	-51.354984283447266
5.116000175476074	-51.422122955322266
5.119999885559082	-51.519779205322266
5.124000072479248	-51.281742095947266
5.127999782562256	-50.976566314697266
5.131999969482422	-51.489261627197266
5.136000156402588	-51.416019439697266
5.139999866485596	-50.970462799072266
5.144000053405762	-51.129154205322266
5.147999763488770	-51.312259674072266
5.151999950408936	-51.086429595947266
5.156000137329102	-50.653079986572266
5.159999847412109	-50.628665924072266
5.164000034332275	-50.750736236572266
5.168000221252441	-50.329593658447266
5.171999931335449	-50.097660064697266
5.176000118255615	-50.140384674072266
5.179999828338623	-50.378421783447266
5.184000015258789	-50.445560455322266
5.188000202178955	-50.250247955322266
5.191999912261963	-50.689701080322266
5.196000099182129	-50.842288970947266
5.199999809265137	-50.360111236572266
5.203999996185303	-50.347904205322266
5.208000183105469	-50.347904205322266
5.211999893188477	-50.354007720947266
5.216000080108643	-49.841312408447266
5.219999790191650	-49.493412017822266
5.223999977111816	-49.694828033447266
5.228000164031982	-49.542240142822266
5.231999874114990	-49.340824127197266
5.236000061035156	-49.627689361572266
5.239999771118164	-49.871829986572266
5.243999958038330	-49.835208892822266
5.248000144958496	-49.438480377197266
5.251999855041504	-49.395755767822266
5.256000041961670	-49.548343658447266
5.260000228881836	-49.096683502197266
5.263999938964844	-48.638919830322266
5.268000125885010	-48.559574127197266
5.271999835968018	-48.889163970947266
5.276000022888184	-48.626712799072266
5.280000209808350	-48.242191314697266
5.283999919891357	-48.773197174072266
5.288000106811523	-49.011234283447266
5.291999816894531	-48.541263580322266
5.296000003814697	-48.394779205322266
5.300000190734863	-48.358158111572266
5.303999900817871	-48.309329986572266
5.308000087738037	-47.808841705322266
5.311999797821045	-47.314456939697266
5.315999984741211	-47.485355377197266
5.320000171661377	-47.601322174072266
5.323999881744385	-46.905521392822266
5.328000068664551	-46.685794830322266
5.331999778747559	-47.094730377197266
5.335999965667725	-47.088626861572266
5.340000152587891	-46.459964752197266
5.343999862670898	-46.423343658447266
5.348000049591065	-46.807865142822266
5.352000236511231	-46.527103424072266
5.355999946594238	-45.867923736572266
5.360000133514404	-45.635990142822266
5.363999843597412	-45.629886627197266
5.368000030517578	-45.227054595947266
5.372000217437744	-44.512943267822266
5.375999927520752	-44.305423736572266
5.380000114440918	-44.274906158447266
5.383999824523926	-43.579105377197266
5.388000011444092	-42.730716705322266
5.392000198364258	-42.419437408447266
5.395999908447266	-42.059329986572266
5.400000095367432	-40.930179595947266
5.403999805450440	-39.947513580322266
5.407999992370606	-39.215091705322266
5.412000179290772	-38.293460845947266
5.415999889373779	-37.017826080322266
5.420000076293945	-35.888675689697266
5.423999786376953	-35.137943267822266
5.427999973297119	-34.436038970947266
5.432000160217285	-33.148197174072266
5.435999870300293	-32.305912017822266
5.440000057220459	-31.781007766723633
5.443999767303467	-30.657960891723633
5.447999954223633	-29.345705032348633
5.452000141143799	-28.479005813598633
5.455999851226807	-27.581789016723633
5.460000038146973	-26.397706985473633
5.464000225067139	-25.146486282348633
5.467999935150147	-24.395753860473633
5.472000122070313	-23.822023391723633
5.475999832153320	-22.875978469848633
5.480000019073486	-22.082521438598633
5.484000205993652	-21.771242141723633
5.487999916076660	-21.417238235473633
5.492000102996826	-20.764162063598633
5.495999813079834	-19.934083938598633
5.500000000000000	-19.360353469848633
5.504000186920166	-18.542482376098633
5.507999897003174	-17.181398391723633
5.512000083923340	-16.253664016723633
5.515999794006348	-16.003419876098633
5.519999980926514	-15.625000953674316
5.524000167846680	-14.788819313049316
5.527999877929688	-14.276124000549316
5.532000064849854	-14.971924781799316
5.535999774932861	-14.202881813049316
5.539999961853027	-12.951661109924316
5.544000148773193	-12.463379859924316
5.547999858856201	-12.457276344299316
5.552000045776367	-12.066651344299316
5.556000232696533	-11.193848609924316
5.559999942779541	-11.029053688049316
5.564000129699707	-10.992432594299316
5.567999839782715	-10.607911109924316
5.572000026702881	-10.101319313049316
5.576000213623047	-9.863282203674316
5.579999923706055	-9.918213844299316
5.584000110626221	-9.472657203674316
5.587999820709229	-8.868409156799316
5.592000007629395	-8.886719703674316
5.596000194549561	-8.941651344299316
5.599999904632568	-8.453370094299316
5.604000091552734	-8.123780250549316
5.607999801635742	-8.020020484924316
5.611999988555908	-7.312012195587158
5.616000175476074	2.636718988418579
5.619999885559082	4.388428211212158
5.624000072479248	3.363037347793579
5.627999782562256	2.178955316543579
5.631999969482422	1.916504025459290
5.636000156402588	0.006103516090661
5.639999866485596	-1.538086056709290
5.644000053405762	-2.471924066543579
5.647999763488770	-2.581787347793579
5.651999950408936	-2.770996332168579
5.656000137329102	-3.125000238418579
5.659999847412109	-2.874756097793579
5.664000034332275	-2.423095941543579
5.668000221252441	-2.258301019668579
5.671999931335449	-2.667236566543579
5.676000118255615	-2.868652582168579
5.679999828338623	-2.471924066543579
5.684000015258789	-2.764892816543579
5.688000202178955	-3.265381097793579
5.691999912261963	-2.905273675918579
5.696000099182129	-2.600097894668579
5.699999809265137	-2.856445550918579
5.703999996185303	-3.118896722793579
5.708000183105469	-2.795410394668579
5.711999893188477	-2.758789300918579
5.716000080108643	-3.259277582168579
5.719999790191650	-3.356933832168579
5.723999977111816	-3.332519769668579
5.728000164031982	-3.533935785293579
5.731999874114990	-3.778076410293579
5.736000061035156	-4.089355945587158
5.739999771118164	-3.753662347793579
5.743999958038330	-3.741455316543579
5.748000144958496	-4.254150867462158
5.751999855041504	-4.125977039337158
5.756000041961670	-3.967285394668579
5.760000228881836	-4.162598133087158
5.763999938964844	-4.736328601837158
5.768000125885010	-4.956055164337158
5.771999835968018	-4.882812976837158
5.776000022888184	-5.279541492462158
5.780000209808350	-5.578613758087158
5.783999919891357	-5.596924304962158
5.788000106811523	-5.541992664337158
5.791999816894531	-5.743408679962158
5.796000003814697	-6.451416492462158
5.800000190734863	-6.134033679962158
5.803999900817871	-5.895996570587158
5.808000087738037	-6.671143054962158
5.811999797821045	-6.970215320587158
5.815999984741211	-6.835937976837158
5.820000171661377	-6.866455554962158
5.823999881744385	-7.403564929962158
5.828000068664551	-7.836914539337158
5.831999778747559	-7.446289539337158
5.835999965667725	-7.379150867462158
5.840000152587891	-7.678223133087158
5.843999862670898	-8.154297828674316
5.848000049591065	-8.111573219299316
5.852000236511231	-7.934570789337158
5.855999946594238	-8.691407203674316
5.860000133514404	-8.978272438049316
5.863999843597412	-8.770752906799316
5.868000030517578	-9.204102516174316
5.872000217437744	-9.698487281799316
5.875999927520752	-10.064698219299316
5.880000114440918	-10.119629859924316
5.883999824523926	-10.345459938049316
5.888000011444092	-11.132813453674316
5.892000198364258	-11.016846656799316
5.895999908447266	-10.803223609924316
5.900000095367432	-11.175538063049316
5.903999805450440	-11.505127906799316
5.907999992370606	-11.553956031799316
5.912000179290772	-11.572266578674316
5.915999889373779	-12.145997047424316
5.920000076293945	-12.713624000549316
5.923999786376953	-12.634278297424316
5.927999973297119	-13.146973609924316
5.932000160217285	-13.543702125549316
5.935999870300293	-13.848877906799316
5.940000057220459	-13.690186500549316
5.943999767303467	-13.647461891174316
5.947999954223633	-14.221192359924316
5.952000141143799	-14.288331031799316
5.955999851226807	-14.129639625549316
5.960000038146973	-14.721680641174316
5.964000225067139	-15.130616188049316
5.967999935150147	-15.521241188049316
5.972000122070313	-15.631104469299316
5.975999832153320	-15.856934547424316
5.980000019073486	-16.418458938598633
5.984000205993652	-16.424562454223633
5.987999916076660	-16.357423782348633
5.992000102996826	-16.583253860473633
5.995999813079834	-17.028810501098633
6.000000000000000	-16.900636672973633
6.004000186920166	-16.497804641723633
6.007999897003174	-17.187501907348633
6.012000083923340	-18.023683547973633
6.015999794006348	-17.938234329223633
6.019999980926514	-18.194581985473633
6.024000167846680	-18.750001907348633
6.027999877929688	-19.158937454223633
6.032000064849854	-19.177248001098633
6.035999774932861	-19.250490188598633
6.039999961853027	-19.952394485473633
6.044000148773193	-20.312501907348633
6.047999858856201	-20.056154251098633
6.052000045776367	-20.184328079223633
6.056000232696533	-20.928956985473633
6.059999942779541	-21.325685501098633
6.064000129699707	-20.989992141723633
6.067999839782715	-21.429445266723633
6.072000026702881	-22.119142532348633
6.076000213623047	-22.210695266723633
6.079999923706055	-22.229005813598633
6.084000110626221	-22.552492141723633
6.087999820709229	-23.016359329223633
6.092000007629395	-23.156740188598633
6.096000194549561	-22.778322219848633
6.099999904632568	-23.132326126098633
6.104000091552734	-23.773195266723633
6.107999801635742	-23.718263626098633
6.111999988555908	-23.681642532348633
6.116000175476074	-24.261476516723633
6.119999885559082	-24.963380813598633
6.124000072479248	-24.938966751098633
6.127999782562256	-25.122072219848633
6.131999969482422	-25.714113235473633
6.136000156402588	-25.860597610473633
6.139999866485596	-25.714113235473633
6.144000053405762	-25.750734329223633
6.147999763488770	-26.141359329223633
6.151999950408936	-26.446535110473633
6.156000137329102	-26.330568313598633
6.159999847412109	-26.757814407348633
6.164000034332275	-27.569581985473633
6.168000221252441	-27.709962844848633
6.171999931335449	-27.508546829223633
6.176000118255615	-27.728273391723633
6.179999828338623	-28.161623001098633
6.184000015258789	-28.247072219848633
6.188000202178955	-28.076173782348633
6.191999912261963	-28.369142532348633
6.196000099182129	-28.698732376098633
6.199999809265137	-28.753664016723633
6.203999996185303	-29.034425735473633
6.208000183105469	-29.669191360473633
6.211999893188477	-30.236818313598633
6.216000080108643	-30.316164016723633
6.219999790191650	-30.419923782348633
6.223999977111816	-30.944826126098633
6.228000164031982	-31.109621047973633
6.231999874114990	-30.895998001098633
6.236000061035156	-31.011964797973633
6.239999771118164	-31.414796829223633
6.243999958038330	-31.719972610473633
6.248000144958496	-31.597902297973633
6.251999855041504	-31.921388626098633
6.256000041961670	-32.629398345947266
6.260000228881836	-32.745365142822266
6.263999938964844	-32.666019439697266
6.268000125885010	-32.940677642822266
6.271999835968018	-33.294681549072266
6.276000022888184	-33.361820220947266
6.280000209808350	-33.245853424072266
6.283999919891357	-33.508304595947266
6.288000106811523	-33.880619049072266
6.291999816894531	-33.966068267822266
6.296000003814697	-33.776859283447266
6.300000190734863	-33.990482330322266
6.303999900817871	-34.655765533447266
6.308000087738037	-34.747318267822266
6.311999797821045	-34.539798736572266
6.315999984741211	-34.967044830322266
6.320000171661377	-35.528568267822266
6.323999881744385	-35.516361236572266
6.328000068664551	-35.479740142822266
6.331999778747559	-35.809329986572266
6.335999965667725	-36.157230377197266
6.340000152587891	-35.919193267822266
6.343999862670898	-35.815433502197266
6.348000049591065	-36.157230377197266
6.352000236511231	-36.291507720947266
6.355999946594238	-36.193851470947266
6.360000133514404	-36.474613189697266
6.363999843597412	-37.182621002197266
6.368000030517578	-37.518314361572266
6.372000217437744	-37.451175689697266
6.375999927520752	-37.738040924072266
6.380000114440918	-38.183597564697266
6.383999824523926	-38.067630767822266
6.388000011444092	-37.915042877197266
6.392000198364258	-38.031009674072266
6.395999908447266	-38.464359283447266
6.400000095367432	-38.836673736572266
6.403999805450440	-38.818363189697266
6.407999992370606	-39.178470611572266
6.412000179290772	-39.819339752197266
6.415999889373779	-39.758304595947266
6.420000076293945	-39.636234283447266
6.423999786376953	-39.941410064697266
6.427999973297119	-40.197757720947266
6.432000160217285	-39.916996002197266
6.435999870300293	-39.807132720947266
6.440000057220459	-40.270999908447266
6.443999767303467	-40.509037017822266
6.447999954223633	-40.411380767822266
6.452000141143799	-40.655521392822266
6.455999851226807	-41.113285064697266
6.460000038146973	-41.497806549072266
6.464000225067139	-41.149906158447266
6.467999935150147	-41.217044830322266
6.472000122070313	-41.674808502197266
6.475999832153320	-41.564945220947266
6.480000019073486	-41.436771392822266
6.484000205993652	-41.680912017822266
6.487999916076660	-42.083744049072266
6.492000102996826	-42.218021392822266
6.495999813079834	-42.034915924072266
6.500000000000000	-42.346195220947266
6.504000186920166	-42.871097564697266
6.507999897003174	-42.761234283447266
6.512000083923340	-42.529300689697266
6.515999794006348	-42.755130767822266
6.519999980926514	-43.481449127197266
6.524000167846680	-43.212894439697266
6.527999877929688	-43.139652252197266
6.532000064849854	-44.097904205322266
6.535999774932861	-44.311527252197266
6.539999961853027	-43.664554595947266
6.544000148773193	-43.353275299072266
6.547999858856201	-43.774417877197266
6.552000045776367	-44.207767486572266
6.556000232696533	-43.609622955322266
6.559999942779541	-43.670658111572266
6.564000129699707	-44.476322174072266
6.567999839782715	-44.519046783447266
6.572000026702881	-44.305423736572266
6.576000213623047	-44.476322174072266
6.579999923706055	-44.946292877197266
6.584000110626221	-45.013431549072266
6.587999820709229	-44.549564361572266
6.592000007629395	-44.866947174072266
6.596000194549561	-45.330814361572266
6.599999904632568	-45.452884674072266
6.604000091552734	-45.257572174072266
6.607999801635742	-45.501712799072266
6.611999988555908	-46.209720611572266
6.616000175476074	-46.142581939697266
6.619999885559082	-46.008304595947266
6.624000072479248	-46.380619049072266
6.627999782562256	-46.368412017822266
6.631999969482422	-46.093753814697266
6.636000156402588	-45.910648345947266
6.639999866485596	-46.221927642822266
6.644000053405762	-46.667484283447266
6.647999763488770	-46.392826080322266
6.651999950408936	-46.630863189697266
6.656000137329102	-47.094730377197266
6.659999847412109	-47.296146392822266
6.664000034332275	-47.009281158447266
6.668000221252441	-46.862796783447266
6.671999931335449	-47.338871002197266
6.676000118255615	-47.174076080322266
6.679999828338623	-46.813968658447266
6.684000015258789	-46.960453033447266
6.688000202178955	-46.923831939697266
6.691999912261963	-47.161869049072266
6.696000099182129	-47.320560455322266
6.699999809265137	-47.497562408447266
6.703999996185303	-48.034671783447266
6.708000183105469	-47.991947174072266
6.711999893188477	-47.930912017822266
6.716000080108643	-48.291019439697266
6.719999790191650	-48.693851470947266
6.723999977111816	-48.559574127197266
6.728000164031982	-48.321537017822266
6.731999874114990	-48.754886627197266
6.736000061035156	-48.968509674072266
6.739999771118164	-48.626712799072266
6.743999958038330	-48.815921783447266
6.748000144958496	-49.108890533447266
6.751999855041504	-49.328617095947266
6.756000041961670	-49.157718658447266
6.760000228881836	-49.066165924072266
6.763999938964844	-49.676517486572266
6.768000125885010	-49.816898345947266
6.771999835968018	-49.389652252197266
6.776000022888184	-49.505619049072266
6.780000209808350	-49.835208892822266
6.783999919891357	-49.908451080322266
6.788000106811523	-49.450687408447266
6.791999816894531	-49.523929595947266
6.796000003814697	-49.987796783447266
6.800000190734863	-50.073246002197266
6.803999900817871	-49.877933502197266
6.808000087738037	-50.067142486572266
6.811999797821045	-50.689701080322266
6.815999984741211	-50.805667877197266
6.820000171661377	-50.354007720947266
6.823999881744385	-50.555423736572266
6.828000068664551	-50.811771392822266
6.831999778747559	-50.347904205322266
6.835999965667725	-50.262454986572266
6.840000152587891	-50.531009674072266
6.843999862670898	-50.872806549072266
6.848000049591065	-50.823978424072266
6.852000236511231	-50.799564361572266
6.855999946594238	-51.062015533447266
6.860000133514404	-51.110843658447266
6.863999843597412	-50.909427642822266
6.868000030517578	-50.872806549072266
6.872000217437744	-50.988773345947266
6.875999927520752	-51.037601470947266
6.880000114440918	-50.726322174072266
6.883999824523926	-50.872806549072266
6.888000011444092	-51.446537017822266
6.892000198364258	-51.538089752197266
6.895999908447266	-51.654056549072266
6.900000095367432	-51.983646392822266
6.903999805450440	-52.282718658447266
6.907999992370606	-52.313236236572266
6.912000179290772	-51.940921783447266
6.915999889373779	-52.130130767822266
6.920000076293945	-52.459720611572266
6.923999786376953	-52.099613189697266
6.927999973297119	-51.867679595947266
6.932000160217285	-52.239994049072266
6.935999870300293	-52.404788970947266
6.940000057220459	-52.288822174072266
6.943999767303467	-52.368167877197266
6.947999954223633	-52.752689361572266
6.952000141143799	-52.825931549072266
6.955999851226807	-52.740482330322266
6.960000038146973	-52.716068267822266
6.964000225067139	-52.880863189697266
6.967999935150147	-53.106693267822266
6.972000122070313	-52.648929595947266
6.975999832153320	-52.618412017822266
6.980000019073486	-53.076175689697266
6.984000205993652	-53.009037017822266
6.987999916076660	-52.667240142822266
6.992000102996826	-52.880863189697266
6.995999813079834	-53.240970611572266
7.000000000000000	-53.289798736572266
7.004000186920166	-53.039554595947266
7.007999897003174	-53.344730377197266
7.012000083923340	-53.924564361572266
7.015999794006348	-53.857425689697266
7.019999980926514	-53.381351470947266
7.024000167846680	-53.271488189697266
7.027999877929688	-53.436283111572266
7.032000064849854	-52.966312408447266
7.035999774932861	-52.709964752197266
7.039999961853027	-53.350833892822266
7.044000148773193	-53.747562408447266
7.047999858856201	-53.521732330322266
7.052000045776367	-53.662113189697266
7.056000232696533	-54.229740142822266
7.059999942779541	-54.583744049072266
7.064000129699707	-54.144290924072266
7.067999839782715	-53.887943267822266
7.072000026702881	-54.296878814697266
7.076000213623047	-54.321292877197266
7.079999923706055	-53.765872955322266
7.084000110626221	-53.717044830322266
7.087999820709229	-54.315189361572266
7.092000007629395	-54.486087799072266
7.096000194549561	-54.284671783447266
7.099999904632568	-54.577640533447266
7.104000091552734	-54.943851470947266
7.107999801635742	-54.821781158447266
7.111999988555908	-54.449466705322266
7.116000175476074	-54.449466705322266
7.119999885559082	-54.779056549072266
7.124000072479248	-54.620365142822266
7.127999782562256	-54.162601470947266
7.131999969482422	-54.541019439697266
7.136000156402588	-55.072025299072266
7.139999866485596	-54.840091705322266
7.144000053405762	-54.943851470947266
7.147999763488770	-55.371097564697266
7.151999950408936	-55.535892486572266
7.156000137329102	-55.169681549072266
7.159999847412109	-55.029300689697266
7.164000034332275	-55.371097564697266
7.168000221252441	-55.480960845947266
7.171999931335449	-55.017093658447266
7.176000118255615	-55.078128814697266
7.179999828338623	-55.419925689697266
7.184000015258789	-55.560306549072266
7.188000202178955	-55.218509674072266
7.191999912261963	-55.407718658447266
7.196000099182129	-55.657962799072266
7.199999809265137	-55.194095611572266
7.203999996185303	-55.041507720947266
7.208000183105469	-55.401615142822266
7.211999893188477	-55.718997955322266
7.216000080108643	-55.651859283447266
7.219999790191650	-55.303958892822266
7.223999977111816	-55.645755767822266
7.228000164031982	-56.121829986572266
7.231999874114990	-55.664066314697266
7.236000061035156	-55.578617095947266
7.239999771118164	-56.066898345947266
7.243999958038330	-56.433109283447266
7.248000144958496	-56.048587799072266
7.251999855041504	-55.999759674072266
7.256000041961670	-56.634525299072266
7.260000228881836	-56.719974517822266
7.263999938964844	-56.256107330322266
7.268000125885010	-56.146244049072266
7.271999835968018	-56.243900299072266
7.276000022888184	-56.335453033447266
7.280000209808350	-55.883792877197266
7.283999919891357	-55.993656158447266
7.288000106811523	-56.597904205322266
7.291999816894531	-56.561283111572266
7.296000003814697	-56.390384674072266
7.300000190734863	-56.512454986572266
7.303999900817871	-56.848148345947266
7.308000087738037	-56.848148345947266
7.311999797821045	-56.317142486572266
7.315999984741211	-56.518558502197266
7.320000171661377	-56.646732330322266
7.323999881744385	-56.451419830322266
7.328000068664551	-56.304935455322266
7.331999778747559	-56.506351470947266
7.335999965667725	-57.122806549072266
7.340000152587891	-57.037357330322266
7.343999862670898	-56.951908111572266
7.348000049591065	-57.397464752197266
7.352000236511231	-57.330326080322266
7.355999946594238	-57.000736236572266
7.360000133514404	-56.878665924072266
7.363999843597412	-56.945804595947266
7.368000030517578	-56.976322174072266
7.372000217437744	-56.372074127197266
7.375999927520752	-56.555179595947266
7.380000114440918	-57.006839752197266
7.383999824523926	-57.031253814697266
7.388000011444092	-56.970218658447266
7.392000198364258	-57.012943267822266
7.395999908447266	-57.397464752197266
7.400000095367432	-57.330326080322266
7.403999805450440	-57.019046783447266
7.407999992370606	-57.470706939697266
7.412000179290772	-57.672122955322266
7.415999889373779	-57.519535064697266
7.420000076293945	-57.373050689697266
7.423999786376953	-57.434085845947266
7.427999973297119	-57.855228424072266
7.432000160217285	-57.580570220947266
7.435999870300293	-57.391361236572266
7.440000057220459	-57.769779205322266
7.443999767303467	-57.775882720947266
7.447999954223633	-57.635501861572266
7.452000141143799	-57.611087799072266
7.455999851226807	-57.958988189697266
7.460000038146973	-58.087162017822266
7.464000225067139	-57.623294830322266
7.467999935150147	-57.574466705322266
7.472000122070313	-57.781986236572266
7.475999832153320	-57.788089752197266
7.480000019073486	-57.550052642822266
7.484000205993652	-57.543949127197266
7.487999916076660	-58.184818267822266
7.492000102996826	-58.178714752197266
7.495999813079834	-57.745365142822266
7.500000000000000	-58.062747955322266
7.504000186920166	-58.270267486572266
7.507999897003174	-58.142093658447266
7.512000083923340	-57.629398345947266
7.515999794006348	-57.543949127197266
7.519999980926514	-57.958988189697266
7.524000167846680	-57.812503814697266
7.527999877929688	-57.489017486572266
7.532000064849854	-57.940677642822266
7.535999774932861	-58.514408111572266
7.539999961853027	-58.587650299072266
7.544000148773193	-58.520511627197266
7.547999858856201	-59.014896392822266
7.552000045776367	-58.941654205322266
7.556000232696533	-58.093265533447266
7.559999942779541	-57.958988189697266
7.564000129699707	-58.142093658447266
7.567999839782715	-58.221439361572266
7.572000026702881	-57.989505767822266
7.576000213623047	-57.885746002197266
7.579999923706055	-58.343509674072266
7.584000110626221	-58.685306549072266
7.587999820709229	-58.508304595947266
7.592000007629395	-58.532718658447266
7.596000194549561	-58.721927642822266
7.599999904632568	-58.587650299072266
7.604000091552734	-58.190921783447266
7.607999801635742	-58.148197174072266
7.611999988555908	-58.410648345947266
7.616000175476074	-58.129886627197266
7.619999885559082	-58.306888580322266
7.624000072479248	-58.526615142822266
7.627999782562256	-58.709720611572266
7.631999969482422	-58.831790924072266
7.636000156402588	-58.557132720947266
7.639999866485596	-58.758548736572266
7.644000053405762	-59.057621002197266
7.647999763488770	-58.715824127197266
7.651999950408936	-58.728031158447266
7.656000137329102	-58.978275299072266
7.659999847412109	-59.045413970947266
7.664000034332275	-58.807376861572266
7.668000221252441	-58.642581939697266
7.671999931335449	-58.917240142822266
7.676000118255615	-58.953861236572266
7.679999828338623	-58.807376861572266
7.684000015258789	-58.898929595947266
7.688000202178955	-59.136966705322266
7.691999912261963	-59.387210845947266
7.696000099182129	-59.075931549072266
7.699999809265137	-59.185794830322266
7.703999996185303	-59.600833892822266
7.708000183105469	-59.210208892822266
7.711999893188477	-58.612064361572266
7.716000080108643	-58.532718658447266
7.719999790191650	-58.782962799072266
7.723999977111816	-58.728031158447266
7.728000164031982	-58.453372955322266
7.731999874114990	-58.868412017822266
7.736000061035156	-59.478763580322266
7.739999771118164	-59.289554595947266
7.743999958038330	-59.222415924072266
7.748000144958496	-59.515384674072266
7.751999855041504	-59.735111236572266
7.756000041961670	-59.173587799072266
7.760000228881836	-58.795169830322266
7.763999938964844	-59.136966705322266
7.768000125885010	-59.387210845947266
7.771999835968018	-59.210208892822266
7.776000022888184	-59.191898345947266
7.780000209808350	-59.631351470947266
7.783999919891357	-60.034183502197266
7.788000106811523	-59.613040924072266
7.791999816894531	-59.527591705322266
7.796000003814697	-59.967044830322266
7.800000190734863	-59.735111236572266
7.803999900817871	-59.198001861572266
7.808000087738037	-59.240726470947266
7.811999797821045	-59.613040924072266
7.815999984741211	-59.545902252197266
7.820000171661377	-59.521488189697266
7.823999881744385	-59.735111236572266
7.828000068664551	-60.040287017822266
7.831999778747559	-60.156253814697266
7.835999965667725	-59.893802642822266
7.840000152587891	-59.881595611572266
7.843999862670898	-60.058597564697266
7.848000049591065	-59.741214752197266
7.852000236511231	-59.448246002197266
7.855999946594238	-59.625247955322266
7.860000133514404	-59.649662017822266
7.863999843597412	-59.411624908447266
7.868000030517578	-59.497074127197266
7.872000217437744	-59.692386627197266
7.875999927520752	-59.838871002197266
7.880000114440918	-59.747318267822266
7.883999824523926	-59.484867095947266
7.888000011444092	-59.460453033447266
7.892000198364258	-59.716800689697266
7.895999908447266	-59.527591705322266
7.900000095367432	-59.606937408447266
7.903999805450440	-59.710697174072266
7.907999992370606	-59.655765533447266
7.912000179290772	-59.503177642822266
7.915999889373779	-59.619144439697266
7.920000076293945	-59.820560455322266
7.923999786376953	-59.802249908447266
7.927999973297119	-59.869388580322266
7.932000160217285	-60.046390533447266
7.935999870300293	-60.217288970947266
7.940000057220459	-60.296634674072266
7.943999767303467	-60.162357330322266
7.947999954223633	-60.272220611572266
7.952000141143799	-60.345462799072266
7.955999851226807	-59.832767486572266
7.960000038146973	-59.655765533447266
7.964000225067139	-59.832767486572266
7.967999935150147	-59.997562408447266
7.972000122070313	-59.960941314697266
7.975999832153320	-59.967044830322266
7.980000019073486	-60.412601470947266
7.984000205993652	-60.632328033447266
7.987999916076660	-60.351566314697266
7.992000102996826	-60.308841705322266
7.995999813079834	-60.400394439697266
[truncated: 3,001 more rows]
