# Supplementary material for: Small Size of Recorded Neuronal Structures Confines the Accuracy in Direct Axonal Voltage Measurements
Source: eNeuro. 2021 Aug 2;8(4):ENEURO.0059-21.2021. doi: 10.1523/ENEURO.0059-21.2021 (PMC8342265; doi:10.1523/ENEURO.0059-21.2021)
Supplement: Extended Data 1 — NEURON codes producing data shown in Figures 2, 5, 8. Download Extended Data 1, ZIP file. [file enu-eN-NWR-0059-21-s01.zip › realistic amplifier model/3_real experiment reconstruction/AP_generator/real data/6o5_9.dat]

0.000000000000000	-84.045417785644531
0.004000000189990	-83.844001770019531
0.008000000379980	-83.551033020019531
0.012000000104308	-83.380134582519531
0.016000000759959	-83.477790832519531
0.019999999552965	-83.398445129394531
0.024000000208616	-82.824714660644531
0.028000000864267	-82.788093566894531
0.032000001519918	-83.203132629394531
0.035999998450279	-83.319099426269531
0.039999999105930	-83.245857238769531
0.043999999761581	-83.355720520019531
0.048000000417233	-83.795173645019531
0.052000001072884	-83.514411926269531
0.056000001728535	-83.245857238769531
0.059999998658895	-83.569343566894531
0.064000003039837	-83.502204895019531
0.068000003695488	-83.282478332519531
0.071999996900558	-83.349617004394531
0.075999997556210	-83.544929504394531
0.079999998211861	-83.807380676269531
0.083999998867512	-83.605964660644531
0.087999999523163	-83.624275207519531
0.092000000178814	-83.862312316894531
0.096000000834465	-83.764656066894531
0.100000001490116	-83.428962707519531
0.104000002145767	-83.422859191894531
0.108000002801418	-83.728034973144531
0.112000003457069	-83.471687316894531
0.115999996662140	-83.129890441894531
0.119999997317791	-83.551033020019531
0.123999997973442	-83.636482238769531
0.128000006079674	-83.483894348144531
0.131999999284744	-83.367927551269531
0.136000007390976	-83.514411926269531
0.140000000596046	-83.862312316894531
0.143999993801117	-83.483894348144531
0.148000001907349	-83.367927551269531
0.151999995112419	-83.886726379394531
0.156000003218651	-83.807380676269531
0.159999996423721	-83.428962707519531
0.164000004529953	-83.349617004394531
0.167999997735024	-83.496101379394531
0.172000005841255	-83.544929504394531
0.175999999046326	-83.306892395019531
0.180000007152557	-83.477790832519531
0.184000000357628	-83.679206848144531
0.187999993562698	-83.721931457519531
0.192000001668930	-83.575447082519531
0.195999994874001	-83.691413879394531
0.200000002980232	-84.423835754394531
0.203999996185303	-84.301765441894531
0.208000004291534	-83.453376770019531
0.211999997496605	-83.416755676269531
0.216000005602837	-83.404548645019531
0.219999998807907	-83.361824035644531
0.224000006914139	-83.087165832519531
0.228000000119209	-83.074958801269531
0.231999993324280	-83.587654113769531
0.236000001430511	-83.575447082519531
0.239999994635582	-83.428962707519531
0.244000002741814	-83.618171691894531
0.247999995946884	-83.807380676269531
0.252000004053116	-83.599861145019531
0.256000012159348	-83.038337707519531
0.259999990463257	-83.239753723144531
0.263999998569489	-83.489997863769531
0.268000006675720	-83.221443176269531
0.272000014781952	-83.197029113769531
0.275999993085861	-83.416755676269531
0.280000001192093	-83.789070129394531
0.284000009298325	-83.813484191894531
0.287999987602234	-83.496101379394531
0.291999995708466	-83.642585754394531
0.296000003814697	-83.770759582519531
0.300000011920929	-83.300788879394531
0.303999990224838	-83.026130676269531
0.307999998331070	-83.300788879394531
0.312000006437302	-83.422859191894531
0.316000014543533	-82.928474426269531
0.319999992847443	-83.148200988769531
0.324000000953674	-83.630378723144531
0.328000009059906	-83.520515441894531
0.331999987363815	-83.428962707519531
0.335999995470047	-83.538825988769531
0.340000003576279	-83.660896301269531
0.344000011682510	-83.526618957519531
0.347999989986420	-83.215339660644531
0.351999998092651	-83.325202941894531
0.356000006198883	-83.581550598144531
0.360000014305115	-83.239753723144531
0.363999992609024	-83.123786926269531
0.368000000715256	-83.288581848144531
0.372000008821487	-83.154304504394531
0.375999987125397	-82.849128723144531
0.379999995231628	-83.013923645019531
0.384000003337860	-83.258064270019531
0.388000011444092	-83.276374816894531
0.391999989748001	-83.123786926269531
0.395999997854233	-83.251960754394531
0.400000005960464	-83.666999816894531
0.404000014066696	-83.697517395019531
0.407999992370605	-83.294685363769531
0.412000000476837	-83.312995910644531
0.416000008583069	-83.660896301269531
0.419999986886978	-83.496101379394531
0.423999994993210	-83.197029113769531
0.428000003099442	-83.520515441894531
0.432000011205673	-83.844001770019531
0.435999989509583	-83.679206848144531
0.439999997615814	-83.593757629394531
0.444000005722046	-83.776863098144531
0.448000013828278	-83.941658020019531
0.451999992132187	-83.520515441894531
0.456000000238419	-83.215339660644531
0.460000008344650	-83.349617004394531
0.463999986648560	-83.489997863769531
0.467999994754791	-83.288581848144531
0.472000002861023	-83.142097473144531
0.476000010967255	-83.520515441894531
0.479999989271164	-83.856208801269531
0.483999997377396	-83.569343566894531
0.488000005483627	-83.459480285644531
0.492000013589859	-83.618171691894531
0.495999991893768	-83.642585754394531
0.500000000000000	-83.264167785644531
0.504000008106232	-82.849128723144531
0.508000016212463	-83.233650207519531
0.512000024318695	-83.459480285644531
0.515999972820282	-83.117683410644531
0.519999980926514	-83.172615051269531
0.523999989032745	-83.544929504394531
0.527999997138977	-83.666999816894531
0.532000005245209	-83.343513488769531
0.536000013351440	-83.123786926269531
0.540000021457672	-83.203132629394531
0.544000029563904	-82.989509582519531
0.547999978065491	-82.733161926269531
0.551999986171722	-82.659919738769531
0.555999994277954	-83.056648254394531
0.560000002384186	-83.190925598144531
0.564000010490417	-82.958992004394531
0.568000018596649	-83.337409973144531
0.572000026702881	-83.715827941894531
0.575999975204468	-83.404548645019531
0.579999983310699	-83.465583801269531
0.583999991416931	-83.465583801269531
0.587999999523163	-83.514411926269531
0.592000007629395	-83.428962707519531
0.596000015735626	-83.294685363769531
0.600000023841858	-83.679206848144531
0.603999972343445	-83.648689270019531
0.607999980449677	-83.221443176269531
0.611999988555908	-83.184822082519531
0.615999996662140	-83.538825988769531
0.620000004768372	-83.502204895019531
0.624000012874603	-83.062751770019531
0.628000020980835	-83.282478332519531
0.632000029087067	-83.715827941894531
0.635999977588654	-83.477790832519531
0.639999985694885	-83.398445129394531
0.643999993801117	-83.685310363769531
0.648000001907349	-83.728034973144531
0.652000010013580	-83.526618957519531
0.656000018119812	-83.093269348144531
0.660000026226044	-83.245857238769531
0.663999974727631	-83.563240051269531
0.667999982833862	-83.245857238769531
0.671999990940094	-83.166511535644531
0.675999999046326	-83.599861145019531
0.680000007152557	-83.886726379394531
0.684000015258789	-83.496101379394531
0.688000023365021	-83.483894348144531
0.691999971866608	-83.776863098144531
0.695999979972839	-83.648689270019531
0.699999988079071	-83.190925598144531
0.703999996185303	-83.099372863769531
0.708000004291534	-82.952888488769531
0.712000012397766	-83.026130676269531
0.716000020503998	-82.696540832519531
0.720000028610229	-82.733161926269531
0.723999977111816	-83.300788879394531
0.727999985218048	-83.343513488769531
0.731999993324280	-83.154304504394531
0.736000001430511	-83.288581848144531
0.740000009536743	-83.581550598144531
0.744000017642975	-83.453376770019531
0.748000025749207	-83.068855285644531
0.751999974250793	-83.233650207519531
0.755999982357025	-83.605964660644531
0.759999990463257	-83.557136535644531
0.763999998569489	-83.410652160644531
0.768000006675720	-83.361824035644531
0.772000014781952	-83.898933410644531
0.776000022888184	-83.697517395019531
0.779999971389771	-83.203132629394531
0.783999979496002	-83.514411926269531
0.787999987602234	-83.630378723144531
0.791999995708466	-83.355720520019531
0.796000003814697	-83.148200988769531
0.800000011920929	-83.288581848144531
0.804000020027161	-83.636482238769531
0.808000028133392	-83.349617004394531
0.811999976634979	-83.227546691894531
0.815999984741211	-83.557136535644531
0.819999992847443	-83.557136535644531
0.824000000953674	-83.282478332519531
0.828000009059906	-83.227546691894531
0.832000017166138	-83.666999816894531
0.836000025272369	-83.715827941894531
0.839999973773956	-83.221443176269531
0.843999981880188	-83.520515441894531
0.847999989986420	-83.697517395019531
0.851999998092651	-83.398445129394531
0.856000006198883	-83.209236145019531
0.860000014305115	-83.197029113769531
0.864000022411346	-83.471687316894531
0.867999970912933	-83.306892395019531
0.871999979019165	-83.215339660644531
0.875999987125397	-83.441169738769531
0.879999995231628	-83.300788879394531
0.884000003337860	-83.197029113769531
0.888000011444092	-83.068855285644531
0.892000019550323	-83.258064270019531
0.896000027656555	-83.514411926269531
0.899999976158142	-82.897956848144531
0.903999984264374	-82.922370910644531
0.907999992370605	-83.380134582519531
0.912000000476837	-83.532722473144531
0.916000008583069	-83.453376770019531
0.920000016689301	-83.349617004394531
0.924000024795532	-83.966072082519531
0.927999973297119	-84.057624816894531
0.931999981403351	-83.489997863769531
0.935999989509583	-83.648689270019531
0.939999997615814	-83.758552551269531
0.944000005722046	-83.312995910644531
0.948000013828278	-82.971199035644531
0.952000021934509	-83.142097473144531
0.955999970436096	-83.624275207519531
0.959999978542328	-83.520515441894531
0.963999986648560	-83.355720520019531
0.967999994754791	-83.648689270019531
0.972000002861023	-84.088142395019531
0.976000010967255	-84.021003723144531
0.980000019073486	-83.367927551269531
0.984000027179718	-83.642585754394531
0.987999975681305	-83.868415832519531
0.991999983787537	-83.197029113769531
0.995999991893768	-83.007820129394531
1.000000000000000	-83.282478332519531
1.003999948501587	-83.605964660644531
1.008000016212463	-83.587654113769531
1.011999964714050	-83.337409973144531
1.016000032424927	-83.789070129394531
1.019999980926514	-84.045417785644531
1.024000048637390	-83.502204895019531
1.027999997138977	-83.404548645019531
1.031999945640564	-83.825691223144531
1.036000013351440	-83.752449035644531
1.039999961853027	-83.056648254394531
1.044000029563904	-83.197029113769531
1.047999978065491	-83.618171691894531
1.052000045776367	-83.001716613769531
1.055999994277954	-82.702644348144531
1.059999942779541	-82.934577941894531
1.064000010490418	-83.251960754394531
1.067999958992004	-83.288581848144531
1.072000026702881	-83.129890441894531
1.075999975204468	-83.477790832519531
1.080000042915344	-83.874519348144531
1.083999991416931	-83.496101379394531
1.088000059127808	-83.361824035644531
1.092000007629395	-83.654792785644531
1.095999956130981	-83.673103332519531
1.100000023841858	-83.044441223144531
1.103999972343445	-83.013923645019531
1.108000040054321	-83.728034973144531
1.111999988555908	-83.740242004394531
1.116000056266785	-83.459480285644531
1.120000004768372	-83.758552551269531
1.123999953269959	-84.130867004394531
1.128000020980835	-84.051521301269531
1.131999969482422	-83.624275207519531
1.136000037193298	-83.538825988769531
1.139999985694885	-83.764656066894531
1.144000053405762	-83.428962707519531
1.148000001907349	-83.062751770019531
1.151999950408936	-83.435066223144531
1.156000018119812	-83.715827941894531
1.159999966621399	-83.569343566894531
1.164000034332275	-83.544929504394531
1.167999982833862	-83.929450988769531
1.172000050544739	-84.265144348144531
1.175999999046326	-83.978279113769531
1.179999947547913	-83.581550598144531
1.184000015258789	-83.624275207519531
1.187999963760376	-83.666999816894531
1.192000031471252	-83.123786926269531
1.195999979972839	-82.873542785644531
1.200000047683716	-83.288581848144531
1.203999996185303	-83.703620910644531
1.207999944686890	-83.459480285644531
1.212000012397766	-83.551033020019531
1.215999960899353	-84.057624816894531
1.220000028610230	-84.478767395019531
1.223999977111816	-84.051521301269531
1.228000044822693	-83.660896301269531
1.231999993324280	-84.021003723144531
1.235999941825867	-83.654792785644531
1.240000009536743	-82.751472473144531
1.243999958038330	-83.020027160644531
1.248000025749207	-83.453376770019531
1.251999974250794	-83.282478332519531
1.256000041961670	-82.928474426269531
1.259999990463257	-83.093269348144531
1.264000058174133	-83.520515441894531
1.268000006675720	-83.441169738769531
1.271999955177307	-83.264167785644531
1.276000022888184	-83.386238098144531
1.279999971389771	-83.721931457519531
1.284000039100647	-83.435066223144531
1.287999987602234	-83.020027160644531
1.292000055313110	-83.294685363769531
1.296000003814697	-83.593757629394531
1.299999952316284	-83.172615051269531
1.304000020027161	-83.111579895019531
1.307999968528748	-83.496101379394531
1.312000036239624	-83.709724426269531
1.315999984741211	-83.398445129394531
1.320000052452087	-83.331306457519531
1.324000000953674	-83.734138488769531
1.327999949455261	-83.782966613769531
1.332000017166138	-83.410652160644531
1.335999965667725	-83.392341613769531
1.340000033378601	-83.489997863769531
1.343999981880188	-83.367927551269531
1.348000049591065	-82.952888488769531
1.351999998092651	-83.190925598144531
1.355999946594238	-83.557136535644531
1.360000014305115	-83.404548645019531
1.363999962806702	-83.343513488769531
1.368000030517578	-83.636482238769531
1.371999979019165	-83.825691223144531
1.376000046730042	-83.746345520019531
1.379999995231628	-83.264167785644531
1.383999943733215	-83.276374816894531
1.388000011444092	-83.508308410644531
1.391999959945679	-83.081062316894531
1.396000027656555	-82.775886535644531
1.399999976158142	-82.958992004394531
1.404000043869019	-83.215339660644531
1.407999992370606	-83.032234191894531
1.411999940872192	-83.062751770019531
1.416000008583069	-83.563240051269531
1.419999957084656	-83.581550598144531
1.424000024795532	-83.154304504394531
1.427999973297119	-83.258064270019531
1.432000041007996	-83.416755676269531
1.435999989509583	-83.502204895019531
1.440000057220459	-83.178718566894531
1.444000005722046	-83.239753723144531
1.447999954223633	-83.850105285644531
1.452000021934509	-83.856208801269531
1.455999970436096	-83.508308410644531
1.460000038146973	-83.599861145019531
1.463999986648560	-83.831794738769531
1.468000054359436	-83.728034973144531
1.472000002861023	-83.300788879394531
1.475999951362610	-83.422859191894531
1.480000019073486	-83.807380676269531
1.483999967575073	-83.508308410644531
1.488000035285950	-83.215339660644531
1.491999983787537	-83.392341613769531
1.496000051498413	-83.728034973144531
1.500000000000000	-83.410652160644531
1.503999948501587	-82.977302551269531
1.508000016212463	-83.489997863769531
1.511999964714050	-83.612068176269531
1.516000032424927	-83.190925598144531
1.519999980926514	-83.203132629394531
1.524000048637390	-83.459480285644531
1.527999997138977	-83.642585754394531
1.531999945640564	-83.239753723144531
1.536000013351440	-83.129890441894531
1.539999961853027	-83.612068176269531
1.544000029563904	-83.526618957519531
1.547999978065491	-83.184822082519531
1.552000045776367	-83.282478332519531
1.555999994277954	-83.587654113769531
1.559999942779541	-83.508308410644531
1.564000010490418	-83.013923645019531
1.567999958992004	-83.190925598144531
1.572000026702881	-83.557136535644531
1.575999975204468	-83.331306457519531
1.580000042915344	-83.068855285644531
1.583999991416931	-82.952888488769531
1.588000059127808	-83.270271301269531
1.592000007629395	-83.050544738769531
1.595999956130981	-82.824714660644531
1.600000023841858	-83.477790832519531
1.603999972343445	-83.789070129394531
1.608000040054321	-83.441169738769531
1.611999988555908	-83.404548645019531
1.616000056266785	-83.789070129394531
1.620000004768372	-83.862312316894531
1.623999953269959	-83.123786926269531
1.628000020980835	-83.117683410644531
1.631999969482422	-83.386238098144531
1.636000037193298	-83.221443176269531
1.639999985694885	-83.087165832519531
1.644000053405762	-83.087165832519531
1.648000001907349	-83.715827941894531
1.651999950408936	-83.825691223144531
1.656000018119812	-83.306892395019531
1.659999966621399	-83.624275207519531
1.664000034332275	-83.844001770019531
1.667999982833862	-83.489997863769531
1.672000050544739	-83.209236145019531
1.675999999046326	-83.190925598144531
1.679999947547913	-83.532722473144531
1.684000015258789	-83.178718566894531
1.687999963760376	-82.928474426269531
1.692000031471252	-83.410652160644531
1.695999979972839	-83.654792785644531
1.700000047683716	-83.477790832519531
1.703999996185303	-83.288581848144531
1.707999944686890	-83.575447082519531
1.712000012397766	-83.740242004394531
1.715999960899353	-83.105476379394531
1.720000028610230	-83.166511535644531
1.723999977111816	-83.526618957519531
1.728000044822693	-83.184822082519531
1.731999993324280	-82.580574035644531
1.735999941825867	-82.623298645019531
1.740000009536743	-83.099372863769531
1.743999958038330	-83.068855285644531
1.748000025749207	-82.702644348144531
1.751999974250794	-82.952888488769531
1.756000041961670	-83.172615051269531
1.759999990463257	-83.227546691894531
1.764000058174133	-83.050544738769531
1.768000006675720	-83.233650207519531
1.771999955177307	-83.605964660644531
1.776000022888184	-83.215339660644531
1.779999971389771	-83.001716613769531
1.784000039100647	-83.093269348144531
1.787999987602234	-83.129890441894531
1.792000055313110	-83.074958801269531
1.796000003814697	-82.952888488769531
1.799999952316284	-83.184822082519531
1.804000020027161	-83.587654113769531
1.807999968528748	-83.319099426269531
1.812000036239624	-83.294685363769531
1.815999984741211	-83.489997863769531
1.820000052452087	-83.343513488769531
1.824000000953674	-82.849128723144531
1.827999949455261	-82.727058410644531
1.832000017166138	-82.836921691894531
1.835999965667725	-82.708747863769531
1.840000033378601	-82.580574035644531
1.843999981880188	-82.891853332519531
1.848000049591065	-83.209236145019531
1.851999998092651	-83.319099426269531
1.855999946594238	-83.117683410644531
1.860000014305115	-83.129890441894531
1.863999962806702	-83.337409973144531
1.868000030517578	-82.958992004394531
1.871999979019165	-82.641609191894531
1.876000046730042	-82.775886535644531
1.879999995231628	-82.873542785644531
1.883999943733215	-82.818611145019531
1.888000011444092	-82.690437316894531
1.891999959945679	-83.020027160644531
1.896000027656555	-83.465583801269531
1.899999976158142	-82.952888488769531
1.904000043869019	-82.470710754394531
1.907999992370606	-82.812507629394531
1.911999940872192	-82.940681457519531
1.916000008583069	-82.421882629394531
1.919999957084656	-82.220466613769531
1.924000024795532	-82.696540832519531
1.927999973297119	-82.849128723144531
1.932000041007996	-82.495124816894531
1.935999989509583	-82.788093566894531
1.940000057220459	-83.123786926269531
1.944000005722046	-83.264167785644531
1.947999954223633	-83.099372863769531
1.952000021934509	-83.001716613769531
1.955999970436096	-83.343513488769531
1.960000038146973	-83.367927551269531
1.963999986648560	-83.074958801269531
1.968000054359436	-83.227546691894531
1.972000002861023	-83.508308410644531
1.975999951362610	-83.349617004394531
1.980000019073486	-82.952888488769531
1.983999967575073	-83.074958801269531
1.988000035285950	-83.453376770019531
1.991999983787537	-83.319099426269531
1.996000051498413	-83.184822082519531
2.000000000000000	-83.325202941894531
2.003999948501587	-83.636482238769531
2.007999897003174	-83.636482238769531
2.012000083923340	-83.300788879394531
2.016000032424927	-83.367927551269531
2.019999980926514	-83.435066223144531
2.023999929428101	-82.861335754394531
2.028000116348267	-82.733161926269531
2.032000064849854	-82.989509582519531
2.036000013351440	-83.087165832519531
2.039999961853027	-82.940681457519531
2.043999910354614	-83.099372863769531
2.048000097274780	-83.453376770019531
2.052000045776367	-83.520515441894531
2.055999994277954	-83.300788879394531
2.059999942779541	-83.337409973144531
2.063999891281128	-83.398445129394531
2.068000078201294	-83.038337707519531
2.072000026702881	-82.189949035644531
2.075999975204468	-82.183845520019531
2.079999923706055	-82.641609191894531
2.084000110626221	-82.482917785644531
2.088000059127808	-82.409675598144531
2.092000007629395	-82.867439270019531
2.095999956130981	-83.251960754394531
2.099999904632568	-83.172615051269531
2.104000091552734	-83.026130676269531
2.108000040054321	-83.282478332519531
2.111999988555908	-83.294685363769531
2.115999937057495	-82.684333801269531
2.119999885559082	-82.495124816894531
2.124000072479248	-82.934577941894531
2.128000020980835	-83.117683410644531
2.131999969482422	-82.788093566894531
2.135999917984009	-82.934577941894531
2.140000104904175	-83.483894348144531
2.144000053405762	-83.648689270019531
2.148000001907349	-83.239753723144531
2.151999950408936	-83.172615051269531
2.155999898910523	-83.404548645019531
2.160000085830689	-83.319099426269531
2.164000034332275	-82.806404113769531
2.167999982833862	-82.824714660644531
2.171999931335449	-83.215339660644531
2.176000118255615	-82.965095520019531
2.180000066757202	-82.708747863769531
2.184000015258789	-82.952888488769531
2.187999963760376	-83.306892395019531
2.191999912261963	-83.154304504394531
2.196000099182129	-82.806404113769531
2.200000047683716	-83.032234191894531
2.203999996185303	-83.447273254394531
2.207999944686890	-83.166511535644531
2.211999893188477	-82.910163879394531
2.216000080108643	-83.074958801269531
2.220000028610230	-83.093269348144531
2.223999977111816	-82.733161926269531
2.227999925613403	-82.440193176269531
2.232000112533569	-82.916267395019531
2.236000061035156	-83.032234191894531
2.240000009536743	-82.757575988769531
2.243999958038330	-83.215339660644531
2.247999906539917	-83.831794738769531
2.252000093460083	-83.923347473144531
2.256000041961670	-83.319099426269531
2.259999990463257	-82.946784973144531
2.263999938964844	-83.233650207519531
2.267999887466431	-82.958992004394531
2.272000074386597	-82.427986145019531
2.276000022888184	-82.397468566894531
2.279999971389771	-82.684333801269531
2.283999919891357	-82.830818176269531
2.288000106811523	-82.653816223144531
2.292000055313110	-83.044441223144531
2.296000003814697	-83.441169738769531
2.299999952316284	-83.294685363769531
2.303999900817871	-83.294685363769531
2.308000087738037	-83.123786926269531
2.312000036239624	-83.087165832519531
2.315999984741211	-82.653816223144531
2.319999933242798	-82.232673645019531
2.323999881744385	-82.788093566894531
2.328000068664551	-83.013923645019531
2.332000017166138	-82.788093566894531
2.335999965667725	-83.038337707519531
2.339999914169312	-83.349617004394531
2.344000101089478	-83.575447082519531
2.348000049591065	-83.190925598144531
2.351999998092651	-83.044441223144531
2.355999946594238	-83.270271301269531
2.359999895095825	-82.989509582519531
2.364000082015991	-82.739265441894531
2.368000030517578	-82.775886535644531
2.371999979019165	-83.111579895019531
2.375999927520752	-83.178718566894531
2.380000114440918	-82.836921691894531
2.384000062942505	-83.331306457519531
2.388000011444092	-83.666999816894531
2.391999959945679	-83.355720520019531
2.395999908447266	-83.239753723144531
2.400000095367432	-83.203132629394531
2.404000043869019	-83.477790832519531
2.407999992370606	-83.245857238769531
2.411999940872192	-82.733161926269531
2.415999889373779	-82.769783020019531
2.420000076293945	-82.922370910644531
2.424000024795532	-82.861335754394531
2.427999973297119	-82.635505676269531
2.431999921798706	-82.849128723144531
2.436000108718872	-83.306892395019531
2.440000057220459	-83.001716613769531
2.444000005722046	-83.148200988769531
2.447999954223633	-83.508308410644531
2.451999902725220	-83.599861145019531
2.456000089645386	-83.435066223144531
2.460000038146973	-83.099372863769531
2.463999986648560	-83.251960754394531
2.467999935150147	-83.282478332519531
2.471999883651733	-82.659919738769531
2.476000070571899	-82.775886535644531
2.480000019073486	-83.105476379394531
2.483999967575073	-83.093269348144531
2.487999916076660	-82.995613098144531
2.492000102996826	-83.093269348144531
2.496000051498413	-83.441169738769531
2.500000000000000	-83.404548645019531
2.503999948501587	-83.184822082519531
2.507999897003174	-83.074958801269531
2.512000083923340	-83.020027160644531
2.516000032424927	-82.861335754394531
2.519999980926514	-82.623298645019531
2.523999929428101	-82.885749816894531
2.528000116348267	-83.343513488769531
2.532000064849854	-83.081062316894531
2.536000013351440	-83.209236145019531
2.539999961853027	-83.624275207519531
2.543999910354614	-83.666999816894531
2.548000097274780	-83.477790832519531
2.552000045776367	-83.233650207519531
2.555999994277954	-83.197029113769531
2.559999942779541	-83.178718566894531
2.563999891281128	-82.904060363769531
2.568000078201294	-82.800300598144531
2.572000026702881	-83.087165832519531
2.575999975204468	-83.294685363769531
2.579999923706055	-83.087165832519531
2.584000110626221	-82.952888488769531
2.588000059127808	-83.190925598144531
2.592000007629395	-83.044441223144531
2.595999956130981	-82.812507629394531
2.599999904632568	-83.007820129394531
2.604000091552734	-83.087165832519531
2.608000040054321	-82.971199035644531
2.611999988555908	-83.386238098144531
2.615999937057495	-93.426521301269531
2.619999885559082	-95.397956848144531
2.624000072479248	-94.293220520019531
2.628000020980835	-92.938240051269531
2.631999969482422	-91.876228332519531
2.635999917984009	-90.704353332519531
2.640000104904175	-89.044197082519531
2.644000053405762	-87.823493957519531
2.648000001907349	-87.609870910644531
2.651999950408936	-87.310798645019531
2.655999898910523	-86.578376770019531
2.660000085830689	-86.602790832519531
2.664000034332275	-86.718757629394531
2.667999982833862	-86.767585754394531
2.671999931335449	-86.309822082519531
2.676000118255615	-86.248786926269531
2.680000066757202	-86.901863098144531
2.684000015258789	-86.938484191894531
2.687999963760376	-86.511238098144531
2.691999912261963	-86.779792785644531
2.696000099182129	-87.188728332519531
2.700000047683716	-87.097175598144531
2.703999996185303	-86.663825988769531
2.707999944686890	-86.541755676269531
2.711999893188477	-86.743171691894531
2.716000080108643	-86.407478332519531
2.720000028610230	-86.120613098144531
2.723999977111816	-86.334236145019531
2.727999925613403	-86.761482238769531
2.732000112533569	-86.596687316894531
2.736000061035156	-86.340339660644531
2.740000009536743	-86.846931457519531
2.743999958038330	-86.938484191894531
2.747999906539917	-86.456306457519531
2.752000093460083	-86.230476379394531
2.756000041961670	-85.931404113769531
2.759999990463257	-85.644538879394531
2.763999938964844	-85.278327941894531
2.767999887466431	-85.095222473144531
2.772000074386597	-85.498054504394531
2.776000022888184	-85.711677551269531
2.779999971389771	-85.552986145019531
2.783999919891357	-85.815437316894531
2.788000106811523	-86.029060363769531
2.792000055313110	-85.888679504394531
2.796000003814697	-85.540779113769531
2.799999952316284	-85.498054504394531
2.803999900817871	-85.345466613769531
2.808000087738037	-85.003669738769531
2.812000036239624	-84.674079895019531
2.815999984741211	-84.777839660644531
2.819999933242798	-85.101325988769531
2.823999881744385	-85.015876770019531
2.828000068664551	-84.741218566894531
2.832000017166138	-84.991462707519531
2.835999965667725	-85.046394348144531
2.839999914169312	-84.613044738769531
2.844000101089478	-84.466560363769531
2.848000049591065	-84.515388488769531
2.851999998092651	-84.399421691894531
2.855999946594238	-83.966072082519531
2.859999895095825	-83.850105285644531
2.864000082015991	-83.996589660644531
2.868000030517578	-83.959968566894531
2.871999979019165	-83.563240051269531
2.875999927520752	-83.514411926269531
2.880000114440918	-83.898933410644531
2.884000062942505	-83.844001770019531
2.888000011444092	-83.386238098144531
2.891999959945679	-83.477790832519531
2.895999908447266	-83.880622863769531
2.900000095367432	-83.502204895019531
2.904000043869019	-82.965095520019531
2.907999992370606	-82.995613098144531
2.911999940872192	-83.105476379394531
2.915999889373779	-82.855232238769531
2.920000076293945	-82.531745910644531
2.924000024795532	-82.513435363769531
2.927999973297119	-82.696540832519531
2.931999921798706	-82.385261535644531
2.936000108718872	-82.196052551269531
2.940000057220459	-82.458503723144531
2.944000005722046	-82.611091613769531
2.947999954223633	-82.104499816894531
2.951999902725220	-81.671150207519531
2.956000089645386	-81.842048645019531
2.960000038146973	-81.829841613769531
2.963999986648560	-81.451423645019531
2.967999935150147	-81.396492004394531
2.971999883651733	-81.640632629394531
2.976000070571899	-81.915290832519531
2.980000019073486	-81.756599426269531
2.983999967575073	-81.585700988769531
2.987999916076660	-81.933601379394531
2.992000102996826	-81.707771301269531
2.996000051498413	-81.231697082519531
3.000000000000000	-81.188972473144531
3.003999948501587	-80.993659973144531
3.007999897003174	-80.822761535644531
3.012000083923340	-80.474861145019531
3.016000032424927	-80.505378723144531
3.019999980926514	-81.018074035644531
3.023999929428101	-80.981452941894531
3.028000116348267	-80.865486145019531
3.032000064849854	-80.841072082519531
3.036000013351440	-80.920417785644531
3.039999961853027	-80.670173645019531
3.043999910354614	-80.236824035644531
3.048000097274780	-80.212409973144531
3.052000045776367	-80.175788879394531
3.055999994277954	-79.791267395019531
3.059999942779541	-79.742439270019531
3.063999891281128	-79.846199035644531
3.068000078201294	-80.029304504394531
3.072000026702881	-79.760749816894531
3.075999975204468	-79.620368957519531
3.079999923706055	-80.010993957519531
3.084000110626221	-79.785163879394531
3.088000059127808	-79.449470520019531
3.092000007629395	-79.364021301269531
3.095999956130981	-79.254158020019531
3.099999904632568	-78.814704895019531
3.104000091552734	-78.356941223144531
3.108000040054321	-78.564460754394531
3.111999988555908	-78.839118957519531
3.115999937057495	-78.668220520019531
3.119999885559082	-78.503425598144531
3.124000072479248	-78.540046691894531
3.128000020980835	-79.003913879394531
3.131999969482422	-78.924568176269531
3.135999917984009	-78.454597473144531
3.140000104904175	-78.912361145019531
3.144000053405762	-79.083259582519531
3.148000001907349	-78.479011535644531
3.151999950408936	-78.112800598144531
3.155999898910523	-78.222663879394531
3.160000085830689	-78.521736145019531
3.164000034332275	-78.002937316894531
3.167999982833862	-77.722175598144531
3.171999931335449	-78.265388488769531
3.176000118255615	-78.509529113769531
3.180000066757202	-78.070075988769531
3.184000015258789	-77.771003723144531
3.187999963760376	-78.149421691894531
3.191999912261963	-78.234870910644531
3.196000099182129	-77.288825988769531
3.200000047683716	-77.233894348144531
3.203999996185303	-77.545173645019531
3.207999944686890	-77.264411926269531
3.211999893188477	-77.026374816894531
3.216000080108643	-77.117927551269531
3.220000028610230	-77.618415832519531
3.223999977111816	-77.642829895019531
3.227999925613403	-77.203376770019531
3.232000112533569	-77.325447082519531
3.236000061035156	-77.514656066894531
3.240000009536743	-77.117927551269531
3.243999958038330	-76.574714660644531
3.247999906539917	-76.513679504394531
3.252000093460083	-76.788337707519531
3.256000041961670	-76.239021301269531
3.259999990463257	-76.074226379394531
3.263999938964844	-76.550300598144531
3.267999887466431	-76.666267395019531
3.272000074386597	-76.458747863769531
3.276000022888184	-76.507575988769531
3.279999971389771	-77.026374816894531
3.283999919891357	-77.087409973144531
3.288000106811523	-76.049812316894531
3.292000055313110	-75.708015441894531
3.296000003814697	-75.994880676269531
3.299999952316284	-75.793464660644531
3.303999900817871	-75.207527160644531
3.308000087738037	-75.122077941894531
3.312000036239624	-75.683601379394531
3.315999984741211	-75.457771301269531
3.319999933242798	-75.073249816894531
3.323999881744385	-75.341804504394531
3.328000068664551	-75.427253723144531
3.332000017166138	-75.244148254394531
3.335999965667725	-74.926765441894531
3.339999914169312	-74.914558410644531
3.344000101089478	-75.158699035644531
3.348000049591065	-74.578865051269531
3.351999998092651	-74.267585754394531
3.355999946594238	-74.639900207519531
3.359999895095825	-74.780281066894531
3.364000082015991	-74.450691223144531
3.368000030517578	-74.285896301269531
3.371999979019165	-74.615486145019531
3.375999927520752	-74.877937316894531
3.380000114440918	-74.389656066894531
3.384000062942505	-74.328620910644531
3.388000011444092	-74.487312316894531
3.391999959945679	-74.377449035644531
3.395999908447266	-73.773200988769531
3.400000095367432	-73.504646301269531
3.404000043869019	-73.986824035644531
3.407999992370606	-73.840339660644531
3.411999940872192	-73.327644348144531
3.415999889373779	-73.645027160644531
3.420000076293945	-74.060066223144531
3.424000024795532	-74.084480285644531
3.427999973297119	-73.602302551269531
3.431999921798706	-73.651130676269531
3.436000108718872	-74.023445129394531
3.440000057220459	-73.095710754394531
3.444000005722046	-72.460945129394531
3.447999954223633	-72.802742004394531
3.451999902725220	-72.937019348144531
3.456000089645386	-72.534187316894531
3.460000038146973	-72.241218566894531
3.463999986648560	-72.821052551269531
3.467999935150147	-73.193367004394531
3.471999883651733	-72.906501770019531
3.476000070571899	-72.906501770019531
3.480000019073486	-73.095710754394531
3.483999967575073	-73.107917785644531
3.487999916076660	-72.503669738769531
3.492000102996826	-72.113044738769531
3.496000051498413	-72.424324035644531
3.500000000000000	-72.259529113769531
3.503999948501587	-71.844490051269531
3.507999897003174	-72.094734191894531
3.512000083923340	-72.479255676269531
3.516000032424927	-72.509773254394531
3.519999980926514	-72.137458801269531
3.523999929428101	-72.265632629394531
3.528000116348267	-72.344978332519531
3.532000064849854	-72.039802551269531
3.536000013351440	-71.905525207519531
3.539999961853027	-71.679695129394531
3.543999910354614	-71.734626770019531
3.548000097274780	-71.545417785644531
3.552000045776367	-71.173103332519531
3.555999994277954	-71.575935363769531
3.559999942779541	-71.698005676269531
3.563999891281128	-71.240242004394531
3.568000078201294	-71.276863098144531
3.572000026702881	-71.405036926269531
3.575999975204468	-71.478279113769531
3.579999923706055	-71.234138488769531
3.584000110626221	-71.063240051269531
3.588000059127808	-71.173103332519531
3.592000007629395	-71.032722473144531
3.595999956130981	-70.666511535644531
3.599999904632568	-70.501716613769531
3.604000091552734	-70.745857238769531
3.608000040054321	-70.666511535644531
3.611999988555908	-69.976814270019531
3.615999937057495	-70.062263488769531
3.619999885559082	-70.635993957519531
3.624000072479248	-70.532234191894531
3.628000020980835	-70.306404113769531
3.631999969482422	-70.458992004394531
3.635999917984009	-70.678718566894531
3.640000104904175	-70.294197082519531
3.644000053405762	-69.915779113769531
3.648000001907349	-70.092781066894531
3.651999950408936	-70.367439270019531
3.655999898910523	-70.001228332519531
3.660000085830689	-69.720466613769531
3.664000034332275	-70.123298645019531
3.667999982833862	-70.416267395019531
3.671999931335449	-70.104988098144531
3.676000118255615	-69.885261535644531
3.680000066757202	-69.982917785644531
3.684000015258789	-69.921882629394531
3.687999963760376	-69.293220520019531
3.691999912261963	-68.933113098144531
3.696000099182129	-69.177253723144531
3.700000047683716	-69.238288879394531
3.703999996185303	-68.774421691894531
3.707999944686890	-68.750007629394531
3.711999893188477	-69.354255676269531
3.716000080108643	-69.396980285644531
3.720000028610230	-68.981941223144531
3.723999977111816	-68.994148254394531
3.727999925613403	-69.201667785644531
3.732000112533569	-68.994148254394531
3.736000061035156	-68.457038879394531
3.740000009536743	-68.408210754394531
3.743999958038330	-68.695075988769531
3.747999906539917	-68.310554504394531
3.752000093460083	-68.139656066894531
3.756000041961670	-68.396003723144531
3.759999990463257	-68.695075988769531
3.763999938964844	-68.396003723144531
3.767999887466431	-68.109138488769531
3.772000074386597	-68.408210754394531
3.776000022888184	-68.530281066894531
3.779999971389771	-67.871101379394531
3.783999919891357	-67.523200988769531
3.788000106811523	-67.602546691894531
3.792000055313110	-67.736824035644531
3.796000003814697	-67.358406066894531
3.799999952316284	-67.279060363769531
3.803999900817871	-67.913825988769531
3.808000087738037	-67.968757629394531
3.812000036239624	-67.523200988769531
3.815999984741211	-67.602546691894531
3.819999933242798	-68.011482238769531
3.823999881744385	-67.877204895019531
3.828000068664551	-67.413337707519531
3.832000017166138	-67.547615051269531
3.835999965667725	-67.706306457519531
3.839999914169312	-67.272956848144531
3.844000101089478	-66.979988098144531
3.848000049591065	-67.077644348144531
3.851999998092651	-67.468269348144531
3.855999946594238	-67.364509582519531
3.859999895095825	-66.900642395019531
3.864000082015991	-67.321784973144531
3.868000030517578	-67.706306457519531
3.871999979019165	-67.187507629394531
3.875999927520752	-67.016609191894531
3.880000114440918	-67.034919738769531
3.884000062942505	-66.967781066894531
3.888000011444092	-66.436775207519531
3.891999959945679	-66.241462707519531
3.895999908447266	-66.644294738769531
3.900000095367432	-66.680915832519531
3.904000043869019	-66.259773254394531
3.907999992370606	-66.339118957519531
3.911999940872192	-66.894538879394531
3.915999889373779	-67.047126770019531
3.920000076293945	-66.290290832519531
3.924000024795532	-66.265876770019531
3.927999973297119	-66.638191223144531
3.931999921798706	-66.241462707519531
3.936000108718872	-65.594490051269531
3.940000057220459	-65.484626770019531
3.944000005722046	-65.936286926269531
3.947999954223633	-65.759284973144531
3.951999902725220	-65.142829895019531
3.956000089645386	-65.393074035644531
3.960000038146973	-65.838630676269531
3.963999986648560	-65.496833801269531
3.967999935150147	-65.148933410644531
3.971999883651733	-65.338142395019531
3.976000070571899	-65.539558410644531
3.980000019073486	-65.032966613769531
3.983999967575073	-64.807136535644531
3.987999916076660	-65.173347473144531
3.992000102996826	-65.216072082519531
3.996000051498413	-65.118415832519531
4.000000000000000	-65.136726379394531
4.004000186920166	-65.496833801269531
4.007999897003174	-65.667732238769531
4.012000083923340	-65.094001770019531
4.015999794006348	-65.112312316894531
4.019999980926514	-65.374763488769531
4.024000167846680	-65.002449035644531
4.027999877929688	-64.727790832519531
4.032000064849854	-64.782722473144531
4.035999774932861	-64.825447082519531
4.039999961853027	-64.587409973144531
4.044000148773193	-64.361579895019531
4.047999858856201	-64.770515441894531
4.052000045776367	-64.886482238769531
4.056000232696533	-64.727790832519531
4.059999942779541	-64.508064270019531
4.064000129699707	-64.617927551269531
4.067999839782715	-64.898689270019531
4.072000026702881	-64.428718566894531
4.076000213623047	-64.190681457519531
4.079999923706055	-64.471443176269531
4.084000110626221	-64.239509582519531
4.087999820709229	-63.964847564697266
4.092000007629395	-63.995365142822266
4.096000194549561	-64.141853332519531
4.099999904632568	-64.190681457519531
4.104000091552734	-63.726810455322266
4.107999801635742	-63.848880767822266
4.111999988555908	-64.190681457519531
4.116000175476074	-64.147956848144531
4.119999885559082	-63.769535064697266
4.124000072479248	-63.238529205322266
4.127999782562256	-63.342288970947266
4.131999969482422	-63.171390533447266
4.136000156402588	-62.646488189697266
4.139999866485596	-62.927249908447266
4.144000053405762	-63.153079986572266
4.147999763488770	-63.116458892822266
4.151999950408936	-63.079837799072266
4.156000137329102	-63.220218658447266
4.159999847412109	-63.586429595947266
4.164000034332275	-63.372806549072266
4.168000221252441	-63.024906158447266
4.171999931335449	-62.982181549072266
4.176000118255615	-63.037113189697266
4.179999828338623	-62.658695220947266
4.184000015258789	-61.999515533447266
4.188000202178955	-62.457279205322266
4.191999912261963	-62.701419830322266
4.196000099182129	-62.219242095947266
4.199999809265137	-62.518314361572266
4.203999996185303	-62.805179595947266
4.208000183105469	-62.799076080322266
4.211999893188477	-62.658695220947266
4.216000080108643	-62.249759674072266
4.219999790191650	-62.402347564697266
4.223999977111816	-62.438968658447266
4.228000164031982	-61.889652252197266
4.231999874114990	-61.737064361572266
4.236000061035156	-61.999515533447266
4.239999771118164	-61.987308502197266
4.243999958038330	-61.590579986572266
4.248000144958496	-61.932376861572266
4.251999855041504	-62.329105377197266
4.256000041961670	-61.883548736572266
4.260000228881836	-61.688236236572266
4.263999938964844	-61.749271392822266
4.268000125885010	-61.816410064697266
4.271999835968018	-61.621097564697266
4.276000022888184	-61.212162017822266
4.280000209808350	-61.340335845947266
4.283999919891357	-61.505130767822266
4.288000106811523	-61.248783111572266
4.291999816894531	-61.627201080322266
4.296000003814697	-62.042240142822266
4.300000190734863	-61.859134674072266
4.303999900817871	-61.303714752197266
4.308000087738037	-61.151126861572266
4.311999797821045	-61.230472564697266
4.315999984741211	-61.035160064697266
4.320000171661377	-60.717777252197266
4.323999881744385	-60.565189361572266
4.328000068664551	-60.552982330322266
4.331999778747559	-60.510257720947266
4.335999965667725	-60.186771392822266
4.340000152587891	-60.278324127197266
4.343999862670898	-60.736087799072266
4.348000049591065	-60.571292877197266
4.352000236511231	-60.253910064697266
4.355999946594238	-60.498050689697266
4.360000133514404	-60.827640533447266
4.363999843597412	-60.528568267822266
4.368000030517578	-60.198978424072266
4.372000217437744	-60.260013580322266
4.375999927520752	-60.235599517822266
4.380000114440918	-59.844974517822266
4.383999824523926	-59.619144439697266
4.388000011444092	-59.814456939697266
4.392000198364258	-60.229496002197266
4.395999908447266	-59.906009674072266
4.400000095367432	-59.674076080322266
4.403999805450440	-60.113529205322266
4.407999992370606	-60.321048736572266
4.412000179290772	-59.783939361572266
4.415999889373779	-59.521488189697266
4.420000076293945	-59.637454986572266
4.423999786376953	-59.619144439697266
4.427999973297119	-59.027103424072266
4.432000160217285	-58.770755767822266
4.435999870300293	-59.210208892822266
4.440000057220459	-59.411624908447266
4.443999767303467	-59.124759674072266
4.447999954223633	-59.326175689697266
4.452000141143799	-59.722904205322266
4.455999851226807	-59.527591705322266
4.460000038146973	-58.953861236572266
4.464000225067139	-58.721927642822266
4.467999935150147	-58.728031158447266
4.472000122070313	-58.337406158447266
4.475999832153320	-58.093265533447266
4.480000019073486	-58.270267486572266
4.484000205993652	-58.599857330322266
4.487999916076660	-58.355716705322266
4.492000102996826	-58.172611236572266
4.495999813079834	-58.563236236572266
4.500000000000000	-58.666996002197266
4.504000186920166	-58.142093658447266
4.507999897003174	-58.325199127197266
4.512000083923340	-58.526615142822266
4.515999794006348	-58.374027252197266
4.519999980926514	-57.958988189697266
4.524000167846680	-57.916263580322266
4.527999877929688	-58.154300689697266
4.532000064849854	-58.074954986572266
4.535999774932861	-57.800296783447266
4.539999961853027	-57.891849517822266
4.544000148773193	-58.135990142822266
4.547999858856201	-57.946781158447266
4.552000045776367	-57.476810455322266
4.556000232696533	-57.690433502197266
4.559999942779541	-57.977298736572266
4.564000129699707	-57.525638580322266
4.567999839782715	-57.330326080322266
4.572000026702881	-57.458499908447266
4.576000213623047	-57.312015533447266
4.579999923706055	-57.006839752197266
4.584000110626221	-56.903079986572266
4.587999820709229	-57.250980377197266
4.592000007629395	-57.391361236572266
4.596000194549561	-57.244876861572266
4.599999904632568	-57.196048736572266
4.604000091552734	-57.409671783447266
4.607999801635742	-57.592777252197266
4.611999988555908	-56.903079986572266
4.616000175476074	-56.811527252197266
4.619999885559082	-57.128910064697266
4.624000072479248	-56.774906158447266
4.627999782562256	-56.262210845947266
4.631999969482422	-56.225589752197266
4.636000156402588	-56.127933502197266
4.639999866485596	-56.384281158447266
4.644000053405762	-56.335453033447266
4.647999763488770	-56.536869049072266
4.651999950408936	-56.890872955322266
4.656000137329102	-56.707767486572266
4.659999847412109	-56.311038970947266
4.664000034332275	-56.231693267822266
4.668000221252441	-56.542972564697266
4.671999931335449	-56.213382720947266
4.676000118255615	-55.694583892822266
4.679999828338623	-56.048587799072266
4.684000015258789	-56.396488189697266
4.688000202178955	-56.146244049072266
4.691999912261963	-56.201175689697266
4.696000099182129	-56.353763580322266
4.699999809265137	-56.402591705322266
4.703999996185303	-56.146244049072266
4.708000183105469	-55.810550689697266
4.711999893188477	-55.957035064697266
4.716000080108643	-55.895999908447266
4.719999790191650	-55.517581939697266
4.723999977111816	-55.377201080322266
4.728000164031982	-55.682376861572266
4.731999874114990	-55.895999908447266
4.736000061035156	-55.541996002197266
4.739999771118164	-55.590824127197266
4.743999958038330	-55.871585845947266
4.748000144958496	-55.700687408447266
4.751999855041504	-55.456546783447266
4.756000041961670	-55.352787017822266
4.760000228881836	-55.517581939697266
4.763999938964844	-55.334476470947266
4.768000125885010	-54.809574127197266
4.771999835968018	-55.053714752197266
4.776000022888184	-55.200199127197266
4.780000209808350	-54.937747955322266
4.783999919891357	-54.846195220947266
4.788000106811523	-54.882816314697266
4.791999816894531	-55.126956939697266
4.796000003814697	-54.888919830322266
4.800000190734863	-54.479984283447266
4.803999900817871	-54.595951080322266
4.808000087738037	-54.730228424072266
4.811999797821045	-54.455570220947266
4.815999984741211	-54.046634674072266
4.820000171661377	-54.260257720947266
4.823999881744385	-54.364017486572266
4.828000068664551	-53.765872955322266
4.831999778747559	-54.034427642822266
4.835999965667725	-54.583744049072266
4.840000152587891	-54.565433502197266
4.843999862670898	-54.522708892822266
4.848000049591065	-54.504398345947266
4.852000236511231	-54.785160064697266
4.855999946594238	-54.608158111572266
4.860000133514404	-53.863529205322266
4.863999843597412	-53.900150299072266
4.868000030517578	-54.125980377197266
4.872000217437744	-53.784183502197266
4.875999927520752	-53.289798736572266
4.880000114440918	-53.405765533447266
4.883999824523926	-54.089359283447266
4.888000011444092	-53.857425689697266
4.892000198364258	-53.649906158447266
4.895999908447266	-54.046634674072266
4.900000095367432	-54.144290924072266
4.903999805450440	-53.814701080322266
4.907999992370606	-53.179935455322266
4.912000179290772	-53.161624908447266
4.915999889373779	-53.448490142822266
4.920000076293945	-52.929691314697266
4.923999786376953	-52.789310455322266
4.927999973297119	-53.192142486572266
4.932000160217285	-53.515628814697266
4.935999870300293	-53.295902252197266
4.940000057220459	-52.960208892822266
4.943999767303467	-53.344730377197266
4.947999954223633	-53.332523345947266
4.952000141143799	-52.703861236572266
4.955999851226807	-52.673343658447266
4.960000038146973	-52.795413970947266
4.964000225067139	-52.728275299072266
4.967999935150147	-52.233890533447266
4.972000122070313	-51.898197174072266
4.975999832153320	-52.203372955322266
4.980000019073486	-52.099613189697266
4.984000205993652	-51.977542877197266
4.987999916076660	-52.111820220947266
4.992000102996826	-52.178958892822266
4.995999813079834	-52.050785064697266
5.000000000000000	-51.861576080322266
5.004000186920166	-52.014163970947266
5.007999897003174	-52.130130767822266
5.012000083923340	-51.629642486572266
5.015999794006348	-51.635746002197266
5.019999980926514	-51.684574127197266
5.024000167846680	-51.989749908447266
5.027999877929688	-51.715091705322266
5.032000064849854	-51.397708892822266
5.035999774932861	-51.904300689697266
5.039999961853027	-51.916507720947266
5.044000148773193	-51.464847564697266
5.047999858856201	-51.556400299072266
5.052000045776367	-51.684574127197266
5.056000232696533	-51.477054595947266
5.059999942779541	-51.055912017822266
5.064000129699707	-51.147464752197266
5.067999839782715	-51.306156158447266
5.072000026702881	-50.952152252197266
5.076000213623047	-50.738529205322266
5.079999923706055	-50.866703033447266
5.084000110626221	-51.226810455322266
5.087999820709229	-51.159671783447266
5.092000007629395	-50.695804595947266
5.096000194549561	-50.939945220947266
5.099999904632568	-51.037601470947266
5.104000091552734	-50.366214752197266
5.107999801635742	-50.073246002197266
5.111999988555908	-50.299076080322266
5.116000175476074	-50.347904205322266
5.119999885559082	-49.896244049072266
5.124000072479248	-49.945072174072266
5.127999782562256	-50.299076080322266
5.131999969482422	-50.378421783447266
5.136000156402588	-50.109867095947266
5.139999866485596	-50.024417877197266
5.144000053405762	-50.115970611572266
5.147999763488770	-49.865726470947266
5.151999950408936	-48.992923736572266
5.156000137329102	-48.828128814697266
5.159999847412109	-49.188236236572266
5.164000034332275	-49.072269439697266
5.168000221252441	-48.669437408447266
5.171999931335449	-48.834232330322266
5.176000118255615	-49.334720611572266
5.179999828338623	-49.359134674072266
5.184000015258789	-48.968509674072266
5.188000202178955	-48.992923736572266
5.191999912261963	-49.121097564697266
5.196000099182129	-48.718265533447266
5.199999809265137	-48.425296783447266
5.203999996185303	-48.455814361572266
5.208000183105469	-48.547367095947266
5.211999893188477	-48.205570220947266
5.216000080108643	-47.882083892822266
5.219999790191650	-48.028568267822266
5.223999977111816	-48.156742095947266
5.228000164031982	-47.808841705322266
5.231999874114990	-47.576908111572266
5.236000061035156	-47.631839752197266
5.239999771118164	-47.723392486572266
5.243999958038330	-47.143558502197266
5.248000144958496	-46.783451080322266
5.251999855041504	-46.966556549072266
5.256000041961670	-46.649173736572266
5.260000228881836	-46.014408111572266
5.263999938964844	-45.910648345947266
5.268000125885010	-45.806888580322266
5.271999835968018	-45.294193267822266
5.276000022888184	-44.531253814697266
5.280000209808350	-44.342044830322266
5.283999919891357	-44.158939361572266
5.288000106811523	-43.298343658447266
5.291999816894531	-42.578128814697266
5.296000003814697	-42.077640533447266
5.300000190734863	-41.430667877197266
5.303999900817871	-40.344242095947266
5.308000087738037	-39.068607330322266
5.311999797821045	-38.360599517822266
5.315999984741211	-37.908939361572266
5.320000171661377	-36.981204986572266
5.323999881744385	-36.022953033447266
5.328000068664551	-35.369876861572266
5.331999778747559	-34.478763580322266
5.335999965667725	-32.879642486572266
5.340000152587891	-31.652833938598633
5.343999862670898	-30.993654251098633
5.348000049591065	-29.754640579223633
5.352000236511231	-28.045656204223633
5.355999946594238	-26.965333938598633
5.360000133514404	-26.434328079223633
5.363999843597412	-25.494386672973633
5.368000030517578	-24.279787063598633
5.372000217437744	-23.785402297973633
5.375999927520752	-23.431398391723633
5.380000114440918	-22.625734329223633
5.383999824523926	-21.697999954223633
5.388000011444092	-20.928956985473633
5.392000198364258	-20.434572219848633
5.395999908447266	-19.573976516723633
5.400000095367432	-18.286134719848633
5.403999805450440	-17.767335891723633
5.407999992370606	-17.504884719848633
5.412000179290772	-16.552736282348633
5.415999889373779	-15.850831031799316
5.420000076293945	-15.747071266174316
5.423999786376953	-15.545655250549316
5.427999973297119	-14.825440406799316
5.432000160217285	-14.434815406799316
5.435999870300293	-14.349366188049316
5.440000057220459	-13.409424781799316
5.443999767303467	-12.615967750549316
5.447999954223633	-11.926270484924316
5.452000141143799	-11.669922828674316
5.455999851226807	-11.553956031799316
5.460000038146973	-10.797120094299316
5.464000225067139	-10.272217750549316
5.467999935150147	-10.437012672424316
5.472000122070313	-10.107422828674316
5.475999832153320	-9.515381813049316
5.480000019073486	-9.484864234924316
5.484000205993652	-9.466553688049316
5.487999916076660	-8.837891578674316
5.492000102996826	-8.166504859924316
5.495999813079834	-8.300782203674316
5.500000000000000	-8.215332984924316
5.504000186920166	-7.739258289337158
5.507999897003174	-7.525635242462158
5.512000083923340	-7.476807117462158
5.515999794006348	-7.702637195587158
5.519999980926514	-7.489014148712158
5.524000167846680	-7.189941883087158
5.527999877929688	-7.476807117462158
5.532000064849854	-7.574463367462158
5.535999774932861	-7.177734851837158
5.539999961853027	-7.098389148712158
5.544000148773193	-7.067871570587158
5.547999858856201	-7.031250476837158
5.552000045776367	-6.317139148712158
5.556000232696533	-5.987549304962158
5.559999942779541	-6.402588367462158
5.564000129699707	-6.353760242462158
5.567999839782715	-6.115723133087158
5.572000026702881	-6.256103992462158
5.576000213623047	-6.823730945587158
5.579999923706055	-6.793213367462158
5.584000110626221	-6.372070789337158
5.587999820709229	-6.713867664337158
5.592000007629395	-6.811523914337158
5.596000194549561	-6.365967273712158
5.599999904632568	-6.201172351837158
5.604000091552734	-6.091309070587158
5.607999801635742	-6.445312976837158
5.611999988555908	-5.499268054962158
5.616000175476074	4.229736804962158
5.619999885559082	4.937744617462158
5.624000072479248	3.662109613418579
5.627999782562256	2.722168207168579
5.631999969482422	2.215576410293579
5.636000156402588	-0.256347686052322
5.639999866485596	-1.818847775459290
5.644000053405762	-2.044677972793579
5.647999763488770	-2.691650629043579
5.651999950408936	-3.472900629043579
5.656000137329102	-3.424072504043579
5.659999847412109	-3.204345941543579
5.664000034332275	-3.424072504043579
5.668000221252441	-4.205322742462158
5.671999931335449	-4.479980945587158
5.676000118255615	-4.156494617462158
5.679999828338623	-4.547119617462158
5.684000015258789	-4.809570789337158
5.688000202178955	-4.821777820587158
5.691999912261963	-4.553223133087158
5.696000099182129	-4.663086414337158
5.699999809265137	-5.175781726837158
5.703999996185303	-4.949951648712158
5.708000183105469	-4.864502429962158
5.711999893188477	-5.261230945587158
5.716000080108643	-5.700684070587158
5.719999790191650	-5.871582508087158
5.723999977111816	-5.804443836212158
5.728000164031982	-6.195068836212158
5.731999874114990	-6.781006336212158
5.736000061035156	-6.555176258087158
5.739999771118164	-6.817627429962158
5.743999958038330	-7.086182117462158
5.748000144958496	-7.171631336212158
5.751999855041504	-7.122803211212158
5.756000041961670	-7.122803211212158
5.760000228881836	-7.727051258087158
5.763999938964844	-8.038331031799316
5.768000125885010	-7.934570789337158
5.771999835968018	-8.367920875549316
5.776000022888184	-9.082032203674316
5.780000209808350	-9.448243141174316
5.783999919891357	-9.204102516174316
5.788000106811523	-9.582520484924316
5.791999816894531	-10.192872047424316
5.796000003814697	-9.826661109924316
5.800000190734863	-9.710694313049316
5.803999900817871	-10.247803688049316
5.808000087738037	-10.534668922424316
5.811999797821045	-10.668946266174316
5.815999984741211	-10.870362281799316
5.820000171661377	-11.505127906799316
5.823999881744385	-11.981202125549316
5.828000068664551	-11.669922828674316
5.831999778747559	-11.578370094299316
5.835999965667725	-12.109375953674316
5.840000152587891	-12.615967750549316
5.843999862670898	-12.249756813049316
5.848000049591065	-12.219239234924316
5.852000236511231	-13.159180641174316
5.855999946594238	-13.525391578674316
5.860000133514404	-13.409424781799316
5.863999843597412	-14.062500953674316
5.868000030517578	-14.782715797424316
5.872000217437744	-15.246582984924316
5.875999927520752	-15.106202125549316
5.880000114440918	-15.368653297424316
5.883999824523926	-15.905762672424316
5.888000011444092	-15.783692359924316
5.892000198364258	-15.551758766174316
5.895999908447266	-15.966797828674316
5.900000095367432	-16.510011672973633
5.903999805450440	-16.644289016723633
5.907999992370606	-16.717531204223633
5.912000179290772	-17.346193313598633
5.915999889373779	-17.980958938598633
5.920000076293945	-18.029787063598633
5.923999786376953	-18.145753860473633
5.927999973297119	-18.298341751098633
5.932000160217285	-18.823244094848633
5.935999870300293	-18.853761672973633
5.940000057220459	-18.634035110473633
5.943999767303467	-19.140626907348633
5.947999954223633	-19.488527297973633
5.952000141143799	-19.360353469848633
5.955999851226807	-19.812013626098633
5.960000038146973	-20.458986282348633
5.964000225067139	-20.831300735473633
5.967999935150147	-20.886232376098633
5.972000122070313	-21.160890579223633
5.975999832153320	-21.710206985473633
5.980000019073486	-21.942140579223633
5.984000205993652	-21.832277297973633
5.987999916076660	-21.911623001098633
5.992000102996826	-22.436525344848633
5.995999813079834	-22.552492141723633
6.000000000000000	-22.039796829223633
6.004000186920166	-22.393800735473633
6.007999897003174	-23.138429641723633
6.012000083923340	-23.266603469848633
6.015999794006348	-23.400880813598633
6.019999980926514	-23.956300735473633
6.024000167846680	-24.560548782348633
6.027999877929688	-24.536134719848633
6.032000064849854	-24.499513626098633
6.035999774932861	-25.152589797973633
6.039999961853027	-25.396730422973633
6.044000148773193	-25.054933547973633
6.047999858856201	-25.189210891723633
6.052000045776367	-25.811769485473633
6.056000232696533	-26.177980422973633
6.059999942779541	-26.062013626098633
6.064000129699707	-26.538087844848633
6.067999839782715	-27.331544876098633
6.072000026702881	-27.606203079223633
6.076000213623047	-27.374269485473633
6.079999923706055	-27.532960891723633
6.084000110626221	-28.021242141723633
6.087999820709229	-28.063966751098633
6.092000007629395	-27.600099563598633
6.096000194549561	-27.947999954223633
6.099999904632568	-28.735353469848633
6.104000091552734	-28.729249954223633
6.107999801635742	-28.747560501098633
6.111999988555908	-29.541017532348633
6.116000175476074	-30.218507766723633
6.119999885559082	-30.041505813598633
6.124000072479248	-30.023195266723633
6.127999782562256	-30.389406204223633
6.131999969482422	-30.670167922973633
6.136000156402588	-30.541994094848633
6.139999866485596	-30.450441360473633
6.144000053405762	-30.780031204223633
6.147999763488770	-31.512453079223633
6.151999950408936	-31.555177688598633
6.156000137329102	-31.585695266723633
6.159999847412109	-32.409671783447266
6.164000034332275	-32.867435455322266
6.168000221252441	-32.318119049072266
6.171999931335449	-32.147220611572266
6.176000118255615	-32.696537017822266
6.179999828338623	-32.983402252197266
6.184000015258789	-32.623294830322266
6.188000202178955	-32.629398345947266
6.191999912261963	-33.306888580322266
6.196000099182129	-33.612064361572266
6.199999809265137	-33.618167877197266
6.203999996185303	-34.057621002197266
6.208000183105469	-34.667972564697266
6.211999893188477	-34.796146392822266
6.216000080108643	-34.594730377197266
6.219999790191650	-34.942630767822266
6.223999977111816	-35.443119049072266
6.228000164031982	-35.241703033447266
6.231999874114990	-35.266117095947266
6.236000061035156	-35.626224517822266
6.239999771118164	-35.876468658447266
6.243999958038330	-35.742191314697266
6.248000144958496	-35.766605377197266
6.251999855041504	-36.425785064697266
6.256000041961670	-36.846927642822266
6.260000228881836	-36.621097564697266
6.263999938964844	-36.944583892822266
6.268000125885010	-37.481693267822266
6.271999835968018	-37.579349517822266
6.276000022888184	-37.292484283447266
6.280000209808350	-37.512210845947266
6.283999919891357	-37.854007720947266
6.288000106811523	-37.622074127197266
6.291999816894531	-37.677005767822266
6.296000003814697	-38.067630767822266
6.300000190734863	-38.543704986572266
6.303999900817871	-38.726810455322266
6.308000087738037	-38.555912017822266
6.311999797821045	-39.099124908447266
6.315999984741211	-39.746097564697266
6.320000171661377	-39.453128814697266
6.323999881744385	-39.349369049072266
6.328000068664551	-39.660648345947266
6.331999778747559	-39.935306549072266
6.335999965667725	-39.489749908447266
6.340000152587891	-39.447025299072266
6.343999862670898	-40.570072174072266
6.348000049591065	-41.033939361572266
6.352000236511231	-40.643314361572266
6.355999946594238	-40.625003814697266
6.360000133514404	-41.101078033447266
6.363999843597412	-41.528324127197266
6.368000030517578	-40.979007720947266
6.372000217437744	-40.930179595947266
6.375999927520752	-41.345218658447266
6.380000114440918	-41.186527252197266
6.383999824523926	-40.972904205322266
6.388000011444092	-41.058353424072266
6.392000198364258	-41.729740142822266
6.395999908447266	-42.175296783447266
6.400000095367432	-41.876224517822266
6.403999805450440	-42.309574127197266
6.407999992370606	-42.822269439697266
6.412000179290772	-42.797855377197266
6.415999889373779	-42.626956939697266
6.420000076293945	-42.645267486572266
6.423999786376953	-43.182376861572266
6.427999973297119	-43.035892486572266
6.432000160217285	-42.779544830322266
6.435999870300293	-43.096927642822266
6.440000057220459	-43.286136627197266
6.443999767303467	-43.511966705322266
6.447999954223633	-43.640140533447266
6.452000141143799	-43.829349517822266
6.455999851226807	-44.500736236572266
6.460000038146973	-44.354251861572266
6.464000225067139	-44.274906158447266
6.467999935150147	-44.696048736572266
6.472000122070313	-45.031742095947266
6.475999832153320	-44.781497955322266
6.480000019073486	-44.616703033447266
6.484000205993652	-45.092777252197266
6.487999916076660	-45.129398345947266
6.492000102996826	-44.873050689697266
6.495999813079834	-45.251468658447266
6.500000000000000	-45.513919830322266
6.504000186920166	-45.611576080322266
6.507999897003174	-45.715335845947266
6.512000083923340	-45.843509674072266
6.515999794006348	-46.405033111572266
6.519999980926514	-46.301273345947266
6.524000167846680	-45.745853424072266
6.527999877929688	-45.788578033447266
6.532000064849854	-46.130374908447266
6.535999774932861	-46.051029205322266
6.539999961853027	-45.745853424072266
6.544000148773193	-46.228031158447266
6.547999858856201	-46.844486236572266
6.552000045776367	-46.704105377197266
6.556000232696533	-46.972660064697266
6.559999942779541	-47.583011627197266
6.564000129699707	-47.918704986572266
6.567999839782715	-47.650150299072266
6.572000026702881	-47.448734283447266
6.576000213623047	-47.918704986572266
6.579999923706055	-47.912601470947266
6.584000110626221	-47.320560455322266
6.587999820709229	-47.717288970947266
6.592000007629395	-48.266605377197266
6.596000194549561	-48.480228424072266
6.599999904632568	-48.431400299072266
6.604000091552734	-48.712162017822266
6.607999801635742	-49.206546783447266
6.611999988555908	-49.096683502197266
6.616000175476074	-48.876956939697266
6.619999885559082	-48.937992095947266
6.624000072479248	-49.298099517822266
6.627999782562256	-49.237064361572266
6.631999969482422	-48.651126861572266
6.636000156402588	-48.999027252197266
6.639999866485596	-49.670413970947266
6.644000053405762	-49.359134674072266
6.647999763488770	-49.438480377197266
6.651999950408936	-49.969486236572266
6.656000137329102	-50.244144439697266
6.659999847412109	-50.036624908447266
6.664000034332275	-49.798587799072266
6.668000221252441	-50.207523345947266
6.671999931335449	-50.360111236572266
6.676000118255615	-49.926761627197266
6.679999828338623	-49.810794830322266
6.684000015258789	-49.908451080322266
6.688000202178955	-50.115970611572266
6.691999912261963	-50.030521392822266
6.696000099182129	-50.036624908447266
6.699999809265137	-50.689701080322266
6.703999996185303	-50.793460845947266
6.708000183105469	-50.555423736572266
6.711999893188477	-50.891117095947266
6.716000080108643	-51.379398345947266
6.719999790191650	-51.385501861572266
6.723999977111816	-50.976566314697266
6.728000164031982	-51.159671783447266
6.731999874114990	-51.495365142822266
6.736000061035156	-51.220706939697266
6.739999771118164	-51.074222564697266
6.743999958038330	-51.403812408447266
6.748000144958496	-51.745609283447266
6.751999855041504	-51.678470611572266
6.756000041961670	-51.715091705322266
6.760000228881836	-52.246097564697266
6.763999938964844	-52.374271392822266
6.768000125885010	-52.099613189697266
6.771999835968018	-51.940921783447266
6.776000022888184	-52.026371002197266
6.780000209808350	-52.227787017822266
6.783999919891357	-51.660160064697266
6.788000106811523	-51.788333892822266
6.791999816894531	-52.624515533447266
6.796000003814697	-52.508548736572266
6.800000190734863	-52.276615142822266
6.803999900817871	-52.746585845947266
6.808000087738037	-53.228763580322266
6.811999797821045	-53.125003814697266
6.815999984741211	-52.709964752197266
6.820000171661377	-52.868656158447266
6.823999881744385	-52.996829986572266
6.828000068664551	-52.581790924072266
6.831999778747559	-52.398685455322266
6.835999965667725	-52.722171783447266
6.840000152587891	-53.198246002197266
6.843999862670898	-53.015140533447266
6.848000049591065	-52.691654205322266
6.852000236511231	-53.161624908447266
6.855999946594238	-53.558353424072266
6.860000133514404	-53.222660064697266
6.863999843597412	-53.015140533447266
6.868000030517578	-53.240970611572266
6.872000217437744	-53.442386627197266
6.875999927520752	-53.131107330322266
6.880000114440918	-53.143314361572266
6.883999824523926	-53.692630767822266
6.888000011444092	-53.991703033447266
6.892000198364258	-53.778079986572266
6.895999908447266	-53.955081939697266
6.900000095367432	-54.455570220947266
6.903999805450440	-54.400638580322266
6.907999992370606	-54.034427642822266
6.912000179290772	-54.211429595947266
6.915999889373779	-54.418949127197266
6.920000076293945	-54.296878814697266
6.923999786376953	-54.071048736572266
6.927999973297119	-54.132083892822266
6.932000160217285	-54.510501861572266
6.935999870300293	-54.522708892822266
6.940000057220459	-54.144290924072266
6.943999767303467	-54.504398345947266
6.947999954223633	-55.047611236572266
6.952000141143799	-54.748538970947266
6.955999851226807	-54.638675689697266
6.960000038146973	-55.078128814697266
6.964000225067139	-55.133060455322266
6.967999935150147	-54.699710845947266
6.972000122070313	-54.589847564697266
6.975999832153320	-54.766849517822266
6.980000019073486	-54.864505767822266
6.984000205993652	-54.687503814697266
6.987999916076660	-54.840091705322266
6.992000102996826	-55.145267486572266
6.995999813079834	-55.493167877197266
7.000000000000000	-55.328372955322266
7.004000186920166	-55.364994049072266
7.007999897003174	-55.932621002197266
7.012000083923340	-55.786136627197266
7.015999794006348	-55.255130767822266
7.019999980926514	-55.322269439697266
7.024000167846680	-55.255130767822266
7.027999877929688	-54.766849517822266
7.032000064849854	-54.669193267822266
7.035999774932861	-55.065921783447266
7.039999961853027	-55.517581939697266
7.044000148773193	-55.401615142822266
7.047999858856201	-55.603031158447266
7.052000045776367	-56.030277252197266
7.056000232696533	-56.280521392822266
7.059999942779541	-55.865482330322266
7.064000129699707	-55.548099517822266
7.067999839782715	-55.834964752197266
7.072000026702881	-55.767826080322266
7.076000213623047	-55.432132720947266
7.079999923706055	-55.487064361572266
7.084000110626221	-55.877689361572266
7.087999820709229	-56.372074127197266
7.092000007629395	-56.176761627197266
7.096000194549561	-56.127933502197266
7.099999904632568	-56.591800689697266
7.104000091552734	-56.481937408447266
7.107999801635742	-56.024173736572266
7.111999988555908	-56.018070220947266
7.116000175476074	-56.341556549072266
7.119999885559082	-56.280521392822266
7.124000072479248	-55.792240142822266
7.127999782562256	-56.231693267822266
7.131999969482422	-56.573490142822266
7.136000156402588	-56.518558502197266
7.139999866485596	-56.475833892822266
7.144000053405762	-56.524662017822266
7.147999763488770	-56.939701080322266
7.151999950408936	-56.811527252197266
7.156000137329102	-56.414798736572266
7.159999847412109	-56.744388580322266
7.164000034332275	-56.872562408447266
7.168000221252441	-56.567386627197266
7.171999931335449	-56.359867095947266
7.176000118255615	-56.616214752197266
7.179999828338623	-57.019046783447266
7.184000015258789	-56.756595611572266
7.188000202178955	-56.781009674072266
7.191999912261963	-57.128910064697266
7.196000099182129	-56.933597564697266
7.199999809265137	-56.640628814697266
7.203999996185303	-56.707767486572266
7.208000183105469	-57.061771392822266
7.211999893188477	-56.982425689697266
7.216000080108643	-56.475833892822266
7.219999790191650	-56.677249908447266
7.223999977111816	-56.872562408447266
7.228000164031982	-56.921390533447266
7.231999874114990	-57.000736236572266
7.236000061035156	-57.110599517822266
7.239999771118164	-57.550052642822266
7.243999958038330	-57.568363189697266
7.248000144958496	-57.360843658447266
7.251999855041504	-57.714847564697266
7.256000041961670	-57.958988189697266
7.260000228881836	-57.556156158447266
7.263999938964844	-57.122806549072266
7.268000125885010	-57.330326080322266
7.271999835968018	-57.458499908447266
7.276000022888184	-57.061771392822266
7.280000209808350	-57.293704986572266
7.283999919891357	-57.812503814697266
7.288000106811523	-57.934574127197266
7.291999816894531	-57.928470611572266
7.296000003814697	-57.873538970947266
7.300000190734863	-58.135990142822266
7.303999900817871	-58.227542877197266
7.308000087738037	-57.635501861572266
7.311999797821045	-57.513431549072266
7.315999984741211	-57.824710845947266
7.320000171661377	-57.873538970947266
7.323999881744385	-57.519535064697266
7.328000068664551	-57.794193267822266
7.331999778747559	-58.551029205322266
7.335999965667725	-58.374027252197266
7.340000152587891	-58.093265533447266
7.343999862670898	-58.447269439697266
7.348000049591065	-58.575443267822266
7.352000236511231	-58.343509674072266
7.355999946594238	-57.958988189697266
7.360000133514404	-58.197025299072266
7.363999843597412	-58.929447174072266
7.368000030517578	-58.660892486572266
7.372000217437744	-58.361820220947266
7.375999927520752	-58.709720611572266
7.380000114440918	-58.776859283447266
7.383999824523926	-58.264163970947266
7.388000011444092	-58.074954986572266
7.392000198364258	-58.514408111572266
7.395999908447266	-58.532718658447266
7.400000095367432	-58.074954986572266
7.403999805450440	-58.135990142822266
7.407999992370606	-58.428958892822266
7.412000179290772	-58.618167877197266
7.415999889373779	-58.264163970947266
7.420000076293945	-58.166507720947266
7.423999786376953	-58.892826080322266
7.427999973297119	-58.673099517822266
7.432000160217285	-58.386234283447266
7.435999870300293	-58.795169830322266
7.440000057220459	-59.008792877197266
7.443999767303467	-58.978275299072266
7.447999954223633	-58.813480377197266
7.452000141143799	-58.941654205322266
7.455999851226807	-59.106449127197266
7.460000038146973	-58.770755767822266
7.464000225067139	-58.605960845947266
7.467999935150147	-58.605960845947266
7.472000122070313	-58.795169830322266
7.475999832153320	-58.660892486572266
7.480000019073486	-58.526615142822266
7.484000205993652	-59.173587799072266
7.487999916076660	-59.478763580322266
7.492000102996826	-59.173587799072266
7.495999813079834	-59.362796783447266
7.500000000000000	-59.405521392822266
7.504000186920166	-59.295658111572266
7.507999897003174	-58.813480377197266
7.512000083923340	-58.764652252197266
7.515999794006348	-58.959964752197266
7.519999980926514	-58.868412017822266
7.524000167846680	-58.770755767822266
7.527999877929688	-58.917240142822266
7.532000064849854	-58.972171783447266
7.535999774932861	-58.978275299072266
7.539999961853027	-58.959964752197266
7.544000148773193	-59.155277252197266
7.547999858856201	-59.295658111572266
7.552000045776367	-59.057621002197266
7.556000232696533	-58.843997955322266
7.559999942779541	-58.862308502197266
7.564000129699707	-59.301761627197266
7.567999839782715	-59.112552642822266
7.572000026702881	-58.917240142822266
7.576000213623047	-59.503177642822266
7.579999923706055	-59.692386627197266
7.584000110626221	-59.466556549072266
7.587999820709229	-59.539798736572266
7.592000007629395	-59.753421783447266
7.596000194549561	-59.777835845947266
7.599999904632568	-59.332279205322266
7.604000091552734	-59.204105377197266
7.607999801635742	-59.411624908447266
7.611999988555908	-59.393314361572266
7.616000175476074	-59.240726470947266
7.619999885559082	-59.106449127197266
7.624000072479248	-59.497074127197266
7.627999782562256	-59.759525299072266
7.631999969482422	-59.350589752197266
7.636000156402588	-59.490970611572266
7.639999866485596	-59.893802642822266
7.644000053405762	-59.826663970947266
7.647999763488770	-59.527591705322266
7.651999950408936	-59.545902252197266
7.656000137329102	-59.722904205322266
7.659999847412109	-59.619144439697266
7.664000034332275	-59.362796783447266
7.668000221252441	-59.393314361572266
7.671999931335449	-59.606937408447266
7.676000118255615	-59.588626861572266
7.679999828338623	-59.558109283447266
7.684000015258789	-59.844974517822266
7.688000202178955	-60.192874908447266
7.691999912261963	-59.967044830322266
7.696000099182129	-59.838871002197266
7.699999809265137	-60.021976470947266
7.703999996185303	-59.967044830322266
7.708000183105469	-59.277347564697266
7.711999893188477	-59.002689361572266
7.716000080108643	-59.130863189697266
7.719999790191650	-59.436038970947266
7.723999977111816	-59.265140533447266
7.728000164031982	-59.417728424072266
7.731999874114990	-60.015872955322266
7.736000061035156	-60.205081939697266
7.739999771118164	-60.009769439697266
7.743999958038330	-60.278324127197266
7.748000144958496	-60.314945220947266
7.751999855041504	-59.930423736572266
7.756000041961670	-59.631351470947266
7.760000228881836	-59.741214752197266
7.763999938964844	-59.875492095947266
7.768000125885010	-59.826663970947266
7.771999835968018	-59.796146392822266
7.776000022888184	-60.058597564697266
7.780000209808350	-60.510257720947266
7.783999919891357	-60.363773345947266
7.788000106811523	-59.985355377197266
7.791999816894531	-60.339359283447266
7.796000003814697	-60.357669830322266
7.800000190734863	-59.771732330322266
7.803999900817871	-59.722904205322266
7.808000087738037	-59.924320220947266
7.811999797821045	-59.973148345947266
7.815999984741211	-59.667972564697266
7.820000171661377	-59.869388580322266
7.823999881744385	-60.363773345947266
7.828000068664551	-60.321048736572266
7.831999778747559	-60.070804595947266
7.835999965667725	-60.150150299072266
7.840000152587891	-60.449222564697266
7.843999862670898	-60.540775299072266
7.848000049591065	-60.064701080322266
7.852000236511231	-60.070804595947266
7.855999946594238	-60.351566314697266
7.860000133514404	-60.174564361572266
7.863999843597412	-59.887699127197266
7.868000030517578	-59.924320220947266
7.872000217437744	-60.443119049072266
7.875999927520752	-60.144046783447266
7.880000114440918	-59.698490142822266
7.883999824523926	-60.235599517822266
7.888000011444092	-60.516361236572266
7.892000198364258	-60.144046783447266
7.895999908447266	-60.076908111572266
7.900000095367432	-60.339359283447266
7.903999805450440	-60.443119049072266
7.907999992370606	-59.912113189697266
7.912000179290772	-59.875492095947266
7.915999889373779	-60.217288970947266
7.920000076293945	-60.308841705322266
7.923999786376953	-60.363773345947266
7.927999973297119	-60.455326080322266
7.932000160217285	-60.925296783447266
7.935999870300293	-61.083988189697266
7.940000057220459	-60.498050689697266
7.943999767303467	-60.443119049072266
7.947999954223633	-60.699466705322266
7.952000141143799	-60.351566314697266
7.955999851226807	-59.967044830322266
7.960000038146973	-60.046390533447266
7.964000225067139	-60.369876861572266
7.967999935150147	-60.192874908447266
7.972000122070313	-60.150150299072266
7.975999832153320	-60.675052642822266
7.980000019073486	-60.913089752197266
7.984000205993652	-60.809329986572266
7.987999916076660	-60.583499908447266
7.992000102996826	-60.681156158447266
7.995999813079834	-60.803226470947266
[truncated: 3,001 more rows]
