# Supplementary material for: Small Size of Recorded Neuronal Structures Confines the Accuracy in Direct Axonal Voltage Measurements
Source: eNeuro. 2021 Aug 2;8(4):ENEURO.0059-21.2021. doi: 10.1523/ENEURO.0059-21.2021 (PMC8342265; doi:10.1523/ENEURO.0059-21.2021)
Supplement: Extended Data 1 — NEURON codes producing data shown in Figures 2, 5, 8. Download Extended Data 1, ZIP file. [file enu-eN-NWR-0059-21-s01.zip › realistic amplifier model/3_real experiment reconstruction/AP_generator/real data/7_20.dat]

0.000000000000000	-83.117683410644531
0.004000000189990	-83.050544738769531
0.008000000379980	-82.641609191894531
0.012000000104308	-82.861335754394531
0.016000000759959	-83.435066223144531
0.019999999552965	-83.471687316894531
0.024000000208616	-83.276374816894531
0.028000000864267	-83.374031066894531
0.032000001519918	-83.483894348144531
0.035999998450279	-83.227546691894531
0.039999999105930	-82.867439270019531
0.043999999761581	-82.653816223144531
0.048000000417233	-82.562263488769531
0.052000001072884	-82.354743957519531
0.056000001728535	-82.171638488769531
0.059999998658895	-82.537849426269531
0.064000003039837	-83.056648254394531
0.068000003695488	-82.977302551269531
0.071999996900558	-82.977302551269531
0.075999997556210	-83.386238098144531
0.079999998211861	-83.239753723144531
0.083999998867512	-82.873542785644531
0.087999999523163	-82.775886535644531
0.092000000178814	-82.910163879394531
0.096000000834465	-82.879646301269531
0.100000001490116	-82.617195129394531
0.104000002145767	-82.879646301269531
0.108000002801418	-83.355720520019531
0.112000003457069	-83.538825988769531
0.115999996662140	-83.306892395019531
0.119999997317791	-83.374031066894531
0.123999997973442	-83.709724426269531
0.128000006079674	-83.355720520019531
0.131999999284744	-82.916267395019531
0.136000007390976	-82.983406066894531
0.140000000596046	-83.123786926269531
0.143999993801117	-82.977302551269531
0.148000001907349	-82.708747863769531
0.151999995112419	-82.989509582519531
0.156000003218651	-83.587654113769531
0.159999996423721	-83.300788879394531
0.164000004529953	-83.166511535644531
0.167999997735024	-83.496101379394531
0.172000005841255	-83.685310363769531
0.175999999046326	-83.160408020019531
0.180000007152557	-83.032234191894531
0.184000000357628	-83.447273254394531
0.187999993562698	-83.306892395019531
0.192000001668930	-82.830818176269531
0.195999994874001	-82.830818176269531
0.200000002980232	-82.971199035644531
0.203999996185303	-83.197029113769531
0.208000004291534	-82.873542785644531
0.211999997496605	-82.659919738769531
0.216000005602837	-83.190925598144531
0.219999998807907	-83.251960754394531
0.224000006914139	-82.714851379394531
0.228000000119209	-82.800300598144531
0.231999993324280	-83.160408020019531
0.236000001430511	-82.965095520019531
0.239999994635582	-82.543952941894531
0.244000002741814	-82.885749816894531
0.247999995946884	-83.166511535644531
0.252000004053116	-82.983406066894531
0.256000012159348	-83.160408020019531
0.259999990463257	-83.508308410644531
0.263999998569489	-83.898933410644531
0.268000006675720	-83.795173645019531
0.272000014781952	-83.581550598144531
0.275999993085861	-83.795173645019531
0.280000001192093	-83.697517395019531
0.284000009298325	-83.160408020019531
0.287999987602234	-83.074958801269531
0.291999995708466	-83.074958801269531
0.296000003814697	-83.221443176269531
0.300000011920929	-83.001716613769531
0.303999990224838	-83.099372863769531
0.307999998331070	-83.593757629394531
0.312000006437302	-83.612068176269531
0.316000014543533	-83.441169738769531
0.319999992847443	-83.538825988769531
0.324000000953674	-83.666999816894531
0.328000009059906	-83.483894348144531
0.331999987363815	-82.922370910644531
0.335999995470047	-82.916267395019531
0.340000003576279	-83.154304504394531
0.344000011682510	-83.062751770019531
0.347999989986420	-83.044441223144531
0.351999998092651	-83.325202941894531
0.356000006198883	-83.844001770019531
0.360000014305115	-83.734138488769531
0.363999992609024	-83.435066223144531
0.368000000715256	-83.715827941894531
0.372000008821487	-83.886726379394531
0.375999987125397	-83.410652160644531
0.379999995231628	-83.068855285644531
0.384000003337860	-83.325202941894531
0.388000011444092	-83.294685363769531
0.391999989748001	-82.409675598144531
0.395999997854233	-82.434089660644531
0.400000005960464	-83.062751770019531
0.404000014066696	-83.007820129394531
0.407999992370605	-82.830818176269531
0.412000000476837	-83.032234191894531
0.416000008583069	-83.428962707519531
0.419999986886978	-83.612068176269531
0.423999994993210	-83.142097473144531
0.428000003099442	-83.258064270019531
0.432000011205673	-83.599861145019531
0.435999989509583	-83.453376770019531
0.439999997615814	-83.111579895019531
0.444000005722046	-83.068855285644531
0.448000013828278	-83.544929504394531
0.451999992132187	-83.520515441894531
0.456000000238419	-83.209236145019531
0.460000008344650	-83.691413879394531
0.463999986648560	-84.063728332519531
0.467999994754791	-83.758552551269531
0.472000002861023	-83.331306457519531
0.476000010967255	-83.386238098144531
0.479999989271164	-83.563240051269531
0.483999997377396	-82.873542785644531
0.488000005483627	-82.806404113769531
0.492000013589859	-83.160408020019531
0.495999991893768	-83.007820129394531
0.500000000000000	-83.044441223144531
0.504000008106232	-83.233650207519531
0.508000016212463	-83.563240051269531
0.512000024318695	-83.850105285644531
0.515999972820282	-83.636482238769531
0.519999980926514	-83.508308410644531
0.523999989032745	-83.520515441894531
0.527999997138977	-83.398445129394531
0.532000005245209	-82.989509582519531
0.536000013351440	-82.739265441894531
0.540000021457672	-83.282478332519531
0.544000029563904	-83.251960754394531
0.547999978065491	-83.099372863769531
0.551999986171722	-83.789070129394531
0.555999994277954	-84.356697082519531
0.560000002384186	-84.509284973144531
0.564000010490417	-84.161384582519531
0.568000018596649	-84.033210754394531
0.572000026702881	-83.966072082519531
0.575999975204468	-83.233650207519531
0.579999983310699	-82.873542785644531
0.583999991416931	-83.032234191894531
0.587999999523163	-82.952888488769531
0.592000007629395	-82.727058410644531
0.596000015735626	-82.653816223144531
0.600000023841858	-83.239753723144531
0.603999972343445	-83.465583801269531
0.607999980449677	-83.056648254394531
0.611999988555908	-83.197029113769531
0.615999996662140	-83.410652160644531
0.620000004768372	-83.233650207519531
0.624000012874603	-82.727058410644531
0.628000020980835	-82.659919738769531
0.632000029087067	-83.099372863769531
0.635999977588654	-82.781990051269531
0.639999985694885	-82.476814270019531
0.643999993801117	-82.745368957519531
0.648000001907349	-83.105476379394531
0.652000010013580	-83.050544738769531
0.656000018119812	-82.897956848144531
0.660000026226044	-83.270271301269531
0.663999974727631	-83.654792785644531
0.667999982833862	-83.184822082519531
0.671999990940094	-82.818611145019531
0.675999999046326	-82.995613098144531
0.680000007152557	-83.215339660644531
0.684000015258789	-82.812507629394531
0.688000023365021	-82.531745910644531
0.691999971866608	-83.056648254394531
0.695999979972839	-83.221443176269531
0.699999988079071	-83.007820129394531
0.703999996185303	-83.325202941894531
0.708000004291534	-83.715827941894531
0.712000012397766	-83.837898254394531
0.716000020503998	-83.569343566894531
0.720000028610229	-83.477790832519531
0.723999977111816	-83.343513488769531
0.727999985218048	-82.751472473144531
0.731999993324280	-82.348640441894531
0.736000001430511	-82.434089660644531
0.740000009536743	-82.806404113769531
0.744000017642975	-82.965095520019531
0.748000025749207	-82.769783020019531
0.751999974250793	-83.190925598144531
0.755999982357025	-83.746345520019531
0.759999990463257	-83.569343566894531
0.763999998569489	-83.312995910644531
0.768000006675720	-83.349617004394531
0.772000014781952	-83.367927551269531
0.776000022888184	-82.885749816894531
0.779999971389771	-82.659919738769531
0.783999979496002	-82.855232238769531
0.787999987602234	-83.056648254394531
0.791999995708466	-82.916267395019531
0.796000003814697	-83.264167785644531
0.800000011920929	-83.618171691894531
0.804000020027161	-83.630378723144531
0.808000028133392	-83.465583801269531
0.811999976634979	-83.483894348144531
0.815999984741211	-83.416755676269531
0.819999992847443	-83.367927551269531
0.824000000953674	-83.068855285644531
0.828000009059906	-82.891853332519531
0.832000017166138	-83.081062316894531
0.836000025272369	-83.129890441894531
0.839999973773956	-82.946784973144531
0.843999981880188	-83.099372863769531
0.847999989986420	-83.563240051269531
0.851999998092651	-83.447273254394531
0.856000006198883	-83.374031066894531
0.860000014305115	-83.520515441894531
0.864000022411346	-83.544929504394531
0.867999970912933	-83.306892395019531
0.871999979019165	-82.965095520019531
0.875999987125397	-83.007820129394531
0.879999995231628	-83.343513488769531
0.884000003337860	-82.983406066894531
0.888000011444092	-82.708747863769531
0.892000019550323	-83.032234191894531
0.896000027656555	-83.135993957519531
0.899999976158142	-82.824714660644531
0.903999984264374	-82.879646301269531
0.907999992370605	-83.410652160644531
0.912000000476837	-83.428962707519531
0.916000008583069	-82.971199035644531
0.920000016689301	-82.928474426269531
0.924000024795532	-82.897956848144531
0.927999973297119	-82.952888488769531
0.931999981403351	-82.666023254394531
0.935999989509583	-82.586677551269531
0.939999997615814	-83.172615051269531
0.944000005722046	-83.483894348144531
0.948000013828278	-83.312995910644531
0.952000021934509	-83.575447082519531
0.955999970436096	-83.935554504394531
0.959999978542328	-83.844001770019531
0.963999986648560	-83.233650207519531
0.967999994754791	-83.148200988769531
0.972000002861023	-83.374031066894531
0.976000010967255	-82.946784973144531
0.980000019073486	-82.574470520019531
0.984000027179718	-82.733161926269531
0.987999975681305	-83.264167785644531
0.991999983787537	-83.300788879394531
0.995999991893768	-83.142097473144531
1.000000000000000	-83.459480285644531
1.003999948501587	-83.520515441894531
1.008000016212463	-83.117683410644531
1.011999964714050	-83.007820129394531
1.016000032424927	-83.013923645019531
1.019999980926514	-83.032234191894531
1.024000048637390	-82.672126770019531
1.027999997138977	-82.446296691894531
1.031999945640564	-82.714851379394531
1.036000013351440	-82.946784973144531
1.039999961853027	-82.916267395019531
1.044000029563904	-82.995613098144531
1.047999978065491	-83.245857238769531
1.052000045776367	-83.282478332519531
1.055999994277954	-82.806404113769531
1.059999942779541	-82.946784973144531
1.064000010490418	-82.904060363769531
1.067999958992004	-82.257087707519531
1.072000026702881	-82.086189270019531
1.075999975204468	-82.263191223144531
1.080000042915344	-82.305915832519531
1.083999991416931	-82.226570129394531
1.088000059127808	-82.098396301269531
1.092000007629395	-82.604988098144531
1.095999956130981	-83.068855285644531
1.100000023841858	-82.812507629394531
1.103999972343445	-82.830818176269531
1.108000040054321	-83.221443176269531
1.111999988555908	-83.367927551269531
1.116000056266785	-82.855232238769531
1.120000004768372	-82.666023254394531
1.123999953269959	-83.020027160644531
1.128000020980835	-82.879646301269531
1.131999969482422	-82.537849426269531
1.136000037193298	-82.702644348144531
1.139999985694885	-83.203132629394531
1.144000053405762	-83.361824035644531
1.148000001907349	-82.824714660644531
1.151999950408936	-83.099372863769531
1.156000018119812	-83.685310363769531
1.159999966621399	-83.251960754394531
1.164000034332275	-82.800300598144531
1.167999982833862	-82.769783020019531
1.172000050544739	-83.020027160644531
1.175999999046326	-82.806404113769531
1.179999947547913	-82.434089660644531
1.184000015258789	-82.940681457519531
1.187999963760376	-83.422859191894531
1.192000031471252	-83.337409973144531
1.195999979972839	-83.215339660644531
1.200000047683716	-83.465583801269531
1.203999996185303	-83.715827941894531
1.207999944686890	-83.190925598144531
1.212000012397766	-83.026130676269531
1.215999960899353	-83.343513488769531
1.220000028610230	-82.995613098144531
1.223999977111816	-82.849128723144531
1.228000044822693	-82.879646301269531
1.231999993324280	-83.190925598144531
1.235999941825867	-83.599861145019531
1.240000009536743	-83.337409973144531
1.243999958038330	-83.074958801269531
1.248000025749207	-83.074958801269531
1.251999974250794	-82.995613098144531
1.256000041961670	-82.641609191894531
1.259999990463257	-82.434089660644531
1.264000058174133	-82.727058410644531
1.268000006675720	-82.702644348144531
1.271999955177307	-82.495124816894531
1.276000022888184	-82.983406066894531
1.279999971389771	-83.190925598144531
1.284000039100647	-83.465583801269531
1.287999987602234	-83.593757629394531
1.292000055313110	-83.666999816894531
1.296000003814697	-84.039314270019531
1.299999952316284	-83.721931457519531
1.304000020027161	-83.514411926269531
1.307999968528748	-83.618171691894531
1.312000036239624	-83.740242004394531
1.315999984741211	-83.648689270019531
1.320000052452087	-83.386238098144531
1.324000000953674	-83.581550598144531
1.327999949455261	-83.813484191894531
1.332000017166138	-83.416755676269531
1.335999965667725	-83.520515441894531
1.340000033378601	-83.795173645019531
1.343999981880188	-83.898933410644531
1.348000049591065	-83.581550598144531
1.351999998092651	-83.428962707519531
1.355999946594238	-83.898933410644531
1.360000014305115	-83.489997863769531
1.363999962806702	-82.922370910644531
1.368000030517578	-83.190925598144531
1.371999979019165	-83.380134582519531
1.376000046730042	-83.288581848144531
1.379999995231628	-83.007820129394531
1.383999943733215	-83.312995910644531
1.388000011444092	-83.917243957519531
1.391999959945679	-83.612068176269531
1.396000027656555	-83.374031066894531
1.399999976158142	-83.557136535644531
1.404000043869019	-83.758552551269531
1.407999992370606	-83.117683410644531
1.411999940872192	-82.440193176269531
1.416000008583069	-82.934577941894531
1.419999957084656	-83.117683410644531
1.424000024795532	-82.611091613769531
1.427999973297119	-82.757575988769531
1.432000041007996	-83.300788879394531
1.435999989509583	-83.819587707519531
1.440000057220459	-83.660896301269531
1.444000005722046	-83.441169738769531
1.447999954223633	-83.795173645019531
1.452000021934509	-83.728034973144531
1.455999970436096	-83.111579895019531
1.460000038146973	-83.020027160644531
1.463999986648560	-83.270271301269531
1.468000054359436	-83.166511535644531
1.472000002861023	-82.849128723144531
1.475999951362610	-83.154304504394531
1.480000019073486	-83.508308410644531
1.483999967575073	-83.538825988769531
1.488000035285950	-83.605964660644531
1.491999983787537	-83.581550598144531
1.496000051498413	-83.734138488769531
1.500000000000000	-83.575447082519531
1.503999948501587	-83.160408020019531
1.508000016212463	-83.215339660644531
1.511999964714050	-83.618171691894531
1.516000032424927	-83.453376770019531
1.519999980926514	-83.282478332519531
1.524000048637390	-83.575447082519531
1.527999997138977	-83.905036926269531
1.531999945640564	-83.715827941894531
1.536000013351440	-83.612068176269531
1.539999961853027	-83.837898254394531
1.544000029563904	-83.947761535644531
1.547999978065491	-83.715827941894531
1.552000045776367	-83.587654113769531
1.555999994277954	-83.746345520019531
1.559999942779541	-83.819587707519531
1.564000010490418	-83.398445129394531
1.567999958992004	-83.276374816894531
1.572000026702881	-83.605964660644531
1.575999975204468	-83.593757629394531
1.580000042915344	-83.477790832519531
1.583999991416931	-84.118659973144531
1.588000059127808	-84.552009582519531
1.592000007629395	-84.045417785644531
1.595999956130981	-83.557136535644531
1.600000023841858	-83.789070129394531
1.603999972343445	-83.905036926269531
1.608000040054321	-83.319099426269531
1.611999988555908	-82.836921691894531
1.616000056266785	-82.904060363769531
1.620000004768372	-83.129890441894531
1.623999953269959	-82.836921691894531
1.628000020980835	-82.867439270019531
1.631999969482422	-83.514411926269531
1.636000037193298	-83.850105285644531
1.639999985694885	-83.428962707519531
1.644000053405762	-83.355720520019531
1.648000001907349	-83.642585754394531
1.651999950408936	-83.721931457519531
1.656000018119812	-83.068855285644531
1.659999966621399	-82.818611145019531
1.664000034332275	-83.343513488769531
1.667999982833862	-83.245857238769531
1.672000050544739	-82.830818176269531
1.675999999046326	-83.203132629394531
1.679999947547913	-83.734138488769531
1.684000015258789	-83.648689270019531
1.687999963760376	-83.428962707519531
1.692000031471252	-83.489997863769531
1.695999979972839	-83.575447082519531
1.700000047683716	-83.288581848144531
1.703999996185303	-82.928474426269531
1.707999944686890	-82.879646301269531
1.712000012397766	-83.215339660644531
1.715999960899353	-83.087165832519531
1.720000028610230	-82.806404113769531
1.723999977111816	-83.355720520019531
1.728000044822693	-83.685310363769531
1.731999993324280	-83.422859191894531
1.735999941825867	-83.374031066894531
1.740000009536743	-83.508308410644531
1.743999958038330	-83.679206848144531
1.748000025749207	-83.239753723144531
1.751999974250794	-82.611091613769531
1.756000041961670	-82.873542785644531
1.759999990463257	-83.007820129394531
1.764000058174133	-82.531745910644531
1.768000006675720	-82.629402160644531
1.771999955177307	-83.148200988769531
1.776000022888184	-83.197029113769531
1.779999971389771	-82.989509582519531
1.784000039100647	-83.349617004394531
1.787999987602234	-83.740242004394531
1.792000055313110	-83.563240051269531
1.796000003814697	-83.361824035644531
1.799999952316284	-83.489997863769531
1.804000020027161	-83.648689270019531
1.807999968528748	-83.465583801269531
1.812000036239624	-83.142097473144531
1.815999984741211	-83.367927551269531
1.820000052452087	-83.685310363769531
1.824000000953674	-83.477790832519531
1.827999949455261	-83.386238098144531
1.832000017166138	-83.728034973144531
1.835999965667725	-84.021003723144531
1.840000033378601	-83.685310363769531
1.843999981880188	-83.569343566894531
1.848000049591065	-83.892829895019531
1.851999998092651	-83.758552551269531
1.855999946594238	-83.264167785644531
1.860000014305115	-83.135993957519531
1.863999962806702	-83.319099426269531
1.868000030517578	-83.465583801269531
1.871999979019165	-83.160408020019531
1.876000046730042	-83.483894348144531
1.879999995231628	-84.179695129394531
1.883999943733215	-83.966072082519531
1.888000011444092	-83.666999816894531
1.891999959945679	-83.770759582519531
1.896000027656555	-83.996589660644531
1.899999976158142	-83.734138488769531
1.904000043869019	-83.306892395019531
1.907999992370606	-83.514411926269531
1.911999940872192	-83.813484191894531
1.916000008583069	-83.587654113769531
1.919999957084656	-83.343513488769531
1.924000024795532	-83.331306457519531
1.927999973297119	-83.746345520019531
1.932000041007996	-83.465583801269531
1.935999989509583	-83.056648254394531
1.940000057220459	-83.361824035644531
1.944000005722046	-83.306892395019531
1.947999954223633	-83.068855285644531
1.952000021934509	-82.946784973144531
1.955999970436096	-83.160408020019531
1.960000038146973	-83.666999816894531
1.963999986648560	-83.416755676269531
1.968000054359436	-83.471687316894531
1.972000002861023	-83.917243957519531
1.975999951362610	-83.764656066894531
1.980000019073486	-83.587654113769531
1.983999967575073	-83.459480285644531
1.988000035285950	-83.660896301269531
1.991999983787537	-83.685310363769531
1.996000051498413	-83.386238098144531
2.000000000000000	-83.441169738769531
2.003999948501587	-83.581550598144531
2.007999897003174	-83.636482238769531
2.012000083923340	-83.428962707519531
2.016000032424927	-83.276374816894531
2.019999980926514	-83.782966613769531
2.023999929428101	-83.477790832519531
2.028000116348267	-83.215339660644531
2.032000064849854	-83.587654113769531
2.036000013351440	-83.624275207519531
2.039999961853027	-83.380134582519531
2.043999910354614	-83.258064270019531
2.048000097274780	-83.489997863769531
2.052000045776367	-83.789070129394531
2.055999994277954	-83.264167785644531
2.059999942779541	-83.117683410644531
2.063999891281128	-83.441169738769531
2.068000078201294	-83.728034973144531
2.072000026702881	-83.526618957519531
2.075999975204468	-83.319099426269531
2.079999923706055	-83.862312316894531
2.084000110626221	-83.825691223144531
2.088000059127808	-83.258064270019531
2.092000007629395	-83.325202941894531
2.095999956130981	-83.197029113769531
2.099999904632568	-82.891853332519531
2.104000091552734	-82.617195129394531
2.108000040054321	-82.727058410644531
2.111999988555908	-83.300788879394531
2.115999937057495	-83.209236145019531
2.119999885559082	-83.166511535644531
2.124000072479248	-83.752449035644531
2.128000020980835	-84.283454895019531
2.131999969482422	-83.941658020019531
2.135999917984009	-83.599861145019531
2.140000104904175	-84.106452941894531
2.144000053405762	-84.198005676269531
2.148000001907349	-83.508308410644531
2.151999950408936	-83.587654113769531
2.155999898910523	-83.856208801269531
2.160000085830689	-83.966072082519531
2.164000034332275	-83.721931457519531
2.167999982833862	-83.673103332519531
2.171999931335449	-84.252937316894531
2.176000118255615	-84.301765441894531
2.180000066757202	-83.715827941894531
2.184000015258789	-83.654792785644531
2.187999963760376	-83.905036926269531
2.191999912261963	-83.886726379394531
2.196000099182129	-83.355720520019531
2.200000047683716	-83.416755676269531
2.203999996185303	-83.892829895019531
2.207999944686890	-83.819587707519531
2.211999893188477	-83.673103332519531
2.216000080108643	-83.819587707519531
2.220000028610230	-84.075935363769531
2.223999977111816	-83.953865051269531
2.227999925613403	-83.520515441894531
2.232000112533569	-83.660896301269531
2.236000061035156	-83.984382629394531
2.240000009536743	-83.660896301269531
2.243999958038330	-83.483894348144531
2.247999906539917	-83.740242004394531
2.252000093460083	-83.892829895019531
2.256000041961670	-83.489997863769531
2.259999990463257	-83.215339660644531
2.263999938964844	-83.331306457519531
2.267999887466431	-83.233650207519531
2.272000074386597	-82.995613098144531
2.276000022888184	-83.068855285644531
2.279999971389771	-83.453376770019531
2.283999919891357	-83.483894348144531
2.288000106811523	-83.074958801269531
2.292000055313110	-83.227546691894531
2.296000003814697	-83.660896301269531
2.299999952316284	-83.477790832519531
2.303999900817871	-83.233650207519531
2.308000087738037	-83.471687316894531
2.312000036239624	-83.758552551269531
2.315999984741211	-83.782966613769531
2.319999933242798	-83.551033020019531
2.323999881744385	-83.996589660644531
2.328000068664551	-84.393318176269531
2.332000017166138	-83.819587707519531
2.335999965667725	-83.514411926269531
2.339999914169312	-83.917243957519531
2.344000101089478	-83.825691223144531
2.348000049591065	-83.294685363769531
2.351999998092651	-83.166511535644531
2.355999946594238	-83.538825988769531
2.359999895095825	-83.612068176269531
2.364000082015991	-83.483894348144531
2.368000030517578	-83.697517395019531
2.371999979019165	-83.996589660644531
2.375999927520752	-84.033210754394531
2.380000114440918	-83.520515441894531
2.384000062942505	-83.367927551269531
2.388000011444092	-83.740242004394531
2.391999959945679	-83.477790832519531
2.395999908447266	-83.001716613769531
2.400000095367432	-83.306892395019531
2.404000043869019	-83.728034973144531
2.407999992370606	-83.673103332519531
2.411999940872192	-83.532722473144531
2.415999889373779	-83.746345520019531
2.420000076293945	-84.027107238769531
2.424000024795532	-83.807380676269531
2.427999973297119	-83.428962707519531
2.431999921798706	-83.416755676269531
2.436000108718872	-83.404548645019531
2.440000057220459	-82.916267395019531
2.444000005722046	-82.733161926269531
2.447999954223633	-83.178718566894531
2.451999902725220	-83.288581848144531
2.456000089645386	-83.087165832519531
2.460000038146973	-83.209236145019531
2.463999986648560	-83.520515441894531
2.467999935150147	-83.666999816894531
2.471999883651733	-83.459480285644531
2.476000070571899	-83.422859191894531
2.480000019073486	-83.795173645019531
2.483999967575073	-83.819587707519531
2.487999916076660	-83.520515441894531
2.492000102996826	-83.502204895019531
2.496000051498413	-83.752449035644531
2.500000000000000	-83.740242004394531
2.503999948501587	-83.349617004394531
2.507999897003174	-83.593757629394531
2.512000083923340	-83.966072082519531
2.516000032424927	-83.813484191894531
2.519999980926514	-83.715827941894531
2.523999929428101	-83.911140441894531
2.528000116348267	-84.124763488769531
2.532000064849854	-83.825691223144531
2.536000013351440	-83.435066223144531
2.539999961853027	-83.599861145019531
2.543999910354614	-83.709724426269531
2.548000097274780	-83.209236145019531
2.552000045776367	-83.068855285644531
2.555999994277954	-83.398445129394531
2.559999942779541	-83.605964660644531
2.563999891281128	-83.496101379394531
2.568000078201294	-83.624275207519531
2.572000026702881	-84.118659973144531
2.575999975204468	-84.057624816894531
2.579999923706055	-83.569343566894531
2.584000110626221	-83.489997863769531
2.588000059127808	-83.691413879394531
2.592000007629395	-83.587654113769531
2.595999956130981	-83.087165832519531
2.599999904632568	-83.233650207519531
2.604000091552734	-83.764656066894531
2.608000040054321	-83.538825988769531
2.611999988555908	-84.228523254394531
2.615999937057495	-94.464118957519531
2.619999885559082	-96.234138488769531
2.624000072479248	-94.769294738769531
2.628000020980835	-92.071540832519531
2.631999969482422	-90.039070129394531
2.635999917984009	-88.409431457519531
2.640000104904175	-85.839851379394531
2.644000053405762	-83.850105285644531
2.648000001907349	-82.958992004394531
2.651999950408936	-82.360847473144531
2.655999898910523	-81.530769348144531
2.660000085830689	-80.926521301269531
2.664000034332275	-81.146247863769531
2.667999982833862	-81.109626770019531
2.671999931335449	-80.737312316894531
2.676000118255615	-80.462654113769531
2.680000066757202	-80.883796691894531
2.684000015258789	-81.396492004394531
2.687999963760376	-80.969245910644531
2.691999912261963	-81.054695129394531
2.696000099182129	-81.781013488769531
2.700000047683716	-81.958015441894531
2.703999996185303	-81.866462707519531
2.707999944686890	-82.012947082519531
2.711999893188477	-82.537849426269531
2.716000080108643	-82.781990051269531
2.720000028610230	-82.501228332519531
2.723999977111816	-82.757575988769531
2.727999925613403	-83.044441223144531
2.732000112533569	-82.867439270019531
2.736000061035156	-82.629402160644531
2.740000009536743	-82.562263488769531
2.743999958038330	-83.081062316894531
2.747999906539917	-82.690437316894531
2.752000093460083	-82.354743957519531
2.756000041961670	-82.751472473144531
2.759999990463257	-82.904060363769531
2.763999938964844	-82.672126770019531
2.767999887466431	-82.666023254394531
2.772000074386597	-82.769783020019531
2.776000022888184	-82.519538879394531
2.779999971389771	-81.628425598144531
2.783999919891357	-81.616218566894531
2.788000106811523	-81.811531066894531
2.792000055313110	-81.555183410644531
2.796000003814697	-81.152351379394531
2.799999952316284	-81.164558410644531
2.803999900817871	-81.896980285644531
2.808000087738037	-81.915290832519531
2.812000036239624	-81.634529113769531
2.815999984741211	-82.177742004394531
2.819999933242798	-82.189949035644531
2.823999881744385	-81.683357238769531
2.828000068664551	-81.219490051269531
2.832000017166138	-81.109626770019531
2.835999965667725	-81.365974426269531
2.839999914169312	-80.877693176269531
2.844000101089478	-80.566413879394531
2.848000049591065	-81.024177551269531
2.851999998092651	-81.250007629394531
2.855999946594238	-81.048591613769531
2.859999895095825	-80.871589660644531
2.864000082015991	-81.134040832519531
2.868000030517578	-81.140144348144531
2.871999979019165	-80.303962707519531
2.875999927520752	-80.236824035644531
2.880000114440918	-80.517585754394531
2.884000062942505	-80.523689270019531
2.888000011444092	-80.010993957519531
2.891999959945679	-79.803474426269531
2.895999908447266	-80.316169738769531
2.900000095367432	-80.230720520019531
2.904000043869019	-79.724128723144531
2.907999992370606	-79.962165832519531
2.911999940872192	-80.053718566894531
2.915999889373779	-79.736335754394531
2.920000076293945	-79.333503723144531
2.924000024795532	-79.351814270019531
2.927999973297119	-79.614265441894531
2.931999921798706	-79.266365051269531
2.936000108718872	-78.845222473144531
2.940000057220459	-78.961189270019531
2.944000005722046	-79.022224426269531
2.947999954223633	-78.350837707519531
2.951999902725220	-77.740486145019531
2.956000089645386	-78.137214660644531
2.960000038146973	-78.326423645019531
2.963999986648560	-77.764900207519531
2.967999935150147	-77.685554504394531
2.971999883651733	-77.886970520019531
2.976000070571899	-77.948005676269531
2.980000019073486	-77.606208801269531
2.983999967575073	-77.362068176269531
2.987999916076660	-77.655036926269531
2.992000102996826	-77.642829895019531
2.996000051498413	-77.142341613769531
3.000000000000000	-77.246101379394531
3.003999948501587	-77.691658020019531
3.007999897003174	-77.606208801269531
3.012000083923340	-77.276618957519531
3.016000032424927	-77.636726379394531
3.019999980926514	-77.795417785644531
3.023999929428101	-77.172859191894531
3.028000116348267	-76.776130676269531
3.032000064849854	-76.776130676269531
3.036000013351440	-76.800544738769531
3.039999961853027	-76.599128723144531
3.043999910354614	-76.232917785644531
3.048000097274780	-76.605232238769531
3.052000045776367	-76.940925598144531
3.055999994277954	-76.434333801269531
3.059999942779541	-76.367195129394531
3.063999891281128	-76.501472473144531
3.068000078201294	-76.251228332519531
3.072000026702881	-75.671394348144531
3.075999975204468	-75.433357238769531
3.079999923706055	-75.653083801269531
3.084000110626221	-75.677497863769531
3.088000059127808	-75.238044738769531
3.092000007629395	-75.280769348144531
3.095999956130981	-75.665290832519531
3.099999904632568	-75.708015441894531
3.104000091552734	-75.195320129394531
3.108000040054321	-75.262458801269531
3.111999988555908	-75.598152160644531
3.115999937057495	-74.920661926269531
3.119999885559082	-74.139411926269531
3.124000072479248	-74.176033020019531
3.128000020980835	-74.438484191894531
3.131999969482422	-74.176033020019531
3.135999917984009	-73.779304504394531
3.140000104904175	-73.925788879394531
3.144000053405762	-74.383552551269531
3.148000001907349	-74.230964660644531
3.151999950408936	-74.060066223144531
3.155999898910523	-74.359138488769531
3.160000085830689	-74.676521301269531
3.164000034332275	-74.224861145019531
3.167999982833862	-73.834236145019531
3.171999931335449	-74.133308410644531
3.176000118255615	-74.267585754394531
3.180000066757202	-73.962409973144531
3.184000015258789	-73.687751770019531
3.187999963760376	-73.773200988769531
3.191999912261963	-73.815925598144531
3.196000099182129	-73.413093566894531
3.200000047683716	-73.352058410644531
3.203999996185303	-73.773200988769531
3.207999944686890	-73.754890441894531
3.211999893188477	-73.449714660644531
3.216000080108643	-73.461921691894531
3.220000028610230	-73.535163879394531
3.223999977111816	-73.260505676269531
3.227999925613403	-72.802742004394531
3.232000112533569	-72.650154113769531
3.236000061035156	-72.766120910644531
3.240000009536743	-72.717292785644531
3.243999958038330	-72.479255676269531
3.247999906539917	-72.723396301269531
3.252000093460083	-73.095710754394531
3.256000041961670	-72.875984191894531
3.259999990463257	-72.717292785644531
3.263999938964844	-72.821052551269531
3.267999887466431	-72.613533020019531
3.272000074386597	-72.033699035644531
3.276000022888184	-71.856697082519531
3.279999971389771	-71.972663879394531
3.283999919891357	-71.984870910644531
3.288000106811523	-71.429450988769531
3.292000055313110	-71.081550598144531
3.296000003814697	-71.545417785644531
3.299999952316284	-71.722419738769531
3.303999900817871	-71.228034973144531
3.308000087738037	-71.252449035644531
3.312000036239624	-71.484382629394531
3.315999984741211	-71.203620910644531
3.319999933242798	-70.861824035644531
3.323999881744385	-71.051033020019531
3.328000068664551	-71.350105285644531
3.332000017166138	-71.179206848144531
3.335999965667725	-70.989997863769531
3.339999914169312	-71.221931457519531
3.344000101089478	-71.539314270019531
3.348000049591065	-71.356208801269531
3.351999998092651	-70.806892395019531
3.355999946594238	-70.941169738769531
3.359999895095825	-71.252449035644531
3.364000082015991	-70.666511535644531
3.368000030517578	-70.379646301269531
3.371999979019165	-70.690925598144531
3.375999927520752	-70.941169738769531
3.380000114440918	-70.483406066894531
3.384000062942505	-70.159919738769531
3.388000011444092	-70.507820129394531
3.391999959945679	-70.428474426269531
3.395999908447266	-69.982917785644531
3.400000095367432	-70.062263488769531
3.404000043869019	-70.300300598144531
3.407999992370606	-70.343025207519531
3.411999940872192	-69.860847473144531
3.415999889373779	-69.879158020019531
3.420000076293945	-70.263679504394531
3.424000024795532	-69.866950988769531
3.427999973297119	-69.384773254394531
3.431999921798706	-69.311531066894531
3.436000108718872	-69.488533020019531
3.440000057220459	-69.445808410644531
3.444000005722046	-68.939216613769531
3.447999954223633	-69.146736145019531
3.451999902725220	-69.549568176269531
3.456000089645386	-68.945320129394531
3.460000038146973	-68.548591613769531
3.463999986648560	-68.585212707519531
3.467999935150147	-68.725593566894531
3.471999883651733	-68.212898254394531
3.476000070571899	-67.840583801269531
3.480000019073486	-68.176277160644531
3.483999967575073	-68.194587707519531
3.487999916076660	-68.017585754394531
3.492000102996826	-68.170173645019531
3.496000051498413	-68.518074035644531
3.500000000000000	-68.756111145019531
3.503999948501587	-68.280036926269531
3.507999897003174	-68.225105285644531
3.512000083923340	-68.420417785644531
3.516000032424927	-67.907722473144531
3.519999980926514	-67.578132629394531
3.523999929428101	-67.633064270019531
3.528000116348267	-67.761238098144531
3.532000064849854	-67.596443176269531
3.536000013351440	-67.364509582519531
3.539999961853027	-67.749031066894531
3.543999910354614	-67.871101379394531
3.548000097274780	-67.633064270019531
3.552000045776367	-67.346199035644531
3.555999994277954	-67.346199035644531
3.559999942779541	-67.401130676269531
3.563999891281128	-66.711433410644531
3.568000078201294	-66.558845520019531
3.572000026702881	-67.071540832519531
3.575999975204468	-66.906745910644531
3.579999923706055	-66.625984191894531
3.584000110626221	-66.638191223144531
3.588000059127808	-66.833503723144531
3.592000007629395	-66.949470520019531
3.595999956130981	-66.387947082519531
3.599999904632568	-66.314704895019531
3.604000091552734	-66.589363098144531
3.608000040054321	-66.424568176269531
3.611999988555908	-65.930183410644531
3.615999937057495	-65.869148254394531
3.619999885559082	-66.296394348144531
3.624000072479248	-66.271980285644531
3.628000020980835	-65.991218566894531
3.631999969482422	-66.485603332519531
3.635999917984009	-66.552742004394531
3.640000104904175	-66.412361145019531
3.644000053405762	-66.076667785644531
3.648000001907349	-65.734870910644531
3.651999950408936	-66.033943176269531
3.655999898910523	-65.795906066894531
3.660000085830689	-65.258796691894531
3.664000034332275	-65.179450988769531
3.667999982833862	-65.307624816894531
3.671999931335449	-65.063484191894531
3.676000118255615	-64.569099426269531
3.680000066757202	-64.630134582519531
3.684000015258789	-65.020759582519531
3.687999963760376	-64.788825988769531
3.691999912261963	-64.721687316894531
3.696000099182129	-65.014656066894531
3.700000047683716	-65.173347473144531
3.703999996185303	-64.947517395019531
3.707999944686890	-64.489753723144531
3.711999893188477	-64.599617004394531
3.716000080108643	-64.611824035644531
3.720000028610230	-64.117439270019531
3.723999977111816	-63.989261627197266
3.727999925613403	-64.111335754394531
3.732000112533569	-64.349372863769531
3.736000061035156	-64.324958801269531
3.740000009536743	-64.251716613769531
3.743999958038330	-64.520271301269531
3.747999906539917	-64.373786926269531
3.752000093460083	-64.007575988769531
3.756000041961670	-63.909915924072266
3.759999990463257	-63.836673736572266
3.763999938964844	-63.580326080322266
3.767999887466431	-63.146976470947266
3.772000074386597	-63.342288970947266
3.776000022888184	-63.616947174072266
3.779999971389771	-63.421634674072266
3.783999919891357	-63.494876861572266
3.788000106811523	-63.537601470947266
3.792000055313110	-63.537601470947266
3.796000003814697	-62.976078033447266
3.799999952316284	-62.359622955322266
3.803999900817871	-62.664798736572266
3.808000087738037	-62.561038970947266
3.812000036239624	-61.938480377197266
3.815999984741211	-62.054447174072266
3.819999933242798	-62.323001861572266
3.823999881744385	-62.359622955322266
3.828000068664551	-62.207035064697266
3.832000017166138	-62.402347564697266
3.835999965667725	-62.695316314697266
3.839999914169312	-62.457279205322266
3.844000101089478	-62.261966705322266
3.848000049591065	-62.207035064697266
3.851999998092651	-62.347415924072266
3.855999946594238	-62.298587799072266
3.859999895095825	-61.755374908447266
3.864000082015991	-61.889652252197266
3.868000030517578	-62.225345611572266
3.871999979019165	-61.816410064697266
3.875999927520752	-61.682132720947266
3.880000114440918	-61.834720611572266
3.884000062942505	-62.091068267822266
3.888000011444092	-62.005619049072266
3.891999959945679	-61.755374908447266
3.895999908447266	-61.956790924072266
3.900000095367432	-62.060550689697266
3.904000043869019	-61.633304595947266
3.907999992370606	-61.334232330322266
3.911999940872192	-61.480716705322266
3.915999889373779	-61.608890533447266
3.920000076293945	-61.035160064697266
3.924000024795532	-60.845951080322266
3.927999973297119	-61.322025299072266
3.931999921798706	-61.499027252197266
3.936000108718872	-61.358646392822266
3.940000057220459	-61.340335845947266
3.944000005722046	-61.450199127197266
3.947999954223633	-61.401371002197266
3.951999902725220	-60.943607330322266
3.956000089645386	-60.729984283447266
3.960000038146973	-60.815433502197266
3.963999986648560	-60.534671783447266
3.967999935150147	-59.820560455322266
3.971999883651733	-59.667972564697266
3.976000070571899	-60.101322174072266
3.980000019073486	-60.021976470947266
3.983999967575073	-59.857181549072266
3.987999916076660	-60.089115142822266
3.992000102996826	-60.247806549072266
3.996000051498413	-59.918216705322266
4.000000000000000	-59.692386627197266
4.004000186920166	-59.698490142822266
4.007999897003174	-59.826663970947266
4.012000083923340	-59.405521392822266
4.015999794006348	-59.338382720947266
4.019999980926514	-59.759525299072266
4.024000167846680	-59.808353424072266
4.027999877929688	-59.643558502197266
4.032000064849854	-59.869388580322266
4.035999774932861	-60.076908111572266
4.039999961853027	-59.796146392822266
4.044000148773193	-59.375003814697266
4.047999858856201	-59.436038970947266
4.052000045776367	-59.674076080322266
4.056000232696533	-59.295658111572266
4.059999942779541	-58.941654205322266
4.064000129699707	-59.204105377197266
4.067999839782715	-59.484867095947266
4.072000026702881	-59.106449127197266
4.076000213623047	-58.868412017822266
4.079999923706055	-59.136966705322266
4.084000110626221	-59.246829986572266
4.087999820709229	-58.819583892822266
4.092000007629395	-58.709720611572266
4.096000194549561	-58.868412017822266
4.099999904632568	-58.880619049072266
4.104000091552734	-58.477787017822266
4.107999801635742	-58.197025299072266
4.111999988555908	-58.569339752197266
4.116000175476074	-58.654788970947266
4.119999885559082	-57.965091705322266
4.124000072479248	-58.013919830322266
4.127999782562256	-58.392337799072266
4.131999969482422	-58.410648345947266
4.136000156402588	-57.958988189697266
4.139999866485596	-57.757572174072266
4.144000053405762	-57.843021392822266
4.147999763488770	-57.757572174072266
4.151999950408936	-57.385257720947266
4.156000137329102	-57.171634674072266
4.159999847412109	-57.348636627197266
4.164000034332275	-57.434085845947266
4.168000221252441	-56.970218658447266
4.171999931335449	-57.269290924072266
4.176000118255615	-57.934574127197266
4.179999828338623	-57.769779205322266
4.184000015258789	-57.678226470947266
4.188000202178955	-57.702640533447266
4.191999912261963	-57.824710845947266
4.196000099182129	-57.458499908447266
4.199999809265137	-56.939701080322266
4.203999996185303	-56.982425689697266
4.208000183105469	-57.214359283447266
4.211999893188477	-56.890872955322266
4.216000080108643	-56.573490142822266
4.219999790191650	-56.854251861572266
4.223999977111816	-57.250980377197266
4.228000164031982	-56.872562408447266
4.231999874114990	-56.848148345947266
4.236000061035156	-57.092288970947266
4.239999771118164	-56.811527252197266
4.243999958038330	-56.469730377197266
4.248000144958496	-56.335453033447266
4.251999855041504	-56.420902252197266
4.256000041961670	-56.372074127197266
4.260000228881836	-55.944828033447266
4.263999938964844	-56.030277252197266
4.268000125885010	-56.420902252197266
4.271999835968018	-56.372074127197266
4.276000022888184	-56.164554595947266
4.280000209808350	-56.262210845947266
4.283999919891357	-56.481937408447266
4.288000106811523	-56.073001861572266
4.291999816894531	-55.712894439697266
4.296000003814697	-56.011966705322266
4.300000190734863	-55.963138580322266
4.303999900817871	-55.584720611572266
4.308000087738037	-55.194095611572266
4.311999797821045	-55.206302642822266
4.315999984741211	-55.389408111572266
4.320000171661377	-54.864505767822266
4.323999881744385	-54.791263580322266
4.328000068664551	-55.236820220947266
4.331999778747559	-55.169681549072266
4.335999965667725	-54.931644439697266
4.340000152587891	-55.004886627197266
4.343999862670898	-55.206302642822266
4.348000049591065	-55.169681549072266
4.352000236511231	-54.675296783447266
4.355999946594238	-54.663089752197266
4.360000133514404	-54.913333892822266
4.363999843597412	-54.718021392822266
4.368000030517578	-54.437259674072266
4.372000217437744	-54.547122955322266
4.375999927520752	-55.065921783447266
4.380000114440918	-54.876712799072266
4.383999824523926	-54.547122955322266
4.388000011444092	-54.858402252197266
4.392000198364258	-54.815677642822266
4.395999908447266	-54.510501861572266
4.400000095367432	-54.132083892822266
4.403999805450440	-54.034427642822266
4.407999992370606	-54.406742095947266
4.412000179290772	-53.973392486572266
4.415999889373779	-53.521732330322266
4.420000076293945	-54.119876861572266
4.423999786376953	-54.437259674072266
4.427999973297119	-54.101566314697266
4.432000160217285	-53.887943267822266
4.435999870300293	-54.144290924072266
4.440000057220459	-54.010013580322266
4.443999767303467	-53.424076080322266
4.447999954223633	-53.228763580322266
4.452000141143799	-53.295902252197266
4.455999851226807	-53.338626861572266
4.460000038146973	-52.868656158447266
4.464000225067139	-52.691654205322266
4.467999935150147	-53.472904205322266
4.472000122070313	-53.533939361572266
4.475999832153320	-53.076175689697266
4.480000019073486	-53.381351470947266
4.484000205993652	-53.479007720947266
4.487999916076660	-53.100589752197266
4.492000102996826	-52.441410064697266
4.495999813079834	-52.117923736572266
4.500000000000000	-52.386478424072266
4.504000186920166	-52.032474517822266
4.507999897003174	-51.800540924072266
4.512000083923340	-52.148441314697266
4.515999794006348	-52.471927642822266
4.519999980926514	-52.227787017822266
4.524000167846680	-52.081302642822266
4.527999877929688	-52.703861236572266
4.532000064849854	-52.758792877197266
4.535999774932861	-52.099613189697266
4.539999961853027	-52.252201080322266
4.544000148773193	-52.441410064697266
4.547999858856201	-52.307132720947266
4.552000045776367	-51.910404205322266
4.556000232696533	-51.745609283447266
4.559999942779541	-52.258304595947266
4.564000129699707	-52.008060455322266
4.567999839782715	-51.635746002197266
4.572000026702881	-51.989749908447266
4.576000213623047	-52.331546783447266
4.579999923706055	-52.075199127197266
4.584000110626221	-51.617435455322266
4.587999820709229	-51.788333892822266
4.592000007629395	-52.038578033447266
4.596000194549561	-51.306156158447266
4.599999904632568	-50.988773345947266
4.604000091552734	-51.080326080322266
4.607999801635742	-51.300052642822266
4.611999988555908	-50.915531158447266
4.616000175476074	-50.585941314697266
4.619999885559082	-51.312259674072266
4.624000072479248	-51.507572174072266
4.627999782562256	-50.982669830322266
4.631999969482422	-50.964359283447266
4.636000156402588	-51.025394439697266
4.639999866485596	-50.909427642822266
4.644000053405762	-50.335697174072266
4.647999763488770	-50.073246002197266
4.651999950408936	-50.555423736572266
4.656000137329102	-50.720218658447266
4.659999847412109	-50.323490142822266
4.664000034332275	-50.085453033447266
4.668000221252441	-50.512699127197266
4.671999931335449	-50.671390533447266
4.676000118255615	-50.061038970947266
4.679999828338623	-50.146488189697266
4.684000015258789	-50.274662017822266
4.688000202178955	-49.719242095947266
4.691999912261963	-49.255374908447266
4.696000099182129	-49.145511627197266
4.699999809265137	-49.450687408447266
4.703999996185303	-49.237064361572266
4.708000183105469	-48.822025299072266
4.711999893188477	-49.206546783447266
4.716000080108643	-49.658206939697266
4.719999790191650	-49.261478424072266
4.723999977111816	-49.133304595947266
4.728000164031982	-49.383548736572266
4.731999874114990	-49.377445220947266
4.736000061035156	-48.724369049072266
4.739999771118164	-48.620609283447266
4.743999958038330	-48.803714752197266
4.748000144958496	-48.742679595947266
4.751999855041504	-48.425296783447266
4.756000041961670	-48.303226470947266
4.760000228881836	-48.651126861572266
4.763999938964844	-48.742679595947266
4.768000125885010	-48.339847564697266
4.771999835968018	-48.529056549072266
4.776000022888184	-48.889163970947266
4.780000209808350	-48.449710845947266
4.783999919891357	-48.052982330322266
4.788000106811523	-48.223880767822266
4.791999816894531	-48.321537017822266
4.796000003814697	-47.851566314697266
4.800000190734863	-47.393802642822266
4.803999900817871	-47.552494049072266
4.808000087738037	-47.796634674072266
4.811999797821045	-47.387699127197266
4.815999984741211	-47.229007720947266
4.820000171661377	-47.589115142822266
4.823999881744385	-47.479251861572266
4.828000068664551	-46.752933502197266
4.831999778747559	-46.698001861572266
4.835999965667725	-46.936038970947266
4.840000152587891	-46.813968658447266
4.843999862670898	-46.215824127197266
4.848000049591065	-46.209720611572266
4.852000236511231	-46.374515533447266
4.855999946594238	-46.368412017822266
4.860000133514404	-46.087650299072266
4.863999843597412	-46.295169830322266
4.868000030517578	-46.807865142822266
4.872000217437744	-46.575931549072266
4.875999927520752	-46.087650299072266
4.880000114440918	-46.124271392822266
4.883999824523926	-46.313480377197266
4.888000011444092	-45.922855377197266
4.892000198364258	-45.245365142822266
4.895999908447266	-45.104984283447266
4.900000095367432	-45.251468658447266
4.903999805450440	-44.952396392822266
4.907999992370606	-44.580081939697266
4.912000179290772	-44.702152252197266
4.915999889373779	-44.989017486572266
4.920000076293945	-44.641117095947266
4.923999786376953	-44.097904205322266
4.927999973297119	-44.183353424072266
4.932000160217285	-43.884281158447266
4.935999870300293	-43.090824127197266
4.940000057220459	-42.572025299072266
4.943999767303467	-42.462162017822266
4.947999954223633	-42.388919830322266
4.952000141143799	-41.766361236572266
4.955999851226807	-41.333011627197266
4.960000038146973	-41.461185455322266
4.964000225067139	-40.991214752197266
4.967999935150147	-40.014652252197266
4.972000122070313	-39.282230377197266
4.975999832153320	-38.781742095947266
4.980000019073486	-37.664798736572266
4.984000205993652	-36.138919830322266
4.987999916076660	-35.272220611572266
4.992000102996826	-34.130863189697266
4.995999813079834	-32.305912017822266
5.000000000000000	-30.810548782348633
5.004000186920166	-29.583742141723633
5.007999897003174	-28.454591751098633
5.012000083923340	-26.788331985473633
5.015999794006348	-24.945070266723633
5.019999980926514	-23.834230422973633
5.024000167846680	-22.442628860473633
5.027999877929688	-20.361330032348633
5.032000064849854	-18.731691360473633
5.035999774932861	-17.584230422973633
5.039999961853027	-16.076662063598633
5.044000148773193	-15.173340797424316
5.047999858856201	-13.061524391174316
5.052000045776367	-11.651612281799316
5.056000232696533	-10.229493141174316
5.059999942779541	-8.801270484924316
5.064000129699707	-7.843018054962158
5.067999839782715	-7.092285633087158
5.072000026702881	-5.865478992462158
5.076000213623047	-4.296875476837158
5.079999923706055	-3.332519769668579
5.084000110626221	-2.807617425918579
5.087999820709229	-1.446533322334290
5.092000007629395	-0.183105483651161
5.096000194549561	0.427246123552322
5.099999904632568	0.830078184604645
5.104000091552734	1.696777462959290
5.107999801635742	2.478027582168579
5.111999988555908	2.630615472793579
5.116000175476074	2.801513910293579
5.119999885559082	3.533935785293579
5.124000072479248	4.235840320587158
5.127999782562256	4.650879383087158
5.131999969482422	4.962158679962158
5.136000156402588	5.926514148712158
5.139999866485596	6.506348133087158
5.144000053405762	6.445312976837158
5.147999763488770	6.781006336212158
5.151999950408936	7.232666492462158
5.156000137329102	7.391357898712158
5.159999847412109	7.135010242462158
5.164000034332275	7.385254383087158
5.168000221252441	8.306885719299316
5.171999931335449	8.435059547424316
5.176000118255615	8.325196266174316
5.179999828338623	8.837891578674316
5.184000015258789	9.197999000549316
5.188000202178955	9.246827125549316
5.191999912261963	8.837891578674316
5.196000099182129	8.905030250549316
5.199999809265137	9.167481422424316
5.203999996185303	8.691407203674316
5.208000183105469	8.337403297424316
5.211999893188477	8.428956031799316
5.216000080108643	8.526612281799316
5.219999790191650	8.312989234924316
5.223999977111816	7.891846179962158
5.228000164031982	8.355713844299316
5.231999874114990	8.325196266174316
5.236000061035156	7.855225086212158
5.239999771118164	7.745361804962158
5.243999958038330	7.800293445587158
5.248000144958496	7.714844226837158
5.251999855041504	7.147217273712158
5.256000041961670	6.689453601837158
5.260000228881836	6.860352039337158
5.263999938964844	6.378174304962158
5.268000125885010	5.889893054962158
5.271999835968018	5.871582508087158
5.276000022888184	5.981445789337158
5.280000209808350	5.590820789337158
5.283999919891357	4.809570789337158
5.288000106811523	5.035400867462158
5.291999816894531	5.230713367462158
5.296000003814697	4.583740711212158
5.300000190734863	4.241943836212158
5.303999900817871	4.089355945587158
5.308000087738037	3.796386957168579
5.311999797821045	3.149414300918579
5.315999984741211	2.441406488418579
5.320000171661377	2.606201410293579
5.323999881744385	2.416992425918579
5.328000068664551	1.879882931709290
5.331999778747559	1.654052853584290
5.335999965667725	1.885986447334290
5.340000152587891	1.654052853584290
5.343999862670898	0.756835997104645
5.348000049591065	0.433349639177322
5.352000236511231	0.396728545427322
5.355999946594238	-0.366210967302322
5.360000133514404	-0.946044981479645
5.363999843597412	-1.531982541084290
5.368000030517578	-1.599121212959290
5.372000217437744	-1.678466916084290
5.375999927520752	-2.252197504043579
5.380000114440918	-2.307129144668579
5.383999824523926	-2.136230707168579
5.388000011444092	-2.557373285293579
5.392000198364258	-3.137207269668579
5.395999908447266	-3.558349847793579
5.400000095367432	-3.784179925918579
5.403999805450440	-4.559326648712158
5.407999992370606	-5.273437976837158
5.412000179290772	-5.413818836212158
5.415999889373779	-5.603027820587158
5.420000076293945	-5.786133289337158
5.423999786376953	-6.152344226837158
5.427999973297119	-6.311035633087158
5.432000160217285	-6.274414539337158
5.435999870300293	-6.933594226837158
5.440000057220459	-7.501221179962158
5.443999767303467	-7.666016101837158
5.447999954223633	-8.245850563049316
5.452000141143799	-8.959961891174316
5.455999851226807	-9.655762672424316
5.460000038146973	-9.808350563049316
5.464000225067139	-10.113526344299316
5.467999935150147	-10.705567359924316
5.472000122070313	-10.980225563049316
5.475999832153320	-11.047364234924316
5.480000019073486	-11.419678688049316
5.484000205993652	-12.060547828674316
5.487999916076660	-12.341309547424316
5.492000102996826	-12.292481422424316
5.495999813079834	-12.933350563049316
5.500000000000000	-13.769532203674316
5.504000186920166	-14.086915016174316
5.507999897003174	-14.398194313049316
5.512000083923340	-13.775635719299316
5.515999794006348	-14.941407203674316
5.519999980926514	-15.405274391174316
5.524000167846680	-15.588379859924316
5.527999877929688	-16.217042922973633
5.532000064849854	-16.534425735473633
5.535999774932861	-16.455080032348633
5.539999961853027	-16.632081985473633
5.544000148773193	-17.401124954223633
5.547999858856201	-17.938234329223633
5.552000045776367	-17.993165969848633
5.556000232696533	-18.432619094848633
5.559999942779541	-19.232179641723633
5.564000129699707	-19.592287063598633
5.567999839782715	-19.580080032348633
5.572000026702881	-19.732667922973633
5.576000213623047	-20.208742141723633
5.579999923706055	-20.513917922973633
5.584000110626221	-20.092775344848633
5.587999820709229	-20.379640579223633
5.592000007629395	-21.276857376098633
5.596000194549561	-21.600343704223633
5.599999904632568	-21.710206985473633
5.604000091552734	-22.399904251098633
5.607999801635742	-23.022462844848633
5.611999988555908	-22.448732376098633
5.616000175476074	-12.811280250549316
5.619999885559082	-11.932374000549316
5.624000072479248	-13.708497047424316
5.627999782562256	-15.148926734924316
5.631999969482422	-16.796876907348633
5.636000156402588	-19.323732376098633
5.639999866485596	-22.186281204223633
5.644000053405762	-23.809816360473633
5.647999763488770	-24.859621047973633
5.651999950408936	-26.489259719848633
5.656000137329102	-27.648927688598633
5.659999847412109	-27.996828079223633
5.664000034332275	-28.533937454223633
5.668000221252441	-29.132081985473633
5.671999931335449	-29.620363235473633
5.676000118255615	-29.901124954223633
5.679999828338623	-30.493165969848633
5.684000015258789	-31.365968704223633
5.688000202178955	-31.262208938598633
5.691999912261963	-30.834962844848633
5.696000099182129	-31.146242141723633
5.699999809265137	-31.817628860473633
5.703999996185303	-31.695558547973633
5.708000183105469	-31.335451126098633
5.711999893188477	-31.573488235473633
5.716000080108643	-31.726076126098633
5.719999790191650	-31.451417922973633
5.723999977111816	-31.549074172973633
5.728000164031982	-31.915285110473633
5.731999874114990	-32.226566314697266
5.736000061035156	-32.220462799072266
5.739999771118164	-32.324222564697266
5.743999958038330	-32.910160064697266
5.748000144958496	-33.404544830322266
5.751999855041504	-33.361820220947266
5.756000041961670	-33.612064361572266
5.760000228881836	-34.271244049072266
5.763999938964844	-34.539798736572266
5.768000125885010	-34.295658111572266
5.771999835968018	-34.619144439697266
5.776000022888184	-35.144046783447266
5.780000209808350	-35.107425689697266
5.783999919891357	-35.003665924072266
5.788000106811523	-35.308841705322266
5.791999816894531	-35.888675689697266
5.796000003814697	-36.236576080322266
5.800000190734863	-36.254886627197266
5.803999900817871	-36.834720611572266
5.808000087738037	-37.390140533447266
5.811999797821045	-37.225345611572266
5.815999984741211	-37.255863189697266
5.820000171661377	-37.567142486572266
5.823999881744385	-37.768558502197266
5.828000068664551	-37.609867095947266
5.831999778747559	-37.701419830322266
5.835999965667725	-38.372806549072266
5.840000152587891	-38.977054595947266
5.843999862670898	-38.885501861572266
5.848000049591065	-39.007572174072266
5.852000236511231	-39.544681549072266
5.855999946594238	-40.069583892822266
5.860000133514404	-39.849857330322266
5.863999843597412	-39.825443267822266
5.868000030517578	-40.301517486572266
5.872000217437744	-40.478519439697266
5.875999927520752	-40.490726470947266
5.880000114440918	-40.856937408447266
5.883999824523926	-41.394046783447266
5.888000011444092	-41.900638580322266
5.892000198364258	-41.998294830322266
5.895999908447266	-42.236331939697266
5.900000095367432	-42.724613189697266
5.903999805450440	-42.761234283447266
5.907999992370606	-42.529300689697266
5.912000179290772	-42.529300689697266
5.915999889373779	-42.877201080322266
5.920000076293945	-43.035892486572266
5.923999786376953	-42.926029205322266
5.927999973297119	-43.377689361572266
5.932000160217285	-43.811038970947266
5.935999870300293	-43.872074127197266
5.940000057220459	-44.042972564697266
5.943999767303467	-44.177249908447266
5.947999954223633	-44.781497955322266
5.952000141143799	-44.726566314697266
5.955999851226807	-44.628910064697266
5.960000038146973	-45.117191314697266
5.964000225067139	-45.257572174072266
5.967999935150147	-45.104984283447266
5.972000122070313	-45.190433502197266
5.975999832153320	-45.617679595947266
5.980000019073486	-45.928958892822266
5.984000205993652	-45.654300689697266
5.987999916076660	-45.953372955322266
5.992000102996826	-46.386722564697266
5.995999813079834	-46.643070220947266
6.000000000000000	-46.789554595947266
6.004000186920166	-46.777347564697266
6.007999897003174	-47.332767486572266
6.012000083923340	-47.302249908447266
6.015999794006348	-46.990970611572266
6.019999980926514	-47.259525299072266
6.024000167846680	-47.204593658447266
6.027999877929688	-47.180179595947266
6.032000064849854	-47.302249908447266
6.035999774932861	-47.662357330322266
6.039999961853027	-48.492435455322266
6.044000148773193	-48.577884674072266
6.047999858856201	-48.675540924072266
6.052000045776367	-49.291996002197266
6.056000232696533	-49.566654205322266
6.059999942779541	-49.493412017822266
6.064000129699707	-49.377445220947266
6.067999839782715	-49.749759674072266
6.072000026702881	-49.859622955322266
6.076000213623047	-49.523929595947266
6.079999923706055	-49.707035064697266
6.084000110626221	-50.207523345947266
6.087999820709229	-50.677494049072266
6.092000007629395	-50.622562408447266
6.096000194549561	-50.634769439697266
6.099999904632568	-51.293949127197266
6.104000091552734	-51.208499908447266
6.107999801635742	-50.689701080322266
6.111999988555908	-50.885013580322266
6.116000175476074	-51.202396392822266
6.119999885559082	-51.214603424072266
6.124000072479248	-50.854496002197266
6.127999782562256	-51.226810455322266
6.131999969482422	-51.916507720947266
6.136000156402588	-51.879886627197266
6.139999866485596	-51.904300689697266
6.144000053405762	-52.087406158447266
6.147999763488770	-52.313236236572266
6.151999950408936	-52.270511627197266
6.156000137329102	-51.849369049072266
6.159999847412109	-52.032474517822266
6.164000034332275	-52.301029205322266
6.168000221252441	-51.904300689697266
6.171999931335449	-51.940921783447266
6.176000118255615	-52.471927642822266
6.179999828338623	-52.746585845947266
6.184000015258789	-52.203372955322266
6.188000202178955	-52.062992095947266
6.191999912261963	-52.661136627197266
6.196000099182129	-52.758792877197266
6.199999809265137	-52.575687408447266
6.203999996185303	-52.685550689697266
6.208000183105469	-53.021244049072266
6.211999893188477	-53.234867095947266
6.216000080108643	-52.905277252197266
6.219999790191650	-53.173831939697266
6.223999977111816	-53.784183502197266
6.228000164031982	-53.515628814697266
6.231999874114990	-53.405765533447266
6.236000061035156	-53.955081939697266
6.239999771118164	-54.412845611572266
6.243999958038330	-54.290775299072266
6.248000144958496	-54.113773345947266
6.251999855041504	-54.559329986572266
6.256000041961670	-54.840091705322266
6.260000228881836	-54.528812408447266
6.263999938964844	-54.339603424072266
6.268000125885010	-54.595951080322266
6.271999835968018	-54.760746002197266
6.276000022888184	-54.327396392822266
6.280000209808350	-54.339603424072266
6.283999919891357	-55.212406158447266
6.288000106811523	-55.499271392822266
6.291999816894531	-55.279544830322266
6.296000003814697	-55.603031158447266
6.300000190734863	-55.920413970947266
6.303999900817871	-55.847171783447266
6.308000087738037	-55.346683502197266
6.311999797821045	-55.419925689697266
6.315999984741211	-55.969242095947266
6.320000171661377	-55.767826080322266
6.323999881744385	-55.358890533447266
6.328000068664551	-55.682376861572266
6.331999778747559	-56.292728424072266
6.335999965667725	-56.311038970947266
6.340000152587891	-56.164554595947266
6.343999862670898	-56.420902252197266
6.348000049591065	-56.549076080322266
6.352000236511231	-56.384281158447266
6.355999946594238	-56.079105377197266
6.360000133514404	-55.969242095947266
6.363999843597412	-56.402591705322266
6.368000030517578	-55.963138580322266
6.372000217437744	-55.578617095947266
6.375999927520752	-56.384281158447266
6.380000114440918	-56.756595611572266
6.383999824523926	-56.579593658447266
6.388000011444092	-56.634525299072266
6.392000198364258	-57.000736236572266
6.395999908447266	-57.257083892822266
6.400000095367432	-57.012943267822266
6.403999805450440	-56.921390533447266
6.407999992370606	-57.208255767822266
6.412000179290772	-57.293704986572266
6.415999889373779	-57.141117095947266
6.420000076293945	-57.141117095947266
6.423999786376953	-57.598880767822266
6.427999973297119	-57.763675689697266
6.432000160217285	-57.543949127197266
6.435999870300293	-57.971195220947266
6.440000057220459	-58.361820220947266
6.443999767303467	-58.160404205322266
6.447999954223633	-58.001712799072266
6.452000141143799	-58.178714752197266
6.455999851226807	-58.361820220947266
6.460000038146973	-58.148197174072266
6.464000225067139	-58.044437408447266
6.467999935150147	-58.203128814697266
6.472000122070313	-58.270267486572266
6.475999832153320	-58.026126861572266
6.480000019073486	-58.074954986572266
6.484000205993652	-58.447269439697266
6.487999916076660	-58.685306549072266
6.492000102996826	-58.337406158447266
6.495999813079834	-58.374027252197266
6.500000000000000	-58.569339752197266
6.504000186920166	-58.367923736572266
6.507999897003174	-57.910160064697266
6.512000083923340	-57.958988189697266
6.515999794006348	-58.245853424072266
6.519999980926514	-57.971195220947266
6.524000167846680	-57.800296783447266
6.527999877929688	-58.276371002197266
6.532000064849854	-58.544925689697266
6.535999774932861	-58.270267486572266
6.539999961853027	-58.337406158447266
6.544000148773193	-58.532718658447266
6.547999858856201	-58.593753814697266
6.552000045776367	-58.380130767822266
6.556000232696533	-58.129886627197266
6.559999942779541	-58.239749908447266
6.564000129699707	-58.636478424072266
6.567999839782715	-58.575443267822266
6.572000026702881	-58.648685455322266
6.576000213623047	-59.216312408447266
6.579999923706055	-59.698490142822266
6.584000110626221	-59.454349517822266
6.587999820709229	-59.387210845947266
6.592000007629395	-59.857181549072266
6.596000194549561	-59.887699127197266
6.599999904632568	-59.423831939697266
6.604000091552734	-59.240726470947266
6.607999801635742	-59.338382720947266
6.611999988555908	-59.533695220947266
6.616000175476074	-59.423831939697266
6.619999885559082	-59.478763580322266
6.624000072479248	-60.131839752197266
6.627999782562256	-60.467533111572266
6.631999969482422	-60.217288970947266
6.636000156402588	-60.235599517822266
6.639999866485596	-60.736087799072266
6.644000053405762	-60.522464752197266
6.647999763488770	-59.960941314697266
6.651999950408936	-60.296634674072266
6.656000137329102	-60.510257720947266
6.659999847412109	-60.162357330322266
6.664000034332275	-60.089115142822266
6.668000221252441	-60.290531158447266
6.671999931335449	-60.632328033447266
6.676000118255615	-60.443119049072266
6.679999828338623	-60.229496002197266
6.684000015258789	-60.626224517822266
6.688000202178955	-60.833744049072266
6.691999912261963	-60.461429595947266
6.696000099182129	-60.339359283447266
6.699999809265137	-60.748294830322266
6.703999996185303	-61.206058502197266
6.708000183105469	-60.754398345947266
6.711999893188477	-60.711673736572266
6.716000080108643	-61.010746002197266
6.719999790191650	-60.546878814697266
6.723999977111816	-60.168460845947266
6.728000164031982	-60.443119049072266
6.731999874114990	-60.852054595947266
6.736000061035156	-60.626224517822266
6.739999771118164	-60.162357330322266
6.743999958038330	-60.485843658447266
6.748000144958496	-60.644535064697266
6.751999855041504	-60.351566314697266
6.756000041961670	-60.198978424072266
6.760000228881836	-60.382083892822266
6.763999938964844	-60.754398345947266
6.768000125885010	-60.455326080322266
6.771999835968018	-60.473636627197266
6.776000022888184	-61.090091705322266
6.780000209808350	-61.297611236572266
6.783999919891357	-61.102298736572266
6.788000106811523	-60.809329986572266
6.791999816894531	-60.998538970947266
6.796000003814697	-61.151126861572266
6.800000190734863	-60.375980377197266
6.803999900817871	-60.363773345947266
6.808000087738037	-60.791019439697266
6.811999797821045	-60.900882720947266
6.815999984741211	-60.681156158447266
6.820000171661377	-60.797122955322266
6.823999881744385	-61.468509674072266
6.828000068664551	-61.608890533447266
6.831999778747559	-61.083988189697266
6.835999965667725	-61.157230377197266
6.840000152587891	-61.419681549072266
6.843999862670898	-61.315921783447266
6.848000049591065	-60.766605377197266
6.852000236511231	-60.772708892822266
6.855999946594238	-61.474613189697266
6.860000133514404	-61.248783111572266
6.863999843597412	-60.943607330322266
6.868000030517578	-61.138919830322266
6.872000217437744	-61.437992095947266
6.875999927520752	-61.444095611572266
6.880000114440918	-60.986331939697266
6.883999824523926	-61.218265533447266
6.888000011444092	-61.578372955322266
6.892000198364258	-61.206058502197266
6.895999908447266	-61.102298736572266
6.900000095367432	-61.462406158447266
6.903999805450440	-61.791996002197266
6.907999992370606	-61.743167877197266
6.912000179290772	-61.578372955322266
6.915999889373779	-61.987308502197266
6.920000076293945	-62.036136627197266
6.923999786376953	-61.779788970947266
6.927999973297119	-61.926273345947266
6.932000160217285	-62.280277252197266
6.935999870300293	-62.292484283447266
6.940000057220459	-61.755374908447266
6.943999767303467	-61.700443267822266
6.947999954223633	-62.036136627197266
6.952000141143799	-61.633304595947266
6.955999851226807	-61.376956939697266
6.960000038146973	-61.743167877197266
6.964000225067139	-61.877445220947266
6.967999935150147	-61.706546783447266
6.972000122070313	-61.651615142822266
6.975999832153320	-61.938480377197266
6.980000019073486	-62.036136627197266
6.984000205993652	-61.871341705322266
6.987999916076660	-61.871341705322266
6.992000102996826	-61.993412017822266
6.995999813079834	-62.066654205322266
7.000000000000000	-61.651615142822266
7.004000186920166	-61.407474517822266
7.007999897003174	-61.859134674072266
7.012000083923340	-61.791996002197266
7.015999794006348	-61.492923736572266
7.019999980926514	-61.932376861572266
7.024000167846680	-62.286380767822266
7.027999877929688	-62.414554595947266
7.032000064849854	-62.109378814697266
7.035999774932861	-62.109378814697266
7.039999961853027	-62.231449127197266
7.044000148773193	-61.486820220947266
7.047999858856201	-61.053470611572266
7.052000045776367	-61.395267486572266
7.056000232696533	-61.645511627197266
7.059999942779541	-61.389163970947266
7.064000129699707	-61.315921783447266
7.067999839782715	-61.956790924072266
7.072000026702881	-62.445072174072266
7.076000213623047	-62.170413970947266
7.079999923706055	-62.103275299072266
7.084000110626221	-62.310794830322266
7.087999820709229	-62.500003814697266
7.092000007629395	-62.121585845947266
7.096000194549561	-61.755374908447266
7.099999904632568	-62.133792877197266
7.104000091552734	-62.249759674072266
7.107999801635742	-62.017826080322266
7.111999988555908	-62.121585845947266
7.116000175476074	-62.670902252197266
7.119999885559082	-62.908939361572266
7.124000072479248	-62.554935455322266
7.127999782562256	-62.664798736572266
7.131999969482422	-62.902835845947266
7.136000156402588	-62.622074127197266
7.139999866485596	-62.268070220947266
7.144000053405762	-62.084964752197266
7.147999763488770	-62.432865142822266
7.151999950408936	-62.542728424072266
7.156000137329102	-62.072757720947266
7.159999847412109	-62.323001861572266
7.164000034332275	-62.835697174072266
7.168000221252441	-62.677005767822266
7.171999931335449	-62.512210845947266
7.176000118255615	-62.664798736572266
7.179999828338623	-62.976078033447266
7.184000015258789	-62.677005767822266
7.188000202178955	-62.426761627197266
7.191999912261963	-62.603763580322266
7.196000099182129	-62.469486236572266
7.199999809265137	-62.182621002197266
7.203999996185303	-62.036136627197266
7.208000183105469	-62.023929595947266
7.211999893188477	-62.145999908447266
7.216000080108643	-61.950687408447266
7.219999790191650	-62.048343658447266
7.223999977111816	-62.500003814697266
7.228000164031982	-62.603763580322266
7.231999874114990	-62.323001861572266
7.236000061035156	-62.341312408447266
7.239999771118164	-62.701419830322266
7.243999958038330	-62.554935455322266
7.248000144958496	-62.188724517822266
7.251999855041504	-62.365726470947266
7.256000041961670	-62.689212799072266
7.260000228881836	-62.591556549072266
7.263999938964844	-62.530521392822266
7.268000125885010	-62.927249908447266
7.271999835968018	-63.378910064697266
7.276000022888184	-63.043216705322266
7.280000209808350	-62.658695220947266
7.283999919891357	-62.811283111572266
7.288000106811523	-62.817386627197266
7.291999816894531	-62.377933502197266
7.296000003814697	-62.042240142822266
7.300000190734863	-62.219242095947266
7.303999900817871	-62.683109283447266
7.308000087738037	-62.377933502197266
7.311999797821045	-62.280277252197266
7.315999984741211	-62.945560455322266
7.320000171661377	-63.287357330322266
7.323999881744385	-62.786869049072266
7.328000068664551	-62.768558502197266
7.331999778747559	-63.018802642822266
7.335999965667725	-62.744144439697266
7.340000152587891	-62.164310455322266
7.343999862670898	-62.182621002197266
7.348000049591065	-62.634281158447266
7.352000236511231	-62.664798736572266
7.355999946594238	-62.323001861572266
7.360000133514404	-62.573246002197266
7.363999843597412	-63.201908111572266
7.368000030517578	-63.208011627197266
7.372000217437744	-62.835697174072266
7.375999927520752	-63.006595611572266
7.380000114440918	-63.085941314697266
7.383999824523926	-62.371829986572266
7.388000011444092	-62.066654205322266
7.392000198364258	-62.261966705322266
7.395999908447266	-62.451175689697266
7.400000095367432	-62.097171783447266
7.403999805450440	-62.054447174072266
7.407999992370606	-62.579349517822266
7.412000179290772	-62.829593658447266
7.415999889373779	-62.646488189697266
7.420000076293945	-62.652591705322266
7.423999786376953	-62.976078033447266
7.427999973297119	-63.085941314697266
7.432000160217285	-62.500003814697266
7.435999870300293	-62.475589752197266
7.440000057220459	-62.750247955322266
7.443999767303467	-62.493900299072266
7.447999954223633	-62.310794830322266
7.452000141143799	-62.438968658447266
7.455999851226807	-62.847904205322266
7.460000038146973	-62.988285064697266
7.464000225067139	-62.762454986572266
7.467999935150147	-63.177494049072266
7.472000122070313	-63.525394439697266
7.475999832153320	-63.122562408447266
7.480000019073486	-62.896732330322266
7.484000205993652	-63.073734283447266
7.487999916076660	-63.171390533447266
7.492000102996826	-62.713626861572266
7.495999813079834	-62.469486236572266
7.500000000000000	-62.927249908447266
7.504000186920166	-63.006595611572266
7.507999897003174	-62.933353424072266
7.512000083923340	-63.067630767822266
7.515999794006348	-63.488773345947266
7.519999980926514	-63.836673736572266
7.524000167846680	-63.366703033447266
7.527999877929688	-63.238529205322266
7.532000064849854	-63.458255767822266
7.535999774932861	-63.220218658447266
7.539999961853027	-62.628177642822266
7.544000148773193	-62.683109283447266
7.547999858856201	-63.360599517822266
7.552000045776367	-63.079837799072266
7.556000232696533	-62.432865142822266
7.559999942779541	-63.067630767822266
7.564000129699707	-63.525394439697266
7.567999839782715	-63.372806549072266
7.572000026702881	-63.037113189697266
7.576000213623047	-62.969974517822266
7.579999923706055	-63.220218658447266
7.584000110626221	-62.774662017822266
7.587999820709229	-62.420658111572266
7.592000007629395	-62.854007720947266
7.596000194549561	-63.104251861572266
7.599999904632568	-62.951663970947266
7.604000091552734	-62.951663970947266
7.607999801635742	-63.433841705322266
7.611999988555908	-63.787845611572266
7.616000175476074	-63.433841705322266
7.619999885559082	-63.256839752197266
7.624000072479248	-63.482669830322266
7.627999782562256	-63.458255767822266
7.631999969482422	-63.031009674072266
7.636000156402588	-62.805179595947266
7.639999866485596	-63.250736236572266
7.644000053405762	-63.159183502197266
7.647999763488770	-62.854007720947266
7.651999950408936	-63.269046783447266
7.656000137329102	-63.427738189697266
7.659999847412109	-63.385013580322266
7.664000034332275	-63.366703033447266
7.668000221252441	-63.311771392822266
7.671999931335449	-63.397220611572266
7.676000118255615	-63.116458892822266
7.679999828338623	-62.896732330322266
7.684000015258789	-63.110355377197266
7.688000202178955	-63.201908111572266
7.691999912261963	-62.982181549072266
7.696000099182129	-62.799076080322266
7.699999809265137	-63.201908111572266
7.703999996185303	-63.500980377197266
7.708000183105469	-63.256839752197266
7.711999893188477	-63.519290924072266
7.716000080108643	-63.739017486572266
7.719999790191650	-63.702396392822266
7.723999977111816	-63.696292877197266
7.728000164031982	-63.836673736572266
7.731999874114990	-64.196784973144531
7.736000061035156	-63.922122955322266
7.739999771118164	-63.458255767822266
7.743999958038330	-63.397220611572266
7.748000144958496	-63.409427642822266
7.751999855041504	-63.433841705322266
7.756000041961670	-63.287357330322266
7.760000228881836	-63.342288970947266
7.763999938964844	-63.861087799072266
7.768000125885010	-63.677982330322266
7.771999835968018	-63.391117095947266
7.776000022888184	-63.433841705322266
7.780000209808350	-63.592533111572266
7.783999919891357	-63.305667877197266
7.788000106811523	-62.792972564697266
7.791999816894531	-63.238529205322266
7.796000003814697	-63.781742095947266
7.800000190734863	-63.439945220947266
7.803999900817871	-63.519290924072266
7.808000087738037	-63.952640533447266
7.811999797821045	-64.190681457519531
7.815999984741211	-63.793949127197266
7.820000171661377	-63.378910064697266
7.823999881744385	-63.568119049072266
7.828000068664551	-63.439945220947266
7.831999778747559	-63.012699127197266
7.835999965667725	-62.829593658447266
7.840000152587891	-63.153079986572266
7.843999862670898	-63.690189361572266
7.848000049591065	-63.330081939697266
7.852000236511231	-63.281253814697266
7.855999946594238	-64.001472473144531
7.860000133514404	-63.873294830322266
7.863999843597412	-63.372806549072266
7.868000030517578	-63.354496002197266
7.872000217437744	-63.519290924072266
7.875999927520752	-63.439945220947266
7.880000114440918	-62.817386627197266
7.883999824523926	-62.933353424072266
7.888000011444092	-63.287357330322266
7.892000198364258	-63.214115142822266
7.895999908447266	-62.921146392822266
7.900000095367432	-62.811283111572266
7.903999805450440	-63.305667877197266
7.907999992370606	-63.116458892822266
7.912000179290772	-62.695316314697266
7.915999889373779	-63.012699127197266
7.920000076293945	-63.171390533447266
7.923999786376953	-62.866214752197266
7.927999973297119	-62.835697174072266
7.932000160217285	-63.079837799072266
7.935999870300293	-63.568119049072266
7.940000057220459	-63.189701080322266
7.943999767303467	-63.275150299072266
7.947999954223633	-63.745121002197266
7.952000141143799	-63.720706939697266
7.955999851226807	-63.500980377197266
7.960000038146973	-63.751224517822266
7.964000225067139	-64.129646301269531
7.967999935150147	-63.952640533447266
7.972000122070313	-63.549808502197266
7.975999832153320	-63.574222564697266
7.980000019073486	-63.610843658447266
7.984000205993652	-63.415531158447266
7.987999916076660	-63.201908111572266
7.992000102996826	-63.446048736572266
7.995999813079834	-64.001472473144531
[truncated: 3,001 more rows]
