# Supplementary material for: Small Size of Recorded Neuronal Structures Confines the Accuracy in Direct Axonal Voltage Measurements
Source: eNeuro. 2021 Aug 2;8(4):ENEURO.0059-21.2021. doi: 10.1523/ENEURO.0059-21.2021 (PMC8342265; doi:10.1523/ENEURO.0059-21.2021)
Supplement: Extended Data 1 — NEURON codes producing data shown in Figures 2, 5, 8. Download Extended Data 1, ZIP file. [file enu-eN-NWR-0059-21-s01.zip › realistic amplifier model/3_real experiment reconstruction/AP_generator/real data/7_21.dat]

0.000000000000000	-83.148200988769531
0.004000000189990	-82.983406066894531
0.008000000379980	-83.007820129394531
0.012000000104308	-83.569343566894531
0.016000000759959	-83.978279113769531
0.019999999552965	-83.953865051269531
0.024000000208616	-83.819587707519531
0.028000000864267	-83.795173645019531
0.032000001519918	-84.045417785644531
0.035999998450279	-83.673103332519531
0.039999999105930	-83.245857238769531
0.043999999761581	-83.496101379394531
0.048000000417233	-83.844001770019531
0.052000001072884	-83.526618957519531
0.056000001728535	-83.471687316894531
0.059999998658895	-84.088142395019531
0.064000003039837	-84.313972473144531
0.068000003695488	-83.874519348144531
0.071999996900558	-83.941658020019531
0.075999997556210	-84.130867004394531
0.079999998211861	-83.831794738769531
0.083999998867512	-83.483894348144531
0.087999999523163	-83.300788879394531
0.092000000178814	-83.654792785644531
0.096000000834465	-83.697517395019531
0.100000001490116	-83.416755676269531
0.104000002145767	-83.770759582519531
0.108000002801418	-84.252937316894531
0.112000003457069	-84.112556457519531
0.115999996662140	-83.923347473144531
0.119999997317791	-83.911140441894531
0.123999997973442	-83.770759582519531
0.128000006079674	-83.239753723144531
0.131999999284744	-83.111579895019531
0.136000007390976	-83.459480285644531
0.140000000596046	-83.618171691894531
0.143999993801117	-83.300788879394531
0.148000001907349	-83.312995910644531
0.151999995112419	-83.837898254394531
0.156000003218651	-83.941658020019531
0.159999996423721	-83.538825988769531
0.164000004529953	-83.837898254394531
0.167999997735024	-84.204109191894531
0.172000005841255	-84.057624816894531
0.175999999046326	-83.746345520019531
0.180000007152557	-83.801277160644531
0.184000000357628	-84.106452941894531
0.187999993562698	-83.880622863769531
0.192000001668930	-83.428962707519531
0.195999994874001	-83.679206848144531
0.200000002980232	-83.959968566894531
0.203999996185303	-83.734138488769531
0.208000004291534	-83.605964660644531
0.211999997496605	-83.990486145019531
0.216000005602837	-84.381111145019531
0.219999998807907	-84.014900207519531
0.224000006914139	-83.770759582519531
0.228000000119209	-83.844001770019531
0.231999993324280	-84.014900207519531
0.236000001430511	-83.673103332519531
0.239999994635582	-83.331306457519531
0.244000002741814	-83.538825988769531
0.247999995946884	-83.825691223144531
0.252000004053116	-83.453376770019531
0.256000012159348	-83.618171691894531
0.259999990463257	-84.149177551269531
0.263999998569489	-84.216316223144531
0.268000006675720	-83.874519348144531
0.272000014781952	-83.819587707519531
0.275999993085861	-83.990486145019531
0.280000001192093	-83.825691223144531
0.284000009298325	-83.410652160644531
0.287999987602234	-83.435066223144531
0.291999995708466	-83.618171691894531
0.296000003814697	-83.508308410644531
0.300000011920929	-83.160408020019531
0.303999990224838	-83.410652160644531
0.307999998331070	-83.978279113769531
0.312000006437302	-83.654792785644531
0.316000014543533	-83.416755676269531
0.319999992847443	-83.630378723144531
0.324000000953674	-83.612068176269531
0.328000009059906	-83.563240051269531
0.331999987363815	-83.386238098144531
0.335999995470047	-83.520515441894531
0.340000003576279	-84.033210754394531
0.344000011682510	-83.776863098144531
0.347999989986420	-83.752449035644531
0.351999998092651	-84.088142395019531
0.356000006198883	-84.228523254394531
0.360000014305115	-83.929450988769531
0.363999992609024	-83.892829895019531
0.368000000715256	-84.204109191894531
0.372000008821487	-84.161384582519531
0.375999987125397	-83.807380676269531
0.379999995231628	-83.990486145019531
0.384000003337860	-84.124763488769531
0.388000011444092	-84.185798645019531
0.391999989748001	-84.002693176269531
0.395999997854233	-83.984382629394531
0.400000005960464	-84.429939270019531
0.404000014066696	-84.143074035644531
0.407999992370605	-84.112556457519531
0.412000000476837	-84.484870910644531
0.416000008583069	-84.552009582519531
0.419999986886978	-84.497077941894531
0.423999994993210	-84.155281066894531
0.428000003099442	-84.228523254394531
0.432000011205673	-84.558113098144531
0.435999989509583	-84.173591613769531
0.439999997615814	-83.966072082519531
0.444000005722046	-84.094245910644531
0.448000013828278	-84.490974426269531
0.451999992132187	-84.405525207519531
0.456000000238419	-84.204109191894531
0.460000008344650	-84.777839660644531
0.463999986648560	-84.777839660644531
0.467999994754791	-84.051521301269531
0.472000002861023	-83.673103332519531
0.476000010967255	-83.813484191894531
0.479999989271164	-83.929450988769531
0.483999997377396	-83.337409973144531
0.488000005483627	-83.245857238769531
0.492000013589859	-83.795173645019531
0.495999991893768	-83.850105285644531
0.500000000000000	-83.795173645019531
0.504000008106232	-84.039314270019531
0.508000016212463	-84.631355285644531
0.512000024318695	-84.655769348144531
0.515999972820282	-83.892829895019531
0.519999980926514	-84.082038879394531
0.523999989032745	-84.252937316894531
0.527999997138977	-83.905036926269531
0.532000005245209	-83.746345520019531
0.536000013351440	-83.825691223144531
0.540000021457672	-84.326179504394531
0.544000029563904	-84.234626770019531
0.547999978065491	-83.996589660644531
0.551999986171722	-84.570320129394531
0.555999994277954	-84.844978332519531
0.560000002384186	-84.393318176269531
0.564000010490417	-84.198005676269531
0.568000018596649	-84.375007629394531
0.572000026702881	-84.515388488769531
0.575999975204468	-83.996589660644531
0.579999983310699	-83.996589660644531
0.583999991416931	-84.295661926269531
0.587999999523163	-84.320075988769531
0.592000007629395	-84.271247863769531
0.596000015735626	-84.118659973144531
0.600000023841858	-84.515388488769531
0.603999972343445	-84.631355285644531
0.607999980449677	-84.136970520019531
0.611999988555908	-84.246833801269531
0.615999996662140	-84.558113098144531
0.620000004768372	-84.210212707519531
0.624000012874603	-84.014900207519531
0.628000020980835	-84.143074035644531
0.632000029087067	-84.399421691894531
0.635999977588654	-83.917243957519531
0.639999985694885	-83.380134582519531
0.643999993801117	-83.605964660644531
0.648000001907349	-84.002693176269531
0.652000010013580	-83.776863098144531
0.656000018119812	-83.599861145019531
0.660000026226044	-84.124763488769531
0.663999974727631	-84.393318176269531
0.667999982833862	-83.923347473144531
0.671999990940094	-83.947761535644531
0.675999999046326	-84.295661926269531
0.680000007152557	-84.246833801269531
0.684000015258789	-83.898933410644531
0.688000023365021	-83.837898254394531
0.691999971866608	-84.301765441894531
0.695999979972839	-84.368904113769531
0.699999988079071	-84.014900207519531
0.703999996185303	-84.350593566894531
0.708000004291534	-84.948738098144531
0.712000012397766	-84.753425598144531
0.716000020503998	-84.161384582519531
0.720000028610229	-84.185798645019531
0.723999977111816	-84.613044738769531
0.727999985218048	-84.198005676269531
0.731999993324280	-83.679206848144531
0.736000001430511	-83.984382629394531
0.740000009536743	-84.356697082519531
0.744000017642975	-84.118659973144531
0.748000025749207	-83.966072082519531
0.751999974250793	-84.484870910644531
0.755999982357025	-84.796150207519531
0.759999990463257	-84.136970520019531
0.763999998569489	-83.856208801269531
0.768000006675720	-84.191902160644531
0.772000014781952	-84.075935363769531
0.776000022888184	-83.660896301269531
0.779999971389771	-83.538825988769531
0.783999979496002	-83.880622863769531
0.787999987602234	-84.100349426269531
0.791999995708466	-83.856208801269531
0.796000003814697	-83.898933410644531
0.800000011920929	-84.277351379394531
0.804000020027161	-84.271247863769531
0.808000028133392	-83.648689270019531
0.811999976634979	-83.343513488769531
0.815999984741211	-83.709724426269531
0.819999992847443	-83.514411926269531
0.824000000953674	-83.129890441894531
0.828000009059906	-83.392341613769531
0.832000017166138	-83.636482238769531
0.836000025272369	-83.618171691894531
0.839999973773956	-83.654792785644531
0.843999981880188	-83.929450988769531
0.847999989986420	-84.313972473144531
0.851999998092651	-83.996589660644531
0.856000006198883	-83.776863098144531
0.860000014305115	-84.033210754394531
0.864000022411346	-84.191902160644531
0.867999970912933	-83.886726379394531
0.871999979019165	-83.746345520019531
0.875999987125397	-83.959968566894531
0.879999995231628	-84.002693176269531
0.884000003337860	-83.685310363769531
0.888000011444092	-83.898933410644531
0.892000019550323	-84.143074035644531
0.896000027656555	-84.228523254394531
0.899999976158142	-84.045417785644531
0.903999984264374	-84.124763488769531
0.907999992370605	-84.582527160644531
0.912000000476837	-84.460456848144531
0.916000008583069	-83.880622863769531
0.920000016689301	-83.929450988769531
0.924000024795532	-84.136970520019531
0.927999973297119	-83.734138488769531
0.931999981403351	-83.483894348144531
0.935999989509583	-83.813484191894531
0.939999997615814	-84.167488098144531
0.944000005722046	-83.984382629394531
0.948000013828278	-83.959968566894531
0.952000021934509	-84.271247863769531
0.955999970436096	-84.564216613769531
0.959999978542328	-84.118659973144531
0.963999986648560	-83.709724426269531
0.967999994754791	-83.935554504394531
0.972000002861023	-84.051521301269531
0.976000010967255	-83.557136535644531
0.980000019073486	-83.477790832519531
0.984000027179718	-83.923347473144531
0.987999975681305	-84.106452941894531
0.991999983787537	-83.691413879394531
0.995999991893768	-83.483894348144531
1.000000000000000	-84.088142395019531
1.003999948501587	-84.484870910644531
1.008000016212463	-83.935554504394531
1.011999964714050	-83.758552551269531
1.016000032424927	-84.136970520019531
1.019999980926514	-84.045417785644531
1.024000048637390	-83.648689270019531
1.027999997138977	-83.770759582519531
1.031999945640564	-84.136970520019531
1.036000013351440	-84.051521301269531
1.039999961853027	-83.850105285644531
1.044000029563904	-84.039314270019531
1.047999978065491	-84.173591613769531
1.052000045776367	-84.027107238769531
1.055999994277954	-83.642585754394531
1.059999942779541	-83.734138488769531
1.064000010490418	-84.112556457519531
1.067999958992004	-83.679206848144531
1.072000026702881	-83.532722473144531
1.075999975204468	-83.776863098144531
1.080000042915344	-83.837898254394531
1.083999991416931	-83.856208801269531
1.088000059127808	-83.691413879394531
1.092000007629395	-83.929450988769531
1.095999956130981	-84.143074035644531
1.100000023841858	-83.715827941894531
1.103999972343445	-83.819587707519531
1.108000040054321	-84.002693176269531
1.111999988555908	-83.898933410644531
1.116000056266785	-83.502204895019531
1.120000004768372	-83.447273254394531
1.123999953269959	-83.844001770019531
1.128000020980835	-83.551033020019531
1.131999969482422	-83.227546691894531
1.136000037193298	-83.636482238769531
1.139999985694885	-83.886726379394531
1.144000053405762	-83.862312316894531
1.148000001907349	-83.459480285644531
1.151999950408936	-83.337409973144531
1.156000018119812	-83.532722473144531
1.159999966621399	-83.026130676269531
1.164000034332275	-82.739265441894531
1.167999982833862	-83.007820129394531
1.172000050544739	-83.184822082519531
1.175999999046326	-82.757575988769531
1.179999947547913	-82.666023254394531
1.184000015258789	-83.502204895019531
1.187999963760376	-83.697517395019531
1.192000031471252	-83.367927551269531
1.195999979972839	-83.666999816894531
1.200000047683716	-83.966072082519531
1.203999996185303	-83.923347473144531
1.207999944686890	-83.239753723144531
1.212000012397766	-83.172615051269531
1.215999960899353	-83.807380676269531
1.220000028610230	-83.447273254394531
1.223999977111816	-83.001716613769531
1.228000044822693	-83.410652160644531
1.231999993324280	-83.898933410644531
1.235999941825867	-83.972175598144531
1.240000009536743	-83.721931457519531
1.243999958038330	-84.063728332519531
1.248000025749207	-84.271247863769531
1.251999974250794	-83.679206848144531
1.256000041961670	-83.282478332519531
1.259999990463257	-83.410652160644531
1.264000058174133	-83.844001770019531
1.268000006675720	-83.483894348144531
1.271999955177307	-83.099372863769531
1.276000022888184	-83.776863098144531
1.279999971389771	-83.959968566894531
1.284000039100647	-83.770759582519531
1.287999987602234	-83.941658020019531
1.292000055313110	-84.008796691894531
1.296000003814697	-84.033210754394531
1.299999952316284	-83.569343566894531
1.304000020027161	-83.465583801269531
1.307999968528748	-83.898933410644531
1.312000036239624	-83.728034973144531
1.315999984741211	-83.508308410644531
1.320000052452087	-83.355720520019531
1.324000000953674	-83.526618957519531
1.327999949455261	-83.569343566894531
1.332000017166138	-83.288581848144531
1.335999965667725	-83.569343566894531
1.340000033378601	-83.880622863769531
1.343999981880188	-83.673103332519531
1.348000049591065	-83.618171691894531
1.351999998092651	-83.782966613769531
1.355999946594238	-84.069831848144531
1.360000014305115	-83.856208801269531
1.363999962806702	-83.728034973144531
1.368000030517578	-84.130867004394531
1.371999979019165	-84.136970520019531
1.376000046730042	-83.813484191894531
1.379999995231628	-83.898933410644531
1.383999943733215	-84.295661926269531
1.388000011444092	-84.484870910644531
1.391999959945679	-84.130867004394531
1.396000027656555	-84.210212707519531
1.399999976158142	-84.619148254394531
1.404000043869019	-84.411628723144531
1.407999992370606	-83.917243957519531
1.411999940872192	-83.850105285644531
1.416000008583069	-84.106452941894531
1.419999957084656	-83.941658020019531
1.424000024795532	-83.514411926269531
1.427999973297119	-83.990486145019531
1.432000041007996	-84.472663879394531
1.435999989509583	-84.344490051269531
1.440000057220459	-84.191902160644531
1.444000005722046	-84.295661926269531
1.447999954223633	-84.454353332519531
1.452000021934509	-83.905036926269531
1.455999970436096	-83.422859191894531
1.460000038146973	-83.776863098144531
1.463999986648560	-84.057624816894531
1.468000054359436	-83.612068176269531
1.472000002861023	-83.508308410644531
1.475999951362610	-84.143074035644531
1.480000019073486	-84.497077941894531
1.483999967575073	-83.996589660644531
1.488000035285950	-84.118659973144531
1.491999983787537	-84.063728332519531
1.496000051498413	-83.532722473144531
1.500000000000000	-83.288581848144531
1.503999948501587	-83.184822082519531
1.508000016212463	-83.410652160644531
1.511999964714050	-83.605964660644531
1.516000032424927	-83.221443176269531
1.519999980926514	-83.551033020019531
1.524000048637390	-84.204109191894531
1.527999997138977	-84.198005676269531
1.531999945640564	-84.100349426269531
1.536000013351440	-84.246833801269531
1.539999961853027	-84.423835754394531
1.544000029563904	-84.252937316894531
1.547999978065491	-83.923347473144531
1.552000045776367	-83.947761535644531
1.555999994277954	-84.222419738769531
1.559999942779541	-84.112556457519531
1.564000010490418	-83.807380676269531
1.567999958992004	-83.996589660644531
1.572000026702881	-84.307868957519531
1.575999975204468	-83.929450988769531
1.580000042915344	-83.953865051269531
1.583999991416931	-84.283454895019531
1.588000059127808	-84.265144348144531
1.592000007629395	-84.143074035644531
1.595999956130981	-84.039314270019531
1.600000023841858	-84.118659973144531
1.603999972343445	-84.106452941894531
1.608000040054321	-83.636482238769531
1.611999988555908	-83.575447082519531
1.616000056266785	-83.764656066894531
1.620000004768372	-83.758552551269531
1.623999953269959	-83.630378723144531
1.628000020980835	-83.941658020019531
1.631999969482422	-84.344490051269531
1.636000037193298	-84.228523254394531
1.639999985694885	-84.051521301269531
1.644000053405762	-84.149177551269531
1.648000001907349	-84.179695129394531
1.651999950408936	-83.831794738769531
1.656000018119812	-83.349617004394531
1.659999966621399	-83.532722473144531
1.664000034332275	-83.544929504394531
1.667999982833862	-82.946784973144531
1.672000050544739	-83.056648254394531
1.675999999046326	-83.715827941894531
1.679999947547913	-84.014900207519531
1.684000015258789	-83.819587707519531
1.687999963760376	-83.801277160644531
1.692000031471252	-84.033210754394531
1.695999979972839	-84.069831848144531
1.700000047683716	-83.624275207519531
1.703999996185303	-83.483894348144531
1.707999944686890	-83.923347473144531
1.712000012397766	-84.106452941894531
1.715999960899353	-83.599861145019531
1.720000028610230	-83.752449035644531
1.723999977111816	-84.497077941894531
1.728000044822693	-84.515388488769531
1.731999993324280	-84.130867004394531
1.735999941825867	-84.381111145019531
1.740000009536743	-84.533699035644531
1.743999958038330	-84.179695129394531
1.748000025749207	-83.721931457519531
1.751999974250794	-83.764656066894531
1.756000041961670	-84.198005676269531
1.759999990463257	-84.069831848144531
1.764000058174133	-83.697517395019531
1.768000006675720	-84.143074035644531
1.771999955177307	-84.521492004394531
1.776000022888184	-84.295661926269531
1.779999971389771	-84.301765441894531
1.784000039100647	-84.552009582519531
1.787999987602234	-84.674079895019531
1.792000055313110	-84.259040832519531
1.796000003814697	-84.075935363769531
1.799999952316284	-84.222419738769531
1.804000020027161	-84.283454895019531
1.807999968528748	-83.953865051269531
1.812000036239624	-83.654792785644531
1.815999984741211	-83.941658020019531
1.820000052452087	-84.149177551269531
1.824000000953674	-83.844001770019531
1.827999949455261	-84.075935363769531
1.832000017166138	-84.411628723144531
1.835999965667725	-84.033210754394531
1.840000033378601	-83.685310363769531
1.843999981880188	-83.666999816894531
1.848000049591065	-83.868415832519531
1.851999998092651	-83.471687316894531
1.855999946594238	-83.062751770019531
1.860000014305115	-83.343513488769531
1.863999962806702	-83.599861145019531
1.868000030517578	-83.538825988769531
1.871999979019165	-83.697517395019531
1.876000046730042	-84.252937316894531
1.879999995231628	-84.674079895019531
1.883999943733215	-84.411628723144531
1.888000011444092	-84.399421691894531
1.891999959945679	-84.527595520019531
1.896000027656555	-84.289558410644531
1.899999976158142	-83.953865051269531
1.904000043869019	-83.685310363769531
1.907999992370606	-84.051521301269531
1.911999940872192	-84.088142395019531
1.916000008583069	-83.728034973144531
1.919999957084656	-84.234626770019531
1.924000024795532	-84.790046691894531
1.927999973297119	-84.851081848144531
1.932000041007996	-84.527595520019531
1.935999989509583	-84.539802551269531
1.940000057220459	-84.802253723144531
1.944000005722046	-84.301765441894531
1.947999954223633	-83.892829895019531
1.952000021934509	-84.069831848144531
1.955999970436096	-84.295661926269531
1.960000038146973	-84.283454895019531
1.963999986648560	-83.929450988769531
1.968000054359436	-84.356697082519531
1.972000002861023	-84.796150207519531
1.975999951362610	-84.368904113769531
1.980000019073486	-84.417732238769531
1.983999967575073	-84.582527160644531
1.988000035285950	-84.466560363769531
1.991999983787537	-84.246833801269531
1.996000051498413	-83.990486145019531
2.000000000000000	-84.423835754394531
2.003999948501587	-84.893806457519531
2.007999897003174	-84.600837707519531
2.012000083923340	-84.478767395019531
2.016000032424927	-84.710700988769531
2.019999980926514	-84.680183410644531
2.023999929428101	-84.069831848144531
2.028000116348267	-84.069831848144531
2.032000064849854	-84.411628723144531
2.036000013351440	-84.045417785644531
2.039999961853027	-83.868415832519531
2.043999910354614	-83.825691223144531
2.048000097274780	-83.856208801269531
2.052000045776367	-83.923347473144531
2.055999994277954	-83.660896301269531
2.059999942779541	-83.709724426269531
2.063999891281128	-84.045417785644531
2.068000078201294	-83.947761535644531
2.072000026702881	-84.075935363769531
2.075999975204468	-84.271247863769531
2.079999923706055	-84.521492004394531
2.084000110626221	-84.399421691894531
2.088000059127808	-84.259040832519531
2.092000007629395	-84.375007629394531
2.095999956130981	-84.234626770019531
2.099999904632568	-83.941658020019531
2.104000091552734	-83.789070129394531
2.108000040054321	-83.795173645019531
2.111999988555908	-84.088142395019531
2.115999937057495	-84.045417785644531
2.119999885559082	-84.246833801269531
2.124000072479248	-84.698493957519531
2.128000020980835	-84.637458801269531
2.131999969482422	-84.429939270019531
2.135999917984009	-84.393318176269531
2.140000104904175	-84.356697082519531
2.144000053405762	-84.179695129394531
2.148000001907349	-83.666999816894531
2.151999950408936	-83.764656066894531
2.155999898910523	-84.082038879394531
2.160000085830689	-83.923347473144531
2.164000034332275	-84.002693176269531
2.167999982833862	-84.271247863769531
2.171999931335449	-84.771736145019531
2.176000118255615	-84.399421691894531
2.180000066757202	-83.770759582519531
2.184000015258789	-83.972175598144531
2.187999963760376	-84.063728332519531
2.191999912261963	-83.666999816894531
2.196000099182129	-83.489997863769531
2.200000047683716	-83.612068176269531
2.203999996185303	-84.088142395019531
2.207999944686890	-83.959968566894531
2.211999893188477	-83.947761535644531
2.216000080108643	-84.533699035644531
2.220000028610230	-84.722908020019531
2.223999977111816	-84.381111145019531
2.227999925613403	-84.173591613769531
2.232000112533569	-84.472663879394531
2.236000061035156	-84.619148254394531
2.240000009536743	-84.082038879394531
2.243999958038330	-84.136970520019531
2.247999906539917	-84.466560363769531
2.252000093460083	-84.478767395019531
2.256000041961670	-84.155281066894531
2.259999990463257	-84.069831848144531
2.263999938964844	-84.606941223144531
2.267999887466431	-84.527595520019531
2.272000074386597	-84.063728332519531
2.276000022888184	-84.381111145019531
2.279999971389771	-84.539802551269531
2.283999919891357	-84.265144348144531
2.288000106811523	-84.039314270019531
2.292000055313110	-84.143074035644531
2.296000003814697	-84.417732238769531
2.299999952316284	-83.966072082519531
2.303999900817871	-83.691413879394531
2.308000087738037	-83.929450988769531
2.312000036239624	-84.289558410644531
2.315999984741211	-84.332283020019531
2.319999933242798	-84.222419738769531
2.323999881744385	-84.582527160644531
2.328000068664551	-84.777839660644531
2.332000017166138	-84.210212707519531
2.335999965667725	-84.161384582519531
2.339999914169312	-84.265144348144531
2.344000101089478	-84.088142395019531
2.348000049591065	-83.477790832519531
2.351999998092651	-83.178718566894531
2.355999946594238	-83.654792785644531
2.359999895095825	-83.764656066894531
2.364000082015991	-83.673103332519531
2.368000030517578	-84.100349426269531
2.371999979019165	-84.503181457519531
2.375999927520752	-84.466560363769531
2.380000114440918	-84.057624816894531
2.384000062942505	-84.136970520019531
2.388000011444092	-84.338386535644531
2.391999959945679	-83.807380676269531
2.395999908447266	-83.679206848144531
2.400000095367432	-84.063728332519531
2.404000043869019	-84.265144348144531
2.407999992370606	-84.228523254394531
2.411999940872192	-84.289558410644531
2.415999889373779	-84.729011535644531
2.420000076293945	-84.771736145019531
2.424000024795532	-84.179695129394531
2.427999973297119	-83.966072082519531
2.431999921798706	-84.289558410644531
2.436000108718872	-84.173591613769531
2.440000057220459	-83.673103332519531
2.444000005722046	-83.685310363769531
2.447999954223633	-84.252937316894531
2.451999902725220	-84.271247863769531
2.456000089645386	-83.966072082519531
2.460000038146973	-84.100349426269531
2.463999986648560	-84.558113098144531
2.467999935150147	-84.490974426269531
2.471999883651733	-84.021003723144531
2.476000070571899	-84.185798645019531
2.480000019073486	-84.436042785644531
2.483999967575073	-84.112556457519531
2.487999916076660	-83.844001770019531
2.492000102996826	-84.112556457519531
2.496000051498413	-84.307868957519531
2.500000000000000	-84.112556457519531
2.503999948501587	-83.905036926269531
2.507999897003174	-84.143074035644531
2.512000083923340	-84.320075988769531
2.516000032424927	-83.959968566894531
2.519999980926514	-83.825691223144531
2.523999929428101	-84.143074035644531
2.528000116348267	-84.204109191894531
2.532000064849854	-83.782966613769531
2.536000013351440	-83.764656066894531
2.539999961853027	-84.063728332519531
2.543999910354614	-84.057624816894531
2.548000097274780	-83.770759582519531
2.552000045776367	-83.856208801269531
2.555999994277954	-84.198005676269531
2.559999942779541	-84.399421691894531
2.563999891281128	-84.368904113769531
2.568000078201294	-84.381111145019531
2.572000026702881	-84.777839660644531
2.575999975204468	-84.558113098144531
2.579999923706055	-84.106452941894531
2.584000110626221	-84.130867004394531
2.588000059127808	-84.136970520019531
2.592000007629395	-83.837898254394531
2.595999956130981	-83.801277160644531
2.599999904632568	-84.033210754394531
2.604000091552734	-84.362800598144531
2.608000040054321	-84.350593566894531
2.611999988555908	-85.272224426269531
2.615999937057495	-95.172126770019531
2.619999885559082	-96.429450988769531
2.624000072479248	-94.940193176269531
2.628000020980835	-92.846687316894531
2.631999969482422	-91.009529113769531
2.635999917984009	-88.934333801269531
2.640000104904175	-86.303718566894531
2.644000053405762	-84.729011535644531
2.648000001907349	-83.953865051269531
2.651999950408936	-83.020027160644531
2.655999898910523	-82.336433410644531
2.660000085830689	-82.073982238769531
2.664000034332275	-82.110603332519531
2.667999982833862	-81.683357238769531
2.671999931335449	-81.176765441894531
2.676000118255615	-81.243904113769531
2.680000066757202	-81.579597473144531
2.684000015258789	-81.524665832519531
2.687999963760376	-81.231697082519531
2.691999912261963	-81.719978332519531
2.696000099182129	-82.415779113769531
2.700000047683716	-82.141120910644531
2.703999996185303	-82.232673645019531
2.707999944686890	-82.684333801269531
2.711999893188477	-83.020027160644531
2.716000080108643	-82.983406066894531
2.720000028610230	-82.788093566894531
2.723999977111816	-83.038337707519531
2.727999925613403	-83.276374816894531
2.732000112533569	-82.958992004394531
2.736000061035156	-82.916267395019531
2.740000009536743	-83.184822082519531
2.743999958038330	-83.264167785644531
2.747999906539917	-82.861335754394531
2.752000093460083	-82.745368957519531
2.756000041961670	-83.306892395019531
2.759999990463257	-83.331306457519531
2.763999938964844	-83.081062316894531
2.767999887466431	-83.117683410644531
2.772000074386597	-83.239753723144531
2.776000022888184	-83.197029113769531
2.779999971389771	-82.641609191894531
2.783999919891357	-82.415779113769531
2.788000106811523	-82.720954895019531
2.792000055313110	-82.379158020019531
2.796000003814697	-81.915290832519531
2.799999952316284	-82.049568176269531
2.803999900817871	-82.537849426269531
2.808000087738037	-82.489021301269531
2.812000036239624	-82.214363098144531
2.815999984741211	-82.452400207519531
2.819999933242798	-82.501228332519531
2.823999881744385	-82.006843566894531
2.828000068664551	-81.658943176269531
2.832000017166138	-81.506355285644531
2.835999965667725	-81.591804504394531
2.839999914169312	-81.054695129394531
2.844000101089478	-80.767829895019531
2.848000049591065	-81.414802551269531
2.851999998092651	-81.542976379394531
2.855999946594238	-81.134040832519531
2.859999895095825	-81.317146301269531
2.864000082015991	-81.359870910644531
2.868000030517578	-81.073005676269531
2.871999979019165	-80.450447082519531
2.875999927520752	-80.389411926269531
2.880000114440918	-80.578620910644531
2.884000062942505	-80.133064270019531
2.888000011444092	-79.742439270019531
2.891999959945679	-79.931648254394531
2.895999908447266	-80.358894348144531
2.900000095367432	-80.010993957519531
2.904000043869019	-79.632575988769531
2.907999992370606	-80.120857238769531
2.911999940872192	-80.279548645019531
2.915999889373779	-79.620368957519531
2.920000076293945	-79.364021301269531
2.924000024795532	-79.382331848144531
2.927999973297119	-79.571540832519531
2.931999921798706	-79.107673645019531
2.936000108718872	-78.814704895019531
2.940000057220459	-79.138191223144531
2.944000005722046	-79.058845520019531
2.947999954223633	-78.558357238769531
2.951999902725220	-78.399665832519531
2.956000089645386	-78.570564270019531
2.960000038146973	-78.503425598144531
2.963999986648560	-77.886970520019531
2.967999935150147	-77.935798645019531
2.971999883651733	-77.929695129394531
2.976000070571899	-77.282722473144531
2.980000019073486	-77.203376770019531
2.983999967575073	-77.185066223144531
2.987999916076660	-77.484138488769531
2.992000102996826	-77.636726379394531
2.996000051498413	-77.233894348144531
3.000000000000000	-77.630622863769531
3.003999948501587	-78.112800598144531
3.007999897003174	-78.082283020019531
3.012000083923340	-77.972419738769531
3.016000032424927	-78.155525207519531
3.019999980926514	-78.381355285644531
3.023999929428101	-77.783210754394531
3.028000116348267	-77.734382629394531
3.032000064849854	-78.295906066894531
3.036000013351440	-78.143318176269531
3.039999961853027	-77.801521301269531
3.043999910354614	-77.722175598144531
3.048000097274780	-77.722175598144531
3.052000045776367	-77.893074035644531
3.055999994277954	-77.447517395019531
3.059999942779541	-77.343757629394531
3.063999891281128	-77.508552551269531
3.068000078201294	-77.160652160644531
3.072000026702881	-76.593025207519531
3.075999975204468	-76.483161926269531
3.079999923706055	-76.690681457519531
3.084000110626221	-76.422126770019531
3.088000059127808	-76.062019348144531
3.092000007629395	-76.336677551269531
3.095999956130981	-76.611335754394531
3.099999904632568	-76.586921691894531
3.104000091552734	-76.293952941894531
3.108000040054321	-76.367195129394531
3.111999988555908	-76.519783020019531
3.115999937057495	-75.903327941894531
3.119999885559082	-75.646980285644531
3.124000072479248	-75.811775207519531
3.128000020980835	-75.616462707519531
3.131999969482422	-75.201423645019531
3.135999917984009	-75.115974426269531
3.140000104904175	-75.512702941894531
3.144000053405762	-75.573738098144531
3.148000001907349	-75.054939270019531
3.151999950408936	-75.158699035644531
3.155999898910523	-75.378425598144531
3.160000085830689	-75.146492004394531
3.164000034332275	-74.688728332519531
3.167999982833862	-74.621589660644531
3.171999931335449	-74.853523254394531
3.176000118255615	-74.542243957519531
3.180000066757202	-74.096687316894531
3.184000015258789	-74.346931457519531
3.187999963760376	-74.664314270019531
3.191999912261963	-74.475105285644531
3.196000099182129	-73.828132629394531
3.200000047683716	-73.657234191894531
3.203999996185303	-74.047859191894531
3.207999944686890	-73.785408020019531
3.211999893188477	-73.352058410644531
3.216000080108643	-73.468025207519531
3.220000028610230	-73.651130676269531
3.223999977111816	-73.309333801269531
3.227999925613403	-73.028572082519531
3.232000112533569	-73.211677551269531
3.236000061035156	-73.382575988769531
3.240000009536743	-73.144538879394531
3.243999958038330	-73.052986145019531
3.247999906539917	-73.291023254394531
3.252000093460083	-73.571784973144531
3.256000041961670	-73.211677551269531
3.259999990463257	-72.955329895019531
3.263999938964844	-73.260505676269531
3.267999887466431	-73.126228332519531
3.272000074386597	-72.497566223144531
3.276000022888184	-72.497566223144531
3.279999971389771	-72.698982238769531
3.283999919891357	-72.393806457519531
3.288000106811523	-72.204597473144531
3.292000055313110	-72.308357238769531
3.296000003814697	-72.747810363769531
3.299999952316284	-72.760017395019531
3.303999900817871	-72.436531066894531
3.308000087738037	-72.302253723144531
3.312000036239624	-72.503669738769531
3.315999984741211	-72.070320129394531
3.319999933242798	-71.527107238769531
3.323999881744385	-71.679695129394531
3.328000068664551	-71.997077941894531
3.332000017166138	-71.453865051269531
3.335999965667725	-71.331794738769531
3.339999914169312	-71.868904113769531
3.344000101089478	-71.942146301269531
3.348000049591065	-71.673591613769531
3.351999998092651	-71.539314270019531
3.355999946594238	-71.722419738769531
3.359999895095825	-71.545417785644531
3.364000082015991	-70.819099426269531
3.368000030517578	-70.336921691894531
3.371999979019165	-70.391853332519531
3.375999927520752	-70.483406066894531
3.380000114440918	-70.007331848144531
3.384000062942505	-70.098884582519531
3.388000011444092	-70.715339660644531
3.391999959945679	-70.544441223144531
3.395999908447266	-70.202644348144531
3.400000095367432	-70.581062316894531
3.404000043869019	-70.849617004394531
3.407999992370606	-70.587165832519531
3.411999940872192	-70.104988098144531
3.415999889373779	-70.068367004394531
3.420000076293945	-70.422370910644531
3.424000024795532	-69.995124816894531
3.427999973297119	-69.659431457519531
3.431999921798706	-69.982917785644531
3.436000108718872	-70.178230285644531
3.440000057220459	-69.812019348144531
3.444000005722046	-69.683845520019531
3.447999954223633	-69.940193176269531
3.451999902725220	-69.946296691894531
3.456000089645386	-69.433601379394531
3.460000038146973	-69.232185363769531
3.463999986648560	-69.439704895019531
3.467999935150147	-69.549568176269531
3.471999883651733	-69.012458801269531
3.476000070571899	-68.688972473144531
3.480000019073486	-69.097908020019531
3.483999967575073	-69.055183410644531
3.487999916076660	-68.817146301269531
3.492000102996826	-69.116218566894531
3.496000051498413	-69.342048645019531
3.500000000000000	-69.262702941894531
3.503999948501587	-68.939216613769531
3.507999897003174	-68.811042785644531
3.512000083923340	-69.012458801269531
3.516000032424927	-68.627937316894531
3.519999980926514	-68.096931457519531
3.523999929428101	-68.109138488769531
3.528000116348267	-68.444831848144531
3.532000064849854	-68.145759582519531
3.536000013351440	-67.675788879394531
3.539999961853027	-67.858894348144531
3.543999910354614	-68.041999816894531
3.548000097274780	-67.761238098144531
3.552000045776367	-67.651374816894531
3.555999994277954	-67.675788879394531
3.559999942779541	-67.541511535644531
3.563999891281128	-67.053230285644531
3.568000078201294	-66.870124816894531
3.572000026702881	-67.242439270019531
3.575999975204468	-67.327888488769531
3.579999923706055	-67.077644348144531
3.584000110626221	-67.218025207519531
3.588000059127808	-67.553718566894531
3.592000007629395	-67.645271301269531
3.595999956130981	-67.181404113769531
3.599999904632568	-67.266853332519531
3.604000091552734	-67.590339660644531
3.608000040054321	-66.931159973144531
3.611999988555908	-66.534431457519531
3.615999937057495	-66.735847473144531
3.619999885559082	-66.693122863769531
3.624000072479248	-66.430671691894531
3.628000020980835	-66.253669738769531
3.631999969482422	-66.625984191894531
3.635999917984009	-66.894538879394531
3.640000104904175	-66.400154113769531
3.644000053405762	-66.314704895019531
3.648000001907349	-66.516120910644531
3.651999950408936	-66.406257629394531
3.655999898910523	-65.777595520019531
3.660000085830689	-65.692146301269531
3.664000034332275	-66.131599426269531
3.667999982833862	-65.924079895019531
3.671999931335449	-65.368659973144531
3.676000118255615	-65.386970520019531
3.680000066757202	-65.771492004394531
3.684000015258789	-65.777595520019531
3.687999963760376	-65.222175598144531
3.691999912261963	-65.509040832519531
3.696000099182129	-65.887458801269531
3.700000047683716	-65.344245910644531
3.703999996185303	-65.130622863769531
3.707999944686890	-65.075691223144531
3.711999893188477	-64.892585754394531
3.716000080108643	-64.587409973144531
3.720000028610230	-64.147956848144531
3.723999977111816	-64.373786926269531
3.727999925613403	-64.575202941894531
3.732000112533569	-64.318855285644531
3.736000061035156	-64.276130676269531
3.740000009536743	-64.636238098144531
3.743999958038330	-65.069587707519531
3.747999906539917	-64.556892395019531
3.752000093460083	-64.355476379394531
3.756000041961670	-64.703376770019531
3.759999990463257	-64.422615051269531
3.763999938964844	-63.995365142822266
3.767999887466431	-63.922122955322266
3.772000074386597	-63.970951080322266
3.776000022888184	-64.172370910644531
3.779999971389771	-63.830570220947266
3.783999919891357	-63.958744049072266
3.788000106811523	-64.361579895019531
3.792000055313110	-64.324958801269531
3.796000003814697	-63.983158111572266
3.799999952316284	-63.824466705322266
3.803999900817871	-64.099128723144531
3.808000087738037	-63.665775299072266
3.812000036239624	-63.073734283447266
3.815999984741211	-63.299564361572266
3.819999933242798	-63.458255767822266
3.823999881744385	-63.244632720947266
3.828000068664551	-63.214115142822266
3.832000017166138	-63.415531158447266
3.835999965667725	-63.732913970947266
3.839999914169312	-63.378910064697266
3.844000101089478	-63.092044830322266
3.848000049591065	-63.244632720947266
3.851999998092651	-63.104251861572266
3.855999946594238	-62.683109283447266
3.859999895095825	-62.402347564697266
3.864000082015991	-62.670902252197266
3.868000030517578	-62.731937408447266
3.871999979019165	-62.365726470947266
3.875999927520752	-62.420658111572266
3.880000114440918	-62.500003814697266
3.884000062942505	-62.219242095947266
3.888000011444092	-61.968997955322266
3.891999959945679	-61.853031158447266
3.895999908447266	-62.109378814697266
3.900000095367432	-61.773685455322266
3.904000043869019	-61.157230377197266
3.907999992370606	-61.413578033447266
3.911999940872192	-61.785892486572266
3.915999889373779	-61.614994049072266
3.920000076293945	-61.334232330322266
3.924000024795532	-61.541751861572266
3.927999973297119	-61.944583892822266
3.931999921798706	-61.724857330322266
3.936000108718872	-61.578372955322266
3.940000057220459	-61.688236236572266
3.944000005722046	-61.834720611572266
3.947999954223633	-61.560062408447266
3.951999902725220	-61.065677642822266
3.956000089645386	-61.395267486572266
3.960000038146973	-61.651615142822266
3.963999986648560	-60.974124908447266
3.967999935150147	-60.766605377197266
3.971999883651733	-61.071781158447266
3.976000070571899	-61.187747955322266
3.980000019073486	-60.882572174072266
3.983999967575073	-60.711673736572266
3.987999916076660	-60.980228424072266
3.992000102996826	-61.077884674072266
3.996000051498413	-60.601810455322266
4.000000000000000	-60.418704986572266
4.004000186920166	-60.473636627197266
4.007999897003174	-60.308841705322266
4.012000083923340	-59.838871002197266
4.015999794006348	-59.753421783447266
4.019999980926514	-60.156253814697266
4.024000167846680	-60.015872955322266
4.027999877929688	-59.747318267822266
4.032000064849854	-59.906009674072266
4.035999774932861	-60.131839752197266
4.039999961853027	-59.960941314697266
4.044000148773193	-59.661869049072266
4.047999858856201	-59.619144439697266
4.052000045776367	-59.887699127197266
4.056000232696533	-59.698490142822266
4.059999942779541	-59.564212799072266
4.064000129699707	-59.552005767822266
4.067999839782715	-59.338382720947266
4.072000026702881	-59.143070220947266
4.076000213623047	-59.277347564697266
4.079999923706055	-59.393314361572266
4.084000110626221	-59.429935455322266
4.087999820709229	-59.100345611572266
4.092000007629395	-58.862308502197266
4.096000194549561	-58.850101470947266
4.099999904632568	-58.752445220947266
4.104000091552734	-58.270267486572266
4.107999801635742	-58.319095611572266
4.111999988555908	-58.837894439697266
4.116000175476074	-58.459476470947266
4.119999885559082	-58.148197174072266
4.124000072479248	-58.624271392822266
4.127999782562256	-58.813480377197266
4.131999969482422	-58.502201080322266
4.136000156402588	-58.331302642822266
4.139999866485596	-58.465579986572266
4.144000053405762	-58.489994049072266
4.147999763488770	-57.861331939697266
4.151999950408936	-57.568363189697266
4.156000137329102	-57.800296783447266
4.159999847412109	-57.928470611572266
4.164000034332275	-57.507328033447266
4.168000221252441	-57.287601470947266
4.171999931335449	-57.751468658447266
4.176000118255615	-57.891849517822266
4.179999828338623	-57.415775299072266
4.184000015258789	-57.440189361572266
4.188000202178955	-57.745365142822266
4.191999912261963	-57.653812408447266
4.196000099182129	-57.147220611572266
4.199999809265137	-57.092288970947266
4.203999996185303	-57.427982330322266
4.208000183105469	-57.098392486572266
4.211999893188477	-56.616214752197266
4.216000080108643	-56.854251861572266
4.219999790191650	-57.196048736572266
4.223999977111816	-56.878665924072266
4.228000164031982	-56.378177642822266
4.231999874114990	-56.677249908447266
4.236000061035156	-56.982425689697266
4.239999771118164	-56.640628814697266
4.243999958038330	-56.353763580322266
4.248000144958496	-56.439212799072266
4.251999855041504	-56.488040924072266
4.256000041961670	-56.188968658447266
4.260000228881836	-55.865482330322266
4.263999938964844	-56.182865142822266
4.268000125885010	-56.567386627197266
4.271999835968018	-56.262210845947266
4.276000022888184	-56.317142486572266
4.280000209808350	-56.774906158447266
4.283999919891357	-56.738285064697266
4.288000106811523	-56.378177642822266
4.291999816894531	-56.304935455322266
4.296000003814697	-56.298831939697266
4.300000190734863	-56.109622955322266
4.303999900817871	-55.572513580322266
4.308000087738037	-55.493167877197266
4.311999797821045	-55.718997955322266
4.315999984741211	-55.780033111572266
4.320000171661377	-55.578617095947266
4.323999881744385	-55.877689361572266
4.328000068664551	-56.286624908447266
4.331999778747559	-55.877689361572266
4.335999965667725	-55.633548736572266
4.340000152587891	-55.731204986572266
4.343999862670898	-55.548099517822266
4.348000049591065	-55.126956939697266
4.352000236511231	-54.797367095947266
4.355999946594238	-54.998783111572266
4.360000133514404	-55.273441314697266
4.363999843597412	-54.858402252197266
4.368000030517578	-54.821781158447266
4.372000217437744	-55.114749908447266
4.375999927520752	-55.230716705322266
4.380000114440918	-54.943851470947266
4.383999824523926	-54.620365142822266
4.388000011444092	-54.956058502197266
4.392000198364258	-54.608158111572266
4.395999908447266	-53.790287017822266
4.400000095367432	-53.686527252197266
4.403999805450440	-53.887943267822266
4.407999992370606	-54.016117095947266
4.412000179290772	-53.576663970947266
4.415999889373779	-53.570560455322266
4.420000076293945	-54.296878814697266
4.423999786376953	-54.052738189697266
4.427999973297119	-53.662113189697266
4.432000160217285	-53.869632720947266
4.435999870300293	-54.125980377197266
4.440000057220459	-53.912357330322266
4.443999767303467	-53.479007720947266
4.447999954223633	-53.601078033447266
4.452000141143799	-53.619388580322266
4.455999851226807	-53.314212799072266
4.460000038146973	-53.173831939697266
4.464000225067139	-53.106693267822266
4.467999935150147	-53.558353424072266
4.472000122070313	-53.594974517822266
4.475999832153320	-53.198246002197266
4.480000019073486	-53.668216705322266
4.484000205993652	-53.814701080322266
4.487999916076660	-53.344730377197266
4.492000102996826	-53.094486236572266
4.495999813079834	-53.173831939697266
4.500000000000000	-53.222660064697266
4.504000186920166	-52.630619049072266
4.507999897003174	-52.557376861572266
4.512000083923340	-52.795413970947266
4.515999794006348	-52.783206939697266
4.519999980926514	-52.850345611572266
4.524000167846680	-52.832035064697266
4.527999877929688	-53.094486236572266
4.532000064849854	-53.057865142822266
4.535999774932861	-52.526859283447266
4.539999961853027	-52.410892486572266
4.544000148773193	-52.355960845947266
4.547999858856201	-51.989749908447266
4.552000045776367	-51.708988189697266
4.556000232696533	-51.672367095947266
4.559999942779541	-52.136234283447266
4.564000129699707	-51.763919830322266
4.567999839782715	-51.287845611572266
4.572000026702881	-51.727298736572266
4.576000213623047	-51.898197174072266
4.579999923706055	-51.495365142822266
4.584000110626221	-51.092533111572266
4.587999820709229	-51.324466705322266
4.592000007629395	-51.428226470947266
4.596000194549561	-50.708011627197266
4.599999904632568	-50.732425689697266
4.604000091552734	-51.202396392822266
4.607999801635742	-51.263431549072266
4.611999988555908	-51.141361236572266
4.616000175476074	-51.098636627197266
4.619999885559082	-51.507572174072266
4.624000072479248	-51.544193267822266
4.627999782562256	-50.860599517822266
4.631999969482422	-50.921634674072266
4.636000156402588	-51.269535064697266
4.639999866485596	-50.933841705322266
4.644000053405762	-50.390628814697266
4.647999763488770	-50.555423736572266
4.651999950408936	-51.031497955322266
4.656000137329102	-50.500492095947266
4.659999847412109	-50.250247955322266
4.664000034332275	-50.634769439697266
4.668000221252441	-50.775150299072266
4.671999931335449	-50.415042877197266
4.676000118255615	-50.164798736572266
4.679999828338623	-50.354007720947266
4.684000015258789	-50.488285064697266
4.688000202178955	-49.847415924072266
4.691999912261963	-49.713138580322266
4.696000099182129	-50.018314361572266
4.699999809265137	-49.859622955322266
4.703999996185303	-49.291996002197266
4.708000183105469	-49.169925689697266
4.711999893188477	-49.645999908447266
4.716000080108643	-49.658206939697266
4.719999790191650	-49.237064361572266
4.723999977111816	-49.243167877197266
4.728000164031982	-49.505619049072266
4.731999874114990	-49.371341705322266
4.736000061035156	-48.858646392822266
4.739999771118164	-48.687747955322266
4.743999958038330	-48.614505767822266
4.748000144958496	-47.937015533447266
4.751999855041504	-47.772220611572266
4.756000041961670	-48.046878814697266
4.760000228881836	-48.205570220947266
4.763999938964844	-48.309329986572266
4.768000125885010	-48.352054595947266
4.771999835968018	-48.535160064697266
4.776000022888184	-48.858646392822266
4.780000209808350	-48.626712799072266
4.783999919891357	-48.242191314697266
4.788000106811523	-48.217777252197266
4.791999816894531	-48.211673736572266
4.796000003814697	-47.741703033447266
4.800000190734863	-47.570804595947266
4.803999900817871	-48.101810455322266
4.808000087738037	-48.107913970947266
4.811999797821045	-47.680667877197266
4.815999984741211	-48.010257720947266
4.820000171661377	-48.101810455322266
4.823999881744385	-47.784427642822266
4.828000068664551	-47.393802642822266
4.831999778747559	-47.222904205322266
4.835999965667725	-47.247318267822266
4.840000152587891	-46.893314361572266
4.843999862670898	-46.301273345947266
4.848000049591065	-46.307376861572266
4.852000236511231	-46.655277252197266
4.855999946594238	-46.490482330322266
4.860000133514404	-46.075443267822266
4.863999843597412	-46.423343658447266
4.868000030517578	-46.600345611572266
4.872000217437744	-45.947269439697266
4.875999927520752	-45.776371002197266
4.880000114440918	-45.831302642822266
4.883999824523926	-45.782474517822266
4.888000011444092	-45.214847564697266
4.892000198364258	-44.897464752197266
4.895999908447266	-45.166019439697266
4.900000095367432	-45.117191314697266
4.903999805450440	-44.335941314697266
4.907999992370606	-44.042972564697266
4.912000179290772	-44.116214752197266
4.915999889373779	-43.994144439697266
4.920000076293945	-43.457035064697266
4.923999786376953	-43.127445220947266
4.927999973297119	-43.005374908447266
4.932000160217285	-42.669681549072266
4.935999870300293	-42.034915924072266
4.940000057220459	-41.510013580322266
4.943999767303467	-41.497806549072266
4.947999954223633	-40.924076080322266
4.952000141143799	-39.880374908447266
4.955999851226807	-39.508060455322266
4.960000038146973	-39.251712799072266
4.964000225067139	-38.317874908447266
4.967999935150147	-37.261966705322266
4.972000122070313	-36.419681549072266
4.975999832153320	-35.437015533447266
4.980000019073486	-33.923343658447266
4.984000205993652	-32.183841705322266
4.987999916076660	-30.773927688598633
4.992000102996826	-29.473878860473633
4.995999813079834	-27.624513626098633
5.000000000000000	-25.878908157348633
5.004000186920166	-24.645998001098633
5.007999897003174	-23.400880813598633
5.012000083923340	-21.722414016723633
5.015999794006348	-20.098878860473633
5.019999980926514	-18.817140579223633
5.024000167846680	-17.279054641723633
5.027999877929688	-15.325928688049316
5.032000064849854	-14.440918922424316
5.035999774932861	-12.310791969299316
5.039999961853027	-10.620118141174316
5.044000148773193	-8.868409156799316
5.047999858856201	-7.617187976837158
5.052000045776367	-7.012939929962158
5.056000232696533	-5.853271961212158
5.059999942779541	-4.644775867462158
5.064000129699707	-3.979492425918579
5.067999839782715	-3.076172113418579
5.072000026702881	-1.971435666084290
5.076000213623047	-1.080322384834290
5.079999923706055	-0.396728545427322
5.084000110626221	0.231933608651161
5.087999820709229	1.348877072334290
5.092000007629395	2.496338129043579
5.096000194549561	3.033447504043579
5.099999904632568	3.332519769668579
5.104000091552734	4.168701648712158
5.107999801635742	5.041504383087158
5.111999988555908	4.901123523712158
5.116000175476074	5.383301258087158
5.119999885559082	6.420898914337158
5.124000072479248	6.616211414337158
5.127999782562256	6.768799304962158
5.131999969482422	7.177734851837158
5.136000156402588	7.800293445587158
5.139999866485596	8.129883766174316
5.144000053405762	7.897949695587158
5.147999763488770	8.166504859924316
5.151999950408936	8.709717750549316
5.156000137329102	8.599854469299316
5.159999847412109	8.264161109924316
5.164000034332275	8.465577125549316
5.168000221252441	9.020997047424316
5.171999931335449	8.886719703674316
5.176000118255615	8.660889625549316
5.179999828338623	9.307862281799316
5.184000015258789	9.606934547424316
5.188000202178955	9.490967750549316
5.191999912261963	9.191895484924316
5.196000099182129	9.399415016174316
5.199999809265137	9.619141578674316
5.203999996185303	9.008790016174316
5.208000183105469	8.551026344299316
5.211999893188477	8.709717750549316
5.216000080108643	8.544922828674316
5.219999790191650	8.215332984924316
5.223999977111816	7.946777820587158
5.228000164031982	8.367920875549316
5.231999874114990	8.477784156799316
5.236000061035156	8.001709938049316
5.239999771118164	7.971191883087158
5.243999958038330	8.007813453674316
5.248000144958496	8.013916969299316
5.251999855041504	7.489014148712158
5.256000041961670	7.006836414337158
5.260000228881836	7.147217273712158
5.263999938964844	6.695557117462158
5.268000125885010	6.024170398712158
5.271999835968018	6.170654773712158
5.276000022888184	6.134033679962158
5.280000209808350	5.859375476837158
5.283999919891357	5.401611804962158
5.288000106811523	5.371094226837158
5.291999816894531	5.120850086212158
5.296000003814697	4.248047351837158
5.300000190734863	3.698730707168579
5.303999900817871	3.411865472793579
5.308000087738037	3.112793207168579
5.311999797821045	2.569580316543579
5.315999984741211	2.191162347793579
5.320000171661377	2.575683832168579
5.323999881744385	2.362060785293579
5.328000068664551	1.721191525459290
5.331999778747559	1.837158322334290
5.335999965667725	1.940918087959290
5.340000152587891	1.434326291084290
5.343999862670898	0.604248106479645
5.348000049591065	0.280761748552322
5.352000236511231	0.305175811052322
5.355999946594238	-0.451660186052322
5.360000133514404	-1.055908322334290
5.363999843597412	-0.939941465854645
5.368000030517578	-0.982666075229645
5.372000217437744	-1.501464962959290
5.375999927520752	-1.965332150459290
5.380000114440918	-1.843261837959290
5.383999824523926	-2.075195550918579
5.388000011444092	-2.862549066543579
5.392000198364258	-3.479004144668579
5.395999908447266	-3.717041254043579
5.400000095367432	-4.028320789337158
5.403999805450440	-4.754639148712158
5.407999992370606	-5.523682117462158
5.412000179290772	-5.310059070587158
5.415999889373779	-5.548096179962158
5.420000076293945	-6.024170398712158
5.423999786376953	-5.957031726837158
5.427999973297119	-5.963135242462158
5.432000160217285	-6.469727039337158
5.435999870300293	-7.031250476837158
5.440000057220459	-7.409668445587158
5.443999767303467	-7.659912586212158
5.447999954223633	-8.343506813049316
5.452000141143799	-9.118653297424316
5.455999851226807	-9.796143531799316
5.460000038146973	-10.028077125549316
5.464000225067139	-10.333252906799316
5.467999935150147	-11.047364234924316
5.472000122070313	-11.157227516174316
5.475999832153320	-11.035157203674316
5.480000019073486	-11.468506813049316
5.484000205993652	-11.981202125549316
5.487999916076660	-12.310791969299316
5.492000102996826	-12.500000953674316
5.495999813079834	-13.024903297424316
5.500000000000000	-13.983155250549316
5.504000186920166	-14.196778297424316
5.507999897003174	-14.508057594299316
5.512000083923340	-14.929200172424316
5.515999794006348	-14.184571266174316
5.519999980926514	-15.026856422424316
5.524000167846680	-15.222168922424316
5.527999877929688	-15.740967750549316
5.532000064849854	-16.131593704223633
5.535999774932861	-16.137697219848633
5.539999961853027	-16.662599563598633
5.544000148773193	-17.321779251098633
5.547999858856201	-17.987062454223633
5.552000045776367	-18.316652297973633
5.556000232696533	-18.481447219848633
5.559999942779541	-19.171144485473633
5.564000129699707	-19.268800735473633
5.567999839782715	-18.945314407348633
5.572000026702881	-19.445802688598633
5.576000213623047	-20.056154251098633
5.579999923706055	-20.062257766723633
5.584000110626221	-19.934083938598633
5.587999820709229	-20.513917922973633
5.592000007629395	-21.234132766723633
5.596000194549561	-21.301271438598633
5.599999904632568	-21.551515579223633
5.604000091552734	-22.180177688598633
5.607999801635742	-22.717287063598633
5.611999988555908	-21.997072219848633
5.616000175476074	-12.286377906799316
5.619999885559082	-11.889649391174316
5.624000072479248	-13.647461891174316
5.627999782562256	-15.081788063049316
5.631999969482422	-17.449953079223633
5.636000156402588	-20.330812454223633
5.639999866485596	-22.778322219848633
5.644000053405762	-24.328615188598633
5.647999763488770	-25.897218704223633
5.651999950408936	-27.606203079223633
5.656000137329102	-28.363039016723633
5.659999847412109	-28.619386672973633
5.664000034332275	-29.278566360473633
5.668000221252441	-29.907228469848633
5.671999931335449	-30.004884719848633
5.676000118255615	-29.797365188598633
5.679999828338623	-30.236818313598633
5.684000015258789	-30.651857376098633
5.688000202178955	-30.688478469848633
5.691999912261963	-30.639650344848633
5.696000099182129	-30.889894485473633
5.699999809265137	-31.433107376098633
5.703999996185303	-31.439210891723633
5.708000183105469	-31.103517532348633
5.711999893188477	-31.420900344848633
5.716000080108643	-31.787111282348633
5.719999790191650	-31.384279251098633
5.723999977111816	-31.213380813598633
5.728000164031982	-31.646730422973633
5.731999874114990	-31.896974563598633
5.736000061035156	-31.671144485473633
5.739999771118164	-32.067874908447266
5.743999958038330	-32.672122955322266
5.748000144958496	-33.068851470947266
5.751999855041504	-33.099369049072266
5.756000041961670	-32.885746002197266
5.760000228881836	-33.105472564697266
5.763999938964844	-33.361820220947266
5.768000125885010	-33.099369049072266
5.771999835968018	-33.105472564697266
5.776000022888184	-33.721927642822266
5.780000209808350	-33.880619049072266
5.783999919891357	-34.014896392822266
5.788000106811523	-34.661869049072266
5.791999816894531	-35.467533111572266
5.796000003814697	-35.717777252197266
5.800000190734863	-35.797122955322266
5.803999900817871	-36.291507720947266
5.808000087738037	-36.907962799072266
5.811999797821045	-36.553958892822266
5.815999984741211	-36.431888580322266
5.820000171661377	-37.188724517822266
5.823999881744385	-37.451175689697266
5.828000068664551	-37.249759674072266
5.831999778747559	-37.585453033447266
5.835999965667725	-38.494876861572266
5.840000152587891	-38.708499908447266
5.843999862670898	-38.598636627197266
5.848000049591065	-39.099124908447266
5.852000236511231	-39.605716705322266
5.855999946594238	-39.660648345947266
5.860000133514404	-39.514163970947266
5.863999843597412	-39.654544830322266
5.868000030517578	-40.356449127197266
5.872000217437744	-40.307621002197266
5.875999927520752	-40.014652252197266
5.880000114440918	-40.625003814697266
5.883999824523926	-41.284183502197266
5.888000011444092	-41.217044830322266
5.892000198364258	-41.082767486572266
5.895999908447266	-41.735843658447266
5.900000095367432	-42.272953033447266
5.903999805450440	-41.943363189697266
5.907999992370606	-42.028812408447266
5.912000179290772	-42.370609283447266
5.915999889373779	-42.572025299072266
5.920000076293945	-42.425540924072266
5.923999786376953	-42.327884674072266
5.927999973297119	-42.864994049072266
5.932000160217285	-42.877201080322266
5.935999870300293	-42.425540924072266
5.940000057220459	-42.803958892822266
5.943999767303467	-43.438724517822266
5.947999954223633	-43.969730377197266
5.952000141143799	-43.884281158447266
5.955999851226807	-43.994144439697266
5.960000038146973	-44.598392486572266
5.964000225067139	-44.659427642822266
5.967999935150147	-44.482425689697266
5.972000122070313	-44.671634674072266
5.975999832153320	-45.172122955322266
5.980000019073486	-45.404056549072266
5.984000205993652	-45.306400299072266
5.987999916076660	-45.928958892822266
5.992000102996826	-46.575931549072266
5.995999813079834	-46.685794830322266
6.000000000000000	-46.795658111572266
6.004000186920166	-46.789554595947266
6.007999897003174	-47.149662017822266
6.012000083923340	-47.015384674072266
6.015999794006348	-46.453861236572266
6.019999980926514	-46.893314361572266
6.024000167846680	-47.222904205322266
6.027999877929688	-46.875003814697266
6.032000064849854	-47.076419830322266
6.035999774932861	-47.711185455322266
6.039999961853027	-48.083499908447266
6.044000148773193	-47.869876861572266
6.047999858856201	-48.101810455322266
6.052000045776367	-48.498538970947266
6.056000232696533	-48.370365142822266
6.059999942779541	-48.120121002197266
6.064000129699707	-48.126224517822266
6.067999839782715	-48.437503814697266
6.072000026702881	-48.498538970947266
6.076000213623047	-48.236087799072266
6.079999923706055	-48.712162017822266
6.084000110626221	-49.322513580322266
6.087999820709229	-49.243167877197266
6.092000007629395	-49.304203033447266
6.096000194549561	-49.658206939697266
6.099999904632568	-50.067142486572266
6.104000091552734	-49.908451080322266
6.107999801635742	-49.670413970947266
6.111999988555908	-50.091556549072266
6.116000175476074	-50.665287017822266
6.119999885559082	-50.616458892822266
6.124000072479248	-50.451663970947266
6.127999782562256	-50.610355377197266
6.131999969482422	-50.903324127197266
6.136000156402588	-50.634769439697266
6.139999866485596	-50.726322174072266
6.144000053405762	-51.184085845947266
6.147999763488770	-51.123050689697266
6.151999950408936	-51.062015533447266
6.156000137329102	-51.055912017822266
6.159999847412109	-51.287845611572266
6.164000034332275	-51.477054595947266
6.168000221252441	-51.153568267822266
6.171999931335449	-51.196292877197266
6.176000118255615	-51.617435455322266
6.179999828338623	-51.812747955322266
6.184000015258789	-51.800540924072266
6.188000202178955	-51.983646392822266
6.191999912261963	-52.673343658447266
6.196000099182129	-52.795413970947266
6.199999809265137	-52.508548736572266
6.203999996185303	-52.770999908447266
6.208000183105469	-52.905277252197266
6.211999893188477	-52.581790924072266
6.216000080108643	-52.130130767822266
6.219999790191650	-52.392581939697266
6.223999977111816	-52.917484283447266
6.228000164031982	-52.667240142822266
6.231999874114990	-52.770999908447266
6.236000061035156	-53.344730377197266
6.239999771118164	-53.619388580322266
6.243999958038330	-53.668216705322266
6.248000144958496	-53.546146392822266
6.251999855041504	-53.668216705322266
6.256000041961670	-53.723148345947266
6.260000228881836	-53.094486236572266
6.263999938964844	-53.112796783447266
6.268000125885010	-53.198246002197266
6.271999835968018	-53.039554595947266
6.276000022888184	-52.905277252197266
6.280000209808350	-53.228763580322266
6.283999919891357	-54.052738189697266
6.288000106811523	-53.936771392822266
6.291999816894531	-53.771976470947266
6.296000003814697	-54.339603424072266
6.300000190734863	-54.376224517822266
6.303999900817871	-54.089359283447266
6.308000087738037	-53.948978424072266
6.311999797821045	-54.150394439697266
6.315999984741211	-54.614261627197266
6.320000171661377	-54.309085845947266
6.323999881744385	-54.333499908447266
6.328000068664551	-55.047611236572266
6.331999778747559	-55.297855377197266
6.335999965667725	-54.907230377197266
6.340000152587891	-54.907230377197266
6.343999862670898	-55.511478424072266
6.348000049591065	-55.426029205322266
6.352000236511231	-54.821781158447266
6.355999946594238	-55.059818267822266
6.360000133514404	-55.468753814697266
6.363999843597412	-55.474857330322266
6.368000030517578	-55.126956939697266
6.372000217437744	-55.255130767822266
6.375999927520752	-55.920413970947266
6.380000114440918	-55.792240142822266
6.383999824523926	-55.670169830322266
6.388000011444092	-56.127933502197266
6.392000198364258	-56.469730377197266
6.395999908447266	-56.365970611572266
6.400000095367432	-55.999759674072266
6.403999805450440	-56.213382720947266
6.407999992370606	-56.451419830322266
6.412000179290772	-56.060794830322266
6.415999889373779	-55.816654205322266
6.420000076293945	-56.140140533447266
6.423999786376953	-56.695560455322266
6.427999973297119	-56.579593658447266
6.432000160217285	-56.427005767822266
6.435999870300293	-57.043460845947266
6.440000057220459	-56.945804595947266
6.443999767303467	-56.317142486572266
6.447999954223633	-56.402591705322266
6.452000141143799	-56.518558502197266
6.455999851226807	-56.463626861572266
6.460000038146973	-56.091312408447266
6.464000225067139	-56.036380767822266
6.467999935150147	-56.561283111572266
6.472000122070313	-56.799320220947266
6.475999832153320	-56.738285064697266
6.480000019073486	-57.055667877197266
6.484000205993652	-57.739261627197266
6.487999916076660	-57.739261627197266
6.492000102996826	-57.263187408447266
6.495999813079834	-57.342533111572266
6.500000000000000	-57.574466705322266
6.504000186920166	-57.208255767822266
6.507999897003174	-56.842044830322266
6.512000083923340	-57.092288970947266
6.515999794006348	-57.586673736572266
6.519999980926514	-57.427982330322266
6.524000167846680	-57.458499908447266
6.527999877929688	-58.105472564697266
6.532000064849854	-58.349613189697266
6.535999774932861	-57.891849517822266
6.539999961853027	-57.879642486572266
6.544000148773193	-58.142093658447266
6.547999858856201	-57.910160064697266
6.552000045776367	-57.415775299072266
6.556000232696533	-57.489017486572266
6.559999942779541	-57.946781158447266
6.564000129699707	-58.013919830322266
6.567999839782715	-57.653812408447266
6.572000026702881	-57.879642486572266
6.576000213623047	-58.483890533447266
6.579999923706055	-58.404544830322266
6.584000110626221	-58.074954986572266
6.587999820709229	-58.465579986572266
6.592000007629395	-58.862308502197266
6.596000194549561	-58.306888580322266
6.599999904632568	-58.001712799072266
6.604000091552734	-58.416751861572266
6.607999801635742	-58.441165924072266
6.611999988555908	-58.160404205322266
6.616000175476074	-57.940677642822266
6.619999885559082	-57.910160064697266
6.624000072479248	-58.392337799072266
6.627999782562256	-58.306888580322266
6.631999969482422	-58.142093658447266
6.636000156402588	-58.618167877197266
6.639999866485596	-59.069828033447266
6.644000053405762	-58.758548736572266
6.647999763488770	-58.575443267822266
6.651999950408936	-58.819583892822266
6.656000137329102	-58.874515533447266
6.659999847412109	-58.551029205322266
6.664000034332275	-58.673099517822266
6.668000221252441	-59.057621002197266
6.671999931335449	-59.295658111572266
6.676000118255615	-59.204105377197266
6.679999828338623	-59.295658111572266
6.684000015258789	-59.826663970947266
6.688000202178955	-59.735111236572266
6.691999912261963	-59.490970611572266
6.696000099182129	-59.478763580322266
6.699999809265137	-59.515384674072266
6.703999996185303	-59.277347564697266
6.708000183105469	-58.837894439697266
6.711999893188477	-58.941654205322266
6.716000080108643	-59.490970611572266
6.719999790191650	-59.497074127197266
6.723999977111816	-59.460453033447266
6.728000164031982	-59.808353424072266
6.731999874114990	-60.235599517822266
6.736000061035156	-59.924320220947266
6.739999771118164	-59.600833892822266
6.743999958038330	-59.887699127197266
6.748000144958496	-59.783939361572266
6.751999855041504	-59.332279205322266
6.756000041961670	-59.423831939697266
6.760000228881836	-59.643558502197266
6.763999938964844	-59.814456939697266
6.768000125885010	-59.667972564697266
6.771999835968018	-59.771732330322266
6.776000022888184	-60.284427642822266
6.780000209808350	-60.113529205322266
6.783999919891357	-59.509281158447266
6.788000106811523	-59.490970611572266
6.791999816894531	-59.759525299072266
6.796000003814697	-59.582523345947266
6.800000190734863	-59.112552642822266
6.803999900817871	-59.448246002197266
6.808000087738037	-59.863285064697266
6.811999797821045	-59.558109283447266
6.815999984741211	-59.552005767822266
6.820000171661377	-60.021976470947266
6.823999881744385	-60.540775299072266
6.828000068664551	-60.314945220947266
6.831999778747559	-60.046390533447266
6.835999965667725	-60.620121002197266
6.840000152587891	-60.729984283447266
6.843999862670898	-60.095218658447266
6.848000049591065	-60.113529205322266
6.852000236511231	-60.302738189697266
6.855999946594238	-60.363773345947266
6.860000133514404	-60.009769439697266
6.863999843597412	-59.991458892822266
6.868000030517578	-60.528568267822266
6.872000217437744	-60.675052642822266
6.875999927520752	-60.363773345947266
6.880000114440918	-60.351566314697266
6.883999824523926	-60.833744049072266
6.888000011444092	-60.961917877197266
6.892000198364258	-60.284427642822266
6.895999908447266	-60.308841705322266
6.900000095367432	-60.632328033447266
6.903999805450440	-60.101322174072266
6.907999992370606	-59.790042877197266
6.912000179290772	-60.089115142822266
6.915999889373779	-60.614017486572266
6.920000076293945	-60.736087799072266
6.923999786376953	-60.583499908447266
6.927999973297119	-60.968021392822266
6.932000160217285	-61.279300689697266
6.935999870300293	-60.949710845947266
6.940000057220459	-60.485843658447266
6.943999767303467	-60.644535064697266
6.947999954223633	-60.919193267822266
6.952000141143799	-60.040287017822266
6.955999851226807	-59.594730377197266
6.960000038146973	-60.223392486572266
6.964000225067139	-60.455326080322266
6.967999935150147	-60.241703033447266
6.972000122070313	-60.278324127197266
6.975999832153320	-60.864261627197266
6.980000019073486	-61.157230377197266
6.984000205993652	-60.467533111572266
6.987999916076660	-60.583499908447266
6.992000102996826	-61.096195220947266
6.995999813079834	-60.852054595947266
7.000000000000000	-60.577396392822266
7.004000186920166	-60.754398345947266
7.007999897003174	-61.206058502197266
7.012000083923340	-61.041263580322266
7.015999794006348	-60.858158111572266
7.019999980926514	-61.340335845947266
7.024000167846680	-61.584476470947266
7.027999877929688	-61.334232330322266
7.032000064849854	-61.041263580322266
7.035999774932861	-61.285404205322266
7.039999961853027	-61.456302642822266
7.044000148773193	-60.559085845947266
7.047999858856201	-60.485843658447266
7.052000045776367	-61.096195220947266
7.056000232696533	-60.870365142822266
7.059999942779541	-60.638431549072266
7.064000129699707	-60.736087799072266
7.067999839782715	-61.212162017822266
7.072000026702881	-61.187747955322266
7.076000213623047	-60.858158111572266
7.079999923706055	-61.138919830322266
7.084000110626221	-61.419681549072266
7.087999820709229	-61.169437408447266
7.092000007629395	-60.833744049072266
7.096000194549561	-60.803226470947266
7.099999904632568	-61.120609283447266
7.104000091552734	-60.791019439697266
7.107999801635742	-60.528568267822266
7.111999988555908	-61.053470611572266
7.116000175476074	-61.376956939697266
7.119999885559082	-61.755374908447266
7.124000072479248	-61.907962799072266
7.127999782562256	-62.200931549072266
7.131999969482422	-62.518314361572266
7.136000156402588	-61.840824127197266
7.139999866485596	-61.157230377197266
7.144000053405762	-61.163333892822266
7.147999763488770	-61.090091705322266
7.151999950408936	-60.559085845947266
7.156000137329102	-60.388187408447266
7.159999847412109	-60.742191314697266
7.164000034332275	-60.955814361572266
7.168000221252441	-61.029056549072266
7.171999931335449	-61.230472564697266
7.176000118255615	-61.340335845947266
7.179999828338623	-61.627201080322266
7.184000015258789	-61.145023345947266
7.188000202178955	-60.742191314697266
7.191999912261963	-61.248783111572266
7.196000099182129	-61.138919830322266
7.199999809265137	-60.699466705322266
7.203999996185303	-60.955814361572266
7.208000183105469	-61.401371002197266
7.211999893188477	-61.425785064697266
7.216000080108643	-61.419681549072266
7.219999790191650	-61.682132720947266
7.223999977111816	-61.840824127197266
7.228000164031982	-61.499027252197266
7.231999874114990	-61.315921783447266
7.236000061035156	-61.187747955322266
7.239999771118164	-61.273197174072266
7.243999958038330	-60.919193267822266
7.248000144958496	-60.717777252197266
7.251999855041504	-61.108402252197266
7.256000041961670	-61.383060455322266
7.260000228881836	-61.145023345947266
7.263999938964844	-61.291507720947266
7.268000125885010	-61.608890533447266
7.271999835968018	-61.614994049072266
7.276000022888184	-61.352542877197266
7.280000209808350	-61.383060455322266
7.283999919891357	-61.712650299072266
7.288000106811523	-61.450199127197266
7.291999816894531	-60.931400299072266
7.296000003814697	-60.784915924072266
7.300000190734863	-60.961917877197266
7.303999900817871	-60.882572174072266
7.308000087738037	-60.748294830322266
7.311999797821045	-61.175540924072266
7.315999984741211	-61.541751861572266
7.320000171661377	-61.395267486572266
7.323999881744385	-61.444095611572266
7.328000068664551	-61.712650299072266
7.331999778747559	-61.859134674072266
7.335999965667725	-61.547855377197266
7.340000152587891	-61.138919830322266
7.343999862670898	-61.260990142822266
7.348000049591065	-61.401371002197266
7.352000236511231	-60.925296783447266
7.355999946594238	-61.053470611572266
7.360000133514404	-61.743167877197266
7.363999843597412	-62.030033111572266
7.368000030517578	-61.767581939697266
7.372000217437744	-61.828617095947266
7.375999927520752	-62.097171783447266
7.380000114440918	-62.030033111572266
7.383999824523926	-61.492923736572266
7.388000011444092	-61.303714752197266
7.392000198364258	-61.419681549072266
7.395999908447266	-61.444095611572266
7.400000095367432	-61.059574127197266
7.403999805450440	-61.126712799072266
7.407999992370606	-61.657718658447266
7.412000179290772	-61.822513580322266
7.415999889373779	-61.730960845947266
7.420000076293945	-61.828617095947266
7.423999786376953	-62.036136627197266
7.427999973297119	-61.865238189697266
7.432000160217285	-61.242679595947266
7.435999870300293	-61.248783111572266
7.440000057220459	-61.572269439697266
7.443999767303467	-61.224369049072266
7.447999954223633	-61.022953033447266
7.452000141143799	-61.499027252197266
7.455999851226807	-61.877445220947266
7.460000038146973	-61.712650299072266
7.464000225067139	-61.462406158447266
7.467999935150147	-61.462406158447266
7.472000122070313	-61.560062408447266
7.475999832153320	-61.383060455322266
7.480000019073486	-61.096195220947266
7.484000205993652	-61.083988189697266
7.487999916076660	-61.413578033447266
7.492000102996826	-61.102298736572266
7.495999813079834	-61.157230377197266
7.500000000000000	-61.755374908447266
7.504000186920166	-61.791996002197266
7.507999897003174	-61.486820220947266
7.512000083923340	-61.962894439697266
7.515999794006348	-62.396244049072266
7.519999980926514	-62.133792877197266
7.524000167846680	-61.889652252197266
7.527999877929688	-62.103275299072266
7.532000064849854	-62.182621002197266
7.535999774932861	-61.737064361572266
7.539999961853027	-61.517337799072266
7.544000148773193	-61.621097564697266
7.547999858856201	-61.785892486572266
7.552000045776367	-61.572269439697266
7.556000232696533	-61.663822174072266
7.559999942779541	-62.310794830322266
7.564000129699707	-62.561038970947266
7.567999839782715	-62.139896392822266
7.572000026702881	-62.225345611572266
7.576000213623047	-62.506107330322266
7.579999923706055	-62.304691314697266
7.584000110626221	-61.798099517822266
7.587999820709229	-61.688236236572266
7.592000007629395	-62.042240142822266
7.596000194549561	-61.846927642822266
7.599999904632568	-61.517337799072266
7.604000091552734	-61.816410064697266
7.607999801635742	-62.396244049072266
7.611999988555908	-62.518314361572266
7.616000175476074	-62.323001861572266
7.619999885559082	-62.518314361572266
7.624000072479248	-62.689212799072266
7.627999782562256	-62.280277252197266
7.631999969482422	-62.017826080322266
7.636000156402588	-61.791996002197266
7.639999866485596	-61.718753814697266
7.644000053405762	-61.773685455322266
7.647999763488770	-61.407474517822266
7.651999950408936	-61.737064361572266
7.656000137329102	-62.255863189697266
7.659999847412109	-62.091068267822266
7.664000034332275	-62.158206939697266
7.668000221252441	-62.500003814697266
7.671999931335449	-62.622074127197266
7.676000118255615	-62.323001861572266
7.679999828338623	-62.054447174072266
7.684000015258789	-62.231449127197266
7.688000202178955	-62.170413970947266
7.691999912261963	-62.078861236572266
7.696000099182129	-62.213138580322266
7.699999809265137	-62.414554595947266
7.703999996185303	-62.646488189697266
7.708000183105469	-62.280277252197266
7.711999893188477	-62.371829986572266
7.716000080108643	-62.707523345947266
7.719999790191650	-62.567142486572266
7.723999977111816	-62.426761627197266
7.728000164031982	-62.286380767822266
7.731999874114990	-62.359622955322266
7.736000061035156	-62.139896392822266
7.739999771118164	-61.718753814697266
7.743999958038330	-62.036136627197266
7.748000144958496	-62.164310455322266
7.751999855041504	-61.895755767822266
7.756000041961670	-62.066654205322266
7.760000228881836	-62.323001861572266
7.763999938964844	-62.512210845947266
7.768000125885010	-62.225345611572266
7.771999835968018	-62.304691314697266
7.776000022888184	-62.524417877197266
7.780000209808350	-62.231449127197266
7.783999919891357	-62.042240142822266
7.788000106811523	-61.828617095947266
7.791999816894531	-61.950687408447266
7.796000003814697	-62.109378814697266
7.800000190734863	-61.749271392822266
7.803999900817871	-61.883548736572266
7.808000087738037	-62.048343658447266
7.811999797821045	-61.676029205322266
7.815999984741211	-61.639408111572266
7.820000171661377	-61.791996002197266
7.823999881744385	-61.907962799072266
7.828000068664551	-61.492923736572266
7.831999778747559	-61.340335845947266
7.835999965667725	-61.633304595947266
7.840000152587891	-61.730960845947266
7.843999862670898	-61.871341705322266
7.848000049591065	-61.883548736572266
7.852000236511231	-62.182621002197266
7.855999946594238	-62.817386627197266
7.860000133514404	-62.603763580322266
7.863999843597412	-62.561038970947266
7.868000030517578	-62.829593658447266
7.872000217437744	-62.792972564697266
7.875999927520752	-62.445072174072266
7.880000114440918	-62.048343658447266
7.883999824523926	-62.304691314697266
7.888000011444092	-62.622074127197266
7.892000198364258	-62.249759674072266
7.895999908447266	-62.329105377197266
7.900000095367432	-62.640384674072266
7.903999805450440	-62.799076080322266
7.907999992370606	-62.554935455322266
7.912000179290772	-62.390140533447266
7.915999889373779	-62.707523345947266
7.920000076293945	-62.646488189697266
7.923999786376953	-62.280277252197266
7.927999973297119	-62.170413970947266
7.932000160217285	-62.207035064697266
7.935999870300293	-62.280277252197266
7.940000057220459	-62.005619049072266
7.943999767303467	-61.993412017822266
7.947999954223633	-62.481693267822266
7.952000141143799	-62.353519439697266
7.955999851226807	-62.097171783447266
7.960000038146973	-62.225345611572266
7.964000225067139	-62.347415924072266
7.967999935150147	-62.182621002197266
7.972000122070313	-62.011722564697266
7.975999832153320	-62.176517486572266
7.980000019073486	-62.170413970947266
7.984000205993652	-61.791996002197266
7.987999916076660	-61.798099517822266
7.992000102996826	-61.737064361572266
7.995999813079834	-61.669925689697266
[truncated: 3,001 more rows]
