# Supplementary material for: Small Size of Recorded Neuronal Structures Confines the Accuracy in Direct Axonal Voltage Measurements
Source: eNeuro. 2021 Aug 2;8(4):ENEURO.0059-21.2021. doi: 10.1523/ENEURO.0059-21.2021 (PMC8342265; doi:10.1523/ENEURO.0059-21.2021)
Supplement: Extended Data 1 — NEURON codes producing data shown in Figures 2, 5, 8. Download Extended Data 1, ZIP file. [file enu-eN-NWR-0059-21-s01.zip › realistic amplifier model/3_real experiment reconstruction/AP_generator/real data/7_22.dat]

0.000000000000000	-83.514411926269531
0.004000000189990	-83.306892395019531
0.008000000379980	-83.325202941894531
0.012000000104308	-83.813484191894531
0.016000000759959	-83.862312316894531
0.019999999552965	-83.557136535644531
0.024000000208616	-83.666999816894531
0.028000000864267	-83.905036926269531
0.032000001519918	-83.721931457519531
0.035999998450279	-83.093269348144531
0.039999999105930	-83.056648254394531
0.043999999761581	-83.270271301269531
0.048000000417233	-83.093269348144531
0.052000001072884	-82.861335754394531
0.056000001728535	-83.099372863769531
0.059999998658895	-83.587654113769531
0.064000003039837	-83.587654113769531
0.068000003695488	-83.239753723144531
0.071999996900558	-83.587654113769531
0.075999997556210	-83.813484191894531
0.079999998211861	-83.349617004394531
0.083999998867512	-83.038337707519531
0.087999999523163	-83.074958801269531
0.092000000178814	-83.251960754394531
0.096000000834465	-83.081062316894531
0.100000001490116	-83.038337707519531
0.104000002145767	-83.459480285644531
0.108000002801418	-83.776863098144531
0.112000003457069	-83.703620910644531
0.115999996662140	-83.746345520019531
0.119999997317791	-84.002693176269531
0.123999997973442	-83.801277160644531
0.128000006079674	-83.190925598144531
0.131999999284744	-83.270271301269531
0.136000007390976	-83.551033020019531
0.140000000596046	-83.319099426269531
0.143999993801117	-83.129890441894531
0.148000001907349	-83.325202941894531
0.151999995112419	-83.587654113769531
0.156000003218651	-83.599861145019531
0.159999996423721	-83.581550598144531
0.164000004529953	-83.685310363769531
0.167999997735024	-83.782966613769531
0.172000005841255	-83.337409973144531
0.175999999046326	-82.934577941894531
0.180000007152557	-83.160408020019531
0.184000000357628	-83.392341613769531
0.187999993562698	-82.855232238769531
0.192000001668930	-82.824714660644531
0.195999994874001	-83.398445129394531
0.200000002980232	-83.392341613769531
0.203999996185303	-83.160408020019531
0.208000004291534	-83.508308410644531
0.211999997496605	-83.654792785644531
0.216000005602837	-83.624275207519531
0.219999998807907	-83.428962707519531
0.224000006914139	-83.300788879394531
0.228000000119209	-83.691413879394531
0.231999993324280	-83.587654113769531
0.236000001430511	-83.050544738769531
0.239999994635582	-83.294685363769531
0.244000002741814	-83.715827941894531
0.247999995946884	-83.514411926269531
0.252000004053116	-83.374031066894531
0.256000012159348	-83.721931457519531
0.259999990463257	-84.014900207519531
0.263999998569489	-83.636482238769531
0.268000006675720	-83.471687316894531
0.272000014781952	-83.636482238769531
0.275999993085861	-83.795173645019531
0.280000001192093	-83.447273254394531
0.284000009298325	-82.904060363769531
0.287999987602234	-83.160408020019531
0.291999995708466	-83.441169738769531
0.296000003814697	-82.983406066894531
0.300000011920929	-82.989509582519531
0.303999990224838	-83.563240051269531
0.307999998331070	-83.831794738769531
0.312000006437302	-83.416755676269531
0.316000014543533	-83.386238098144531
0.319999992847443	-83.728034973144531
0.324000000953674	-83.361824035644531
0.328000009059906	-82.885749816894531
0.331999987363815	-82.745368957519531
0.335999995470047	-82.910163879394531
0.340000003576279	-83.197029113769531
0.344000011682510	-82.739265441894531
0.347999989986420	-82.855232238769531
0.351999998092651	-83.514411926269531
0.356000006198883	-83.483894348144531
0.360000014305115	-83.404548645019531
0.363999992609024	-83.679206848144531
0.368000000715256	-83.752449035644531
0.372000008821487	-83.044441223144531
0.375999987125397	-82.403572082519531
0.379999995231628	-82.623298645019531
0.384000003337860	-82.751472473144531
0.388000011444092	-82.324226379394531
0.391999989748001	-82.141120910644531
0.395999997854233	-82.421882629394531
0.400000005960464	-83.392341613769531
0.404000014066696	-83.435066223144531
0.407999992370605	-83.251960754394531
0.412000000476837	-83.441169738769531
0.416000008583069	-83.410652160644531
0.419999986886978	-83.319099426269531
0.423999994993210	-83.074958801269531
0.428000003099442	-83.258064270019531
0.432000011205673	-83.557136535644531
0.435999989509583	-83.209236145019531
0.439999997615814	-83.471687316894531
0.444000005722046	-83.813484191894531
0.448000013828278	-83.728034973144531
0.451999992132187	-83.868415832519531
0.456000000238419	-83.941658020019531
0.460000008344650	-84.118659973144531
0.463999986648560	-83.923347473144531
0.467999994754791	-83.660896301269531
0.472000002861023	-83.789070129394531
0.476000010967255	-83.892829895019531
0.479999989271164	-83.721931457519531
0.483999997377396	-83.392341613769531
0.488000005483627	-83.532722473144531
0.492000013589859	-83.990486145019531
0.495999991893768	-83.660896301269531
0.500000000000000	-83.599861145019531
0.504000008106232	-84.082038879394531
0.508000016212463	-84.130867004394531
0.512000024318695	-83.752449035644531
0.515999972820282	-83.673103332519531
0.519999980926514	-83.966072082519531
0.523999989032745	-83.880622863769531
0.527999997138977	-83.331306457519531
0.532000005245209	-83.233650207519531
0.536000013351440	-83.361824035644531
0.540000021457672	-83.508308410644531
0.544000029563904	-83.245857238769531
0.547999978065491	-83.032234191894531
0.551999986171722	-83.502204895019531
0.555999994277954	-83.416755676269531
0.560000002384186	-83.001716613769531
0.564000010490417	-83.270271301269531
0.568000018596649	-83.392341613769531
0.572000026702881	-83.007820129394531
0.575999975204468	-82.763679504394531
0.579999983310699	-83.013923645019531
0.583999991416931	-83.404548645019531
0.587999999523163	-83.258064270019531
0.592000007629395	-83.392341613769531
0.596000015735626	-83.752449035644531
0.600000023841858	-84.082038879394531
0.603999972343445	-84.179695129394531
0.607999980449677	-83.898933410644531
0.611999988555908	-84.155281066894531
0.615999996662140	-84.210212707519531
0.620000004768372	-83.532722473144531
0.624000012874603	-83.428962707519531
0.628000020980835	-83.648689270019531
0.632000029087067	-83.642585754394531
0.635999977588654	-83.593757629394531
0.639999985694885	-83.715827941894531
0.643999993801117	-84.149177551269531
0.648000001907349	-84.136970520019531
0.652000010013580	-83.941658020019531
0.656000018119812	-84.088142395019531
0.660000026226044	-84.057624816894531
0.663999974727631	-83.868415832519531
0.667999982833862	-83.508308410644531
0.671999990940094	-83.697517395019531
0.675999999046326	-83.984382629394531
0.680000007152557	-83.612068176269531
0.684000015258789	-83.551033020019531
0.688000023365021	-83.886726379394531
0.691999971866608	-84.075935363769531
0.695999979972839	-84.057624816894531
0.699999988079071	-83.898933410644531
0.703999996185303	-84.179695129394531
0.708000004291534	-84.216316223144531
0.712000012397766	-83.599861145019531
0.716000020503998	-83.648689270019531
0.720000028610229	-83.868415832519531
0.723999977111816	-83.520515441894531
0.727999985218048	-82.757575988769531
0.731999993324280	-82.800300598144531
0.736000001430511	-83.258064270019531
0.740000009536743	-83.154304504394531
0.744000017642975	-82.977302551269531
0.748000025749207	-83.209236145019531
0.751999974250793	-83.666999816894531
0.755999982357025	-83.880622863769531
0.759999990463257	-83.502204895019531
0.763999998569489	-83.630378723144531
0.768000006675720	-84.088142395019531
0.772000014781952	-83.599861145019531
0.776000022888184	-83.239753723144531
0.779999971389771	-83.514411926269531
0.783999979496002	-83.947761535644531
0.787999987602234	-83.752449035644531
0.791999995708466	-83.526618957519531
0.796000003814697	-84.136970520019531
0.800000011920929	-84.533699035644531
0.804000020027161	-84.222419738769531
0.808000028133392	-83.966072082519531
0.811999976634979	-84.063728332519531
0.815999984741211	-84.204109191894531
0.819999992847443	-83.612068176269531
0.824000000953674	-83.190925598144531
0.828000009059906	-83.770759582519531
0.832000017166138	-83.880622863769531
0.836000025272369	-83.557136535644531
0.839999973773956	-83.734138488769531
0.843999981880188	-84.179695129394531
0.847999989986420	-84.265144348144531
0.851999998092651	-83.789070129394531
0.856000006198883	-83.758552551269531
0.860000014305115	-83.978279113769531
0.864000022411346	-83.575447082519531
0.867999970912933	-83.129890441894531
0.871999979019165	-83.276374816894531
0.875999987125397	-83.624275207519531
0.879999995231628	-83.465583801269531
0.884000003337860	-83.343513488769531
0.888000011444092	-83.758552551269531
0.892000019550323	-83.776863098144531
0.896000027656555	-83.355720520019531
0.899999976158142	-83.203132629394531
0.903999984264374	-83.239753723144531
0.907999992370605	-83.190925598144531
0.912000000476837	-82.916267395019531
0.916000008583069	-82.958992004394531
0.920000016689301	-83.349617004394531
0.924000024795532	-83.544929504394531
0.927999973297119	-83.319099426269531
0.931999981403351	-83.453376770019531
0.935999989509583	-83.941658020019531
0.939999997615814	-83.905036926269531
0.944000005722046	-83.526618957519531
0.948000013828278	-83.776863098144531
0.952000021934509	-84.002693176269531
0.955999970436096	-83.801277160644531
0.959999978542328	-83.618171691894531
0.963999986648560	-83.618171691894531
0.967999994754791	-83.758552551269531
0.972000002861023	-83.734138488769531
0.976000010967255	-83.294685363769531
0.980000019073486	-83.337409973144531
0.984000027179718	-83.831794738769531
0.987999975681305	-83.471687316894531
0.991999983787537	-83.233650207519531
0.995999991893768	-83.666999816894531
1.000000000000000	-83.850105285644531
1.003999948501587	-83.520515441894531
1.008000016212463	-83.270271301269531
1.011999964714050	-83.404548645019531
1.016000032424927	-83.489997863769531
1.019999980926514	-83.013923645019531
1.024000048637390	-82.769783020019531
1.027999997138977	-83.166511535644531
1.031999945640564	-83.569343566894531
1.036000013351440	-83.288581848144531
1.039999961853027	-83.197029113769531
1.044000029563904	-83.819587707519531
1.047999978065491	-83.905036926269531
1.052000045776367	-83.386238098144531
1.055999994277954	-83.331306457519531
1.059999942779541	-83.386238098144531
1.064000010490418	-83.074958801269531
1.067999958992004	-82.189949035644531
1.072000026702881	-82.330329895019531
1.075999975204468	-82.952888488769531
1.080000042915344	-82.684333801269531
1.083999991416931	-82.653816223144531
1.088000059127808	-83.026130676269531
1.092000007629395	-83.569343566894531
1.095999956130981	-83.471687316894531
1.100000023841858	-83.081062316894531
1.103999972343445	-83.306892395019531
1.108000040054321	-83.477790832519531
1.111999988555908	-83.038337707519531
1.116000056266785	-82.934577941894531
1.120000004768372	-83.129890441894531
1.123999953269959	-83.404548645019531
1.128000020980835	-83.258064270019531
1.131999969482422	-83.294685363769531
1.136000037193298	-83.880622863769531
1.139999985694885	-83.917243957519531
1.144000053405762	-83.544929504394531
1.148000001907349	-83.520515441894531
1.151999950408936	-83.740242004394531
1.156000018119812	-83.581550598144531
1.159999966621399	-83.093269348144531
1.164000034332275	-83.288581848144531
1.167999982833862	-83.508308410644531
1.172000050544739	-83.374031066894531
1.175999999046326	-83.264167785644531
1.179999947547913	-83.215339660644531
1.184000015258789	-83.465583801269531
1.187999963760376	-83.392341613769531
1.192000031471252	-83.056648254394531
1.195999979972839	-83.532722473144531
1.200000047683716	-83.697517395019531
1.203999996185303	-83.325202941894531
1.207999944686890	-83.117683410644531
1.212000012397766	-83.264167785644531
1.215999960899353	-83.435066223144531
1.220000028610230	-83.026130676269531
1.223999977111816	-82.836921691894531
1.228000044822693	-83.337409973144531
1.231999993324280	-83.599861145019531
1.235999941825867	-83.380134582519531
1.240000009536743	-83.172615051269531
1.243999958038330	-83.325202941894531
1.248000025749207	-83.551033020019531
1.251999974250794	-83.007820129394531
1.256000041961670	-82.891853332519531
1.259999990463257	-83.087165832519531
1.264000058174133	-82.843025207519531
1.268000006675720	-82.482917785644531
1.271999955177307	-82.543952941894531
1.276000022888184	-83.087165832519531
1.279999971389771	-83.337409973144531
1.284000039100647	-83.093269348144531
1.287999987602234	-83.477790832519531
1.292000055313110	-83.990486145019531
1.296000003814697	-83.770759582519531
1.299999952316284	-83.282478332519531
1.304000020027161	-83.306892395019531
1.307999968528748	-83.593757629394531
1.312000036239624	-82.940681457519531
1.315999984741211	-82.586677551269531
1.320000052452087	-83.026130676269531
1.324000000953674	-83.135993957519531
1.327999949455261	-83.160408020019531
1.332000017166138	-83.264167785644531
1.335999965667725	-83.642585754394531
1.340000033378601	-83.880622863769531
1.343999981880188	-83.404548645019531
1.348000049591065	-83.178718566894531
1.351999998092651	-83.404548645019531
1.355999946594238	-83.294685363769531
1.360000014305115	-82.861335754394531
1.363999962806702	-82.757575988769531
1.368000030517578	-83.337409973144531
1.371999979019165	-83.294685363769531
1.376000046730042	-83.038337707519531
1.379999995231628	-83.386238098144531
1.383999943733215	-83.483894348144531
1.388000011444092	-83.563240051269531
1.391999959945679	-83.410652160644531
1.396000027656555	-83.306892395019531
1.399999976158142	-83.764656066894531
1.404000043869019	-83.825691223144531
1.407999992370606	-83.557136535644531
1.411999940872192	-83.685310363769531
1.416000008583069	-83.782966613769531
1.419999957084656	-83.306892395019531
1.424000024795532	-82.928474426269531
1.427999973297119	-83.483894348144531
1.432000041007996	-83.618171691894531
1.435999989509583	-82.946784973144531
1.440000057220459	-83.062751770019531
1.444000005722046	-83.319099426269531
1.447999954223633	-83.264167785644531
1.452000021934509	-82.922370910644531
1.455999970436096	-82.824714660644531
1.460000038146973	-83.294685363769531
1.463999986648560	-83.007820129394531
1.468000054359436	-82.556159973144531
1.472000002861023	-83.044441223144531
1.475999951362610	-83.300788879394531
1.480000019073486	-83.282478332519531
1.483999967575073	-83.270271301269531
1.488000035285950	-83.581550598144531
1.491999983787537	-84.014900207519531
1.496000051498413	-83.697517395019531
1.500000000000000	-83.361824035644531
1.503999948501587	-83.349617004394531
1.508000016212463	-83.520515441894531
1.511999964714050	-83.184822082519531
1.516000032424927	-82.604988098144531
1.519999980926514	-82.977302551269531
1.524000048637390	-83.398445129394531
1.527999997138977	-83.105476379394531
1.531999945640564	-83.300788879394531
1.536000013351440	-83.630378723144531
1.539999961853027	-83.691413879394531
1.544000029563904	-83.227546691894531
1.547999978065491	-82.958992004394531
1.552000045776367	-83.245857238769531
1.555999994277954	-83.087165832519531
1.559999942779541	-82.623298645019531
1.564000010490418	-82.635505676269531
1.567999958992004	-83.068855285644531
1.572000026702881	-83.074958801269531
1.575999975204468	-82.525642395019531
1.580000042915344	-82.867439270019531
1.583999991416931	-83.331306457519531
1.588000059127808	-83.081062316894531
1.592000007629395	-82.830818176269531
1.595999956130981	-82.763679504394531
1.600000023841858	-82.885749816894531
1.603999972343445	-82.708747863769531
1.608000040054321	-82.464607238769531
1.611999988555908	-82.958992004394531
1.616000056266785	-83.392341613769531
1.620000004768372	-83.154304504394531
1.623999953269959	-83.300788879394531
1.628000020980835	-83.593757629394531
1.631999969482422	-83.746345520019531
1.636000037193298	-83.361824035644531
1.639999985694885	-83.270271301269531
1.644000053405762	-83.404548645019531
1.648000001907349	-83.374031066894531
1.651999950408936	-82.958992004394531
1.656000018119812	-82.788093566894531
1.659999966621399	-83.123786926269531
1.664000034332275	-83.264167785644531
1.667999982833862	-82.940681457519531
1.672000050544739	-83.221443176269531
1.675999999046326	-83.703620910644531
1.679999947547913	-83.465583801269531
1.684000015258789	-83.276374816894531
1.687999963760376	-83.526618957519531
1.692000031471252	-83.746345520019531
1.695999979972839	-83.496101379394531
1.700000047683716	-83.148200988769531
1.703999996185303	-83.221443176269531
1.707999944686890	-83.465583801269531
1.712000012397766	-83.251960754394531
1.715999960899353	-82.946784973144531
1.720000028610230	-83.233650207519531
1.723999977111816	-83.734138488769531
1.728000044822693	-83.538825988769531
1.731999993324280	-83.215339660644531
1.735999941825867	-83.618171691894531
1.740000009536743	-83.837898254394531
1.743999958038330	-83.123786926269531
1.748000025749207	-82.751472473144531
1.751999974250794	-82.800300598144531
1.756000041961670	-82.843025207519531
1.759999990463257	-82.421882629394531
1.764000058174133	-82.330329895019531
1.768000006675720	-82.934577941894531
1.771999955177307	-83.221443176269531
1.776000022888184	-82.849128723144531
1.779999971389771	-83.068855285644531
1.784000039100647	-83.642585754394531
1.787999987602234	-83.624275207519531
1.792000055313110	-82.995613098144531
1.796000003814697	-83.032234191894531
1.799999952316284	-83.233650207519531
1.804000020027161	-83.007820129394531
1.807999968528748	-82.751472473144531
1.812000036239624	-82.989509582519531
1.815999984741211	-83.599861145019531
1.820000052452087	-83.557136535644531
1.824000000953674	-83.361824035644531
1.827999949455261	-83.868415832519531
1.832000017166138	-84.167488098144531
1.835999965667725	-83.581550598144531
1.840000033378601	-83.319099426269531
1.843999981880188	-83.435066223144531
1.848000049591065	-83.459480285644531
1.851999998092651	-82.922370910644531
1.855999946594238	-82.867439270019531
1.860000014305115	-83.245857238769531
1.863999962806702	-83.294685363769531
1.868000030517578	-83.288581848144531
1.871999979019165	-83.404548645019531
1.876000046730042	-83.563240051269531
1.879999995231628	-83.709724426269531
1.883999943733215	-83.331306457519531
1.888000011444092	-83.282478332519531
1.891999959945679	-83.648689270019531
1.896000027656555	-83.306892395019531
1.899999976158142	-82.916267395019531
1.904000043869019	-83.142097473144531
1.907999992370606	-83.471687316894531
1.911999940872192	-83.117683410644531
1.916000008583069	-82.757575988769531
1.919999957084656	-83.197029113769531
1.924000024795532	-83.483894348144531
1.927999973297119	-83.203132629394531
1.932000041007996	-83.056648254394531
1.935999989509583	-83.227546691894531
1.940000057220459	-83.465583801269531
1.944000005722046	-83.087165832519531
1.947999954223633	-82.922370910644531
1.952000021934509	-83.367927551269531
1.955999970436096	-83.392341613769531
1.960000038146973	-82.989509582519531
1.963999986648560	-82.977302551269531
1.968000054359436	-83.526618957519531
1.972000002861023	-83.831794738769531
1.975999951362610	-83.392341613769531
1.980000019073486	-83.599861145019531
1.983999967575073	-84.307868957519531
1.988000035285950	-84.051521301269531
1.991999983787537	-83.441169738769531
1.996000051498413	-83.422859191894531
2.000000000000000	-83.776863098144531
2.003999948501587	-83.514411926269531
2.007999897003174	-83.044441223144531
2.012000083923340	-83.319099426269531
2.016000032424927	-83.764656066894531
2.019999980926514	-83.679206848144531
2.023999929428101	-83.551033020019531
2.028000116348267	-83.856208801269531
2.032000064849854	-84.222419738769531
2.036000013351440	-83.685310363769531
2.039999961853027	-83.099372863769531
2.043999910354614	-83.471687316894531
2.048000097274780	-83.489997863769531
2.052000045776367	-83.013923645019531
2.055999994277954	-82.836921691894531
2.059999942779541	-83.300788879394531
2.063999891281128	-83.618171691894531
2.068000078201294	-83.337409973144531
2.072000026702881	-83.563240051269531
2.075999975204468	-83.856208801269531
2.079999923706055	-83.557136535644531
2.084000110626221	-83.117683410644531
2.088000059127808	-82.617195129394531
2.092000007629395	-82.873542785644531
2.095999956130981	-82.812507629394531
2.099999904632568	-82.177742004394531
2.104000091552734	-82.519538879394531
2.108000040054321	-83.007820129394531
2.111999988555908	-83.154304504394531
2.115999937057495	-83.404548645019531
2.119999885559082	-83.630378723144531
2.124000072479248	-84.045417785644531
2.128000020980835	-83.758552551269531
2.131999969482422	-83.471687316894531
2.135999917984009	-83.660896301269531
2.140000104904175	-83.654792785644531
2.144000053405762	-83.392341613769531
2.148000001907349	-83.154304504394531
2.151999950408936	-83.410652160644531
2.155999898910523	-83.728034973144531
2.160000085830689	-83.337409973144531
2.164000034332275	-83.666999816894531
2.167999982833862	-83.966072082519531
2.171999931335449	-83.801277160644531
2.176000118255615	-83.685310363769531
2.180000066757202	-83.489997863769531
2.184000015258789	-83.776863098144531
2.187999963760376	-83.679206848144531
2.191999912261963	-83.074958801269531
2.196000099182129	-83.074958801269531
2.200000047683716	-83.435066223144531
2.203999996185303	-83.319099426269531
2.207999944686890	-82.940681457519531
2.211999893188477	-83.270271301269531
2.216000080108643	-84.002693176269531
2.220000028610230	-83.557136535644531
2.223999977111816	-83.496101379394531
2.227999925613403	-83.813484191894531
2.232000112533569	-83.831794738769531
2.236000061035156	-83.459480285644531
2.240000009536743	-82.958992004394531
2.243999958038330	-83.178718566894531
2.247999906539917	-83.477790832519531
2.252000093460083	-82.818611145019531
2.256000041961670	-82.489021301269531
2.259999990463257	-82.855232238769531
2.263999938964844	-83.312995910644531
2.267999887466431	-83.056648254394531
2.272000074386597	-82.952888488769531
2.276000022888184	-83.679206848144531
2.279999971389771	-83.581550598144531
2.283999919891357	-82.995613098144531
2.288000106811523	-83.032234191894531
2.292000055313110	-83.166511535644531
2.296000003814697	-83.068855285644531
2.299999952316284	-82.684333801269531
2.303999900817871	-83.044441223144531
2.308000087738037	-83.673103332519531
2.312000036239624	-83.605964660644531
2.315999984741211	-83.630378723144531
2.319999933242798	-83.935554504394531
2.323999881744385	-84.094245910644531
2.328000068664551	-83.844001770019531
2.332000017166138	-83.264167785644531
2.335999965667725	-83.270271301269531
2.339999914169312	-83.447273254394531
2.344000101089478	-83.056648254394531
2.348000049591065	-82.897956848144531
2.351999998092651	-83.215339660644531
2.355999946594238	-83.703620910644531
2.359999895095825	-83.563240051269531
2.364000082015991	-83.660896301269531
2.368000030517578	-84.118659973144531
2.371999979019165	-83.874519348144531
2.375999927520752	-83.343513488769531
2.380000114440918	-83.410652160644531
2.384000062942505	-83.483894348144531
2.388000011444092	-83.343513488769531
2.391999959945679	-83.013923645019531
2.395999908447266	-83.135993957519531
2.400000095367432	-83.612068176269531
2.404000043869019	-83.673103332519531
2.407999992370606	-83.428962707519531
2.411999940872192	-83.666999816894531
2.415999889373779	-84.136970520019531
2.420000076293945	-83.898933410644531
2.424000024795532	-83.483894348144531
2.427999973297119	-84.088142395019531
2.431999921798706	-84.655769348144531
2.436000108718872	-84.106452941894531
2.440000057220459	-83.660896301269531
2.444000005722046	-83.917243957519531
2.447999954223633	-83.917243957519531
2.451999902725220	-83.264167785644531
2.456000089645386	-83.087165832519531
2.460000038146973	-83.630378723144531
2.463999986648560	-83.728034973144531
2.467999935150147	-83.184822082519531
2.471999883651733	-83.209236145019531
2.476000070571899	-83.673103332519531
2.480000019073486	-83.612068176269531
2.483999967575073	-83.020027160644531
2.487999916076660	-83.074958801269531
2.492000102996826	-83.422859191894531
2.496000051498413	-83.319099426269531
2.500000000000000	-83.026130676269531
2.503999948501587	-83.251960754394531
2.507999897003174	-83.911140441894531
2.512000083923340	-84.033210754394531
2.516000032424927	-83.557136535644531
2.519999980926514	-83.776863098144531
2.523999929428101	-84.234626770019531
2.528000116348267	-83.587654113769531
2.532000064849854	-82.977302551269531
2.536000013351440	-83.258064270019531
2.539999961853027	-83.343513488769531
2.543999910354614	-82.934577941894531
2.548000097274780	-82.879646301269531
2.552000045776367	-83.374031066894531
2.555999994277954	-83.795173645019531
2.559999942779541	-83.782966613769531
2.563999891281128	-83.758552551269531
2.568000078201294	-83.959968566894531
2.572000026702881	-83.947761535644531
2.575999975204468	-83.398445129394531
2.579999923706055	-83.197029113769531
2.584000110626221	-83.605964660644531
2.588000059127808	-83.435066223144531
2.592000007629395	-83.050544738769531
2.595999956130981	-83.026130676269531
2.599999904632568	-83.258064270019531
2.604000091552734	-83.239753723144531
2.608000040054321	-83.135993957519531
2.611999988555908	-84.008796691894531
2.615999937057495	-93.872077941894531
2.619999885559082	-94.903572082519531
2.624000072479248	-93.438728332519531
2.628000020980835	-91.772468566894531
2.631999969482422	-89.941413879394531
2.635999917984009	-87.817390441894531
2.640000104904175	-85.607917785644531
2.644000053405762	-84.356697082519531
2.648000001907349	-83.477790832519531
2.651999950408936	-82.391365051269531
2.655999898910523	-81.713874816894531
2.660000085830689	-81.622322082519531
2.664000034332275	-81.463630676269531
2.667999982833862	-80.773933410644531
2.671999931335449	-80.578620910644531
2.676000118255615	-81.030281066894531
2.680000066757202	-81.036384582519531
2.684000015258789	-80.474861145019531
2.687999963760376	-80.767829895019531
2.691999912261963	-81.359870910644531
2.696000099182129	-81.469734191894531
2.700000047683716	-81.335456848144531
2.703999996185303	-81.866462707519531
2.707999944686890	-82.336433410644531
2.711999893188477	-82.342536926269531
2.716000080108643	-82.342536926269531
2.720000028610230	-82.556159973144531
2.723999977111816	-83.020027160644531
2.727999925613403	-82.733161926269531
2.732000112533569	-82.177742004394531
2.736000061035156	-82.513435363769531
2.740000009536743	-82.965095520019531
2.743999958038330	-82.556159973144531
2.747999906539917	-82.476814270019531
2.752000093460083	-82.879646301269531
2.756000041961670	-83.337409973144531
2.759999990463257	-83.166511535644531
2.763999938964844	-82.922370910644531
2.767999887466431	-82.952888488769531
2.772000074386597	-82.519538879394531
2.776000022888184	-81.945808410644531
2.779999971389771	-81.695564270019531
2.783999919891357	-81.829841613769531
2.788000106811523	-81.835945129394531
2.792000055313110	-81.445320129394531
2.796000003814697	-81.689460754394531
2.799999952316284	-82.244880676269531
2.803999900817871	-82.293708801269531
2.808000087738037	-82.348640441894531
2.812000036239624	-82.208259582519531
2.815999984741211	-82.214363098144531
2.819999933242798	-82.147224426269531
2.823999881744385	-81.433113098144531
2.828000068664551	-81.384284973144531
2.832000017166138	-81.665046691894531
2.835999965667725	-81.359870910644531
2.839999914169312	-81.152351379394531
2.844000101089478	-81.396492004394531
2.848000049591065	-81.744392395019531
2.851999998092651	-81.408699035644531
2.855999946594238	-81.317146301269531
2.859999895095825	-81.414802551269531
2.864000082015991	-81.060798645019531
2.868000030517578	-80.743415832519531
2.871999979019165	-80.444343566894531
2.875999927520752	-80.322273254394531
2.880000114440918	-80.493171691894531
2.884000062942505	-79.882820129394531
2.888000011444092	-79.687507629394531
2.891999959945679	-80.047615051269531
2.895999908447266	-79.974372863769531
2.900000095367432	-79.681404113769531
2.904000043869019	-79.595954895019531
2.907999992370606	-79.852302551269531
2.911999940872192	-79.608161926269531
2.915999889373779	-79.119880676269531
2.920000076293945	-79.370124816894531
2.924000024795532	-79.449470520019531
2.927999973297119	-79.071052551269531
2.931999921798706	-78.631599426269531
2.936000108718872	-78.649909973144531
2.940000057220459	-78.802497863769531
2.944000005722046	-78.118904113769531
2.947999954223633	-77.929695129394531
2.951999902725220	-78.472908020019531
2.956000089645386	-78.637702941894531
2.960000038146973	-78.375251770019531
2.963999986648560	-78.070075988769531
2.967999935150147	-78.399665832519531
2.971999883651733	-78.503425598144531
2.976000070571899	-77.697761535644531
2.980000019073486	-77.545173645019531
2.983999967575073	-77.819831848144531
2.987999916076660	-77.850349426269531
2.992000102996826	-77.288825988769531
2.996000051498413	-77.185066223144531
3.000000000000000	-77.886970520019531
3.003999948501587	-77.752693176269531
3.007999897003174	-77.166755676269531
3.012000083923340	-77.392585754394531
3.016000032424927	-77.239997863769531
3.019999980926514	-76.812751770019531
3.023999929428101	-76.232917785644531
3.028000116348267	-76.019294738769531
3.032000064849854	-76.245124816894531
3.036000013351440	-75.964363098144531
3.039999961853027	-75.701911926269531
3.043999910354614	-75.915534973144531
3.048000097274780	-76.202400207519531
3.052000045776367	-76.116950988769531
3.055999994277954	-75.787361145019531
3.059999942779541	-75.939949035644531
3.063999891281128	-75.836189270019531
3.068000078201294	-75.189216613769531
3.072000026702881	-75.085456848144531
3.075999975204468	-75.042732238769531
3.079999923706055	-75.067146301269531
3.084000110626221	-74.890144348144531
3.088000059127808	-74.768074035644531
3.092000007629395	-75.231941223144531
3.095999956130981	-75.384529113769531
3.099999904632568	-75.225837707519531
3.104000091552734	-75.280769348144531
3.108000040054321	-75.256355285644531
3.111999988555908	-75.134284973144531
3.115999937057495	-74.639900207519531
3.119999885559082	-74.359138488769531
3.124000072479248	-74.438484191894531
3.128000020980835	-74.194343566894531
3.131999969482422	-73.791511535644531
3.135999917984009	-73.736579895019531
3.140000104904175	-74.194343566894531
3.144000053405762	-74.176033020019531
3.148000001907349	-73.791511535644531
3.151999950408936	-74.176033020019531
3.155999898910523	-74.407966613769531
3.160000085830689	-73.944099426269531
3.164000034332275	-73.779304504394531
3.167999982833862	-73.858650207519531
3.171999931335449	-73.687751770019531
3.176000118255615	-73.254402160644531
3.180000066757202	-73.052986145019531
3.184000015258789	-73.303230285644531
3.187999963760376	-73.297126770019531
3.191999912261963	-73.059089660644531
3.196000099182129	-73.107917785644531
3.200000047683716	-73.480232238769531
3.203999996185303	-73.529060363769531
3.207999944686890	-72.930915832519531
3.211999893188477	-73.010261535644531
3.216000080108643	-73.211677551269531
3.220000028610230	-72.692878723144531
3.223999977111816	-72.161872863769531
3.227999925613403	-72.259529113769531
3.232000112533569	-72.393806457519531
3.236000061035156	-72.344978332519531
3.240000009536743	-72.052009582519531
3.243999958038330	-72.369392395019531
3.247999906539917	-72.723396301269531
3.252000093460083	-72.528083801269531
3.256000041961670	-72.338874816894531
3.259999990463257	-72.210700988769531
3.263999938964844	-72.082527160644531
3.267999887466431	-71.496589660644531
3.272000074386597	-71.105964660644531
3.276000022888184	-71.405036926269531
3.279999971389771	-71.173103332519531
3.283999919891357	-70.623786926269531
3.288000106811523	-70.727546691894531
3.292000055313110	-71.051033020019531
3.296000003814697	-71.197517395019531
3.299999952316284	-70.947273254394531
3.303999900817871	-70.800788879394531
3.308000087738037	-70.904548645019531
3.312000036239624	-70.623786926269531
3.315999984741211	-70.288093566894531
3.319999933242798	-70.428474426269531
3.323999881744385	-70.538337707519531
3.328000068664551	-70.355232238769531
3.332000017166138	-70.245368957519531
3.335999965667725	-70.532234191894531
3.339999914169312	-70.733650207519531
3.344000101089478	-70.684822082519531
3.348000049591065	-70.471199035644531
3.351999998092651	-70.300300598144531
3.355999946594238	-70.391853332519531
3.359999895095825	-70.013435363769531
3.364000082015991	-69.641120910644531
3.368000030517578	-69.763191223144531
3.371999979019165	-69.696052551269531
3.375999927520752	-69.335945129394531
3.380000114440918	-69.305427551269531
3.384000062942505	-69.537361145019531
3.388000011444092	-69.628913879394531
3.391999959945679	-69.329841613769531
3.395999908447266	-69.360359191894531
3.400000095367432	-69.555671691894531
3.404000043869019	-69.390876770019531
3.407999992370606	-69.000251770019531
3.411999940872192	-68.957527160644531
3.415999889373779	-69.110115051269531
3.420000076293945	-68.817146301269531
3.424000024795532	-68.365486145019531
3.427999973297119	-68.420417785644531
3.431999921798706	-68.811042785644531
3.436000108718872	-68.798835754394531
3.440000057220459	-68.536384582519531
3.444000005722046	-68.743904113769531
3.447999954223633	-69.372566223144531
3.451999902725220	-69.470222473144531
3.456000089645386	-69.110115051269531
3.460000038146973	-69.219978332519531
3.463999986648560	-69.287117004394531
3.467999935150147	-68.212898254394531
3.471999883651733	-67.706306457519531
3.476000070571899	-68.145759582519531
3.480000019073486	-68.267829895019531
3.483999967575073	-67.864997863769531
3.487999916076660	-67.858894348144531
3.492000102996826	-68.170173645019531
3.496000051498413	-68.316658020019531
3.500000000000000	-68.072517395019531
3.503999948501587	-67.785652160644531
3.507999897003174	-67.803962707519531
3.512000083923340	-67.657478332519531
3.516000032424927	-67.065437316894531
3.519999980926514	-66.918952941894531
3.523999929428101	-67.272956848144531
3.528000116348267	-67.236335754394531
3.532000064849854	-67.114265441894531
3.536000013351440	-67.309577941894531
3.539999961853027	-67.443855285644531
3.543999910354614	-67.492683410644531
3.548000097274780	-67.114265441894531
3.552000045776367	-66.986091613769531
3.555999994277954	-67.004402160644531
3.559999942779541	-66.772468566894531
3.563999891281128	-66.485603332519531
3.568000078201294	-66.320808410644531
3.572000026702881	-66.687019348144531
3.575999975204468	-66.613777160644531
3.579999923706055	-66.369636535644531
3.584000110626221	-66.723640441894531
3.588000059127808	-66.918952941894531
3.592000007629395	-66.668708801269531
3.595999956130981	-66.546638488769531
3.599999904632568	-66.381843566894531
3.604000091552734	-66.546638488769531
3.608000040054321	-66.052253723144531
3.611999988555908	-65.765388488769531
3.615999937057495	-66.137702941894531
3.619999885559082	-65.917976379394531
3.624000072479248	-65.295417785644531
3.628000020980835	-65.167243957519531
3.631999969482422	-65.551765441894531
3.635999917984009	-65.515144348144531
3.640000104904175	-65.075691223144531
3.644000053405762	-65.246589660644531
3.648000001907349	-65.435798645019531
3.651999950408936	-65.301521301269531
3.655999898910523	-65.106208801269531
3.660000085830689	-64.953620910644531
3.664000034332275	-65.246589660644531
3.667999982833862	-64.794929504394531
3.671999931335449	-64.392097473144531
3.676000118255615	-64.978034973144531
3.680000066757202	-65.197761535644531
3.684000015258789	-64.923103332519531
3.687999963760376	-64.862068176269531
3.691999912261963	-65.301521301269531
3.696000099182129	-65.496833801269531
3.700000047683716	-64.843757629394531
3.703999996185303	-64.642341613769531
3.707999944686890	-64.685066223144531
3.711999893188477	-64.410408020019531
3.716000080108643	-64.056404113769531
3.720000028610230	-63.824466705322266
3.723999977111816	-64.190681457519531
3.727999925613403	-64.324958801269531
3.732000112533569	-64.025886535644531
3.736000061035156	-64.349372863769531
3.740000009536743	-64.483650207519531
3.743999958038330	-64.398200988769531
3.747999906539917	-64.001472473144531
3.752000093460083	-63.793949127197266
3.756000041961670	-64.050300598144531
3.759999990463257	-63.696292877197266
3.763999938964844	-63.195804595947266
3.767999887466431	-63.311771392822266
3.772000074386597	-63.488773345947266
3.776000022888184	-63.494876861572266
3.779999971389771	-63.372806549072266
3.783999919891357	-63.647464752197266
3.788000106811523	-63.800052642822266
3.792000055313110	-63.287357330322266
3.796000003814697	-62.963871002197266
3.799999952316284	-62.707523345947266
3.803999900817871	-62.774662017822266
3.808000087738037	-62.658695220947266
3.812000036239624	-62.261966705322266
3.815999984741211	-62.591556549072266
3.819999933242798	-62.866214752197266
3.823999881744385	-62.524417877197266
3.828000068664551	-62.701419830322266
3.832000017166138	-63.067630767822266
3.835999965667725	-63.214115142822266
3.839999914169312	-62.927249908447266
3.844000101089478	-62.890628814697266
3.848000049591065	-63.104251861572266
3.851999998092651	-62.811283111572266
3.855999946594238	-62.432865142822266
3.859999895095825	-62.335208892822266
3.864000082015991	-62.384037017822266
3.868000030517578	-62.310794830322266
3.871999979019165	-61.975101470947266
3.875999927520752	-62.115482330322266
3.880000114440918	-62.438968658447266
3.884000062942505	-62.103275299072266
3.888000011444092	-62.030033111572266
3.891999959945679	-62.292484283447266
3.895999908447266	-62.261966705322266
3.900000095367432	-61.883548736572266
3.904000043869019	-61.535648345947266
3.907999992370606	-61.602787017822266
3.911999940872192	-61.480716705322266
3.915999889373779	-61.059574127197266
3.920000076293945	-61.035160064697266
3.924000024795532	-61.389163970947266
3.927999973297119	-61.572269439697266
3.931999921798706	-61.230472564697266
3.936000108718872	-61.383060455322266
3.940000057220459	-61.853031158447266
3.944000005722046	-61.450199127197266
3.947999954223633	-60.998538970947266
3.951999902725220	-61.077884674072266
3.956000089645386	-61.059574127197266
3.960000038146973	-60.711673736572266
3.963999986648560	-60.083011627197266
3.967999935150147	-59.960941314697266
3.971999883651733	-60.394290924072266
3.976000070571899	-60.260013580322266
3.980000019073486	-60.021976470947266
3.983999967575073	-60.260013580322266
3.987999916076660	-60.650638580322266
3.992000102996826	-60.229496002197266
3.996000051498413	-59.838871002197266
4.000000000000000	-60.101322174072266
4.004000186920166	-59.985355377197266
4.007999897003174	-59.667972564697266
4.012000083923340	-59.661869049072266
4.015999794006348	-59.729007720947266
4.019999980926514	-59.979251861572266
4.024000167846680	-59.893802642822266
4.027999877929688	-59.838871002197266
4.032000064849854	-60.198978424072266
4.035999774932861	-60.150150299072266
4.039999961853027	-59.875492095947266
4.044000148773193	-59.600833892822266
4.047999858856201	-59.655765533447266
4.052000045776367	-59.722904205322266
4.056000232696533	-59.179691314697266
4.059999942779541	-59.014896392822266
4.064000129699707	-59.295658111572266
4.067999839782715	-59.295658111572266
4.072000026702881	-59.106449127197266
4.076000213623047	-59.063724517822266
4.079999923706055	-59.307865142822266
4.084000110626221	-59.234622955322266
4.087999820709229	-58.941654205322266
4.092000007629395	-59.136966705322266
4.096000194549561	-59.155277252197266
4.099999904632568	-58.740238189697266
4.104000091552734	-58.386234283447266
4.107999801635742	-58.270267486572266
4.111999988555908	-58.398441314697266
4.116000175476074	-58.129886627197266
4.119999885559082	-57.897953033447266
4.124000072479248	-58.178714752197266
4.127999782562256	-58.575443267822266
4.131999969482422	-58.288578033447266
4.136000156402588	-57.800296783447266
4.139999866485596	-57.861331939697266
4.144000053405762	-57.885746002197266
4.147999763488770	-57.244876861572266
4.151999950408936	-57.116703033447266
4.156000137329102	-57.275394439697266
4.159999847412109	-56.939701080322266
4.164000034332275	-56.713871002197266
4.168000221252441	-56.982425689697266
4.171999931335449	-57.586673736572266
4.176000118255615	-57.672122955322266
4.179999828338623	-57.513431549072266
4.184000015258789	-57.794193267822266
4.188000202178955	-58.087162017822266
4.191999912261963	-57.489017486572266
4.196000099182129	-56.988529205322266
4.199999809265137	-57.086185455322266
4.203999996185303	-57.165531158447266
4.208000183105469	-56.750492095947266
4.211999893188477	-56.500247955322266
4.216000080108643	-56.860355377197266
4.219999790191650	-57.238773345947266
4.223999977111816	-56.988529205322266
4.228000164031982	-56.951908111572266
4.231999874114990	-57.373050689697266
4.236000061035156	-57.257083892822266
4.239999771118164	-56.542972564697266
4.243999958038330	-56.402591705322266
4.248000144958496	-56.762699127197266
4.251999855041504	-56.524662017822266
4.256000041961670	-55.975345611572266
4.260000228881836	-56.066898345947266
4.263999938964844	-56.304935455322266
4.268000125885010	-56.341556549072266
4.271999835968018	-56.140140533447266
4.276000022888184	-56.188968658447266
4.280000209808350	-56.433109283447266
4.283999919891357	-56.298831939697266
4.288000106811523	-55.993656158447266
4.291999816894531	-55.932621002197266
4.296000003814697	-56.024173736572266
4.300000190734863	-55.541996002197266
4.303999900817871	-55.108646392822266
4.308000087738037	-55.224613189697266
4.311999797821045	-55.096439361572266
4.315999984741211	-54.821781158447266
4.320000171661377	-54.949954986572266
4.323999881744385	-55.041507720947266
4.328000068664551	-55.352787017822266
4.331999778747559	-55.084232330322266
4.335999965667725	-55.072025299072266
4.340000152587891	-55.395511627197266
4.343999862670898	-55.255130767822266
4.348000049591065	-54.821781158447266
4.352000236511231	-54.656986236572266
4.355999946594238	-54.840091705322266
4.360000133514404	-54.742435455322266
4.363999843597412	-54.309085845947266
4.368000030517578	-54.693607330322266
4.372000217437744	-55.029300689697266
4.375999927520752	-54.846195220947266
4.380000114440918	-54.742435455322266
4.383999824523926	-54.803470611572266
4.388000011444092	-54.943851470947266
4.392000198364258	-54.473880767822266
4.395999908447266	-53.948978424072266
4.400000095367432	-54.205326080322266
4.403999805450440	-54.077152252197266
4.407999992370606	-53.692630767822266
4.412000179290772	-53.686527252197266
4.415999889373779	-53.973392486572266
4.420000076293945	-54.364017486572266
4.423999786376953	-54.132083892822266
4.427999973297119	-54.119876861572266
4.432000160217285	-54.333499908447266
4.435999870300293	-54.156497955322266
4.440000057220459	-53.497318267822266
4.443999767303467	-53.155521392822266
4.447999954223633	-53.509525299072266
4.452000141143799	-53.424076080322266
4.455999851226807	-52.661136627197266
4.460000038146973	-53.070072174072266
4.464000225067139	-53.472904205322266
4.467999935150147	-53.271488189697266
4.472000122070313	-53.045658111572266
4.475999832153320	-53.009037017822266
4.480000019073486	-53.228763580322266
4.484000205993652	-52.929691314697266
4.487999916076660	-52.758792877197266
4.492000102996826	-53.057865142822266
4.495999813079834	-53.118900299072266
4.500000000000000	-52.508548736572266
4.504000186920166	-51.959232330322266
4.507999897003174	-52.246097564697266
4.512000083923340	-52.612308502197266
4.515999794006348	-52.111820220947266
4.519999980926514	-51.782230377197266
4.524000167846680	-51.794437408447266
4.527999877929688	-51.989749908447266
4.532000064849854	-51.867679595947266
4.535999774932861	-51.446537017822266
4.539999961853027	-51.660160064697266
4.544000148773193	-51.684574127197266
4.547999858856201	-51.110843658447266
4.552000045776367	-51.068119049072266
4.556000232696533	-51.239017486572266
4.559999942779541	-51.214603424072266
4.564000129699707	-51.013187408447266
4.567999839782715	-50.988773345947266
4.572000026702881	-51.385501861572266
4.576000213623047	-51.336673736572266
4.579999923706055	-51.086429595947266
4.584000110626221	-51.055912017822266
4.587999820709229	-51.153568267822266
4.592000007629395	-51.104740142822266
4.596000194549561	-50.488285064697266
4.599999904632568	-50.378421783447266
4.604000091552734	-50.769046783447266
4.607999801635742	-50.366214752197266
4.611999988555908	-50.122074127197266
4.616000175476074	-50.701908111572266
4.619999885559082	-51.049808502197266
4.624000072479248	-50.842288970947266
4.627999782562256	-50.592044830322266
4.631999969482422	-50.738529205322266
4.636000156402588	-50.457767486572266
4.639999866485596	-49.829105377197266
4.644000053405762	-49.554447174072266
4.647999763488770	-49.371341705322266
4.651999950408936	-49.255374908447266
4.656000137329102	-48.852542877197266
4.659999847412109	-48.797611236572266
4.664000034332275	-49.444583892822266
4.668000221252441	-49.456790924072266
4.671999931335449	-49.060062408447266
4.676000118255615	-49.139408111572266
4.679999828338623	-49.261478424072266
4.684000015258789	-49.151615142822266
4.688000202178955	-48.529056549072266
4.691999912261963	-48.486331939697266
4.696000099182129	-48.876956939697266
4.699999809265137	-48.388675689697266
4.703999996185303	-48.291019439697266
4.708000183105469	-48.565677642822266
4.711999893188477	-48.828128814697266
4.716000080108643	-48.608402252197266
4.719999790191650	-48.284915924072266
4.723999977111816	-48.461917877197266
4.728000164031982	-48.632816314697266
4.731999874114990	-48.065189361572266
4.736000061035156	-47.686771392822266
4.739999771118164	-47.741703033447266
4.743999958038330	-47.900394439697266
4.748000144958496	-47.320560455322266
4.751999855041504	-47.003177642822266
4.756000041961670	-47.552494049072266
4.760000228881836	-47.546390533447266
4.763999938964844	-47.113040924072266
4.768000125885010	-47.021488189697266
4.771999835968018	-47.174076080322266
4.776000022888184	-47.033695220947266
4.780000209808350	-46.606449127197266
4.783999919891357	-46.643070220947266
4.788000106811523	-46.661380767822266
4.791999816894531	-46.209720611572266
4.796000003814697	-45.892337799072266
4.800000190734863	-45.672611236572266
4.803999900817871	-45.922855377197266
4.808000087738037	-45.819095611572266
4.811999797821045	-45.385746002197266
4.815999984741211	-45.562747955322266
4.820000171661377	-45.520023345947266
4.823999881744385	-45.025638580322266
4.828000068664551	-44.921878814697266
4.831999778747559	-44.824222564697266
4.835999965667725	-44.610599517822266
4.840000152587891	-43.927005767822266
4.843999862670898	-43.780521392822266
4.848000049591065	-43.835453033447266
4.852000236511231	-43.627933502197266
4.855999946594238	-43.243412017822266
4.860000133514404	-43.121341705322266
4.863999843597412	-43.353275299072266
4.868000030517578	-43.090824127197266
4.872000217437744	-42.297367095947266
4.875999927520752	-41.870121002197266
4.880000114440918	-41.339115142822266
4.883999824523926	-40.301517486572266
4.888000011444092	-39.233402252197266
4.892000198364258	-38.305667877197266
4.895999908447266	-37.695316314697266
4.900000095367432	-36.676029205322266
4.903999805450440	-35.375980377197266
4.907999992370606	-34.478763580322266
4.912000179290772	-33.715824127197266
4.915999889373779	-32.202152252197266
4.920000076293945	-30.535890579223633
4.923999786376953	-29.400636672973633
4.927999973297119	-28.063966751098633
4.932000160217285	-25.939943313598633
4.935999870300293	-24.127199172973633
4.940000057220459	-22.827150344848633
4.943999767303467	-21.331789016723633
4.947999954223633	-19.421388626098633
4.952000141143799	-17.883302688598633
4.955999851226807	-16.729738235473633
4.960000038146973	-15.490723609924316
4.964000225067139	-14.849854469299316
4.967999935150147	-12.463379859924316
4.972000122070313	-11.254883766174316
4.975999832153320	-9.912110328674316
4.980000019073486	-8.172608375549316
4.984000205993652	-7.043457508087158
4.987999916076660	-6.072998523712158
4.992000102996826	-4.522705554962158
4.995999813079834	-2.856445550918579
5.000000000000000	-2.172851800918579
5.004000186920166	-1.757812619209290
5.007999897003174	-0.708007872104645
5.012000083923340	0.158691421151161
5.015999794006348	0.592041075229645
5.019999980926514	0.866699278354645
5.024000167846680	1.556396603584290
5.027999877929688	2.386474847793579
5.032000064849854	2.801513910293579
5.035999774932861	3.308105707168579
5.039999961853027	4.272461414337158
5.044000148773193	4.949951648712158
5.047999858856201	5.273437976837158
5.052000045776367	5.328369617462158
5.056000232696533	5.926514148712158
5.059999942779541	6.225586414337158
5.064000129699707	5.895996570587158
5.067999839782715	6.109619617462158
5.072000026702881	6.683350086212158
5.076000213623047	7.025146961212158
5.079999923706055	7.244873523712158
5.084000110626221	7.543945789337158
5.087999820709229	8.081055641174316
5.092000007629395	8.148194313049316
5.096000194549561	7.965088367462158
5.099999904632568	8.038331031799316
5.104000091552734	8.190918922424316
5.107999801635742	8.062745094299316
5.111999988555908	7.531738758087158
5.116000175476074	7.550049304962158
5.119999885559082	7.983398914337158
5.124000072479248	7.495117664337158
5.127999782562256	7.482910633087158
5.131999969482422	7.965088367462158
5.136000156402588	8.044434547424316
5.139999866485596	7.678223133087158
5.144000053405762	7.415771961212158
5.147999763488770	7.629395008087158
5.151999950408936	7.501221179962158
5.156000137329102	7.183838367462158
5.159999847412109	7.305908679962158
5.164000034332275	7.427978992462158
5.168000221252441	7.415771961212158
5.171999931335449	6.927490711212158
5.176000118255615	6.665039539337158
5.179999828338623	7.250977039337158
5.184000015258789	6.933594226837158
5.188000202178955	6.298828601837158
5.191999912261963	6.127930164337158
5.196000099182129	6.103516101837158
5.199999809265137	5.657959461212158
5.203999996185303	4.913330554962158
5.208000183105469	4.852295398712158
5.211999893188477	4.937744617462158
5.216000080108643	4.315186023712158
5.219999790191650	3.790283441543579
5.223999977111816	3.790283441543579
5.228000164031982	3.881836175918579
5.231999874114990	3.570556879043579
5.236000061035156	3.088379144668579
5.239999771118164	3.295898675918579
5.243999958038330	3.234863519668579
5.248000144958496	2.642822504043579
5.251999855041504	2.124023675918579
5.256000041961670	1.867675900459290
5.260000228881836	1.739502072334290
5.263999938964844	1.025390744209290
5.268000125885010	0.366210967302322
5.271999835968018	0.726318418979645
5.276000022888184	0.585937559604645
5.280000209808350	-0.079345710575581
5.283999919891357	-0.286865264177322
5.288000106811523	-0.177001968026161
5.291999816894531	-0.372314482927322
5.296000003814697	-1.184082150459290
5.300000190734863	-1.635742306709290
5.303999900817871	-1.824951291084290
5.308000087738037	-2.410888910293579
5.311999797821045	-3.118896722793579
5.315999984741211	-3.479004144668579
5.320000171661377	-3.411865472793579
5.323999881744385	-3.668213129043579
5.328000068664551	-3.985595941543579
5.331999778747559	-3.546142816543579
5.335999965667725	-3.985595941543579
5.340000152587891	-4.821777820587158
5.343999862670898	-5.261230945587158
5.348000049591065	-5.609131336212158
5.352000236511231	-6.048584461212158
5.355999946594238	-6.872559070587158
5.360000133514404	-7.525635242462158
5.363999843597412	-7.489014148712158
5.368000030517578	-7.952881336212158
5.372000217437744	-8.624268531799316
5.375999927520752	-8.789063453674316
5.380000114440918	-8.648682594299316
5.383999824523926	-9.112549781799316
5.388000011444092	-10.107422828674316
5.392000198364258	-10.388184547424316
5.395999908447266	-10.491944313049316
5.400000095367432	-11.169434547424316
5.403999805450440	-11.785889625549316
5.407999992370606	-11.981202125549316
5.412000179290772	-11.871338844299316
5.415999889373779	-12.329102516174316
5.420000076293945	-13.110352516174316
5.423999786376953	-12.994385719299316
5.427999973297119	-13.079834938049316
5.432000160217285	-13.763428688049316
5.435999870300293	-14.312745094299316
5.440000057220459	-14.276124000549316
5.443999767303467	-14.398194313049316
5.447999954223633	-13.958741188049316
5.452000141143799	-15.368653297424316
5.455999851226807	-15.692139625549316
5.460000038146973	-16.131593704223633
5.464000225067139	-16.552736282348633
5.467999935150147	-17.102052688598633
5.472000122070313	-17.047121047973633
5.475999832153320	-17.028810501098633
5.480000019073486	-17.987062454223633
5.484000205993652	-18.353273391723633
5.487999916076660	-18.218996047973633
5.492000102996826	-18.841554641723633
5.495999813079834	-19.940187454223633
5.500000000000000	-20.642091751098633
5.504000186920166	-20.538331985473633
5.507999897003174	-21.032716751098633
5.512000083923340	-21.392824172973633
5.515999794006348	-21.209718704223633
5.519999980926514	-21.173097610473633
5.524000167846680	-21.270753860473633
5.527999877929688	-21.691896438598633
5.532000064849854	-21.734621047973633
5.535999774932861	-21.679689407348633
5.539999961853027	-22.619630813598633
5.544000148773193	-23.205568313598633
5.547999858856201	-23.272706985473633
5.552000045776367	-23.785402297973633
5.556000232696533	-24.255373001098633
5.559999942779541	-24.774171829223633
5.564000129699707	-24.633790969848633
5.567999839782715	-24.652101516723633
5.572000026702881	-25.134279251098633
5.576000213623047	-25.396730422973633
5.579999923706055	-25.341798782348633
5.584000110626221	-25.756837844848633
5.587999820709229	-26.605226516723633
5.592000007629395	-27.069093704223633
5.596000194549561	-27.032472610473633
5.599999904632568	-27.539064407348633
5.604000091552734	-28.015138626098633
5.607999801635742	-27.990724563598633
5.611999988555908	-27.386476516723633
5.616000175476074	-18.084718704223633
5.619999885559082	-17.468263626098633
5.624000072479248	-18.634035110473633
5.627999782562256	-20.196535110473633
5.631999969482422	-22.930910110473633
5.636000156402588	-25.616456985473633
5.639999866485596	-27.593996047973633
5.644000053405762	-29.382326126098633
5.647999763488770	-31.127931594848633
5.651999950408936	-32.354740142822266
5.656000137329102	-32.867435455322266
5.659999847412109	-33.502201080322266
5.664000034332275	-34.271244049072266
5.668000221252441	-34.448246002197266
5.671999931335449	-34.100345611572266
5.676000118255615	-34.136966705322266
5.679999828338623	-34.820560455322266
5.684000015258789	-34.985355377197266
5.688000202178955	-34.527591705322266
5.691999912261963	-34.747318267822266
5.696000099182129	-35.260013580322266
5.699999809265137	-35.296634674072266
5.703999996185303	-35.107425689697266
5.708000183105469	-35.339359283447266
5.711999893188477	-35.736087799072266
5.716000080108643	-35.626224517822266
5.719999790191650	-35.229496002197266
5.723999977111816	-35.321048736572266
5.728000164031982	-35.699466705322266
5.731999874114990	-35.607913970947266
5.736000061035156	-35.473636627197266
5.739999771118164	-35.943607330322266
5.743999958038330	-36.456302642822266
5.748000144958496	-36.444095611572266
5.751999855041504	-36.566165924072266
5.756000041961670	-37.115482330322266
5.760000228881836	-37.481693267822266
5.763999938964844	-37.274173736572266
5.768000125885010	-37.115482330322266
5.771999835968018	-37.414554595947266
5.776000022888184	-37.866214752197266
5.780000209808350	-37.744144439697266
5.783999919891357	-37.872318267822266
5.788000106811523	-38.739017486572266
5.791999816894531	-39.129642486572266
5.796000003814697	-39.050296783447266
5.800000190734863	-39.404300689697266
5.803999900817871	-39.935306549072266
5.808000087738037	-40.057376861572266
5.811999797821045	-39.788822174072266
5.815999984741211	-40.008548736572266
5.820000171661377	-40.460208892822266
5.823999881744385	-40.472415924072266
5.828000068664551	-40.429691314697266
5.831999778747559	-40.905765533447266
5.835999965667725	-41.632083892822266
5.840000152587891	-41.528324127197266
5.843999862670898	-41.156009674072266
5.848000049591065	-41.735843658447266
5.852000236511231	-42.028812408447266
5.855999946594238	-41.754154205322266
5.860000133514404	-41.839603424072266
5.863999843597412	-42.279056549072266
5.868000030517578	-42.596439361572266
5.872000217437744	-42.456058502197266
5.875999927520752	-42.761234283447266
5.880000114440918	-43.560794830322266
5.883999824523926	-43.792728424072266
5.888000011444092	-43.688968658447266
5.892000198364258	-44.000247955322266
5.895999908447266	-44.659427642822266
5.900000095367432	-44.866947174072266
5.903999805450440	-44.470218658447266
5.907999992370606	-44.769290924072266
5.912000179290772	-45.281986236572266
5.915999889373779	-45.129398345947266
5.920000076293945	-45.007328033447266
5.923999786376953	-45.214847564697266
5.927999973297119	-45.690921783447266
5.932000160217285	-45.629886627197266
5.935999870300293	-45.385746002197266
5.940000057220459	-45.880130767822266
5.943999767303467	-46.490482330322266
5.947999954223633	-46.325687408447266
5.952000141143799	-46.282962799072266
5.955999851226807	-46.740726470947266
5.960000038146973	-47.204593658447266
5.964000225067139	-46.746829986572266
5.967999935150147	-46.520999908447266
5.972000122070313	-46.948246002197266
5.975999832153320	-47.290042877197266
5.980000019073486	-47.143558502197266
5.984000205993652	-47.058109283447266
5.987999916076660	-47.766117095947266
5.992000102996826	-48.175052642822266
5.995999813079834	-47.851566314697266
6.000000000000000	-48.095706939697266
6.004000186920166	-48.522953033447266
6.007999897003174	-48.291019439697266
6.012000083923340	-47.747806549072266
6.015999794006348	-47.668460845947266
6.019999980926514	-48.156742095947266
6.024000167846680	-48.132328033447266
6.027999877929688	-47.875980377197266
6.032000064849854	-48.541263580322266
6.035999774932861	-49.188236236572266
6.039999961853027	-49.304203033447266
6.044000148773193	-49.340824127197266
6.047999858856201	-49.725345611572266
6.052000045776367	-50.073246002197266
6.056000232696533	-49.725345611572266
6.059999942779541	-49.719242095947266
6.064000129699707	-50.061038970947266
6.067999839782715	-50.152591705322266
6.072000026702881	-50.195316314697266
6.076000213623047	-50.286869049072266
6.079999923706055	-50.714115142822266
6.084000110626221	-51.196292877197266
6.087999820709229	-50.787357330322266
6.092000007629395	-51.031497955322266
6.096000194549561	-51.458744049072266
6.099999904632568	-51.348880767822266
6.104000091552734	-51.098636627197266
6.107999801635742	-51.202396392822266
6.111999988555908	-51.629642486572266
6.116000175476074	-51.544193267822266
6.119999885559082	-51.434329986572266
6.124000072479248	-51.989749908447266
6.127999782562256	-52.227787017822266
6.131999969482422	-52.233890533447266
6.136000156402588	-52.111820220947266
6.139999866485596	-52.264408111572266
6.144000053405762	-52.783206939697266
6.147999763488770	-52.465824127197266
6.151999950408936	-52.398685455322266
6.156000137329102	-52.813724517822266
6.159999847412109	-52.935794830322266
6.164000034332275	-52.703861236572266
6.168000221252441	-52.563480377197266
6.171999931335449	-52.966312408447266
6.176000118255615	-53.289798736572266
6.179999828338623	-52.856449127197266
6.184000015258789	-52.606204986572266
6.188000202178955	-52.813724517822266
6.191999912261963	-53.271488189697266
6.196000099182129	-53.039554595947266
6.199999809265137	-52.899173736572266
6.203999996185303	-53.564456939697266
6.208000183105469	-53.515628814697266
6.211999893188477	-53.192142486572266
6.216000080108643	-53.472904205322266
6.219999790191650	-53.778079986572266
6.223999977111816	-54.040531158447266
6.228000164031982	-53.881839752197266
6.231999874114990	-54.095462799072266
6.236000061035156	-54.681400299072266
6.239999771118164	-54.577640533447266
6.243999958038330	-54.449466705322266
6.248000144958496	-54.663089752197266
6.251999855041504	-54.925540924072266
6.256000041961670	-54.730228424072266
6.260000228881836	-54.394535064697266
6.263999938964844	-54.705814361572266
6.268000125885010	-55.029300689697266
6.271999835968018	-54.949954986572266
6.276000022888184	-55.078128814697266
6.280000209808350	-55.383304595947266
6.283999919891357	-55.828861236572266
6.288000106811523	-55.603031158447266
6.291999816894531	-55.474857330322266
6.296000003814697	-55.755619049072266
6.300000190734863	-55.609134674072266
6.303999900817871	-55.310062408447266
6.308000087738037	-55.389408111572266
6.311999797821045	-55.664066314697266
6.315999984741211	-55.865482330322266
6.320000171661377	-55.694583892822266
6.323999881744385	-55.932621002197266
6.328000068664551	-56.243900299072266
6.331999778747559	-56.073001861572266
6.335999965667725	-55.993656158447266
6.340000152587891	-56.085208892822266
6.343999862670898	-56.414798736572266
6.348000049591065	-56.274417877197266
6.352000236511231	-56.011966705322266
6.355999946594238	-56.488040924072266
6.360000133514404	-56.585697174072266
6.363999843597412	-56.286624908447266
6.368000030517578	-56.188968658447266
6.372000217437744	-56.359867095947266
6.375999927520752	-56.610111236572266
6.380000114440918	-56.365970611572266
6.383999824523926	-56.213382720947266
6.388000011444092	-56.707767486572266
6.392000198364258	-56.958011627197266
6.395999908447266	-56.713871002197266
6.400000095367432	-56.719974517822266
6.403999805450440	-57.165531158447266
6.407999992370606	-57.318119049072266
6.412000179290772	-56.872562408447266
6.415999889373779	-57.110599517822266
6.420000076293945	-57.482913970947266
6.423999786376953	-57.385257720947266
6.427999973297119	-57.257083892822266
6.432000160217285	-57.379154205322266
6.435999870300293	-57.720951080322266
6.440000057220459	-57.800296783447266
6.443999767303467	-57.501224517822266
6.447999954223633	-57.586673736572266
6.452000141143799	-57.958988189697266
6.455999851226807	-57.659915924072266
6.460000038146973	-57.269290924072266
6.464000225067139	-57.501224517822266
6.467999935150147	-57.843021392822266
6.472000122070313	-57.806400299072266
6.475999832153320	-57.830814361572266
6.480000019073486	-58.148197174072266
6.484000205993652	-58.526615142822266
6.487999916076660	-58.386234283447266
6.492000102996826	-58.142093658447266
6.495999813079834	-58.288578033447266
6.500000000000000	-58.410648345947266
6.504000186920166	-57.965091705322266
6.507999897003174	-57.928470611572266
6.512000083923340	-58.398441314697266
6.515999794006348	-58.435062408447266
6.519999980926514	-58.282474517822266
6.524000167846680	-58.563236236572266
6.527999877929688	-59.368900299072266
6.532000064849854	-59.515384674072266
6.535999774932861	-58.770755767822266
6.539999961853027	-58.599857330322266
6.544000148773193	-58.843997955322266
6.547999858856201	-58.569339752197266
6.552000045776367	-58.374027252197266
6.556000232696533	-58.538822174072266
6.559999942779541	-58.728031158447266
6.564000129699707	-58.599857330322266
6.567999839782715	-58.563236236572266
6.572000026702881	-58.972171783447266
6.576000213623047	-59.143070220947266
6.579999923706055	-59.027103424072266
6.584000110626221	-58.966068267822266
6.587999820709229	-59.234622955322266
6.592000007629395	-59.490970611572266
6.596000194549561	-59.069828033447266
6.599999904632568	-59.008792877197266
6.604000091552734	-59.490970611572266
6.607999801635742	-59.454349517822266
6.611999988555908	-59.143070220947266
6.616000175476074	-59.295658111572266
6.619999885559082	-59.661869049072266
6.624000072479248	-59.570316314697266
6.627999782562256	-59.277347564697266
6.631999969482422	-59.600833892822266
6.636000156402588	-59.899906158447266
6.639999866485596	-59.857181549072266
6.644000053405762	-59.698490142822266
6.647999763488770	-59.765628814697266
6.651999950408936	-60.058597564697266
6.656000137329102	-59.704593658447266
6.659999847412109	-59.326175689697266
6.664000034332275	-59.741214752197266
6.668000221252441	-59.881595611572266
6.671999931335449	-59.637454986572266
6.676000118255615	-59.765628814697266
6.679999828338623	-60.021976470947266
6.684000015258789	-60.406497955322266
6.688000202178955	-60.266117095947266
6.691999912261963	-59.979251861572266
6.696000099182129	-59.881595611572266
6.699999809265137	-59.722904205322266
6.703999996185303	-59.313968658447266
6.708000183105469	-59.143070220947266
6.711999893188477	-59.594730377197266
6.716000080108643	-59.826663970947266
6.719999790191650	-59.552005767822266
6.723999977111816	-59.899906158447266
6.728000164031982	-60.418704986572266
6.731999874114990	-60.455326080322266
6.736000061035156	-60.375980377197266
6.739999771118164	-60.235599517822266
6.743999958038330	-60.369876861572266
6.748000144958496	-60.345462799072266
6.751999855041504	-60.009769439697266
6.756000041961670	-60.241703033447266
6.760000228881836	-60.699466705322266
6.763999938964844	-60.607913970947266
6.768000125885010	-60.552982330322266
6.771999835968018	-60.742191314697266
6.776000022888184	-61.041263580322266
6.780000209808350	-60.815433502197266
6.783999919891357	-60.638431549072266
6.788000106811523	-60.699466705322266
6.791999816894531	-60.736087799072266
6.796000003814697	-60.559085845947266
6.800000190734863	-60.412601470947266
6.803999900817871	-60.607913970947266
6.808000087738037	-60.986331939697266
6.811999797821045	-60.668949127197266
6.815999984741211	-60.711673736572266
6.820000171661377	-61.083988189697266
6.823999881744385	-61.053470611572266
6.828000068664551	-60.845951080322266
6.831999778747559	-60.821537017822266
6.835999965667725	-61.138919830322266
6.840000152587891	-61.029056549072266
6.843999862670898	-60.607913970947266
6.848000049591065	-60.821537017822266
6.852000236511231	-61.022953033447266
6.855999946594238	-60.754398345947266
6.860000133514404	-60.565189361572266
6.863999843597412	-60.626224517822266
6.868000030517578	-60.681156158447266
6.872000217437744	-60.205081939697266
6.875999927520752	-60.296634674072266
6.880000114440918	-60.662845611572266
6.883999824523926	-60.827640533447266
6.888000011444092	-60.858158111572266
6.892000198364258	-60.607913970947266
6.895999908447266	-60.729984283447266
6.900000095367432	-61.016849517822266
6.903999805450440	-60.589603424072266
6.907999992370606	-60.552982330322266
6.912000179290772	-60.998538970947266
6.915999889373779	-61.291507720947266
6.920000076293945	-61.083988189697266
6.923999786376953	-60.980228424072266
6.927999973297119	-61.590579986572266
6.932000160217285	-61.706546783447266
6.935999870300293	-61.126712799072266
6.940000057220459	-60.968021392822266
6.943999767303467	-61.071781158447266
6.947999954223633	-61.273197174072266
6.952000141143799	-60.754398345947266
6.955999851226807	-60.815433502197266
6.960000038146973	-61.547855377197266
6.964000225067139	-61.431888580322266
6.967999935150147	-61.248783111572266
6.972000122070313	-61.462406158447266
6.975999832153320	-61.602787017822266
6.980000019073486	-61.395267486572266
6.984000205993652	-60.876468658447266
6.987999916076660	-60.937503814697266
6.992000102996826	-61.181644439697266
6.995999813079834	-60.845951080322266
7.000000000000000	-60.723880767822266
7.004000186920166	-60.931400299072266
7.007999897003174	-61.553958892822266
7.012000083923340	-61.407474517822266
7.015999794006348	-61.169437408447266
7.019999980926514	-61.743167877197266
7.024000167846680	-61.785892486572266
7.027999877929688	-61.401371002197266
7.032000064849854	-61.364749908447266
7.035999774932861	-61.260990142822266
7.039999961853027	-61.077884674072266
7.044000148773193	-60.699466705322266
7.047999858856201	-60.864261627197266
7.052000045776367	-61.297611236572266
7.056000232696533	-61.175540924072266
7.059999942779541	-61.059574127197266
7.064000129699707	-61.322025299072266
7.067999839782715	-61.785892486572266
7.072000026702881	-61.700443267822266
7.076000213623047	-61.383060455322266
7.079999923706055	-61.810306549072266
7.084000110626221	-62.103275299072266
7.087999820709229	-61.798099517822266
7.092000007629395	-61.676029205322266
7.096000194549561	-61.737064361572266
7.099999904632568	-61.840824127197266
7.104000091552734	-61.535648345947266
7.107999801635742	-61.376956939697266
7.111999988555908	-62.005619049072266
7.116000175476074	-62.231449127197266
7.119999885559082	-61.840824127197266
7.124000072479248	-61.828617095947266
7.127999782562256	-62.292484283447266
7.131999969482422	-62.316898345947266
7.136000156402588	-61.730960845947266
7.139999866485596	-61.669925689697266
7.144000053405762	-61.920169830322266
7.147999763488770	-61.743167877197266
7.151999950408936	-61.389163970947266
7.156000137329102	-61.541751861572266
7.159999847412109	-62.200931549072266
7.164000034332275	-62.207035064697266
7.168000221252441	-61.871341705322266
7.171999931335449	-62.231449127197266
7.176000118255615	-62.487796783447266
7.179999828338623	-62.133792877197266
7.184000015258789	-61.798099517822266
7.188000202178955	-61.743167877197266
7.191999912261963	-61.956790924072266
7.196000099182129	-61.676029205322266
7.199999809265137	-61.358646392822266
7.203999996185303	-61.871341705322266
7.208000183105469	-62.219242095947266
7.211999893188477	-61.700443267822266
7.216000080108643	-61.486820220947266
7.219999790191650	-61.987308502197266
7.223999977111816	-62.072757720947266
7.228000164031982	-61.608890533447266
7.231999874114990	-61.419681549072266
7.236000061035156	-61.712650299072266
7.239999771118164	-61.730960845947266
7.243999958038330	-61.651615142822266
7.248000144958496	-61.743167877197266
7.251999855041504	-62.207035064697266
7.256000041961670	-62.481693267822266
7.260000228881836	-62.139896392822266
7.263999938964844	-62.145999908447266
7.268000125885010	-62.438968658447266
7.271999835968018	-62.170413970947266
7.276000022888184	-61.834720611572266
7.280000209808350	-61.944583892822266
7.283999919891357	-62.200931549072266
7.288000106811523	-62.121585845947266
7.291999816894531	-61.901859283447266
7.296000003814697	-62.023929595947266
7.300000190734863	-62.292484283447266
7.303999900817871	-62.188724517822266
7.308000087738037	-61.993412017822266
7.311999797821045	-62.115482330322266
7.315999984741211	-62.536624908447266
7.320000171661377	-62.188724517822266
7.323999881744385	-62.066654205322266
7.328000068664551	-62.481693267822266
7.331999778747559	-62.426761627197266
7.335999965667725	-62.011722564697266
7.340000152587891	-62.048343658447266
7.343999862670898	-62.207035064697266
7.348000049591065	-62.091068267822266
7.352000236511231	-61.828617095947266
7.355999946594238	-61.975101470947266
7.360000133514404	-62.445072174072266
7.363999843597412	-62.469486236572266
7.368000030517578	-62.249759674072266
7.372000217437744	-62.384037017822266
7.375999927520752	-62.701419830322266
7.380000114440918	-62.042240142822266
7.383999824523926	-61.468509674072266
7.388000011444092	-61.657718658447266
7.392000198364258	-61.822513580322266
7.395999908447266	-61.492923736572266
7.400000095367432	-61.401371002197266
7.403999805450440	-61.859134674072266
7.407999992370606	-62.573246002197266
7.412000179290772	-62.414554595947266
7.415999889373779	-62.194828033447266
7.420000076293945	-62.658695220947266
7.423999786376953	-62.860111236572266
7.427999973297119	-62.316898345947266
7.432000160217285	-61.846927642822266
7.435999870300293	-62.091068267822266
7.440000057220459	-62.298587799072266
7.443999767303467	-62.005619049072266
7.447999954223633	-61.962894439697266
7.452000141143799	-62.524417877197266
7.455999851226807	-62.689212799072266
7.460000038146973	-62.359622955322266
7.464000225067139	-62.213138580322266
7.467999935150147	-62.561038970947266
7.472000122070313	-62.457279205322266
7.475999832153320	-61.834720611572266
7.480000019073486	-61.993412017822266
7.484000205993652	-62.384037017822266
7.487999916076660	-62.249759674072266
7.492000102996826	-61.999515533447266
7.495999813079834	-62.188724517822266
7.500000000000000	-62.646488189697266
7.504000186920166	-62.414554595947266
7.507999897003174	-62.078861236572266
7.512000083923340	-62.420658111572266
7.515999794006348	-62.725833892822266
7.519999980926514	-62.371829986572266
7.524000167846680	-62.200931549072266
7.527999877929688	-62.542728424072266
7.532000064849854	-62.670902252197266
7.535999774932861	-62.060550689697266
7.539999961853027	-62.152103424072266
7.544000148773193	-62.579349517822266
7.547999858856201	-62.799076080322266
7.552000045776367	-62.860111236572266
7.556000232696533	-62.774662017822266
7.559999942779541	-63.092044830322266
7.564000129699707	-63.024906158447266
7.567999839782715	-62.261966705322266
7.572000026702881	-62.567142486572266
7.576000213623047	-62.811283111572266
7.579999923706055	-62.182621002197266
7.584000110626221	-61.779788970947266
7.587999820709229	-61.810306549072266
7.592000007629395	-61.987308502197266
7.596000194549561	-61.669925689697266
7.599999904632568	-61.743167877197266
7.604000091552734	-62.365726470947266
7.607999801635742	-62.554935455322266
7.611999988555908	-62.445072174072266
7.616000175476074	-62.341312408447266
7.619999885559082	-62.731937408447266
7.624000072479248	-62.908939361572266
7.627999782562256	-61.999515533447266
7.631999969482422	-61.895755767822266
7.636000156402588	-62.347415924072266
7.639999866485596	-62.164310455322266
7.644000053405762	-61.950687408447266
7.647999763488770	-62.109378814697266
7.651999950408936	-62.677005767822266
7.656000137329102	-62.756351470947266
7.659999847412109	-62.426761627197266
7.664000034332275	-62.579349517822266
7.668000221252441	-62.713626861572266
7.671999931335449	-62.567142486572266
7.676000118255615	-62.042240142822266
7.679999828338623	-61.926273345947266
7.684000015258789	-62.481693267822266
7.688000202178955	-62.231449127197266
7.691999912261963	-61.981204986572266
7.696000099182129	-62.377933502197266
7.699999809265137	-62.677005767822266
7.703999996185303	-62.634281158447266
7.708000183105469	-62.176517486572266
7.711999893188477	-62.414554595947266
7.716000080108643	-62.554935455322266
7.719999790191650	-61.700443267822266
7.723999977111816	-61.590579986572266
7.728000164031982	-61.932376861572266
7.731999874114990	-61.975101470947266
7.736000061035156	-61.718753814697266
7.739999771118164	-61.682132720947266
7.743999958038330	-62.255863189697266
7.748000144958496	-62.353519439697266
7.751999855041504	-62.066654205322266
7.756000041961670	-62.255863189697266
7.760000228881836	-62.542728424072266
7.763999938964844	-62.762454986572266
7.768000125885010	-62.341312408447266
7.771999835968018	-62.310794830322266
7.776000022888184	-62.908939361572266
7.780000209808350	-62.591556549072266
7.783999919891357	-62.237552642822266
7.788000106811523	-62.402347564697266
7.791999816894531	-62.536624908447266
7.796000003814697	-62.438968658447266
7.800000190734863	-62.213138580322266
7.803999900817871	-62.634281158447266
7.808000087738037	-62.945560455322266
7.811999797821045	-62.646488189697266
7.815999984741211	-62.634281158447266
7.820000171661377	-62.866214752197266
7.823999881744385	-62.902835845947266
7.828000068664551	-62.286380767822266
7.831999778747559	-62.103275299072266
7.835999965667725	-62.628177642822266
7.840000152587891	-62.542728424072266
7.843999862670898	-62.310794830322266
7.848000049591065	-62.695316314697266
7.852000236511231	-63.031009674072266
7.855999946594238	-63.146976470947266
7.860000133514404	-62.786869049072266
7.863999843597412	-62.713626861572266
7.868000030517578	-62.939456939697266
7.872000217437744	-62.524417877197266
7.875999927520752	-62.030033111572266
7.880000114440918	-62.158206939697266
7.883999824523926	-62.542728424072266
7.888000011444092	-62.408451080322266
7.892000198364258	-62.042240142822266
7.895999908447266	-62.255863189697266
7.900000095367432	-62.603763580322266
7.903999805450440	-62.432865142822266
7.907999992370606	-62.164310455322266
7.912000179290772	-62.152103424072266
7.915999889373779	-62.506107330322266
7.920000076293945	-62.139896392822266
7.923999786376953	-61.767581939697266
7.927999973297119	-62.231449127197266
7.932000160217285	-62.609867095947266
7.935999870300293	-62.438968658447266
7.940000057220459	-62.493900299072266
7.943999767303467	-62.921146392822266
7.947999954223633	-63.092044830322266
7.952000141143799	-62.670902252197266
7.955999851226807	-62.609867095947266
7.960000038146973	-62.957767486572266
7.964000225067139	-62.884525299072266
7.967999935150147	-62.506107330322266
7.972000122070313	-62.219242095947266
7.975999832153320	-62.640384674072266
7.980000019073486	-62.762454986572266
7.984000205993652	-62.329105377197266
7.987999916076660	-62.652591705322266
7.992000102996826	-63.031009674072266
7.995999813079834	-62.786869049072266
[truncated: 3,001 more rows]
