# Supplementary material for: Small Size of Recorded Neuronal Structures Confines the Accuracy in Direct Axonal Voltage Measurements
Source: eNeuro. 2021 Aug 2;8(4):ENEURO.0059-21.2021. doi: 10.1523/ENEURO.0059-21.2021 (PMC8342265; doi:10.1523/ENEURO.0059-21.2021)
Supplement: Extended Data 1 — NEURON codes producing data shown in Figures 2, 5, 8. Download Extended Data 1, ZIP file. [file enu-eN-NWR-0059-21-s01.zip › realistic amplifier model/3_real experiment reconstruction/AP_generator/real data/7_23.dat]

0.000000000000000	-83.679206848144531
0.004000000189990	-83.471687316894531
0.008000000379980	-83.770759582519531
0.012000000104308	-84.393318176269531
0.016000000759959	-84.307868957519531
0.019999999552965	-84.136970520019531
0.024000000208616	-84.283454895019531
0.028000000864267	-84.313972473144531
0.032000001519918	-84.033210754394531
0.035999998450279	-83.563240051269531
0.039999999105930	-83.599861145019531
0.043999999761581	-83.929450988769531
0.048000000417233	-83.801277160644531
0.052000001072884	-83.703620910644531
0.056000001728535	-84.118659973144531
0.059999998658895	-84.606941223144531
0.064000003039837	-84.393318176269531
0.068000003695488	-84.063728332519531
0.071999996900558	-84.332283020019531
0.075999997556210	-84.204109191894531
0.079999998211861	-83.483894348144531
0.083999998867512	-83.337409973144531
0.087999999523163	-83.612068176269531
0.092000000178814	-83.813484191894531
0.096000000834465	-83.410652160644531
0.100000001490116	-83.520515441894531
0.104000002145767	-84.210212707519531
0.108000002801418	-84.436042785644531
0.112000003457069	-84.027107238769531
0.115999996662140	-83.959968566894531
0.119999997317791	-84.045417785644531
0.123999997973442	-83.532722473144531
0.128000006079674	-82.958992004394531
0.131999999284744	-82.934577941894531
0.136000007390976	-83.215339660644531
0.140000000596046	-83.209236145019531
0.143999993801117	-82.934577941894531
0.148000001907349	-83.288581848144531
0.151999995112419	-83.935554504394531
0.156000003218651	-83.856208801269531
0.159999996423721	-83.599861145019531
0.164000004529953	-83.953865051269531
0.167999997735024	-84.198005676269531
0.172000005841255	-83.752449035644531
0.175999999046326	-83.483894348144531
0.180000007152557	-83.709724426269531
0.184000000357628	-83.911140441894531
0.187999993562698	-83.685310363769531
0.192000001668930	-83.508308410644531
0.195999994874001	-83.953865051269531
0.200000002980232	-84.277351379394531
0.203999996185303	-83.898933410644531
0.208000004291534	-84.100349426269531
0.211999997496605	-84.423835754394531
0.216000005602837	-84.375007629394531
0.219999998807907	-84.033210754394531
0.224000006914139	-83.886726379394531
0.228000000119209	-84.088142395019531
0.231999993324280	-83.789070129394531
0.236000001430511	-83.386238098144531
0.239999994635582	-83.496101379394531
0.244000002741814	-83.636482238769531
0.247999995946884	-83.654792785644531
0.252000004053116	-83.502204895019531
0.256000012159348	-83.752449035644531
0.259999990463257	-84.167488098144531
0.263999998569489	-83.782966613769531
0.268000006675720	-83.660896301269531
0.272000014781952	-83.782966613769531
0.275999993085861	-83.673103332519531
0.280000001192093	-83.343513488769531
0.284000009298325	-83.111579895019531
0.287999987602234	-83.465583801269531
0.291999995708466	-83.459480285644531
0.296000003814697	-82.824714660644531
0.300000011920929	-82.971199035644531
0.303999990224838	-83.557136535644531
0.307999998331070	-83.648689270019531
0.312000006437302	-83.117683410644531
0.316000014543533	-83.178718566894531
0.319999992847443	-83.776863098144531
0.324000000953674	-83.349617004394531
0.328000009059906	-82.971199035644531
0.331999987363815	-83.227546691894531
0.335999995470047	-83.496101379394531
0.340000003576279	-83.569343566894531
0.344000011682510	-83.447273254394531
0.347999989986420	-83.746345520019531
0.351999998092651	-84.210212707519531
0.356000006198883	-84.082038879394531
0.360000014305115	-83.715827941894531
0.363999992609024	-83.630378723144531
0.368000000715256	-83.972175598144531
0.372000008821487	-83.581550598144531
0.375999987125397	-82.940681457519531
0.379999995231628	-83.410652160644531
0.384000003337860	-83.703620910644531
0.388000011444092	-83.355720520019531
0.391999989748001	-83.349617004394531
0.395999997854233	-83.618171691894531
0.400000005960464	-83.947761535644531
0.404000014066696	-83.569343566894531
0.407999992370605	-83.514411926269531
0.412000000476837	-83.959968566894531
0.416000008583069	-83.868415832519531
0.419999986886978	-83.489997863769531
0.423999994993210	-83.483894348144531
0.428000003099442	-83.752449035644531
0.432000011205673	-83.654792785644531
0.435999989509583	-83.209236145019531
0.439999997615814	-83.416755676269531
0.444000005722046	-83.709724426269531
0.448000013828278	-83.593757629394531
0.451999992132187	-83.605964660644531
0.456000000238419	-83.599861145019531
0.460000008344650	-84.002693176269531
0.463999986648560	-83.636482238769531
0.467999994754791	-82.916267395019531
0.472000002861023	-83.074958801269531
0.476000010967255	-83.221443176269531
0.479999989271164	-82.727058410644531
0.483999997377396	-82.745368957519531
0.488000005483627	-83.111579895019531
0.492000013589859	-83.428962707519531
0.495999991893768	-83.300788879394531
0.500000000000000	-83.496101379394531
0.504000008106232	-83.984382629394531
0.508000016212463	-84.063728332519531
0.512000024318695	-83.874519348144531
0.515999972820282	-83.673103332519531
0.519999980926514	-83.801277160644531
0.523999989032745	-83.721931457519531
0.527999997138977	-83.166511535644531
0.532000005245209	-83.337409973144531
0.536000013351440	-83.844001770019531
0.540000021457672	-83.758552551269531
0.544000029563904	-83.740242004394531
0.547999978065491	-83.978279113769531
0.551999986171722	-84.436042785644531
0.555999994277954	-84.179695129394531
0.560000002384186	-83.630378723144531
0.564000010490417	-83.752449035644531
0.568000018596649	-83.905036926269531
0.572000026702881	-83.380134582519531
0.575999975204468	-83.087165832519531
0.579999983310699	-83.410652160644531
0.583999991416931	-83.923347473144531
0.587999999523163	-83.648689270019531
0.592000007629395	-83.599861145019531
0.596000015735626	-83.984382629394531
0.600000023841858	-84.228523254394531
0.603999972343445	-83.911140441894531
0.607999980449677	-83.532722473144531
0.611999988555908	-83.862312316894531
0.615999996662140	-84.033210754394531
0.620000004768372	-83.300788879394531
0.624000012874603	-83.270271301269531
0.628000020980835	-83.758552551269531
0.632000029087067	-83.630378723144531
0.635999977588654	-83.062751770019531
0.639999985694885	-82.940681457519531
0.643999993801117	-83.526618957519531
0.648000001907349	-83.496101379394531
0.652000010013580	-83.099372863769531
0.656000018119812	-83.294685363769531
0.660000026226044	-83.642585754394531
0.663999974727631	-83.691413879394531
0.667999982833862	-83.197029113769531
0.671999990940094	-83.203132629394531
0.675999999046326	-83.764656066894531
0.680000007152557	-83.410652160644531
0.684000015258789	-83.123786926269531
0.688000023365021	-83.612068176269531
0.691999971866608	-83.941658020019531
0.695999979972839	-83.789070129394531
0.699999988079071	-83.575447082519531
0.703999996185303	-83.978279113769531
0.708000004291534	-84.222419738769531
0.712000012397766	-83.703620910644531
0.716000020503998	-83.587654113769531
0.720000028610229	-83.581550598144531
0.723999977111816	-83.593757629394531
0.727999985218048	-83.221443176269531
0.731999993324280	-83.160408020019531
0.736000001430511	-83.721931457519531
0.740000009536743	-83.776863098144531
0.744000017642975	-83.618171691894531
0.748000025749207	-84.075935363769531
0.751999974250793	-84.252937316894531
0.755999982357025	-84.088142395019531
0.759999990463257	-83.740242004394531
0.763999998569489	-83.666999816894531
0.768000006675720	-83.844001770019531
0.772000014781952	-83.428962707519531
0.776000022888184	-83.056648254394531
0.779999971389771	-83.386238098144531
0.783999979496002	-83.905036926269531
0.787999987602234	-83.605964660644531
0.791999995708466	-83.618171691894531
0.796000003814697	-84.252937316894531
0.800000011920929	-84.375007629394531
0.804000020027161	-84.143074035644531
0.808000028133392	-84.179695129394531
0.811999976634979	-84.155281066894531
0.815999984741211	-84.124763488769531
0.819999992847443	-83.422859191894531
0.824000000953674	-83.001716613769531
0.828000009059906	-83.514411926269531
0.832000017166138	-83.612068176269531
0.836000025272369	-83.135993957519531
0.839999973773956	-83.215339660644531
0.843999981880188	-83.752449035644531
0.847999989986420	-83.795173645019531
0.851999998092651	-83.294685363769531
0.856000006198883	-83.404548645019531
0.860000014305115	-83.874519348144531
0.864000022411346	-83.654792785644531
0.867999970912933	-83.117683410644531
0.871999979019165	-83.270271301269531
0.875999987125397	-83.709724426269531
0.879999995231628	-83.587654113769531
0.884000003337860	-83.374031066894531
0.888000011444092	-83.782966613769531
0.892000019550323	-84.143074035644531
0.896000027656555	-83.929450988769531
0.899999976158142	-83.795173645019531
0.903999984264374	-84.179695129394531
0.907999992370605	-84.210212707519531
0.912000000476837	-83.837898254394531
0.916000008583069	-83.526618957519531
0.920000016689301	-83.642585754394531
0.924000024795532	-83.740242004394531
0.927999973297119	-83.331306457519531
0.931999981403351	-83.276374816894531
0.935999989509583	-83.868415832519531
0.939999997615814	-83.990486145019531
0.944000005722046	-83.752449035644531
0.948000013828278	-83.996589660644531
0.952000021934509	-84.246833801269531
0.955999970436096	-84.039314270019531
0.959999978542328	-83.807380676269531
0.963999986648560	-83.734138488769531
0.967999994754791	-83.551033020019531
0.972000002861023	-83.135993957519531
0.976000010967255	-82.678230285644531
0.980000019073486	-82.891853332519531
0.984000027179718	-83.551033020019531
0.987999975681305	-83.392341613769531
0.991999983787537	-83.349617004394531
0.995999991893768	-83.856208801269531
1.000000000000000	-84.075935363769531
1.003999948501587	-83.813484191894531
1.008000016212463	-83.569343566894531
1.011999964714050	-83.819587707519531
1.016000032424927	-83.758552551269531
1.019999980926514	-83.312995910644531
1.024000048637390	-83.575447082519531
1.027999997138977	-83.862312316894531
1.031999945640564	-84.027107238769531
1.036000013351440	-83.953865051269531
1.039999961853027	-83.966072082519531
1.044000029563904	-84.442146301269531
1.047999978065491	-84.356697082519531
1.052000045776367	-83.923347473144531
1.055999994277954	-83.984382629394531
1.059999942779541	-84.063728332519531
1.064000010490418	-83.880622863769531
1.067999958992004	-83.416755676269531
1.072000026702881	-83.599861145019531
1.075999975204468	-84.143074035644531
1.080000042915344	-83.856208801269531
1.083999991416931	-83.648689270019531
1.088000059127808	-83.856208801269531
1.092000007629395	-84.271247863769531
1.095999956130981	-83.929450988769531
1.100000023841858	-83.654792785644531
1.103999972343445	-84.082038879394531
1.108000040054321	-84.118659973144531
1.111999988555908	-83.483894348144531
1.116000056266785	-83.441169738769531
1.120000004768372	-83.660896301269531
1.123999953269959	-83.941658020019531
1.128000020980835	-83.569343566894531
1.131999969482422	-83.447273254394531
1.136000037193298	-84.075935363769531
1.139999985694885	-84.289558410644531
1.144000053405762	-83.953865051269531
1.148000001907349	-83.795173645019531
1.151999950408936	-83.923347473144531
1.156000018119812	-83.856208801269531
1.159999966621399	-83.355720520019531
1.164000034332275	-83.300788879394531
1.167999982833862	-83.654792785644531
1.172000050544739	-83.355720520019531
1.175999999046326	-83.258064270019531
1.179999947547913	-83.660896301269531
1.184000015258789	-84.289558410644531
1.187999963760376	-84.344490051269531
1.192000031471252	-84.185798645019531
1.195999979972839	-84.631355285644531
1.200000047683716	-84.649665832519531
1.203999996185303	-84.088142395019531
1.207999944686890	-83.996589660644531
1.212000012397766	-84.021003723144531
1.215999960899353	-84.002693176269531
1.220000028610230	-83.660896301269531
1.223999977111816	-83.660896301269531
1.228000044822693	-84.112556457519531
1.231999993324280	-84.301765441894531
1.235999941825867	-84.240730285644531
1.240000009536743	-84.350593566894531
1.243999958038330	-84.643562316894531
1.248000025749207	-84.594734191894531
1.251999974250794	-83.905036926269531
1.256000041961670	-84.027107238769531
1.259999990463257	-84.240730285644531
1.264000058174133	-83.807380676269531
1.268000006675720	-83.666999816894531
1.271999955177307	-83.905036926269531
1.276000022888184	-84.259040832519531
1.279999971389771	-84.283454895019531
1.284000039100647	-84.027107238769531
1.287999987602234	-84.344490051269531
1.292000055313110	-84.613044738769531
1.296000003814697	-84.167488098144531
1.299999952316284	-83.917243957519531
1.304000020027161	-84.075935363769531
1.307999968528748	-84.301765441894531
1.312000036239624	-83.526618957519531
1.315999984741211	-83.142097473144531
1.320000052452087	-83.776863098144531
1.324000000953674	-83.941658020019531
1.327999949455261	-83.624275207519531
1.332000017166138	-83.673103332519531
1.335999965667725	-84.045417785644531
1.340000033378601	-84.417732238769531
1.343999981880188	-84.027107238769531
1.348000049591065	-84.106452941894531
1.351999998092651	-84.570320129394531
1.355999946594238	-84.521492004394531
1.360000014305115	-84.021003723144531
1.363999962806702	-83.819587707519531
1.368000030517578	-84.301765441894531
1.371999979019165	-84.228523254394531
1.376000046730042	-83.734138488769531
1.379999995231628	-84.173591613769531
1.383999943733215	-84.649665832519531
1.388000011444092	-84.552009582519531
1.391999959945679	-84.198005676269531
1.396000027656555	-84.271247863769531
1.399999976158142	-84.729011535644531
1.404000043869019	-84.039314270019531
1.407999992370606	-83.575447082519531
1.411999940872192	-83.984382629394531
1.416000008583069	-83.984382629394531
1.419999957084656	-83.642585754394531
1.424000024795532	-83.685310363769531
1.427999973297119	-84.136970520019531
1.432000041007996	-84.429939270019531
1.435999989509583	-84.216316223144531
1.440000057220459	-84.326179504394531
1.444000005722046	-84.472663879394531
1.447999954223633	-84.326179504394531
1.452000021934509	-83.776863098144531
1.455999970436096	-83.593757629394531
1.460000038146973	-84.112556457519531
1.463999986648560	-83.868415832519531
1.468000054359436	-83.520515441894531
1.472000002861023	-83.959968566894531
1.475999951362610	-84.307868957519531
1.480000019073486	-84.393318176269531
1.483999967575073	-84.216316223144531
1.488000035285950	-84.338386535644531
1.491999983787537	-84.332283020019531
1.496000051498413	-83.599861145019531
1.500000000000000	-83.410652160644531
1.503999948501587	-83.575447082519531
1.508000016212463	-83.520515441894531
1.511999964714050	-83.361824035644531
1.516000032424927	-83.294685363769531
1.519999980926514	-84.008796691894531
1.524000048637390	-84.332283020019531
1.527999997138977	-84.014900207519531
1.531999945640564	-84.167488098144531
1.536000013351440	-84.503181457519531
1.539999961853027	-84.576423645019531
1.544000029563904	-84.149177551269531
1.547999978065491	-84.014900207519531
1.552000045776367	-84.484870910644531
1.555999994277954	-84.283454895019531
1.559999942779541	-83.734138488769531
1.564000010490418	-83.966072082519531
1.567999958992004	-84.417732238769531
1.572000026702881	-84.320075988769531
1.575999975204468	-84.051521301269531
1.580000042915344	-84.472663879394531
1.583999991416931	-84.741218566894531
1.588000059127808	-84.484870910644531
1.592000007629395	-84.155281066894531
1.595999956130981	-84.143074035644531
1.600000023841858	-84.423835754394531
1.603999972343445	-84.021003723144531
1.608000040054321	-83.398445129394531
1.611999988555908	-83.746345520019531
1.616000056266785	-84.118659973144531
1.620000004768372	-83.685310363769531
1.623999953269959	-83.758552551269531
1.628000020980835	-84.301765441894531
1.631999969482422	-84.497077941894531
1.636000037193298	-84.185798645019531
1.639999985694885	-84.204109191894531
1.644000053405762	-84.338386535644531
1.648000001907349	-84.149177551269531
1.651999950408936	-83.636482238769531
1.656000018119812	-83.190925598144531
1.659999966621399	-83.355720520019531
1.664000034332275	-83.404548645019531
1.667999982833862	-83.197029113769531
1.672000050544739	-83.331306457519531
1.675999999046326	-83.966072082519531
1.679999947547913	-84.155281066894531
1.684000015258789	-84.039314270019531
1.687999963760376	-84.155281066894531
1.692000031471252	-84.191902160644531
1.695999979972839	-83.764656066894531
1.700000047683716	-83.453376770019531
1.703999996185303	-83.483894348144531
1.707999944686890	-83.636482238769531
1.712000012397766	-83.483894348144531
1.715999960899353	-83.538825988769531
1.720000028610230	-84.069831848144531
1.723999977111816	-84.252937316894531
1.728000044822693	-84.002693176269531
1.731999993324280	-84.008796691894531
1.735999941825867	-84.228523254394531
1.740000009536743	-84.161384582519531
1.743999958038330	-83.819587707519531
1.748000025749207	-83.715827941894531
1.751999974250794	-83.789070129394531
1.756000041961670	-83.874519348144531
1.759999990463257	-83.642585754394531
1.764000058174133	-83.636482238769531
1.768000006675720	-84.295661926269531
1.771999955177307	-84.289558410644531
1.776000022888184	-84.002693176269531
1.779999971389771	-84.277351379394531
1.784000039100647	-84.484870910644531
1.787999987602234	-84.198005676269531
1.792000055313110	-83.923347473144531
1.796000003814697	-84.051521301269531
1.799999952316284	-84.210212707519531
1.804000020027161	-83.715827941894531
1.807999968528748	-83.447273254394531
1.812000036239624	-83.703620910644531
1.815999984741211	-84.088142395019531
1.820000052452087	-83.990486145019531
1.824000000953674	-83.776863098144531
1.827999949455261	-84.332283020019531
1.832000017166138	-85.028083801269531
1.835999965667725	-84.838874816894531
1.840000033378601	-84.313972473144531
1.843999981880188	-84.161384582519531
1.848000049591065	-84.320075988769531
1.851999998092651	-83.807380676269531
1.855999946594238	-83.343513488769531
1.860000014305115	-83.886726379394531
1.863999962806702	-83.923347473144531
1.868000030517578	-83.294685363769531
1.871999979019165	-83.624275207519531
1.876000046730042	-84.216316223144531
1.879999995231628	-84.338386535644531
1.883999943733215	-84.094245910644531
1.888000011444092	-84.088142395019531
1.891999959945679	-84.179695129394531
1.896000027656555	-83.734138488769531
1.899999976158142	-83.404548645019531
1.904000043869019	-83.422859191894531
1.907999992370606	-83.734138488769531
1.911999940872192	-83.837898254394531
1.916000008583069	-83.691413879394531
1.919999957084656	-84.185798645019531
1.924000024795532	-84.606941223144531
1.927999973297119	-84.198005676269531
1.932000041007996	-84.191902160644531
1.935999989509583	-84.405525207519531
1.940000057220459	-84.234626770019531
1.944000005722046	-83.721931457519531
1.947999954223633	-83.624275207519531
1.952000021934509	-83.886726379394531
1.955999970436096	-83.807380676269531
1.960000038146973	-83.612068176269531
1.963999986648560	-83.898933410644531
1.968000054359436	-84.185798645019531
1.972000002861023	-84.246833801269531
1.975999951362610	-83.911140441894531
1.980000019073486	-84.094245910644531
1.983999967575073	-84.381111145019531
1.988000035285950	-83.966072082519531
1.991999983787537	-83.844001770019531
1.996000051498413	-83.892829895019531
2.000000000000000	-83.648689270019531
2.003999948501587	-83.337409973144531
2.007999897003174	-83.258064270019531
2.012000083923340	-83.557136535644531
2.016000032424927	-83.874519348144531
2.019999980926514	-83.758552551269531
2.023999929428101	-83.764656066894531
2.028000116348267	-84.069831848144531
2.032000064849854	-84.350593566894531
2.036000013351440	-84.027107238769531
2.039999961853027	-83.911140441894531
2.043999910354614	-84.429939270019531
2.048000097274780	-84.167488098144531
2.052000045776367	-83.770759582519531
2.055999994277954	-83.728034973144531
2.059999942779541	-83.880622863769531
2.063999891281128	-84.014900207519531
2.068000078201294	-83.575447082519531
2.072000026702881	-83.789070129394531
2.075999975204468	-84.356697082519531
2.079999923706055	-84.167488098144531
2.084000110626221	-83.892829895019531
2.088000059127808	-83.947761535644531
2.092000007629395	-84.082038879394531
2.095999956130981	-83.831794738769531
2.099999904632568	-83.325202941894531
2.104000091552734	-83.557136535644531
2.108000040054321	-83.764656066894531
2.111999988555908	-83.740242004394531
2.115999937057495	-83.636482238769531
2.119999885559082	-83.691413879394531
2.124000072479248	-84.259040832519531
2.128000020980835	-83.953865051269531
2.131999969482422	-83.709724426269531
2.135999917984009	-84.021003723144531
2.140000104904175	-83.886726379394531
2.144000053405762	-83.551033020019531
2.148000001907349	-83.386238098144531
2.151999950408936	-83.703620910644531
2.155999898910523	-84.100349426269531
2.160000085830689	-83.654792785644531
2.164000034332275	-83.740242004394531
2.167999982833862	-83.825691223144531
2.171999931335449	-83.587654113769531
2.176000118255615	-83.599861145019531
2.180000066757202	-83.544929504394531
2.184000015258789	-83.697517395019531
2.187999963760376	-83.538825988769531
2.191999912261963	-83.343513488769531
2.196000099182129	-83.709724426269531
2.200000047683716	-83.886726379394531
2.203999996185303	-84.021003723144531
2.207999944686890	-84.075935363769531
2.211999893188477	-84.240730285644531
2.216000080108643	-84.619148254394531
2.220000028610230	-84.362800598144531
2.223999977111816	-84.167488098144531
2.227999925613403	-84.417732238769531
2.232000112533569	-84.515388488769531
2.236000061035156	-84.246833801269531
2.240000009536743	-84.075935363769531
2.243999958038330	-84.478767395019531
2.247999906539917	-84.533699035644531
2.252000093460083	-84.094245910644531
2.256000041961670	-84.320075988769531
2.259999990463257	-84.472663879394531
2.263999938964844	-84.533699035644531
2.267999887466431	-84.362800598144531
2.272000074386597	-84.301765441894531
2.276000022888184	-84.857185363769531
2.279999971389771	-84.649665832519531
2.283999919891357	-84.082038879394531
2.288000106811523	-84.332283020019531
2.292000055313110	-84.545906066894531
2.296000003814697	-84.173591613769531
2.299999952316284	-83.892829895019531
2.303999900817871	-84.094245910644531
2.308000087738037	-84.381111145019531
2.312000036239624	-84.240730285644531
2.315999984741211	-84.228523254394531
2.319999933242798	-84.313972473144531
2.323999881744385	-84.533699035644531
2.328000068664551	-84.490974426269531
2.332000017166138	-83.996589660644531
2.335999965667725	-84.088142395019531
2.339999914169312	-83.886726379394531
2.344000101089478	-83.038337707519531
2.348000049591065	-82.971199035644531
2.351999998092651	-83.538825988769531
2.355999946594238	-83.715827941894531
2.359999895095825	-83.563240051269531
2.364000082015991	-83.642585754394531
2.368000030517578	-84.088142395019531
2.371999979019165	-84.277351379394531
2.375999927520752	-84.045417785644531
2.380000114440918	-83.868415832519531
2.384000062942505	-83.966072082519531
2.388000011444092	-83.923347473144531
2.391999959945679	-83.496101379394531
2.395999908447266	-83.447273254394531
2.400000095367432	-83.868415832519531
2.404000043869019	-84.002693176269531
2.407999992370606	-83.898933410644531
2.411999940872192	-84.039314270019531
2.415999889373779	-84.271247863769531
2.420000076293945	-84.222419738769531
2.424000024795532	-83.831794738769531
2.427999973297119	-83.856208801269531
2.431999921798706	-84.136970520019531
2.436000108718872	-83.703620910644531
2.440000057220459	-83.453376770019531
2.444000005722046	-83.782966613769531
2.447999954223633	-84.021003723144531
2.451999902725220	-83.837898254394531
2.456000089645386	-83.929450988769531
2.460000038146973	-84.228523254394531
2.463999986648560	-84.326179504394531
2.467999935150147	-84.057624816894531
2.471999883651733	-84.155281066894531
2.476000070571899	-84.259040832519531
2.480000019073486	-84.167488098144531
2.483999967575073	-83.844001770019531
2.487999916076660	-83.947761535644531
2.492000102996826	-84.326179504394531
2.496000051498413	-84.033210754394531
2.500000000000000	-83.715827941894531
2.503999948501587	-84.033210754394531
2.507999897003174	-84.222419738769531
2.512000083923340	-83.923347473144531
2.516000032424927	-83.752449035644531
2.519999980926514	-84.027107238769531
2.523999929428101	-84.277351379394531
2.528000116348267	-83.807380676269531
2.532000064849854	-83.581550598144531
2.536000013351440	-83.819587707519531
2.539999961853027	-83.874519348144531
2.543999910354614	-83.471687316894531
2.548000097274780	-83.428962707519531
2.552000045776367	-83.941658020019531
2.555999994277954	-84.069831848144531
2.559999942779541	-83.782966613769531
2.563999891281128	-83.844001770019531
2.568000078201294	-84.167488098144531
2.572000026702881	-84.307868957519531
2.575999975204468	-83.874519348144531
2.579999923706055	-83.496101379394531
2.584000110626221	-83.612068176269531
2.588000059127808	-83.538825988769531
2.592000007629395	-83.105476379394531
2.595999956130981	-83.300788879394531
2.599999904632568	-83.746345520019531
2.604000091552734	-83.886726379394531
2.608000040054321	-83.813484191894531
2.611999988555908	-84.802253723144531
2.615999937057495	-94.696052551269531
2.619999885559082	-95.849617004394531
2.624000072479248	-94.232185363769531
2.628000020980835	-92.376716613769531
2.631999969482422	-90.655525207519531
2.635999917984009	-88.439949035644531
2.640000104904175	-85.949714660644531
2.644000053405762	-84.613044738769531
2.648000001907349	-83.856208801269531
2.651999950408936	-82.745368957519531
2.655999898910523	-82.171638488769531
2.660000085830689	-81.970222473144531
2.664000034332275	-81.707771301269531
2.667999982833862	-81.317146301269531
2.671999931335449	-81.048591613769531
2.676000118255615	-81.103523254394531
2.680000066757202	-81.030281066894531
2.684000015258789	-80.657966613769531
2.687999963760376	-80.786140441894531
2.691999912261963	-81.341560363769531
2.696000099182129	-81.658943176269531
2.700000047683716	-81.451423645019531
2.703999996185303	-81.896980285644531
2.707999944686890	-82.586677551269531
2.711999893188477	-82.678230285644531
2.716000080108643	-82.794197082519531
2.720000028610230	-83.227546691894531
2.723999977111816	-83.441169738769531
2.727999925613403	-83.508308410644531
2.732000112533569	-83.221443176269531
2.736000061035156	-83.386238098144531
2.740000009536743	-83.666999816894531
2.743999958038330	-83.306892395019531
2.747999906539917	-83.282478332519531
2.752000093460083	-83.630378723144531
2.756000041961670	-83.752449035644531
2.759999990463257	-83.441169738769531
2.763999938964844	-83.367927551269531
2.767999887466431	-83.752449035644531
2.772000074386597	-83.612068176269531
2.776000022888184	-82.904060363769531
2.779999971389771	-82.635505676269531
2.783999919891357	-82.678230285644531
2.788000106811523	-82.794197082519531
2.792000055313110	-82.238777160644531
2.796000003814697	-82.183845520019531
2.799999952316284	-82.745368957519531
2.803999900817871	-82.574470520019531
2.808000087738037	-82.299812316894531
2.812000036239624	-82.244880676269531
2.815999984741211	-82.360847473144531
2.819999933242798	-82.196052551269531
2.823999881744385	-81.463630676269531
2.828000068664551	-81.341560363769531
2.832000017166138	-81.567390441894531
2.835999965667725	-81.304939270019531
2.839999914169312	-80.981452941894531
2.844000101089478	-81.042488098144531
2.848000049591065	-81.774909973144531
2.851999998092651	-81.610115051269531
2.855999946594238	-81.103523254394531
2.859999895095825	-81.378181457519531
2.864000082015991	-81.689460754394531
2.868000030517578	-81.658943176269531
2.871999979019165	-81.091316223144531
2.875999927520752	-80.664070129394531
2.880000114440918	-80.859382629394531
2.884000062942505	-80.657966613769531
2.888000011444092	-80.303962707519531
2.891999959945679	-80.474861145019531
2.895999908447266	-80.462654113769531
2.900000095367432	-80.035408020019531
2.904000043869019	-79.656990051269531
2.907999992370606	-80.041511535644531
2.911999940872192	-79.901130676269531
2.915999889373779	-79.266365051269531
2.920000076293945	-79.406745910644531
2.924000024795532	-79.388435363769531
2.927999973297119	-79.254158020019531
2.931999921798706	-79.113777160644531
2.936000108718872	-79.058845520019531
2.940000057220459	-79.437263488769531
2.944000005722046	-79.168708801269531
2.947999954223633	-78.833015441894531
2.951999902725220	-79.095466613769531
2.956000089645386	-79.187019348144531
2.960000038146973	-78.900154113769531
2.963999986648560	-78.753669738769531
2.967999935150147	-78.979499816894531
2.971999883651733	-79.016120910644531
2.976000070571899	-78.430183410644531
2.980000019073486	-78.405769348144531
2.983999967575073	-78.442390441894531
2.987999916076660	-78.436286926269531
2.992000102996826	-78.143318176269531
2.996000051498413	-77.801521301269531
3.000000000000000	-78.173835754394531
3.003999948501587	-78.222663879394531
3.007999897003174	-77.740486145019531
3.012000083923340	-77.764900207519531
3.016000032424927	-77.825935363769531
3.019999980926514	-77.423103332519531
3.023999929428101	-76.611335754394531
3.028000116348267	-76.422126770019531
3.032000064849854	-76.867683410644531
3.036000013351440	-76.403816223144531
3.039999961853027	-76.068122863769531
3.043999910354614	-76.416023254394531
3.048000097274780	-76.885993957519531
3.052000045776367	-76.757820129394531
3.055999994277954	-76.440437316894531
3.059999942779541	-76.623542785644531
3.063999891281128	-76.812751770019531
3.068000078201294	-76.239021301269531
3.072000026702881	-76.000984191894531
3.075999975204468	-76.104743957519531
3.079999923706055	-76.287849426269531
3.084000110626221	-76.092536926269531
3.088000059127808	-75.811775207519531
3.092000007629395	-76.202400207519531
3.095999956130981	-76.470954895019531
3.099999904632568	-76.019294738769531
3.104000091552734	-75.744636535644531
3.108000040054321	-75.952156066894531
3.111999988555908	-75.854499816894531
3.115999937057495	-75.219734191894531
3.119999885559082	-75.018318176269531
3.124000072479248	-75.329597473144531
3.128000020980835	-75.164802551269531
3.131999969482422	-74.914558410644531
3.135999917984009	-74.945075988769531
3.140000104904175	-75.195320129394531
3.144000053405762	-75.042732238769531
3.148000001907349	-74.481208801269531
3.151999950408936	-74.462898254394531
3.155999898910523	-74.847419738769531
3.160000085830689	-74.438484191894531
3.164000034332275	-74.133308410644531
3.167999982833862	-74.322517395019531
3.171999931335449	-74.377449035644531
3.176000118255615	-74.041755676269531
3.180000066757202	-73.944099426269531
3.184000015258789	-74.145515441894531
3.187999963760376	-74.133308410644531
3.191999912261963	-73.614509582519531
3.196000099182129	-73.120124816894531
3.200000047683716	-73.199470520019531
3.203999996185303	-73.504646301269531
3.207999944686890	-73.059089660644531
3.211999893188477	-72.918708801269531
3.216000080108643	-73.413093566894531
3.220000028610230	-73.071296691894531
3.223999977111816	-72.637947082519531
3.227999925613403	-72.875984191894531
3.232000112533569	-73.052986145019531
3.236000061035156	-72.875984191894531
3.240000009536743	-72.686775207519531
3.243999958038330	-72.943122863769531
3.247999906539917	-73.315437316894531
3.252000093460083	-73.028572082519531
3.256000041961670	-72.668464660644531
3.259999990463257	-72.857673645019531
3.263999938964844	-72.930915832519531
3.267999887466431	-72.302253723144531
3.272000074386597	-71.984870910644531
3.276000022888184	-72.369392395019531
3.279999971389771	-72.406013488769531
3.283999919891357	-71.929939270019531
3.288000106811523	-71.972663879394531
3.292000055313110	-72.302253723144531
3.296000003814697	-72.448738098144531
3.299999952316284	-72.033699035644531
3.303999900817871	-71.783454895019531
3.308000087738037	-71.911628723144531
3.312000036239624	-71.728523254394531
3.315999984741211	-71.038825988769531
3.319999933242798	-71.057136535644531
3.323999881744385	-71.405036926269531
3.328000068664551	-71.337898254394531
3.332000017166138	-70.880134582519531
3.335999965667725	-71.118171691894531
3.339999914169312	-71.527107238769531
3.344000101089478	-71.325691223144531
3.348000049591065	-70.953376770019531
3.351999998092651	-70.861824035644531
3.355999946594238	-71.057136535644531
3.359999895095825	-70.788581848144531
3.364000082015991	-70.129402160644531
3.368000030517578	-69.958503723144531
3.371999979019165	-70.251472473144531
3.375999927520752	-69.982917785644531
3.380000114440918	-69.787605285644531
3.384000062942505	-69.989021301269531
3.388000011444092	-70.202644348144531
3.391999959945679	-70.056159973144531
3.395999908447266	-69.805915832519531
3.400000095367432	-70.153816223144531
3.404000043869019	-70.410163879394531
3.407999992370606	-70.007331848144531
3.411999940872192	-69.836433410644531
3.415999889373779	-70.025642395019531
3.420000076293945	-69.775398254394531
3.424000024795532	-69.366462707519531
3.427999973297119	-69.360359191894531
3.431999921798706	-69.573982238769531
3.436000108718872	-69.415290832519531
3.440000057220459	-69.305427551269531
3.444000005722046	-69.482429504394531
3.447999954223633	-69.683845520019531
3.451999902725220	-69.683845520019531
3.456000089645386	-69.232185363769531
3.460000038146973	-69.219978332519531
3.463999986648560	-69.219978332519531
3.467999935150147	-68.640144348144531
3.471999883651733	-68.322761535644531
3.476000070571899	-68.499763488769531
3.480000019073486	-68.518074035644531
3.483999967575073	-68.322761535644531
3.487999916076660	-68.316658020019531
3.492000102996826	-68.737800598144531
3.496000051498413	-68.762214660644531
3.500000000000000	-68.316658020019531
3.503999948501587	-68.200691223144531
3.507999897003174	-68.219001770019531
3.512000083923340	-68.164070129394531
3.516000032424927	-67.608650207519531
3.519999980926514	-67.492683410644531
3.523999929428101	-67.968757629394531
3.528000116348267	-67.791755676269531
3.532000064849854	-67.517097473144531
3.536000013351440	-67.486579895019531
3.539999961853027	-67.547615051269531
3.543999910354614	-67.547615051269531
3.548000097274780	-66.998298645019531
3.552000045776367	-66.894538879394531
3.555999994277954	-67.095954895019531
3.559999942779541	-66.632087707519531
3.563999891281128	-66.290290832519531
3.568000078201294	-66.516120910644531
3.572000026702881	-67.089851379394531
3.575999975204468	-66.857917785644531
3.579999923706055	-66.613777160644531
3.584000110626221	-67.254646301269531
3.588000059127808	-67.218025207519531
3.592000007629395	-66.699226379394531
3.595999956130981	-66.577156066894531
3.599999904632568	-66.687019348144531
3.604000091552734	-66.864021301269531
3.608000040054321	-66.198738098144531
3.611999988555908	-66.009529113769531
3.615999937057495	-66.491706848144531
3.619999885559082	-66.412361145019531
3.624000072479248	-66.137702941894531
3.628000020980835	-65.985115051269531
3.631999969482422	-66.217048645019531
3.635999917984009	-66.174324035644531
3.640000104904175	-65.673835754394531
3.644000053405762	-65.881355285644531
3.648000001907349	-66.131599426269531
3.651999950408936	-65.856941223144531
3.655999898910523	-65.618904113769531
3.660000085830689	-65.496833801269531
3.664000034332275	-65.692146301269531
3.667999982833862	-65.216072082519531
3.671999931335449	-64.898689270019531
3.676000118255615	-65.350349426269531
3.680000066757202	-65.368659973144531
3.684000015258789	-65.167243957519531
3.687999963760376	-65.167243957519531
3.691999912261963	-65.338142395019531
3.696000099182129	-65.454109191894531
3.700000047683716	-64.801033020019531
3.703999996185303	-64.379890441894531
3.707999944686890	-64.318855285644531
3.711999893188477	-64.166267395019531
3.716000080108643	-63.702396392822266
3.720000028610230	-63.647464752197266
3.723999977111816	-64.233406066894531
3.727999925613403	-64.202888488769531
3.732000112533569	-63.867191314697266
3.736000061035156	-64.312751770019531
3.740000009536743	-64.685066223144531
3.743999958038330	-64.422615051269531
3.747999906539917	-63.970951080322266
3.752000093460083	-63.842777252197266
3.756000041961670	-64.160163879394531
3.759999990463257	-63.714603424072266
3.763999938964844	-63.275150299072266
3.767999887466431	-63.616947174072266
3.772000074386597	-64.007575988769531
3.776000022888184	-63.745121002197266
3.779999971389771	-63.494876861572266
3.783999919891357	-64.038093566894531
3.788000106811523	-64.099128723144531
3.792000055313110	-63.360599517822266
3.796000003814697	-63.214115142822266
3.799999952316284	-63.287357330322266
3.803999900817871	-63.134769439697266
3.808000087738037	-62.738040924072266
3.812000036239624	-62.445072174072266
3.815999984741211	-62.969974517822266
3.819999933242798	-63.208011627197266
3.823999881744385	-62.713626861572266
3.828000068664551	-62.792972564697266
3.832000017166138	-63.000492095947266
3.835999965667725	-62.872318267822266
3.839999914169312	-62.432865142822266
3.844000101089478	-62.487796783447266
3.848000049591065	-62.768558502197266
3.851999998092651	-62.475589752197266
3.855999946594238	-62.060550689697266
3.859999895095825	-62.200931549072266
3.864000082015991	-62.554935455322266
3.868000030517578	-62.365726470947266
3.871999979019165	-61.987308502197266
3.875999927520752	-62.561038970947266
3.880000114440918	-63.232425689697266
3.884000062942505	-62.634281158447266
3.888000011444092	-62.481693267822266
3.891999959945679	-62.493900299072266
3.895999908447266	-62.194828033447266
3.900000095367432	-61.834720611572266
3.904000043869019	-61.517337799072266
3.907999992370606	-61.413578033447266
3.911999940872192	-61.364749908447266
3.915999889373779	-61.010746002197266
3.920000076293945	-60.980228424072266
3.924000024795532	-61.236576080322266
3.927999973297119	-61.450199127197266
3.931999921798706	-61.236576080322266
3.936000108718872	-61.303714752197266
3.940000057220459	-61.529544830322266
3.944000005722046	-61.260990142822266
3.947999954223633	-60.870365142822266
3.951999902725220	-60.784915924072266
3.956000089645386	-60.821537017822266
3.960000038146973	-60.644535064697266
3.963999986648560	-60.284427642822266
3.967999935150147	-60.400394439697266
3.971999883651733	-60.821537017822266
3.976000070571899	-60.607913970947266
3.980000019073486	-60.437015533447266
3.983999967575073	-60.687259674072266
3.987999916076660	-60.870365142822266
3.992000102996826	-60.357669830322266
3.996000051498413	-59.973148345947266
4.000000000000000	-60.302738189697266
4.004000186920166	-60.223392486572266
4.007999897003174	-59.698490142822266
4.012000083923340	-59.680179595947266
4.015999794006348	-60.125736236572266
4.019999980926514	-60.461429595947266
4.024000167846680	-60.003665924072266
4.027999877929688	-59.863285064697266
4.032000064849854	-60.235599517822266
4.035999774932861	-60.070804595947266
4.039999961853027	-59.411624908447266
4.044000148773193	-59.088138580322266
4.047999858856201	-59.161380767822266
4.052000045776367	-59.204105377197266
4.056000232696533	-58.782962799072266
4.059999942779541	-58.843997955322266
4.064000129699707	-59.283451080322266
4.067999839782715	-59.222415924072266
4.072000026702881	-58.892826080322266
4.076000213623047	-59.020999908447266
4.079999923706055	-59.387210845947266
4.084000110626221	-59.198001861572266
4.087999820709229	-58.819583892822266
4.092000007629395	-59.069828033447266
4.096000194549561	-59.228519439697266
4.099999904632568	-58.972171783447266
4.104000091552734	-58.758548736572266
4.107999801635742	-58.758548736572266
4.111999988555908	-58.984378814697266
4.116000175476074	-58.782962799072266
4.119999885559082	-58.538822174072266
4.124000072479248	-58.917240142822266
4.127999782562256	-59.124759674072266
4.131999969482422	-58.624271392822266
4.136000156402588	-58.605960845947266
4.139999866485596	-58.880619049072266
4.144000053405762	-58.599857330322266
4.147999763488770	-58.044437408447266
4.151999950408936	-58.001712799072266
4.156000137329102	-58.142093658447266
4.159999847412109	-57.867435455322266
4.164000034332275	-57.476810455322266
4.168000221252441	-57.659915924072266
4.171999931335449	-57.989505767822266
4.176000118255615	-57.928470611572266
4.179999828338623	-57.702640533447266
4.184000015258789	-57.922367095947266
4.188000202178955	-58.038333892822266
4.191999912261963	-57.501224517822266
4.196000099182129	-57.263187408447266
4.199999809265137	-57.379154205322266
4.203999996185303	-57.293704986572266
4.208000183105469	-56.976322174072266
4.211999893188477	-56.854251861572266
4.216000080108643	-56.994632720947266
4.219999790191650	-57.006839752197266
4.223999977111816	-56.640628814697266
4.228000164031982	-56.726078033447266
4.231999874114990	-56.988529205322266
4.236000061035156	-56.951908111572266
4.239999771118164	-56.341556549072266
4.243999958038330	-56.286624908447266
4.248000144958496	-56.750492095947266
4.251999855041504	-56.420902252197266
4.256000041961670	-56.103519439697266
4.260000228881836	-56.408695220947266
4.263999938964844	-56.689456939697266
4.268000125885010	-56.555179595947266
4.271999835968018	-56.176761627197266
4.276000022888184	-56.311038970947266
4.280000209808350	-56.762699127197266
4.283999919891357	-56.250003814697266
4.288000106811523	-55.926517486572266
4.291999816894531	-56.048587799072266
4.296000003814697	-56.225589752197266
4.300000190734863	-55.920413970947266
4.303999900817871	-55.566410064697266
4.308000087738037	-55.847171783447266
4.311999797821045	-56.048587799072266
4.315999984741211	-55.773929595947266
4.320000171661377	-55.603031158447266
4.323999881744385	-55.773929595947266
4.328000068664551	-55.987552642822266
4.331999778747559	-55.487064361572266
4.335999965667725	-55.407718658447266
4.340000152587891	-55.847171783447266
4.343999862670898	-55.511478424072266
4.348000049591065	-55.139163970947266
4.352000236511231	-55.102542877197266
4.355999946594238	-55.334476470947266
4.360000133514404	-55.255130767822266
4.363999843597412	-54.669193267822266
4.368000030517578	-54.901126861572266
4.372000217437744	-55.230716705322266
4.375999927520752	-55.010990142822266
4.380000114440918	-54.858402252197266
4.383999824523926	-54.626468658447266
4.388000011444092	-54.437259674072266
4.392000198364258	-53.936771392822266
4.395999908447266	-53.552249908447266
4.400000095367432	-53.631595611572266
4.403999805450440	-53.570560455322266
4.407999992370606	-53.399662017822266
4.412000179290772	-53.442386627197266
4.415999889373779	-53.601078033447266
4.420000076293945	-54.046634674072266
4.423999786376953	-53.808597564697266
4.427999973297119	-53.759769439697266
4.432000160217285	-54.083255767822266
4.435999870300293	-53.894046783447266
4.440000057220459	-53.411869049072266
4.443999767303467	-53.344730377197266
4.447999954223633	-53.509525299072266
4.452000141143799	-53.350833892822266
4.455999851226807	-53.076175689697266
4.460000038146973	-53.564456939697266
4.464000225067139	-53.826908111572266
4.467999935150147	-53.619388580322266
4.472000122070313	-53.479007720947266
4.475999832153320	-53.356937408447266
4.480000019073486	-53.704837799072266
4.484000205993652	-53.247074127197266
4.487999916076660	-52.764896392822266
4.492000102996826	-53.002933502197266
4.495999813079834	-53.057865142822266
4.500000000000000	-52.661136627197266
4.504000186920166	-52.532962799072266
4.507999897003174	-52.825931549072266
4.512000083923340	-53.155521392822266
4.515999794006348	-52.752689361572266
4.519999980926514	-52.496341705322266
4.524000167846680	-52.648929595947266
4.527999877929688	-52.691654205322266
4.532000064849854	-52.282718658447266
4.535999774932861	-51.910404205322266
4.539999961853027	-52.270511627197266
4.544000148773193	-52.264408111572266
4.547999858856201	-51.580814361572266
4.552000045776367	-51.739505767822266
4.556000232696533	-51.849369049072266
4.559999942779541	-51.531986236572266
4.564000129699707	-51.263431549072266
4.567999839782715	-51.391605377197266
4.572000026702881	-51.721195220947266
4.576000213623047	-51.617435455322266
4.579999923706055	-51.312259674072266
4.584000110626221	-51.446537017822266
4.587999820709229	-51.531986236572266
4.592000007629395	-51.379398345947266
4.596000194549561	-51.098636627197266
4.599999904632568	-51.263431549072266
4.604000091552734	-51.458744049072266
4.607999801635742	-51.049808502197266
4.611999988555908	-51.074222564697266
4.616000175476074	-51.354984283447266
4.619999885559082	-51.489261627197266
4.624000072479248	-51.306156158447266
4.627999782562256	-51.031497955322266
4.631999969482422	-51.184085845947266
4.636000156402588	-51.147464752197266
4.639999866485596	-50.579837799072266
4.644000053405762	-50.549320220947266
4.647999763488770	-50.634769439697266
4.651999950408936	-50.433353424072266
4.656000137329102	-50.311283111572266
4.659999847412109	-50.390628814697266
4.664000034332275	-50.756839752197266
4.668000221252441	-50.628665924072266
4.671999931335449	-50.354007720947266
4.676000118255615	-50.360111236572266
4.679999828338623	-50.238040924072266
4.684000015258789	-50.024417877197266
4.688000202178955	-49.475101470947266
4.691999912261963	-49.438480377197266
4.696000099182129	-49.719242095947266
4.699999809265137	-49.328617095947266
4.703999996185303	-49.267581939697266
4.708000183105469	-49.670413970947266
4.711999893188477	-49.871829986572266
4.716000080108643	-49.645999908447266
4.719999790191650	-49.243167877197266
4.723999977111816	-49.420169830322266
4.728000164031982	-49.450687408447266
4.731999874114990	-48.767093658447266
4.736000061035156	-48.565677642822266
4.739999771118164	-48.699954986572266
4.743999958038330	-48.480228424072266
4.748000144958496	-47.924808502197266
4.751999855041504	-48.132328033447266
4.756000041961670	-48.669437408447266
4.760000228881836	-48.449710845947266
4.763999938964844	-48.071292877197266
4.768000125885010	-48.114017486572266
4.771999835968018	-48.370365142822266
4.776000022888184	-48.327640533447266
4.780000209808350	-47.784427642822266
4.783999919891357	-47.845462799072266
4.788000106811523	-48.199466705322266
4.791999816894531	-47.760013580322266
4.796000003814697	-47.387699127197266
4.800000190734863	-47.686771392822266
4.803999900817871	-47.998050689697266
4.808000087738037	-47.540287017822266
4.811999797821045	-47.271732330322266
4.815999984741211	-47.564701080322266
4.820000171661377	-47.619632720947266
4.823999881744385	-47.277835845947266
4.828000068664551	-47.003177642822266
4.831999778747559	-47.052005767822266
4.835999965667725	-47.033695220947266
4.840000152587891	-46.514896392822266
4.843999862670898	-46.270755767822266
4.848000049591065	-46.551517486572266
4.852000236511231	-46.411136627197266
4.855999946594238	-46.130374908447266
4.860000133514404	-46.173099517822266
4.863999843597412	-46.331790924072266
4.868000030517578	-46.179203033447266
4.872000217437744	-45.916751861572266
4.875999927520752	-45.764163970947266
4.880000114440918	-45.745853424072266
4.883999824523926	-45.330814361572266
4.888000011444092	-44.860843658447266
4.892000198364258	-44.848636627197266
4.895999908447266	-44.903568267822266
4.900000095367432	-44.891361236572266
4.903999805450440	-45.050052642822266
4.907999992370606	-45.184329986572266
4.912000179290772	-45.086673736572266
4.915999889373779	-44.653324127197266
4.920000076293945	-44.073490142822266
4.923999786376953	-43.585208892822266
4.927999973297119	-43.182376861572266
4.932000160217285	-42.553714752197266
4.935999870300293	-42.004398345947266
4.940000057220459	-41.937259674072266
4.943999767303467	-41.717533111572266
4.947999954223633	-41.046146392822266
4.952000141143799	-41.058353424072266
4.955999851226807	-40.905765533447266
4.960000038146973	-40.106204986572266
4.964000225067139	-39.074710845947266
4.967999935150147	-38.262943267822266
4.972000122070313	-37.469486236572266
4.975999832153320	-36.145023345947266
4.980000019073486	-34.619144439697266
4.984000205993652	-33.544925689697266
4.987999916076660	-32.537845611572266
4.992000102996826	-31.054689407348633
4.995999813079834	-29.272462844848633
5.000000000000000	-28.131105422973633
5.004000186920166	-26.947023391723633
5.007999897003174	-24.847414016723633
5.012000083923340	-23.193361282348633
5.015999794006348	-21.844484329223633
5.019999980926514	-20.404054641723633
5.024000167846680	-18.499757766723633
5.027999877929688	-16.522218704223633
5.032000064849854	-15.307618141174316
5.035999774932861	-15.258790016174316
5.039999961853027	-12.481690406799316
5.044000148773193	-10.687256813049316
5.047999858856201	-9.710694313049316
5.052000045776367	-8.691407203674316
5.056000232696533	-7.080078601837158
5.059999942779541	-5.944824695587158
5.064000129699707	-5.273437976837158
5.067999839782715	-3.991699457168579
5.072000026702881	-2.484131097793579
5.076000213623047	-1.397705197334290
5.079999923706055	-0.671386778354645
5.084000110626221	0.115966804325581
5.087999820709229	1.324463009834290
5.092000007629395	1.861572384834290
5.096000194549561	2.044677972793579
5.099999904632568	2.770996332168579
5.104000091552734	3.356933832168579
5.107999801635742	3.656006097793579
5.111999988555908	3.680420160293579
5.116000175476074	4.217529773712158
5.119999885559082	4.937744617462158
5.124000072479248	5.346680164337158
5.127999782562256	5.834961414337158
5.131999969482422	6.488037586212158
5.136000156402588	6.823730945587158
5.139999866485596	7.037353992462158
5.144000053405762	6.958008289337158
5.147999763488770	7.263184070587158
5.151999950408936	7.275391101837158
5.156000137329102	7.147217273712158
5.159999847412109	7.446289539337158
5.164000034332275	7.702637195587158
5.168000221252441	7.928467273712158
5.171999931335449	8.197022438049316
5.176000118255615	8.343506813049316
5.179999828338623	8.770752906799316
5.184000015258789	8.758545875549316
5.188000202178955	8.483887672424316
5.191999912261963	8.416749000549316
5.196000099182129	8.483887672424316
5.199999809265137	8.337403297424316
5.203999996185303	7.885742664337158
5.208000183105469	7.922363758087158
5.211999893188477	8.087159156799316
5.216000080108643	7.794189929962158
5.219999790191650	7.684326648712158
5.223999977111816	7.794189929962158
5.228000164031982	7.843018054962158
5.231999874114990	7.598877429962158
5.236000061035156	7.116699695587158
5.239999771118164	7.574463367462158
5.243999958038330	7.775879383087158
5.248000144958496	6.933594226837158
5.251999855041504	6.604004383087158
5.256000041961670	7.000732898712158
5.260000228881836	6.842041492462158
5.263999938964844	6.188965320587158
5.268000125885010	5.889893054962158
5.271999835968018	6.091309070587158
5.276000022888184	5.761719226837158
5.280000209808350	5.236816883087158
5.283999919891357	4.882812976837158
5.288000106811523	4.913330554962158
5.291999816894531	4.644775867462158
5.296000003814697	3.765869379043579
5.300000190734863	3.460693597793579
5.303999900817871	3.564453363418579
5.308000087738037	2.801513910293579
5.311999797821045	2.130127191543579
5.315999984741211	2.026367425918579
5.320000171661377	2.020263910293579
5.323999881744385	1.861572384834290
5.328000068664551	1.324463009834290
5.331999778747559	1.434326291084290
5.335999965667725	1.257324337959290
5.340000152587891	0.689697325229645
5.343999862670898	0.091552741825581
5.348000049591065	-0.158691421151161
5.352000236511231	-0.390625029802322
5.355999946594238	-1.159668087959290
5.360000133514404	-1.702880978584290
5.363999843597412	-1.605224728584290
5.368000030517578	-1.910400509834290
5.372000217437744	-2.148437738418579
5.375999927520752	-2.282715082168579
5.380000114440918	-2.557373285293579
5.383999824523926	-2.856445550918579
5.388000011444092	-3.668213129043579
5.392000198364258	-4.107666492462158
5.395999908447266	-4.315186023712158
5.400000095367432	-4.888916492462158
5.403999805450440	-5.480957508087158
5.407999992370606	-5.780029773712158
5.412000179290772	-5.450439929962158
5.415999889373779	-5.456543445587158
5.420000076293945	-6.036377429962158
5.423999786376953	-6.103516101837158
5.427999973297119	-6.298828601837158
5.432000160217285	-6.945801258087158
5.435999870300293	-7.592773914337158
5.440000057220459	-7.995605945587158
5.443999767303467	-8.294678688049316
5.447999954223633	-9.289551734924316
5.452000141143799	-9.918213844299316
5.455999851226807	-9.771729469299316
5.460000038146973	-10.101319313049316
5.464000225067139	-10.711670875549316
5.467999935150147	-11.132813453674316
5.472000122070313	-11.169434547424316
5.475999832153320	-11.383057594299316
5.480000019073486	-12.200928688049316
5.484000205993652	-12.573243141174316
5.487999916076660	-12.615967750549316
5.492000102996826	-13.110352516174316
5.495999813079834	-13.793946266174316
5.500000000000000	-14.056397438049316
5.504000186920166	-13.983155250549316
5.507999897003174	-14.562989234924316
5.512000083923340	-14.068604469299316
5.515999794006348	-14.959717750549316
5.519999980926514	-15.307618141174316
5.524000167846680	-15.759278297424316
5.527999877929688	-16.424562454223633
5.532000064849854	-16.607667922973633
5.535999774932861	-16.638185501098633
5.539999961853027	-17.395021438598633
5.544000148773193	-18.157960891723633
5.547999858856201	-18.200685501098633
5.552000045776367	-18.426515579223633
5.556000232696533	-19.171144485473633
5.559999942779541	-19.696046829223633
5.564000129699707	-19.409181594848633
5.567999839782715	-19.573976516723633
5.572000026702881	-20.098878860473633
5.576000213623047	-20.214845657348633
5.579999923706055	-20.300294876098633
5.584000110626221	-20.489503860473633
5.587999820709229	-20.959474563598633
5.592000007629395	-21.545412063598633
5.596000194549561	-21.722414016723633
5.599999904632568	-22.174074172973633
5.604000091552734	-22.985841751098633
5.607999801635742	-23.297121047973633
5.611999988555908	-22.583009719848633
5.616000175476074	-13.128663063049316
5.619999885559082	-12.408448219299316
5.624000072479248	-13.995362281799316
5.627999782562256	-15.783692359924316
5.631999969482422	-18.176271438598633
5.636000156402588	-21.008302688598633
5.639999866485596	-23.388673782348633
5.644000053405762	-25.256349563598633
5.647999763488770	-26.873781204223633
5.651999950408936	-28.247072219848633
5.656000137329102	-28.784181594848633
5.659999847412109	-29.144289016723633
5.664000034332275	-29.760744094848633
5.668000221252441	-30.206300735473633
5.671999931335449	-30.145265579223633
5.676000118255615	-30.462648391723633
5.679999828338623	-31.005861282348633
5.684000015258789	-31.280519485473633
5.688000202178955	-31.201173782348633
5.691999912261963	-31.262208938598633
5.696000099182129	-31.732179641723633
5.699999809265137	-31.677248001098633
5.703999996185303	-31.268312454223633
5.708000183105469	-31.457521438598633
5.711999893188477	-31.817628860473633
5.716000080108643	-31.640626907348633
5.719999790191650	-31.384279251098633
5.723999977111816	-31.732179641723633
5.728000164031982	-32.366947174072266
5.731999874114990	-32.250980377197266
5.736000061035156	-32.165531158447266
5.739999771118164	-32.678226470947266
5.743999958038330	-33.264163970947266
5.748000144958496	-33.111576080322266
5.751999855041504	-32.867435455322266
5.756000041961670	-33.331302642822266
5.760000228881836	-33.648685455322266
5.763999938964844	-33.410648345947266
5.768000125885010	-33.416751861572266
5.771999835968018	-33.923343658447266
5.776000022888184	-34.393314361572266
5.780000209808350	-34.301761627197266
5.783999919891357	-34.545902252197266
5.788000106811523	-35.644535064697266
5.791999816894531	-36.083988189697266
5.796000003814697	-35.943607330322266
5.800000190734863	-36.450199127197266
5.803999900817871	-37.207035064697266
5.808000087738037	-37.420658111572266
5.811999797821045	-36.993412017822266
5.815999984741211	-37.194828033447266
5.820000171661377	-37.609867095947266
5.823999881744385	-37.548831939697266
5.828000068664551	-37.713626861572266
5.831999778747559	-38.128665924072266
5.835999965667725	-38.769535064697266
5.840000152587891	-39.056400299072266
5.843999862670898	-39.068607330322266
5.848000049591065	-39.599613189697266
5.852000236511231	-39.996341705322266
5.855999946594238	-39.752201080322266
5.860000133514404	-39.739994049072266
5.863999843597412	-39.935306549072266
5.868000030517578	-40.277103424072266
5.872000217437744	-40.209964752197266
5.875999927520752	-40.484622955322266
5.880000114440918	-41.174320220947266
5.883999824523926	-41.619876861572266
5.888000011444092	-41.760257720947266
5.892000198364258	-41.912845611572266
5.895999908447266	-42.401126861572266
5.900000095367432	-42.718509674072266
5.903999805450440	-42.260746002197266
5.907999992370606	-42.401126861572266
5.912000179290772	-42.889408111572266
5.915999889373779	-42.834476470947266
5.920000076293945	-43.115238189697266
5.923999786376953	-43.920902252197266
5.927999973297119	-44.604496002197266
5.932000160217285	-44.610599517822266
5.935999870300293	-44.366458892822266
5.940000057220459	-44.512943267822266
5.943999767303467	-44.781497955322266
5.947999954223633	-44.610599517822266
5.952000141143799	-44.451908111572266
5.955999851226807	-44.744876861572266
5.960000038146973	-45.068363189697266
5.964000225067139	-44.671634674072266
5.967999935150147	-44.750980377197266
5.972000122070313	-45.452884674072266
5.975999832153320	-45.648197174072266
5.980000019073486	-45.501712799072266
5.984000205993652	-45.660404205322266
5.987999916076660	-46.380619049072266
5.992000102996826	-46.795658111572266
5.995999813079834	-46.301273345947266
6.000000000000000	-46.624759674072266
6.004000186920166	-47.344974517822266
6.007999897003174	-47.058109283447266
6.012000083923340	-46.661380767822266
6.015999794006348	-46.832279205322266
6.019999980926514	-47.296146392822266
6.024000167846680	-47.235111236572266
6.027999877929688	-47.021488189697266
6.032000064849854	-47.595218658447266
6.035999774932861	-48.199466705322266
6.039999961853027	-48.254398345947266
6.044000148773193	-48.223880767822266
6.047999858856201	-48.706058502197266
6.052000045776367	-49.291996002197266
6.056000232696533	-48.687747955322266
6.059999942779541	-48.400882720947266
6.064000129699707	-48.883060455322266
6.067999839782715	-48.876956939697266
6.072000026702881	-48.846439361572266
6.076000213623047	-48.925785064697266
6.079999923706055	-49.481204986572266
6.084000110626221	-50.183109283447266
6.087999820709229	-49.908451080322266
6.092000007629395	-49.761966705322266
6.096000194549561	-50.109867095947266
6.099999904632568	-50.134281158447266
6.104000091552734	-49.700931549072266
6.107999801635742	-49.523929595947266
6.111999988555908	-50.109867095947266
6.116000175476074	-50.061038970947266
6.119999885559082	-49.938968658447266
6.124000072479248	-50.659183502197266
6.127999782562256	-51.049808502197266
6.131999969482422	-51.226810455322266
6.136000156402588	-51.245121002197266
6.139999866485596	-51.452640533447266
6.144000053405762	-52.001956939697266
6.147999763488770	-51.708988189697266
6.151999950408936	-51.440433502197266
6.156000137329102	-51.818851470947266
6.159999847412109	-51.904300689697266
6.164000034332275	-51.690677642822266
6.168000221252441	-51.794437408447266
6.171999931335449	-52.307132720947266
6.176000118255615	-52.502445220947266
6.179999828338623	-52.313236236572266
6.184000015258789	-52.575687408447266
6.188000202178955	-52.844242095947266
6.191999912261963	-53.112796783447266
6.196000099182129	-52.813724517822266
6.199999809265137	-52.777103424072266
6.203999996185303	-53.442386627197266
6.208000183105469	-53.253177642822266
6.211999893188477	-52.850345611572266
6.216000080108643	-53.259281158447266
6.219999790191650	-53.588871002197266
6.223999977111816	-53.552249908447266
6.228000164031982	-53.424076080322266
6.231999874114990	-53.759769439697266
6.236000061035156	-54.431156158447266
6.239999771118164	-54.187015533447266
6.243999958038330	-54.101566314697266
6.248000144958496	-54.437259674072266
6.251999855041504	-54.724124908447266
6.256000041961670	-54.254154205322266
6.260000228881836	-53.863529205322266
6.263999938964844	-54.235843658447266
6.268000125885010	-54.107669830322266
6.271999835968018	-53.607181549072266
6.276000022888184	-53.851322174072266
6.280000209808350	-54.315189361572266
6.283999919891357	-54.772953033447266
6.288000106811523	-54.626468658447266
6.291999816894531	-54.632572174072266
6.296000003814697	-55.291751861572266
6.300000190734863	-55.157474517822266
6.303999900817871	-54.522708892822266
6.308000087738037	-54.638675689697266
6.311999797821045	-55.102542877197266
6.315999984741211	-55.096439361572266
6.320000171661377	-54.931644439697266
6.323999881744385	-55.340579986572266
6.328000068664551	-55.847171783447266
6.331999778747559	-55.841068267822266
6.335999965667725	-55.834964752197266
6.340000152587891	-55.944828033447266
6.343999862670898	-56.268314361572266
6.348000049591065	-55.932621002197266
6.352000236511231	-55.389408111572266
6.355999946594238	-55.627445220947266
6.360000133514404	-55.871585845947266
6.363999843597412	-55.749515533447266
6.368000030517578	-55.926517486572266
6.372000217437744	-56.317142486572266
6.375999927520752	-56.542972564697266
6.380000114440918	-56.420902252197266
6.383999824523926	-56.481937408447266
6.388000011444092	-56.750492095947266
6.392000198364258	-56.787113189697266
6.395999908447266	-56.335453033447266
6.400000095367432	-56.268314361572266
6.403999805450440	-56.683353424072266
6.407999992370606	-56.640628814697266
6.412000179290772	-56.225589752197266
6.415999889373779	-56.610111236572266
6.420000076293945	-57.061771392822266
6.423999786376953	-56.951908111572266
6.427999973297119	-56.774906158447266
6.432000160217285	-56.701663970947266
6.435999870300293	-56.842044830322266
6.440000057220459	-56.860355377197266
6.443999767303467	-56.524662017822266
6.447999954223633	-56.689456939697266
6.452000141143799	-57.122806549072266
6.455999851226807	-56.713871002197266
6.460000038146973	-56.530765533447266
6.464000225067139	-57.067874908447266
6.467999935150147	-57.330326080322266
6.472000122070313	-57.019046783447266
6.475999832153320	-57.110599517822266
6.480000019073486	-57.751468658447266
6.484000205993652	-58.032230377197266
6.487999916076660	-57.666019439697266
6.492000102996826	-57.714847564697266
6.495999813079834	-58.038333892822266
6.500000000000000	-58.001712799072266
6.504000186920166	-57.385257720947266
6.507999897003174	-57.318119049072266
6.512000083923340	-57.958988189697266
6.515999794006348	-57.885746002197266
6.519999980926514	-57.519535064697266
6.524000167846680	-57.971195220947266
6.527999877929688	-58.453372955322266
6.532000064849854	-58.508304595947266
6.535999774932861	-58.300785064697266
6.539999961853027	-58.477787017822266
6.544000148773193	-58.770755767822266
6.547999858856201	-58.251956939697266
6.552000045776367	-57.794193267822266
6.556000232696533	-58.056644439697266
6.559999942779541	-58.544925689697266
6.564000129699707	-58.489994049072266
6.567999839782715	-58.441165924072266
6.572000026702881	-58.966068267822266
6.576000213623047	-59.442142486572266
6.579999923706055	-59.216312408447266
6.584000110626221	-59.161380767822266
6.587999820709229	-59.326175689697266
6.592000007629395	-59.387210845947266
6.596000194549561	-58.911136627197266
6.599999904632568	-58.782962799072266
6.604000091552734	-59.149173736572266
6.607999801635742	-59.179691314697266
6.611999988555908	-58.990482330322266
6.616000175476074	-58.972171783447266
6.619999885559082	-59.155277252197266
6.624000072479248	-59.155277252197266
6.627999782562256	-58.990482330322266
6.631999969482422	-59.130863189697266
6.636000156402588	-59.307865142822266
6.639999866485596	-59.143070220947266
6.644000053405762	-59.014896392822266
6.647999763488770	-59.112552642822266
6.651999950408936	-59.448246002197266
6.656000137329102	-59.405521392822266
6.659999847412109	-59.185794830322266
6.664000034332275	-59.692386627197266
6.668000221252441	-59.875492095947266
6.671999931335449	-59.478763580322266
6.676000118255615	-59.661869049072266
6.679999828338623	-59.960941314697266
6.684000015258789	-60.003665924072266
6.688000202178955	-59.796146392822266
6.691999912261963	-59.680179595947266
6.696000099182129	-59.887699127197266
6.699999809265137	-59.826663970947266
6.703999996185303	-59.399417877197266
6.708000183105469	-59.399417877197266
6.711999893188477	-59.667972564697266
6.716000080108643	-59.735111236572266
6.719999790191650	-59.442142486572266
6.723999977111816	-59.796146392822266
6.728000164031982	-60.247806549072266
6.731999874114990	-60.076908111572266
6.736000061035156	-59.960941314697266
6.739999771118164	-59.991458892822266
6.743999958038330	-60.034183502197266
6.748000144958496	-59.838871002197266
6.751999855041504	-59.381107330322266
6.756000041961670	-59.710697174072266
6.760000228881836	-60.229496002197266
6.763999938964844	-60.046390533447266
6.768000125885010	-60.003665924072266
6.771999835968018	-60.357669830322266
6.776000022888184	-60.754398345947266
6.780000209808350	-60.168460845947266
6.783999919891357	-59.881595611572266
6.788000106811523	-60.266117095947266
6.791999816894531	-60.083011627197266
6.796000003814697	-59.600833892822266
6.800000190734863	-59.515384674072266
6.803999900817871	-59.875492095947266
6.808000087738037	-60.418704986572266
6.811999797821045	-60.229496002197266
6.815999984741211	-60.491947174072266
6.820000171661377	-61.157230377197266
6.823999881744385	-61.169437408447266
6.828000068664551	-60.980228424072266
6.831999778747559	-60.913089752197266
6.835999965667725	-61.151126861572266
6.840000152587891	-60.925296783447266
6.843999862670898	-60.491947174072266
6.848000049591065	-60.620121002197266
6.852000236511231	-60.711673736572266
6.855999946594238	-60.656742095947266
6.860000133514404	-60.711673736572266
6.863999843597412	-60.815433502197266
6.868000030517578	-61.291507720947266
6.872000217437744	-61.065677642822266
6.875999927520752	-60.974124908447266
6.880000114440918	-61.334232330322266
6.883999824523926	-61.230472564697266
6.888000011444092	-60.986331939697266
6.892000198364258	-60.821537017822266
6.895999908447266	-60.968021392822266
6.900000095367432	-61.193851470947266
6.903999805450440	-60.839847564697266
6.907999992370606	-61.016849517822266
6.912000179290772	-61.334232330322266
6.915999889373779	-61.309818267822266
6.920000076293945	-61.175540924072266
6.923999786376953	-61.242679595947266
6.927999973297119	-61.706546783447266
6.932000160217285	-61.572269439697266
6.935999870300293	-61.248783111572266
6.940000057220459	-61.431888580322266
6.943999767303467	-61.462406158447266
6.947999954223633	-61.614994049072266
6.952000141143799	-61.584476470947266
6.955999851226807	-61.627201080322266
6.960000038146973	-62.115482330322266
6.964000225067139	-61.608890533447266
6.967999935150147	-61.157230377197266
6.972000122070313	-61.456302642822266
6.975999832153320	-61.737064361572266
6.980000019073486	-61.395267486572266
6.984000205993652	-61.022953033447266
6.987999916076660	-61.260990142822266
6.992000102996826	-61.328128814697266
6.995999813079834	-60.803226470947266
7.000000000000000	-60.760501861572266
7.004000186920166	-61.175540924072266
7.007999897003174	-61.517337799072266
7.012000083923340	-61.352542877197266
7.015999794006348	-61.370853424072266
7.019999980926514	-62.005619049072266
7.024000167846680	-61.975101470947266
7.027999877929688	-61.553958892822266
7.032000064849854	-61.657718658447266
7.035999774932861	-61.804203033447266
7.039999961853027	-61.755374908447266
7.044000148773193	-61.212162017822266
7.047999858856201	-61.267093658447266
7.052000045776367	-61.767581939697266
7.056000232696533	-61.773685455322266
7.059999942779541	-61.718753814697266
7.064000129699707	-61.883548736572266
7.067999839782715	-62.335208892822266
7.072000026702881	-62.255863189697266
7.076000213623047	-61.804203033447266
7.079999923706055	-62.042240142822266
7.084000110626221	-62.268070220947266
7.087999820709229	-61.730960845947266
7.092000007629395	-61.712650299072266
7.096000194549561	-61.901859283447266
7.099999904632568	-62.103275299072266
7.104000091552734	-62.072757720947266
7.107999801635742	-62.084964752197266
7.111999988555908	-62.390140533447266
7.116000175476074	-62.261966705322266
7.119999885559082	-61.712650299072266
7.124000072479248	-61.743167877197266
7.127999782562256	-62.054447174072266
7.131999969482422	-61.828617095947266
7.136000156402588	-61.370853424072266
7.139999866485596	-61.535648345947266
7.144000053405762	-61.920169830322266
7.147999763488770	-61.859134674072266
7.151999950408936	-61.804203033447266
7.156000137329102	-62.091068267822266
7.159999847412109	-62.359622955322266
7.164000034332275	-62.219242095947266
7.168000221252441	-61.999515533447266
7.171999931335449	-62.371829986572266
7.176000118255615	-62.744144439697266
7.179999828338623	-62.390140533447266
7.184000015258789	-62.219242095947266
7.188000202178955	-62.420658111572266
7.191999912261963	-62.365726470947266
7.196000099182129	-61.981204986572266
7.199999809265137	-61.914066314697266
7.203999996185303	-62.268070220947266
7.208000183105469	-62.438968658447266
7.211999893188477	-62.219242095947266
7.216000080108643	-62.219242095947266
7.219999790191650	-62.585453033447266
7.223999977111816	-62.713626861572266
7.228000164031982	-62.182621002197266
7.231999874114990	-62.072757720947266
7.236000061035156	-62.414554595947266
7.239999771118164	-62.127689361572266
7.243999958038330	-61.663822174072266
7.248000144958496	-61.846927642822266
7.251999855041504	-62.207035064697266
7.256000041961670	-62.420658111572266
7.260000228881836	-62.286380767822266
7.263999938964844	-62.457279205322266
7.268000125885010	-62.799076080322266
7.271999835968018	-62.725833892822266
7.276000022888184	-62.298587799072266
7.280000209808350	-62.231449127197266
7.283999919891357	-62.457279205322266
7.288000106811523	-61.950687408447266
7.291999816894531	-61.395267486572266
7.296000003814697	-61.639408111572266
7.300000190734863	-61.846927642822266
7.303999900817871	-61.718753814697266
7.308000087738037	-61.865238189697266
7.311999797821045	-62.078861236572266
7.315999984741211	-62.432865142822266
7.320000171661377	-62.341312408447266
7.323999881744385	-62.133792877197266
7.328000068664551	-62.353519439697266
7.331999778747559	-62.420658111572266
7.335999965667725	-62.109378814697266
7.340000152587891	-62.036136627197266
7.343999862670898	-62.384037017822266
7.348000049591065	-62.487796783447266
7.352000236511231	-62.243656158447266
7.355999946594238	-62.518314361572266
7.360000133514404	-62.829593658447266
7.363999843597412	-62.536624908447266
7.368000030517578	-62.377933502197266
7.372000217437744	-62.475589752197266
7.375999927520752	-62.567142486572266
7.380000114440918	-62.408451080322266
7.383999824523926	-62.127689361572266
7.388000011444092	-62.280277252197266
7.392000198364258	-62.573246002197266
7.395999908447266	-62.286380767822266
7.400000095367432	-62.158206939697266
7.403999805450440	-62.573246002197266
7.407999992370606	-62.725833892822266
7.412000179290772	-62.335208892822266
7.415999889373779	-62.384037017822266
7.420000076293945	-62.792972564697266
7.423999786376953	-62.689212799072266
7.427999973297119	-62.194828033447266
7.432000160217285	-62.121585845947266
7.435999870300293	-62.347415924072266
7.440000057220459	-62.261966705322266
7.443999767303467	-61.810306549072266
7.447999954223633	-61.926273345947266
7.452000141143799	-62.609867095947266
7.455999851226807	-62.451175689697266
7.460000038146973	-61.828617095947266
7.464000225067139	-61.944583892822266
7.467999935150147	-62.438968658447266
7.472000122070313	-62.194828033447266
7.475999832153320	-61.730960845947266
7.480000019073486	-61.926273345947266
7.484000205993652	-62.176517486572266
7.487999916076660	-61.804203033447266
7.492000102996826	-61.627201080322266
7.495999813079834	-61.920169830322266
7.500000000000000	-62.524417877197266
7.504000186920166	-62.438968658447266
7.507999897003174	-62.243656158447266
7.512000083923340	-62.884525299072266
7.515999794006348	-63.098148345947266
7.519999980926514	-62.756351470947266
7.524000167846680	-62.469486236572266
7.527999877929688	-62.463382720947266
7.532000064849854	-62.750247955322266
7.535999774932861	-62.274173736572266
7.539999961853027	-62.066654205322266
7.544000148773193	-62.725833892822266
7.547999858856201	-62.835697174072266
7.552000045776367	-62.579349517822266
7.556000232696533	-62.573246002197266
7.559999942779541	-62.921146392822266
7.564000129699707	-62.951663970947266
7.567999839782715	-62.530521392822266
7.572000026702881	-62.481693267822266
7.576000213623047	-62.561038970947266
7.579999923706055	-62.329105377197266
7.584000110626221	-62.048343658447266
7.587999820709229	-61.981204986572266
7.592000007629395	-62.640384674072266
7.596000194549561	-62.597660064697266
7.599999904632568	-62.286380767822266
7.604000091552734	-62.725833892822266
7.607999801635742	-62.963871002197266
7.611999988555908	-62.756351470947266
7.616000175476074	-62.628177642822266
7.619999885559082	-62.731937408447266
7.624000072479248	-62.829593658447266
7.627999782562256	-62.176517486572266
7.631999969482422	-62.036136627197266
7.636000156402588	-62.164310455322266
7.639999866485596	-62.182621002197266
7.644000053405762	-62.017826080322266
7.647999763488770	-61.926273345947266
7.651999950408936	-62.561038970947266
7.656000137329102	-62.817386627197266
7.659999847412109	-62.408451080322266
7.664000034332275	-62.762454986572266
7.668000221252441	-63.073734283447266
7.671999931335449	-62.896732330322266
7.676000118255615	-62.634281158447266
7.679999828338623	-62.683109283447266
7.684000015258789	-63.000492095947266
7.688000202178955	-62.573246002197266
7.691999912261963	-62.506107330322266
7.696000099182129	-62.878421783447266
7.699999809265137	-63.116458892822266
7.703999996185303	-63.006595611572266
7.708000183105469	-62.799076080322266
7.711999893188477	-63.201908111572266
7.716000080108643	-63.427738189697266
7.719999790191650	-62.768558502197266
7.723999977111816	-62.707523345947266
7.728000164031982	-62.866214752197266
7.731999874114990	-62.738040924072266
7.736000061035156	-62.451175689697266
7.739999771118164	-62.384037017822266
7.743999958038330	-62.933353424072266
7.748000144958496	-63.104251861572266
7.751999855041504	-62.713626861572266
7.756000041961670	-63.012699127197266
7.760000228881836	-63.348392486572266
7.763999938964844	-63.140872955322266
7.768000125885010	-62.628177642822266
7.771999835968018	-62.713626861572266
7.776000022888184	-62.854007720947266
7.780000209808350	-62.396244049072266
7.783999919891357	-62.274173736572266
7.788000106811523	-62.622074127197266
7.791999816894531	-62.988285064697266
7.796000003814697	-63.024906158447266
7.800000190734863	-62.548831939697266
7.803999900817871	-62.512210845947266
7.808000087738037	-62.884525299072266
7.811999797821045	-62.518314361572266
7.815999984741211	-62.170413970947266
7.820000171661377	-62.365726470947266
7.823999881744385	-62.493900299072266
7.828000068664551	-62.158206939697266
7.831999778747559	-62.249759674072266
7.835999965667725	-62.884525299072266
7.840000152587891	-62.988285064697266
7.843999862670898	-62.969974517822266
7.848000049591065	-63.256839752197266
7.852000236511231	-63.354496002197266
7.855999946594238	-63.433841705322266
7.860000133514404	-63.201908111572266
7.863999843597412	-63.092044830322266
7.868000030517578	-63.360599517822266
7.872000217437744	-63.189701080322266
7.875999927520752	-62.847904205322266
7.880000114440918	-63.116458892822266
7.883999824523926	-63.305667877197266
7.888000011444092	-63.049320220947266
7.892000198364258	-62.896732330322266
7.895999908447266	-63.366703033447266
7.900000095367432	-63.531497955322266
7.903999805450440	-63.195804595947266
7.907999992370606	-63.189701080322266
7.912000179290772	-63.494876861572266
7.915999889373779	-63.568119049072266
7.920000076293945	-63.104251861572266
7.923999786376953	-62.902835845947266
7.927999973297119	-63.293460845947266
7.932000160217285	-63.323978424072266
7.935999870300293	-62.896732330322266
7.940000057220459	-63.128665924072266
7.943999767303467	-63.488773345947266
7.947999954223633	-63.586429595947266
7.952000141143799	-63.269046783447266
7.955999851226807	-63.342288970947266
7.960000038146973	-63.818363189697266
7.964000225067139	-63.574222564697266
7.967999935150147	-63.079837799072266
7.972000122070313	-63.092044830322266
7.975999832153320	-63.354496002197266
7.980000019073486	-63.018802642822266
7.984000205993652	-62.689212799072266
7.987999916076660	-63.366703033447266
7.992000102996826	-64.190681457519531
7.995999813079834	-63.946537017822266
[truncated: 3,001 more rows]
