# Supplementary material for: Small Size of Recorded Neuronal Structures Confines the Accuracy in Direct Axonal Voltage Measurements
Source: eNeuro. 2021 Aug 2;8(4):ENEURO.0059-21.2021. doi: 10.1523/ENEURO.0059-21.2021 (PMC8342265; doi:10.1523/ENEURO.0059-21.2021)
Supplement: Extended Data 1 — NEURON codes producing data shown in Figures 2, 5, 8. Download Extended Data 1, ZIP file. [file enu-eN-NWR-0059-21-s01.zip › realistic amplifier model/3_real experiment reconstruction/AP_generator/real data/7_24.dat]

0.000000000000000	-83.923347473144531
0.004000000189990	-83.740242004394531
0.008000000379980	-83.776863098144531
0.012000000104308	-84.143074035644531
0.016000000759959	-84.375007629394531
0.019999999552965	-84.057624816894531
0.024000000208616	-83.972175598144531
0.028000000864267	-84.179695129394531
0.032000001519918	-83.813484191894531
0.035999998450279	-83.135993957519531
0.039999999105930	-83.020027160644531
0.043999999761581	-83.508308410644531
0.048000000417233	-83.441169738769531
0.052000001072884	-83.258064270019531
0.056000001728535	-83.642585754394531
0.059999998658895	-84.118659973144531
0.064000003039837	-84.124763488769531
0.068000003695488	-84.039314270019531
0.071999996900558	-84.124763488769531
0.075999997556210	-84.173591613769531
0.079999998211861	-83.764656066894531
0.083999998867512	-83.734138488769531
0.087999999523163	-84.143074035644531
0.092000000178814	-84.045417785644531
0.096000000834465	-83.953865051269531
0.100000001490116	-84.118659973144531
0.104000002145767	-84.313972473144531
0.108000002801418	-84.368904113769531
0.112000003457069	-84.008796691894531
0.115999996662140	-84.057624816894531
0.119999997317791	-84.191902160644531
0.123999997973442	-83.923347473144531
0.128000006079674	-83.538825988769531
0.131999999284744	-83.569343566894531
0.136000007390976	-84.069831848144531
0.140000000596046	-83.862312316894531
0.143999993801117	-83.398445129394531
0.148000001907349	-83.886726379394531
0.151999995112419	-84.002693176269531
0.156000003218651	-83.734138488769531
0.159999996423721	-83.538825988769531
0.164000004529953	-83.624275207519531
0.167999997735024	-84.094245910644531
0.172000005841255	-83.636482238769531
0.175999999046326	-83.410652160644531
0.180000007152557	-83.850105285644531
0.184000000357628	-83.911140441894531
0.187999993562698	-83.557136535644531
0.192000001668930	-83.557136535644531
0.195999994874001	-83.959968566894531
0.200000002980232	-84.063728332519531
0.203999996185303	-83.917243957519531
0.208000004291534	-84.381111145019531
0.211999997496605	-84.484870910644531
0.216000005602837	-84.454353332519531
0.219999998807907	-84.021003723144531
0.224000006914139	-83.459480285644531
0.228000000119209	-83.789070129394531
0.231999993324280	-83.551033020019531
0.236000001430511	-82.983406066894531
0.239999994635582	-83.129890441894531
0.244000002741814	-83.343513488769531
0.247999995946884	-83.306892395019531
0.252000004053116	-83.129890441894531
0.256000012159348	-83.447273254394531
0.259999990463257	-83.825691223144531
0.263999998569489	-83.496101379394531
0.268000006675720	-83.355720520019531
0.272000014781952	-83.343513488769531
0.275999993085861	-83.459480285644531
0.280000001192093	-83.251960754394531
0.284000009298325	-82.885749816894531
0.287999987602234	-83.367927551269531
0.291999995708466	-83.630378723144531
0.296000003814697	-83.276374816894531
0.300000011920929	-83.526618957519531
0.303999990224838	-83.703620910644531
0.307999998331070	-83.715827941894531
0.312000006437302	-83.453376770019531
0.316000014543533	-83.276374816894531
0.319999992847443	-83.435066223144531
0.324000000953674	-83.203132629394531
0.328000009059906	-82.928474426269531
0.331999987363815	-83.001716613769531
0.335999995470047	-83.349617004394531
0.340000003576279	-83.325202941894531
0.344000011682510	-83.056648254394531
0.347999989986420	-83.428962707519531
0.351999998092651	-83.654792785644531
0.356000006198883	-83.148200988769531
0.360000014305115	-83.160408020019531
0.363999992609024	-83.331306457519531
0.368000000715256	-83.471687316894531
0.372000008821487	-83.306892395019531
0.375999987125397	-83.013923645019531
0.379999995231628	-83.227546691894531
0.384000003337860	-83.300788879394531
0.388000011444092	-83.062751770019531
0.391999989748001	-83.166511535644531
0.395999997854233	-83.465583801269531
0.400000005960464	-83.514411926269531
0.404000014066696	-83.166511535644531
0.407999992370605	-83.325202941894531
0.412000000476837	-83.886726379394531
0.416000008583069	-83.880622863769531
0.419999986886978	-83.715827941894531
0.423999994993210	-83.758552551269531
0.428000003099442	-84.021003723144531
0.432000011205673	-84.100349426269531
0.435999989509583	-83.666999816894531
0.439999997615814	-83.917243957519531
0.444000005722046	-84.472663879394531
0.448000013828278	-84.143074035644531
0.451999992132187	-83.966072082519531
0.456000000238419	-84.332283020019531
0.460000008344650	-84.576423645019531
0.463999986648560	-84.301765441894531
0.467999994754791	-84.014900207519531
0.472000002861023	-84.216316223144531
0.476000010967255	-84.313972473144531
0.479999989271164	-83.947761535644531
0.483999997377396	-83.728034973144531
0.488000005483627	-84.033210754394531
0.492000013589859	-84.436042785644531
0.495999991893768	-84.075935363769531
0.500000000000000	-84.051521301269531
0.504000008106232	-84.576423645019531
0.508000016212463	-84.521492004394531
0.512000024318695	-84.057624816894531
0.515999972820282	-83.990486145019531
0.519999980926514	-83.959968566894531
0.523999989032745	-83.856208801269531
0.527999997138977	-83.483894348144531
0.532000005245209	-83.587654113769531
0.536000013351440	-84.027107238769531
0.540000021457672	-84.002693176269531
0.544000029563904	-83.898933410644531
0.547999978065491	-83.709724426269531
0.551999986171722	-83.752449035644531
0.555999994277954	-83.563240051269531
0.560000002384186	-83.233650207519531
0.564000010490417	-83.160408020019531
0.568000018596649	-83.184822082519531
0.572000026702881	-82.995613098144531
0.575999975204468	-83.111579895019531
0.579999983310699	-83.416755676269531
0.583999991416931	-83.807380676269531
0.587999999523163	-83.679206848144531
0.592000007629395	-83.728034973144531
0.596000015735626	-84.112556457519531
0.600000023841858	-84.008796691894531
0.603999972343445	-83.728034973144531
0.607999980449677	-83.813484191894531
0.611999988555908	-84.173591613769531
0.615999996662140	-84.045417785644531
0.620000004768372	-83.630378723144531
0.624000012874603	-83.752449035644531
0.628000020980835	-83.996589660644531
0.632000029087067	-83.856208801269531
0.635999977588654	-83.654792785644531
0.639999985694885	-83.673103332519531
0.643999993801117	-84.045417785644531
0.648000001907349	-83.911140441894531
0.652000010013580	-83.508308410644531
0.656000018119812	-83.850105285644531
0.660000026226044	-84.100349426269531
0.663999974727631	-83.697517395019531
0.667999982833862	-83.374031066894531
0.671999990940094	-83.514411926269531
0.675999999046326	-83.746345520019531
0.680000007152557	-83.282478332519531
0.684000015258789	-83.032234191894531
0.688000023365021	-83.526618957519531
0.691999971866608	-83.898933410644531
0.695999979972839	-83.526618957519531
0.699999988079071	-83.514411926269531
0.703999996185303	-84.100349426269531
0.708000004291534	-84.149177551269531
0.712000012397766	-83.636482238769531
0.716000020503998	-83.355720520019531
0.720000028610229	-83.233650207519531
0.723999977111816	-83.233650207519531
0.727999985218048	-82.940681457519531
0.731999993324280	-82.824714660644531
0.736000001430511	-83.349617004394531
0.740000009536743	-83.630378723144531
0.744000017642975	-83.392341613769531
0.748000025749207	-83.746345520019531
0.751999974250793	-84.265144348144531
0.755999982357025	-84.057624816894531
0.759999990463257	-83.709724426269531
0.763999998569489	-83.770759582519531
0.768000006675720	-83.782966613769531
0.772000014781952	-83.532722473144531
0.776000022888184	-83.374031066894531
0.779999971389771	-83.685310363769531
0.783999979496002	-84.021003723144531
0.787999987602234	-83.886726379394531
0.791999995708466	-83.770759582519531
0.796000003814697	-83.892829895019531
0.800000011920929	-84.130867004394531
0.804000020027161	-83.789070129394531
0.808000028133392	-83.636482238769531
0.811999976634979	-83.825691223144531
0.815999984741211	-83.673103332519531
0.819999992847443	-83.392341613769531
0.824000000953674	-83.532722473144531
0.828000009059906	-83.782966613769531
0.832000017166138	-83.911140441894531
0.836000025272369	-83.679206848144531
0.839999973773956	-83.758552551269531
0.843999981880188	-84.051521301269531
0.847999989986420	-84.002693176269531
0.851999998092651	-83.734138488769531
0.856000006198883	-83.825691223144531
0.860000014305115	-84.082038879394531
0.864000022411346	-83.715827941894531
0.867999970912933	-83.374031066894531
0.871999979019165	-83.831794738769531
0.875999987125397	-83.996589660644531
0.879999995231628	-83.618171691894531
0.884000003337860	-83.380134582519531
0.888000011444092	-83.355720520019531
0.892000019550323	-83.728034973144531
0.896000027656555	-83.489997863769531
0.899999976158142	-83.312995910644531
0.903999984264374	-83.795173645019531
0.907999992370605	-83.862312316894531
0.912000000476837	-83.520515441894531
0.916000008583069	-83.502204895019531
0.920000016689301	-83.892829895019531
0.924000024795532	-83.941658020019531
0.927999973297119	-83.441169738769531
0.931999981403351	-83.642585754394531
0.935999989509583	-84.069831848144531
0.939999997615814	-84.155281066894531
0.944000005722046	-83.941658020019531
0.948000013828278	-83.972175598144531
0.952000021934509	-84.588630676269531
0.955999970436096	-84.320075988769531
0.959999978542328	-83.642585754394531
0.963999986648560	-83.923347473144531
0.967999994754791	-83.990486145019531
0.972000002861023	-83.868415832519531
0.976000010967255	-83.605964660644531
0.980000019073486	-83.929450988769531
0.984000027179718	-84.515388488769531
0.987999975681305	-84.240730285644531
0.991999983787537	-84.063728332519531
0.995999991893768	-84.411628723144531
1.000000000000000	-84.356697082519531
1.003999948501587	-83.898933410644531
1.008000016212463	-83.605964660644531
1.011999964714050	-83.917243957519531
1.016000032424927	-83.880622863769531
1.019999980926514	-83.471687316894531
1.024000048637390	-83.874519348144531
1.027999997138977	-84.112556457519531
1.031999945640564	-84.307868957519531
1.036000013351440	-84.283454895019531
1.039999961853027	-84.088142395019531
1.044000029563904	-84.332283020019531
1.047999978065491	-84.210212707519531
1.052000045776367	-83.795173645019531
1.055999994277954	-83.569343566894531
1.059999942779541	-83.447273254394531
1.064000010490418	-83.453376770019531
1.067999958992004	-83.325202941894531
1.072000026702881	-83.520515441894531
1.075999975204468	-83.740242004394531
1.080000042915344	-83.666999816894531
1.083999991416931	-83.752449035644531
1.088000059127808	-83.819587707519531
1.092000007629395	-84.027107238769531
1.095999956130981	-83.996589660644531
1.100000023841858	-83.685310363769531
1.103999972343445	-83.959968566894531
1.108000040054321	-84.075935363769531
1.111999988555908	-83.740242004394531
1.116000056266785	-83.874519348144531
1.120000004768372	-84.033210754394531
1.123999953269959	-84.039314270019531
1.128000020980835	-83.874519348144531
1.131999969482422	-83.850105285644531
1.136000037193298	-84.222419738769531
1.139999985694885	-84.240730285644531
1.144000053405762	-84.045417785644531
1.148000001907349	-83.996589660644531
1.151999950408936	-84.149177551269531
1.156000018119812	-84.118659973144531
1.159999966621399	-83.593757629394531
1.164000034332275	-83.636482238769531
1.167999982833862	-84.094245910644531
1.172000050544739	-83.685310363769531
1.175999999046326	-83.477790832519531
1.179999947547913	-83.734138488769531
1.184000015258789	-84.136970520019531
1.187999963760376	-84.094245910644531
1.192000031471252	-83.795173645019531
1.195999979972839	-84.088142395019531
1.200000047683716	-84.149177551269531
1.203999996185303	-83.612068176269531
1.207999944686890	-83.435066223144531
1.212000012397766	-83.612068176269531
1.215999960899353	-83.837898254394531
1.220000028610230	-83.563240051269531
1.223999977111816	-83.526618957519531
1.228000044822693	-84.094245910644531
1.231999993324280	-84.161384582519531
1.235999941825867	-84.033210754394531
1.240000009536743	-84.222419738769531
1.243999958038330	-84.771736145019531
1.248000025749207	-84.753425598144531
1.251999974250794	-83.782966613769531
1.256000041961670	-83.593757629394531
1.259999990463257	-83.996589660644531
1.264000058174133	-83.697517395019531
1.268000006675720	-83.526618957519531
1.271999955177307	-83.776863098144531
1.276000022888184	-84.088142395019531
1.279999971389771	-84.069831848144531
1.284000039100647	-83.837898254394531
1.287999987602234	-83.984382629394531
1.292000055313110	-84.088142395019531
1.296000003814697	-83.917243957519531
1.299999952316284	-83.734138488769531
1.304000020027161	-83.673103332519531
1.307999968528748	-83.953865051269531
1.312000036239624	-83.703620910644531
1.315999984741211	-83.709724426269531
1.320000052452087	-84.112556457519531
1.324000000953674	-84.130867004394531
1.327999949455261	-84.014900207519531
1.332000017166138	-83.984382629394531
1.335999965667725	-83.978279113769531
1.340000033378601	-84.143074035644531
1.343999981880188	-83.874519348144531
1.348000049591065	-83.807380676269531
1.351999998092651	-83.984382629394531
1.355999946594238	-83.984382629394531
1.360000014305115	-83.685310363769531
1.363999962806702	-83.648689270019531
1.368000030517578	-84.033210754394531
1.371999979019165	-83.941658020019531
1.376000046730042	-83.660896301269531
1.379999995231628	-83.880622863769531
1.383999943733215	-84.100349426269531
1.388000011444092	-84.027107238769531
1.391999959945679	-83.837898254394531
1.396000027656555	-83.673103332519531
1.399999976158142	-83.618171691894531
1.404000043869019	-83.032234191894531
1.407999992370606	-82.873542785644531
1.411999940872192	-83.166511535644531
1.416000008583069	-83.367927551269531
1.419999957084656	-83.166511535644531
1.424000024795532	-83.233650207519531
1.427999973297119	-83.874519348144531
1.432000041007996	-84.204109191894531
1.435999989509583	-83.892829895019531
1.440000057220459	-83.959968566894531
1.444000005722046	-84.185798645019531
1.447999954223633	-84.057624816894531
1.452000021934509	-83.612068176269531
1.455999970436096	-83.447273254394531
1.460000038146973	-83.801277160644531
1.463999986648560	-83.831794738769531
1.468000054359436	-83.563240051269531
1.472000002861023	-83.868415832519531
1.475999951362610	-84.307868957519531
1.480000019073486	-84.216316223144531
1.483999967575073	-83.898933410644531
1.488000035285950	-83.984382629394531
1.491999983787537	-84.185798645019531
1.496000051498413	-83.789070129394531
1.500000000000000	-83.441169738769531
1.503999948501587	-83.618171691894531
1.508000016212463	-83.862312316894531
1.511999964714050	-83.642585754394531
1.516000032424927	-83.612068176269531
1.519999980926514	-83.947761535644531
1.524000048637390	-84.112556457519531
1.527999997138977	-83.844001770019531
1.531999945640564	-83.776863098144531
1.536000013351440	-83.831794738769531
1.539999961853027	-83.905036926269531
1.544000029563904	-83.740242004394531
1.547999978065491	-83.605964660644531
1.552000045776367	-83.691413879394531
1.555999994277954	-83.782966613769531
1.559999942779541	-83.441169738769531
1.564000010490418	-83.526618957519531
1.567999958992004	-83.758552551269531
1.572000026702881	-83.349617004394531
1.575999975204468	-83.178718566894531
1.580000042915344	-83.489997863769531
1.583999991416931	-83.673103332519531
1.588000059127808	-83.691413879394531
1.592000007629395	-83.489997863769531
1.595999956130981	-83.660896301269531
1.600000023841858	-83.886726379394531
1.603999972343445	-83.679206848144531
1.608000040054321	-83.447273254394531
1.611999988555908	-83.728034973144531
1.616000056266785	-84.069831848144531
1.620000004768372	-83.734138488769531
1.623999953269959	-83.679206848144531
1.628000020980835	-84.289558410644531
1.631999969482422	-84.375007629394531
1.636000037193298	-84.143074035644531
1.639999985694885	-84.167488098144531
1.644000053405762	-84.240730285644531
1.648000001907349	-84.265144348144531
1.651999950408936	-83.660896301269531
1.656000018119812	-83.532722473144531
1.659999966621399	-83.892829895019531
1.664000034332275	-83.941658020019531
1.667999982833862	-83.593757629394531
1.672000050544739	-83.715827941894531
1.675999999046326	-84.320075988769531
1.679999947547913	-84.271247863769531
1.684000015258789	-83.831794738769531
1.687999963760376	-84.008796691894531
1.692000031471252	-84.069831848144531
1.695999979972839	-83.654792785644531
1.700000047683716	-83.300788879394531
1.703999996185303	-83.441169738769531
1.707999944686890	-83.978279113769531
1.712000012397766	-83.740242004394531
1.715999960899353	-83.679206848144531
1.720000028610230	-84.149177551269531
1.723999977111816	-84.356697082519531
1.728000044822693	-84.069831848144531
1.731999993324280	-83.746345520019531
1.735999941825867	-83.892829895019531
1.740000009536743	-83.709724426269531
1.743999958038330	-83.056648254394531
1.748000025749207	-83.026130676269531
1.751999974250794	-83.233650207519531
1.756000041961670	-83.410652160644531
1.759999990463257	-83.355720520019531
1.764000058174133	-83.349617004394531
1.768000006675720	-83.947761535644531
1.771999955177307	-83.984382629394531
1.776000022888184	-83.715827941894531
1.779999971389771	-83.923347473144531
1.784000039100647	-84.161384582519531
1.787999987602234	-84.149177551269531
1.792000055313110	-83.874519348144531
1.796000003814697	-83.789070129394531
1.799999952316284	-84.234626770019531
1.804000020027161	-84.057624816894531
1.807999968528748	-83.825691223144531
1.812000036239624	-84.021003723144531
1.815999984741211	-84.191902160644531
1.820000052452087	-84.069831848144531
1.824000000953674	-83.831794738769531
1.827999949455261	-84.210212707519531
1.832000017166138	-84.423835754394531
1.835999965667725	-83.959968566894531
1.840000033378601	-83.935554504394531
1.843999981880188	-84.057624816894531
1.848000049591065	-84.063728332519531
1.851999998092651	-83.752449035644531
1.855999946594238	-83.392341613769531
1.860000014305115	-83.923347473144531
1.863999962806702	-84.155281066894531
1.868000030517578	-83.587654113769531
1.871999979019165	-83.813484191894531
1.876000046730042	-84.429939270019531
1.879999995231628	-84.381111145019531
1.883999943733215	-83.850105285644531
1.888000011444092	-83.856208801269531
1.891999959945679	-84.100349426269531
1.896000027656555	-83.697517395019531
1.899999976158142	-83.380134582519531
1.904000043869019	-83.532722473144531
1.907999992370606	-83.911140441894531
1.911999940872192	-83.538825988769531
1.916000008583069	-83.020027160644531
1.919999957084656	-83.660896301269531
1.924000024795532	-84.027107238769531
1.927999973297119	-83.374031066894531
1.932000041007996	-83.270271301269531
1.935999989509583	-83.447273254394531
1.940000057220459	-83.569343566894531
1.944000005722046	-83.294685363769531
1.947999954223633	-83.111579895019531
1.952000021934509	-83.697517395019531
1.955999970436096	-83.850105285644531
1.960000038146973	-83.612068176269531
1.963999986648560	-83.758552551269531
1.968000054359436	-84.100349426269531
1.972000002861023	-84.283454895019531
1.975999951362610	-83.734138488769531
1.980000019073486	-83.782966613769531
1.983999967575073	-84.259040832519531
1.988000035285950	-83.874519348144531
1.991999983787537	-83.551033020019531
1.996000051498413	-83.752449035644531
2.000000000000000	-84.136970520019531
2.003999948501587	-84.149177551269531
2.007999897003174	-83.825691223144531
2.012000083923340	-84.112556457519531
2.016000032424927	-84.368904113769531
2.019999980926514	-84.014900207519531
2.023999929428101	-83.874519348144531
2.028000116348267	-83.880622863769531
2.032000064849854	-84.155281066894531
2.036000013351440	-83.874519348144531
2.039999961853027	-83.721931457519531
2.043999910354614	-84.069831848144531
2.048000097274780	-84.057624816894531
2.052000045776367	-83.923347473144531
2.055999994277954	-83.911140441894531
2.059999942779541	-84.069831848144531
2.063999891281128	-84.344490051269531
2.068000078201294	-83.862312316894531
2.072000026702881	-84.002693176269531
2.075999975204468	-84.509284973144531
2.079999923706055	-84.124763488769531
2.084000110626221	-83.502204895019531
2.088000059127808	-83.233650207519531
2.092000007629395	-83.496101379394531
2.095999956130981	-83.190925598144531
2.099999904632568	-82.702644348144531
2.104000091552734	-83.184822082519531
2.108000040054321	-83.648689270019531
2.111999988555908	-83.581550598144531
2.115999937057495	-83.489997863769531
2.119999885559082	-83.917243957519531
2.124000072479248	-84.460456848144531
2.128000020980835	-83.966072082519531
2.131999969482422	-83.557136535644531
2.135999917984009	-83.898933410644531
2.140000104904175	-83.850105285644531
2.144000053405762	-83.447273254394531
2.148000001907349	-83.325202941894531
2.151999950408936	-83.886726379394531
2.155999898910523	-84.381111145019531
2.160000085830689	-84.014900207519531
2.164000034332275	-84.130867004394531
2.167999982833862	-84.619148254394531
2.171999931335449	-84.606941223144531
2.176000118255615	-83.990486145019531
2.180000066757202	-83.892829895019531
2.184000015258789	-84.265144348144531
2.187999963760376	-83.886726379394531
2.191999912261963	-83.422859191894531
2.196000099182129	-83.917243957519531
2.200000047683716	-84.252937316894531
2.203999996185303	-84.307868957519531
2.207999944686890	-84.161384582519531
2.211999893188477	-84.307868957519531
2.216000080108643	-84.661872863769531
2.220000028610230	-84.252937316894531
2.223999977111816	-83.850105285644531
2.227999925613403	-84.039314270019531
2.232000112533569	-84.057624816894531
2.236000061035156	-83.654792785644531
2.240000009536743	-83.563240051269531
2.243999958038330	-83.935554504394531
2.247999906539917	-84.057624816894531
2.252000093460083	-83.862312316894531
2.256000041961670	-84.313972473144531
2.259999990463257	-84.783943176269531
2.263999938964844	-84.509284973144531
2.267999887466431	-83.984382629394531
2.272000074386597	-83.941658020019531
2.276000022888184	-84.289558410644531
2.279999971389771	-84.051521301269531
2.283999919891357	-83.496101379394531
2.288000106811523	-83.563240051269531
2.292000055313110	-83.703620910644531
2.296000003814697	-83.489997863769531
2.299999952316284	-83.325202941894531
2.303999900817871	-83.551033020019531
2.308000087738037	-83.850105285644531
2.312000036239624	-83.898933410644531
2.315999984741211	-83.734138488769531
2.319999933242798	-84.075935363769531
2.323999881744385	-84.356697082519531
2.328000068664551	-83.941658020019531
2.332000017166138	-83.544929504394531
2.335999965667725	-83.740242004394531
2.339999914169312	-83.941658020019531
2.344000101089478	-83.520515441894531
2.348000049591065	-83.410652160644531
2.351999998092651	-83.917243957519531
2.355999946594238	-84.075935363769531
2.359999895095825	-83.844001770019531
2.364000082015991	-83.984382629394531
2.368000030517578	-84.448249816894531
2.371999979019165	-84.454353332519531
2.375999927520752	-83.752449035644531
2.380000114440918	-83.709724426269531
2.384000062942505	-84.045417785644531
2.388000011444092	-83.734138488769531
2.391999959945679	-83.410652160644531
2.395999908447266	-83.776863098144531
2.400000095367432	-84.344490051269531
2.404000043869019	-84.301765441894531
2.407999992370606	-84.063728332519531
2.411999940872192	-84.387214660644531
2.415999889373779	-84.698493957519531
2.420000076293945	-84.283454895019531
2.424000024795532	-83.532722473144531
2.427999973297119	-83.447273254394531
2.431999921798706	-83.795173645019531
2.436000108718872	-83.416755676269531
2.440000057220459	-83.184822082519531
2.444000005722046	-83.703620910644531
2.447999954223633	-83.941658020019531
2.451999902725220	-83.789070129394531
2.456000089645386	-83.734138488769531
2.460000038146973	-83.953865051269531
2.463999986648560	-84.149177551269531
2.467999935150147	-83.764656066894531
2.471999883651733	-83.636482238769531
2.476000070571899	-83.898933410644531
2.480000019073486	-83.862312316894531
2.483999967575073	-83.563240051269531
2.487999916076660	-83.764656066894531
2.492000102996826	-84.100349426269531
2.496000051498413	-83.941658020019531
2.500000000000000	-83.795173645019531
2.503999948501587	-84.033210754394531
2.507999897003174	-84.136970520019531
2.512000083923340	-84.075935363769531
2.516000032424927	-83.837898254394531
2.519999980926514	-83.795173645019531
2.523999929428101	-84.069831848144531
2.528000116348267	-83.636482238769531
2.532000064849854	-83.361824035644531
2.536000013351440	-83.587654113769531
2.539999961853027	-83.654792785644531
2.543999910354614	-83.367927551269531
2.548000097274780	-83.398445129394531
2.552000045776367	-83.697517395019531
2.555999994277954	-83.966072082519531
2.559999942779541	-83.801277160644531
2.563999891281128	-83.892829895019531
2.568000078201294	-84.124763488769531
2.572000026702881	-84.063728332519531
2.575999975204468	-83.618171691894531
2.579999923706055	-83.392341613769531
2.584000110626221	-83.666999816894531
2.588000059127808	-83.398445129394531
2.592000007629395	-82.971199035644531
2.595999956130981	-83.172615051269531
2.599999904632568	-83.459480285644531
2.604000091552734	-83.453376770019531
2.608000040054321	-83.361824035644531
2.611999988555908	-84.222419738769531
2.615999937057495	-94.323738098144531
2.619999885559082	-95.214851379394531
2.624000072479248	-93.573005676269531
2.628000020980835	-92.089851379394531
2.631999969482422	-90.319831848144531
2.635999917984009	-87.957771301269531
2.640000104904175	-85.894783020019531
2.644000053405762	-84.814460754394531
2.648000001907349	-83.953865051269531
2.651999950408936	-82.684333801269531
2.655999898910523	-82.159431457519531
2.660000085830689	-82.025154113769531
2.664000034332275	-81.689460754394531
2.667999982833862	-81.103523254394531
2.671999931335449	-80.798347473144531
2.676000118255615	-81.170661926269531
2.680000066757202	-81.176765441894531
2.684000015258789	-80.938728332519531
2.687999963760376	-81.329353332519531
2.691999912261963	-81.781013488769531
2.696000099182129	-82.116706848144531
2.700000047683716	-82.116706848144531
2.703999996185303	-82.281501770019531
2.707999944686890	-82.720954895019531
2.711999893188477	-82.580574035644531
2.716000080108643	-82.623298645019531
2.720000028610230	-82.830818176269531
2.723999977111816	-82.904060363769531
2.727999925613403	-82.861335754394531
2.732000112533569	-82.580574035644531
2.736000061035156	-82.897956848144531
2.740000009536743	-83.166511535644531
2.743999958038330	-82.745368957519531
2.747999906539917	-82.952888488769531
2.752000093460083	-83.044441223144531
2.756000041961670	-83.111579895019531
2.759999990463257	-82.794197082519531
2.763999938964844	-82.434089660644531
2.767999887466431	-82.690437316894531
2.772000074386597	-82.550056457519531
2.776000022888184	-82.025154113769531
2.779999971389771	-82.006843566894531
2.783999919891357	-82.037361145019531
2.788000106811523	-82.159431457519531
2.792000055313110	-81.964118957519531
2.796000003814697	-82.220466613769531
2.799999952316284	-82.623298645019531
2.803999900817871	-82.421882629394531
2.808000087738037	-82.495124816894531
2.812000036239624	-82.556159973144531
2.815999984741211	-82.458503723144531
2.819999933242798	-82.208259582519531
2.823999881744385	-81.542976379394531
2.828000068664551	-81.573493957519531
2.832000017166138	-81.701667785644531
2.835999965667725	-81.323249816894531
2.839999914169312	-81.280525207519531
2.844000101089478	-81.549079895019531
2.848000049591065	-81.817634582519531
2.851999998092651	-81.494148254394531
2.855999946594238	-81.445320129394531
2.859999895095825	-81.658943176269531
2.864000082015991	-81.280525207519531
2.868000030517578	-80.694587707519531
2.871999979019165	-80.346687316894531
2.875999927520752	-80.383308410644531
2.880000114440918	-80.474861145019531
2.884000062942505	-79.919441223144531
2.888000011444092	-79.998786926269531
2.891999959945679	-80.554206848144531
2.895999908447266	-80.395515441894531
2.900000095367432	-80.096443176269531
2.904000043869019	-80.084236145019531
2.907999992370606	-80.285652160644531
2.911999940872192	-79.986579895019531
2.915999889373779	-79.400642395019531
2.920000076293945	-79.461677551269531
2.924000024795532	-79.571540832519531
2.927999973297119	-79.400642395019531
2.931999921798706	-79.077156066894531
2.936000108718872	-78.887947082519531
2.940000057220459	-79.071052551269531
2.944000005722046	-78.826911926269531
2.947999954223633	-78.533943176269531
2.951999902725220	-78.747566223144531
2.956000089645386	-78.857429504394531
2.960000038146973	-78.729255676269531
2.963999986648560	-78.436286926269531
2.967999935150147	-78.430183410644531
2.971999883651733	-78.552253723144531
2.976000070571899	-78.259284973144531
2.980000019073486	-78.033454895019531
2.983999967575073	-78.210456848144531
2.987999916076660	-78.228767395019531
2.992000102996826	-78.002937316894531
2.996000051498413	-77.996833801269531
3.000000000000000	-78.283699035644531
3.003999948501587	-78.265388488769531
3.007999897003174	-78.039558410644531
3.012000083923340	-78.137214660644531
3.016000032424927	-78.131111145019531
3.019999980926514	-77.886970520019531
3.023999929428101	-77.392585754394531
3.028000116348267	-77.197273254394531
3.032000064849854	-77.459724426269531
3.036000013351440	-77.270515441894531
3.039999961853027	-76.959236145019531
3.043999910354614	-77.374275207519531
3.048000097274780	-77.667243957519531
3.052000045776367	-77.435310363769531
3.055999994277954	-77.319343566894531
3.059999942779541	-77.294929504394531
3.063999891281128	-77.197273254394531
3.068000078201294	-76.635749816894531
3.072000026702881	-76.208503723144531
3.075999975204468	-76.245124816894531
3.079999923706055	-76.269538879394531
3.084000110626221	-75.769050598144531
3.088000059127808	-75.708015441894531
3.092000007629395	-76.263435363769531
3.095999956130981	-76.257331848144531
3.099999904632568	-75.799568176269531
3.104000091552734	-75.946052551269531
3.108000040054321	-76.000984191894531
3.111999988555908	-75.494392395019531
3.115999937057495	-74.713142395019531
3.119999885559082	-74.395759582519531
3.124000072479248	-74.688728332519531
3.128000020980835	-74.407966613769531
3.131999969482422	-73.944099426269531
3.135999917984009	-74.273689270019531
3.140000104904175	-74.761970520019531
3.144000053405762	-74.481208801269531
3.148000001907349	-74.237068176269531
3.151999950408936	-74.554450988769531
3.155999898910523	-74.823005676269531
3.160000085830689	-74.273689270019531
3.164000034332275	-74.047859191894531
3.167999982833862	-74.206550598144531
3.171999931335449	-74.267585754394531
3.176000118255615	-74.114997863769531
3.180000066757202	-73.907478332519531
3.184000015258789	-74.157722473144531
3.187999963760376	-74.438484191894531
3.191999912261963	-73.956306457519531
3.196000099182129	-73.840339660644531
3.200000047683716	-74.114997863769531
3.203999996185303	-74.108894348144531
3.207999944686890	-73.791511535644531
3.211999893188477	-73.638923645019531
3.216000080108643	-73.797615051269531
3.220000028610230	-73.663337707519531
3.223999977111816	-73.242195129394531
3.227999925613403	-73.138435363769531
3.232000112533569	-73.309333801269531
3.236000061035156	-73.205574035644531
3.240000009536743	-72.888191223144531
3.243999958038330	-72.943122863769531
3.247999906539917	-73.266609191894531
3.252000093460083	-72.991950988769531
3.256000041961670	-72.821052551269531
3.259999990463257	-72.814949035644531
3.263999938964844	-72.680671691894531
3.267999887466431	-72.314460754394531
3.272000074386597	-72.174079895019531
3.276000022888184	-72.595222473144531
3.279999971389771	-72.991950988769531
3.283999919891357	-72.589118957519531
3.288000106811523	-72.491462707519531
3.292000055313110	-72.668464660644531
3.296000003814697	-72.326667785644531
3.299999952316284	-71.936042785644531
3.303999900817871	-71.868904113769531
3.308000087738037	-71.765144348144531
3.312000036239624	-71.337898254394531
3.315999984741211	-70.788581848144531
3.319999933242798	-70.739753723144531
3.323999881744385	-71.002204895019531
3.328000068664551	-71.093757629394531
3.332000017166138	-70.935066223144531
3.335999965667725	-71.234138488769531
3.339999914169312	-71.636970520019531
3.344000101089478	-71.356208801269531
3.348000049591065	-71.112068176269531
3.351999998092651	-71.466072082519531
3.355999946594238	-71.270759582519531
3.359999895095825	-70.751960754394531
3.364000082015991	-70.562751770019531
3.368000030517578	-70.574958801269531
3.371999979019165	-70.733650207519531
3.375999927520752	-70.379646301269531
3.380000114440918	-70.324714660644531
3.384000062942505	-70.660408020019531
3.388000011444092	-70.788581848144531
3.391999959945679	-70.294197082519531
3.395999908447266	-69.989021301269531
3.400000095367432	-70.343025207519531
3.404000043869019	-70.208747863769531
3.407999992370606	-69.470222473144531
3.411999940872192	-69.519050598144531
3.415999889373779	-69.659431457519531
3.420000076293945	-69.622810363769531
3.424000024795532	-69.293220520019531
3.427999973297119	-69.122322082519531
3.431999921798706	-69.714363098144531
3.436000108718872	-69.567878723144531
3.440000057220459	-69.091804504394531
3.444000005722046	-69.024665832519531
3.447999954223633	-68.981941223144531
3.451999902725220	-68.835456848144531
3.456000089645386	-68.414314270019531
3.460000038146973	-68.334968566894531
3.463999986648560	-68.524177551269531
3.467999935150147	-68.182380676269531
3.471999883651733	-68.017585754394531
3.476000070571899	-68.096931457519531
3.480000019073486	-68.438728332519531
3.483999967575073	-68.457038879394531
3.487999916076660	-68.182380676269531
3.492000102996826	-68.634040832519531
3.496000051498413	-68.798835754394531
3.500000000000000	-68.371589660644531
3.503999948501587	-68.280036926269531
3.507999897003174	-68.194587707519531
3.512000083923340	-68.115242004394531
3.516000032424927	-67.706306457519531
3.519999980926514	-67.498786926269531
3.523999929428101	-67.858894348144531
3.528000116348267	-67.767341613769531
3.532000064849854	-67.541511535644531
3.536000013351440	-67.761238098144531
3.539999961853027	-68.133552551269531
3.543999910354614	-68.072517395019531
3.548000097274780	-67.553718566894531
3.552000045776367	-67.749031066894531
3.555999994277954	-67.602546691894531
3.559999942779541	-66.973884582519531
3.563999891281128	-66.827400207519531
3.568000078201294	-66.857917785644531
3.572000026702881	-67.053230285644531
3.575999975204468	-66.937263488769531
3.579999923706055	-66.674812316894531
3.584000110626221	-67.126472473144531
3.588000059127808	-67.260749816894531
3.592000007629395	-66.790779113769531
3.595999956130981	-66.613777160644531
3.599999904632568	-66.662605285644531
3.604000091552734	-66.522224426269531
3.608000040054321	-65.808113098144531
3.611999988555908	-65.740974426269531
3.615999937057495	-66.021736145019531
3.619999885559082	-65.594490051269531
3.624000072479248	-65.325935363769531
3.628000020980835	-65.454109191894531
3.631999969482422	-65.856941223144531
3.635999917984009	-66.003425598144531
3.640000104904175	-65.405281066894531
3.644000053405762	-65.521247863769531
3.648000001907349	-66.003425598144531
3.651999950408936	-65.722663879394531
3.655999898910523	-65.319831848144531
3.660000085830689	-65.466316223144531
3.664000034332275	-65.814216613769531
3.667999982833862	-65.576179504394531
3.671999931335449	-65.301521301269531
3.676000118255615	-65.563972473144531
3.680000066757202	-65.826423645019531
3.684000015258789	-65.747077941894531
3.687999963760376	-65.441902160644531
3.691999912261963	-65.692146301269531
3.696000099182129	-66.094978332519531
3.700000047683716	-65.295417785644531
3.703999996185303	-64.813240051269531
3.707999944686890	-65.173347473144531
3.711999893188477	-65.026863098144531
3.716000080108643	-64.434822082519531
3.720000028610230	-64.184577941894531
3.723999977111816	-64.508064270019531
3.727999925613403	-64.764411926269531
3.732000112533569	-64.367683410644531
3.736000061035156	-64.349372863769531
3.740000009536743	-64.678962707519531
3.743999958038330	-64.624031066894531
3.747999906539917	-64.227302551269531
3.752000093460083	-63.983158111572266
3.756000041961670	-64.166267395019531
3.759999990463257	-63.671878814697266
3.763999938964844	-63.269046783447266
3.767999887466431	-63.537601470947266
3.772000074386597	-63.702396392822266
3.776000022888184	-63.543704986572266
3.779999971389771	-63.507083892822266
3.783999919891357	-63.629154205322266
3.788000106811523	-63.562015533447266
3.792000055313110	-62.988285064697266
3.796000003814697	-62.854007720947266
3.799999952316284	-63.000492095947266
3.803999900817871	-62.622074127197266
3.808000087738037	-62.109378814697266
3.812000036239624	-62.121585845947266
3.815999984741211	-62.573246002197266
3.819999933242798	-62.701419830322266
3.823999881744385	-62.500003814697266
3.828000068664551	-62.915042877197266
3.832000017166138	-63.232425689697266
3.835999965667725	-63.104251861572266
3.839999914169312	-62.872318267822266
3.844000101089478	-62.872318267822266
3.848000049591065	-63.146976470947266
3.851999998092651	-62.750247955322266
3.855999946594238	-62.170413970947266
3.859999895095825	-62.524417877197266
3.864000082015991	-62.780765533447266
3.868000030517578	-62.518314361572266
3.871999979019165	-62.359622955322266
3.875999927520752	-62.695316314697266
3.880000114440918	-62.933353424072266
3.884000062942505	-62.481693267822266
3.888000011444092	-62.194828033447266
3.891999959945679	-62.292484283447266
3.895999908447266	-62.353519439697266
3.900000095367432	-61.737064361572266
3.904000043869019	-61.358646392822266
3.907999992370606	-61.767581939697266
3.911999940872192	-61.816410064697266
3.915999889373779	-61.285404205322266
3.920000076293945	-61.376956939697266
3.924000024795532	-61.651615142822266
3.927999973297119	-61.639408111572266
3.931999921798706	-61.309818267822266
3.936000108718872	-61.212162017822266
3.940000057220459	-61.584476470947266
3.944000005722046	-61.578372955322266
3.947999954223633	-61.047367095947266
3.951999902725220	-60.894779205322266
3.956000089645386	-60.888675689697266
3.960000038146973	-60.363773345947266
3.963999986648560	-59.844974517822266
3.967999935150147	-60.192874908447266
3.971999883651733	-60.449222564697266
3.976000070571899	-59.954837799072266
3.980000019073486	-59.930423736572266
3.983999967575073	-60.308841705322266
3.987999916076660	-60.601810455322266
3.992000102996826	-60.418704986572266
3.996000051498413	-60.162357330322266
4.000000000000000	-60.217288970947266
4.004000186920166	-60.247806549072266
4.007999897003174	-59.790042877197266
4.012000083923340	-59.729007720947266
4.015999794006348	-60.028079986572266
4.019999980926514	-60.150150299072266
4.024000167846680	-59.899906158447266
4.027999877929688	-60.046390533447266
4.032000064849854	-60.418704986572266
4.035999774932861	-60.284427642822266
4.039999961853027	-59.802249908447266
4.044000148773193	-59.783939361572266
4.047999858856201	-59.820560455322266
4.052000045776367	-59.509281158447266
4.056000232696533	-59.088138580322266
4.059999942779541	-59.118656158447266
4.064000129699707	-59.460453033447266
4.067999839782715	-59.326175689697266
4.072000026702881	-59.106449127197266
4.076000213623047	-59.417728424072266
4.079999923706055	-59.686283111572266
4.084000110626221	-59.216312408447266
4.087999820709229	-58.850101470947266
4.092000007629395	-59.020999908447266
4.096000194549561	-59.045413970947266
4.099999904632568	-58.496097564697266
4.104000091552734	-58.312992095947266
4.107999801635742	-58.728031158447266
4.111999988555908	-58.972171783447266
4.116000175476074	-58.685306549072266
4.119999885559082	-58.648685455322266
4.124000072479248	-59.130863189697266
4.127999782562256	-58.886722564697266
4.131999969482422	-57.922367095947266
4.136000156402588	-57.995609283447266
4.139999866485596	-58.349613189697266
4.144000053405762	-58.062747955322266
4.147999763488770	-57.592777252197266
4.151999950408936	-57.604984283447266
4.156000137329102	-58.062747955322266
4.159999847412109	-57.995609283447266
4.164000034332275	-57.690433502197266
4.168000221252441	-57.946781158447266
4.171999931335449	-58.190921783447266
4.176000118255615	-57.946781158447266
4.179999828338623	-57.525638580322266
4.184000015258789	-57.781986236572266
4.188000202178955	-58.233646392822266
4.191999912261963	-57.781986236572266
4.196000099182129	-57.391361236572266
4.199999809265137	-57.434085845947266
4.203999996185303	-57.513431549072266
4.208000183105469	-57.214359283447266
4.211999893188477	-56.872562408447266
4.216000080108643	-57.305912017822266
4.219999790191650	-57.470706939697266
4.223999977111816	-56.909183502197266
4.228000164031982	-57.092288970947266
4.231999874114990	-57.263187408447266
4.236000061035156	-57.373050689697266
4.239999771118164	-57.043460845947266
4.243999958038330	-56.689456939697266
4.248000144958496	-56.866458892822266
4.251999855041504	-56.616214752197266
4.256000041961670	-56.158451080322266
4.260000228881836	-56.256107330322266
4.263999938964844	-56.610111236572266
4.268000125885010	-56.567386627197266
4.271999835968018	-56.280521392822266
4.276000022888184	-56.573490142822266
4.280000209808350	-56.817630767822266
4.283999919891357	-56.207279205322266
4.288000106811523	-55.969242095947266
4.291999816894531	-55.895999908447266
4.296000003814697	-55.761722564697266
4.300000190734863	-55.743412017822266
4.303999900817871	-55.877689361572266
4.308000087738037	-56.390384674072266
4.311999797821045	-56.134037017822266
4.315999984741211	-55.529788970947266
4.320000171661377	-55.664066314697266
4.323999881744385	-55.975345611572266
4.328000068664551	-55.804447174072266
4.331999778747559	-55.017093658447266
4.335999965667725	-54.833988189697266
4.340000152587891	-55.096439361572266
4.343999862670898	-54.669193267822266
4.348000049591065	-54.479984283447266
4.352000236511231	-54.644779205322266
4.355999946594238	-54.949954986572266
4.360000133514404	-55.053714752197266
4.363999843597412	-54.632572174072266
4.368000030517578	-54.821781158447266
4.372000217437744	-55.206302642822266
4.375999927520752	-54.797367095947266
4.380000114440918	-54.467777252197266
4.383999824523926	-54.656986236572266
4.388000011444092	-54.876712799072266
4.392000198364258	-54.412845611572266
4.395999908447266	-54.071048736572266
4.400000095367432	-54.388431549072266
4.403999805450440	-54.431156158447266
4.407999992370606	-54.174808502197266
4.412000179290772	-54.077152252197266
4.415999889373779	-54.193119049072266
4.420000076293945	-54.534915924072266
4.423999786376953	-54.071048736572266
4.427999973297119	-53.778079986572266
4.432000160217285	-54.327396392822266
4.435999870300293	-54.235843658447266
4.440000057220459	-53.662113189697266
4.443999767303467	-53.540042877197266
4.447999954223633	-53.668216705322266
4.452000141143799	-53.436283111572266
4.455999851226807	-52.996829986572266
4.460000038146973	-53.216556549072266
4.464000225067139	-53.564456939697266
4.467999935150147	-53.405765533447266
4.472000122070313	-53.033451080322266
4.475999832153320	-52.716068267822266
4.480000019073486	-53.179935455322266
4.484000205993652	-52.996829986572266
4.487999916076660	-52.227787017822266
4.492000102996826	-52.337650299072266
4.495999813079834	-52.459720611572266
4.500000000000000	-52.001956939697266
4.504000186920166	-52.081302642822266
4.507999897003174	-52.508548736572266
4.512000083923340	-52.777103424072266
4.515999794006348	-52.447513580322266
4.519999980926514	-52.587894439697266
4.524000167846680	-52.960208892822266
4.527999877929688	-52.832035064697266
4.532000064849854	-52.368167877197266
4.535999774932861	-51.995853424072266
4.539999961853027	-52.124027252197266
4.544000148773193	-52.252201080322266
4.547999858856201	-51.727298736572266
4.552000045776367	-51.916507720947266
4.556000232696533	-52.386478424072266
4.559999942779541	-52.239994049072266
4.564000129699707	-52.130130767822266
4.567999839782715	-52.203372955322266
4.572000026702881	-52.441410064697266
4.576000213623047	-51.959232330322266
4.579999923706055	-51.470951080322266
4.584000110626221	-51.654056549072266
4.587999820709229	-51.635746002197266
4.592000007629395	-51.153568267822266
4.596000194549561	-50.897220611572266
4.599999904632568	-51.196292877197266
4.604000091552734	-51.647953033447266
4.607999801635742	-51.202396392822266
4.611999988555908	-51.147464752197266
4.616000175476074	-51.489261627197266
4.619999885559082	-51.464847564697266
4.624000072479248	-51.049808502197266
4.627999782562256	-50.775150299072266
4.631999969482422	-51.177982330322266
4.636000156402588	-51.232913970947266
4.639999866485596	-50.366214752197266
4.644000053405762	-50.103763580322266
4.647999763488770	-50.335697174072266
4.651999950408936	-50.286869049072266
4.656000137329102	-50.030521392822266
4.659999847412109	-49.969486236572266
4.664000034332275	-50.390628814697266
4.668000221252441	-50.439456939697266
4.671999931335449	-50.177005767822266
4.676000118255615	-50.256351470947266
4.679999828338623	-50.531009674072266
4.684000015258789	-50.488285064697266
4.688000202178955	-49.914554595947266
4.691999912261963	-49.890140533447266
4.696000099182129	-50.115970611572266
4.699999809265137	-49.786380767822266
4.703999996185303	-49.658206939697266
4.708000183105469	-49.932865142822266
4.711999893188477	-50.103763580322266
4.716000080108643	-49.981693267822266
4.719999790191650	-49.816898345947266
4.723999977111816	-49.890140533447266
4.728000164031982	-49.829105377197266
4.731999874114990	-49.322513580322266
4.736000061035156	-49.029544830322266
4.739999771118164	-48.937992095947266
4.743999958038330	-49.090579986572266
4.748000144958496	-48.657230377197266
4.751999855041504	-48.577884674072266
4.756000041961670	-49.060062408447266
4.760000228881836	-49.029544830322266
4.763999938964844	-48.815921783447266
4.768000125885010	-49.029544830322266
4.771999835968018	-49.005130767822266
4.776000022888184	-48.699954986572266
4.780000209808350	-48.278812408447266
4.783999919891357	-48.071292877197266
4.788000106811523	-48.168949127197266
4.791999816894531	-48.022464752197266
4.796000003814697	-47.839359283447266
4.800000190734863	-48.089603424072266
4.803999900817871	-48.480228424072266
4.808000087738037	-48.168949127197266
4.811999797821045	-47.583011627197266
4.815999984741211	-47.698978424072266
4.820000171661377	-47.760013580322266
4.823999881744385	-47.106937408447266
4.828000068664551	-46.844486236572266
4.831999778747559	-47.094730377197266
4.835999965667725	-46.942142486572266
4.840000152587891	-46.502689361572266
4.843999862670898	-46.582035064697266
4.848000049591065	-46.917728424072266
4.852000236511231	-46.966556549072266
4.855999946594238	-46.685794830322266
4.860000133514404	-46.862796783447266
4.863999843597412	-47.174076080322266
4.868000030517578	-46.820072174072266
4.872000217437744	-46.398929595947266
4.875999927520752	-46.527103424072266
4.880000114440918	-46.746829986572266
4.883999824523926	-46.319583892822266
4.888000011444092	-45.867923736572266
4.892000198364258	-46.014408111572266
4.895999908447266	-46.166996002197266
4.900000095367432	-45.831302642822266
4.903999805450440	-45.477298736572266
4.907999992370606	-45.703128814697266
4.912000179290772	-45.965579986572266
4.915999889373779	-45.489505767822266
4.920000076293945	-45.312503814697266
4.923999786376953	-45.520023345947266
4.927999973297119	-45.281986236572266
4.932000160217285	-44.805912017822266
4.935999870300293	-44.470218658447266
4.940000057220459	-44.451908111572266
4.943999767303467	-44.464115142822266
4.947999954223633	-44.042972564697266
4.952000141143799	-43.902591705322266
4.955999851226807	-44.122318267822266
4.960000038146973	-43.969730377197266
4.964000225067139	-43.518070220947266
4.967999935150147	-43.298343658447266
4.972000122070313	-43.267826080322266
4.975999832153320	-42.553714752197266
4.980000019073486	-41.772464752197266
4.984000205993652	-41.394046783447266
4.987999916076660	-40.789798736572266
4.992000102996826	-39.813236236572266
4.995999813079834	-39.074710845947266
5.000000000000000	-38.708499908447266
5.004000186920166	-38.275150299072266
5.007999897003174	-37.164310455322266
5.012000083923340	-36.132816314697266
5.015999794006348	-35.253910064697266
5.019999980926514	-34.051517486572266
5.024000167846680	-32.385257720947266
5.027999877929688	-30.584718704223633
5.032000064849854	-29.504396438598633
5.035999774932861	-28.088380813598633
5.039999961853027	-26.177980422973633
5.044000148773193	-24.810792922973633
5.047999858856201	-23.748781204223633
5.052000045776367	-22.363283157348633
5.056000232696533	-20.489503860473633
5.059999942779541	-18.957521438598633
5.064000129699707	-17.834474563598633
5.067999839782715	-15.936280250549316
5.072000026702881	-15.155030250549316
5.076000213623047	-13.012696266174316
5.079999923706055	-11.474610328674316
5.084000110626221	-9.991456031799316
5.087999820709229	-8.435059547424316
5.092000007629395	-7.440186023712158
5.096000194549561	-6.726074695587158
5.099999904632568	-5.389404773712158
5.104000091552734	-4.125977039337158
5.107999801635742	-3.356933832168579
5.111999988555908	-2.679443597793579
5.116000175476074	-1.373291134834290
5.119999885559082	-0.158691421151161
5.124000072479248	0.128173843026161
5.127999782562256	0.695800840854645
5.131999969482422	1.922607541084290
5.136000156402588	2.294922113418579
5.139999866485596	2.569580316543579
5.144000053405762	3.143310785293579
5.147999763488770	3.918457269668579
5.151999950408936	4.528809070587158
5.156000137329102	4.919434070587158
5.159999847412109	5.456543445587158
5.164000034332275	5.938721179962158
5.168000221252441	6.439209461212158
5.171999931335449	6.561279773712158
5.176000118255615	6.762695789337158
5.179999828338623	7.476807117462158
5.184000015258789	7.562256336212158
5.188000202178955	7.281494617462158
5.191999912261963	7.598877429962158
5.196000099182129	7.604980945587158
5.199999809265137	7.574463367462158
5.203999996185303	7.519531726837158
5.208000183105469	7.653809070587158
5.211999893188477	8.032227516174316
5.216000080108643	7.904053211212158
5.219999790191650	7.794189929962158
5.223999977111816	8.178711891174316
5.228000164031982	8.441163063049316
5.231999874114990	8.428956031799316
5.236000061035156	8.099366188049316
5.239999771118164	8.197022438049316
5.243999958038330	8.221436500549316
5.248000144958496	7.635498523712158
5.251999855041504	7.489014148712158
5.256000041961670	7.519531726837158
5.260000228881836	7.403564929962158
5.263999938964844	7.214355945587158
5.268000125885010	7.000732898712158
5.271999835968018	7.519531726837158
5.276000022888184	7.305908679962158
5.280000209808350	6.634521961212158
5.283999919891357	6.640625476837158
5.288000106811523	6.695557117462158
5.291999816894531	6.286621570587158
5.296000003814697	5.700684070587158
5.300000190734863	5.584717273712158
5.303999900817871	5.706787586212158
5.308000087738037	5.242920398712158
5.311999797821045	4.870605945587158
5.315999984741211	4.888916492462158
5.320000171661377	4.864502429962158
5.323999881744385	4.168701648712158
5.328000068664551	3.192138910293579
5.331999778747559	3.582763910293579
5.335999965667725	3.430176019668579
5.340000152587891	2.716064691543579
5.343999862670898	2.795410394668579
5.348000049591065	2.947998285293579
5.352000236511231	2.716064691543579
5.355999946594238	2.154541254043579
5.360000133514404	1.947021603584290
5.363999843597412	2.355957269668579
5.368000030517578	1.892089962959290
5.372000217437744	1.226806759834290
5.375999927520752	1.049804806709290
5.380000114440918	1.049804806709290
5.383999824523926	0.769043028354645
5.388000011444092	-0.085449226200581
5.392000198364258	-0.268554717302322
5.395999908447266	-0.189208999276161
5.400000095367432	-0.958252012729645
5.403999805450440	-1.495361447334290
5.407999992370606	-1.684570431709290
5.412000179290772	-1.782226681709290
5.415999889373779	-2.124023675918579
5.420000076293945	-2.722168207168579
5.423999786376953	-2.606201410293579
5.427999973297119	-2.587890863418579
5.432000160217285	-3.125000238418579
5.435999870300293	-3.649902582168579
5.440000057220459	-3.924560785293579
5.443999767303467	-4.235840320587158
5.447999954223633	-5.072021961212158
5.452000141143799	-5.615234851837158
5.455999851226807	-5.700684070587158
5.460000038146973	-6.127930164337158
5.464000225067139	-6.420898914337158
5.467999935150147	-6.677246570587158
5.472000122070313	-6.732178211212158
5.475999832153320	-6.823730945587158
5.480000019073486	-7.434082508087158
5.484000205993652	-7.904053211212158
5.487999916076660	-8.111573219299316
5.492000102996826	-8.813477516174316
5.495999813079834	-9.454346656799316
5.500000000000000	-9.509278297424316
5.504000186920166	-9.674073219299316
5.507999897003174	-10.192872047424316
5.512000083923340	-10.571290016174316
5.515999794006348	-10.528565406799316
5.519999980926514	-10.742188453674316
5.524000167846680	-11.285401344299316
5.527999877929688	-11.944581031799316
5.532000064849854	-12.377930641174316
5.535999774932861	-12.731934547424316
5.539999961853027	-13.592530250549316
5.544000148773193	-14.318848609924316
5.547999858856201	-14.355469703674316
5.552000045776367	-14.624024391174316
5.556000232696533	-14.257813453674316
5.559999942779541	-15.386963844299316
5.564000129699707	-15.344239234924316
5.567999839782715	-15.643311500549316
5.572000026702881	-16.412355422973633
5.576000213623047	-16.717531204223633
5.579999923706055	-16.766359329223633
5.584000110626221	-17.346193313598633
5.587999820709229	-18.109132766723633
5.592000007629395	-18.383790969848633
5.596000194549561	-18.328859329223633
5.599999904632568	-18.884279251098633
5.604000091552734	-19.525148391723633
5.607999801635742	-19.506837844848633
5.611999988555908	-18.786623001098633
5.616000175476074	-9.680176734924316
5.619999885559082	-8.996582984924316
5.624000072479248	-10.314942359924316
5.627999782562256	-11.932374000549316
5.631999969482422	-14.599610328674316
5.636000156402588	-17.468263626098633
5.639999866485596	-19.403078079223633
5.644000053405762	-21.313478469848633
5.647999763488770	-23.278810501098633
5.651999950408936	-24.542238235473633
5.656000137329102	-24.993898391723633
5.659999847412109	-25.592042922973633
5.664000034332275	-26.232912063598633
5.668000221252441	-26.220705032348633
5.671999931335449	-26.062013626098633
5.676000118255615	-26.464845657348633
5.679999828338623	-26.733400344848633
5.684000015258789	-26.904298782348633
5.688000202178955	-27.075197219848633
5.691999912261963	-27.276613235473633
5.696000099182129	-27.886964797973633
5.699999809265137	-27.990724563598633
5.703999996185303	-27.825929641723633
5.708000183105469	-28.002931594848633
5.711999893188477	-28.186037063598633
5.716000080108643	-28.002931594848633
5.719999790191650	-27.844240188598633
5.723999977111816	-27.966310501098633
5.728000164031982	-28.399660110473633
5.731999874114990	-28.509523391723633
5.736000061035156	-28.790285110473633
5.739999771118164	-29.278566360473633
5.743999958038330	-29.760744094848633
5.748000144958496	-29.779054641723633
5.751999855041504	-29.852296829223633
5.756000041961670	-30.383302688598633
5.760000228881836	-30.517580032348633
5.763999938964844	-30.206300735473633
5.768000125885010	-30.401613235473633
5.771999835968018	-30.926515579223633
5.776000022888184	-31.298830032348633
5.780000209808350	-31.445314407348633
5.783999919891357	-31.774904251098633
5.788000106811523	-32.562259674072266
5.791999816894531	-32.897953033447266
5.796000003814697	-32.806400299072266
5.800000190734863	-33.142093658447266
5.803999900817871	-33.654788970947266
5.808000087738037	-33.587650299072266
5.811999797821045	-33.288578033447266
5.815999984741211	-33.728031158447266
5.820000171661377	-34.277347564697266
5.823999881744385	-34.216312408447266
5.828000068664551	-34.564212799072266
5.831999778747559	-35.040287017822266
5.835999965667725	-35.345462799072266
5.840000152587891	-35.437015533447266
5.843999862670898	-35.522464752197266
5.848000049591065	-36.041263580322266
5.852000236511231	-36.633304595947266
5.855999946594238	-36.376956939697266
5.860000133514404	-36.486820220947266
5.863999843597412	-37.152103424072266
5.868000030517578	-37.548831939697266
5.872000217437744	-37.396244049072266
5.875999927520752	-37.731937408447266
5.880000114440918	-38.580326080322266
5.883999824523926	-38.836673736572266
5.888000011444092	-38.842777252197266
5.892000198364258	-39.373783111572266
5.895999908447266	-39.904788970947266
5.900000095367432	-40.100101470947266
5.903999805450440	-39.892581939697266
5.907999992370606	-39.959720611572266
5.912000179290772	-40.515140533447266
5.915999889373779	-40.484622955322266
5.920000076293945	-40.307621002197266
5.923999786376953	-40.618900299072266
5.927999973297119	-41.131595611572266
5.932000160217285	-41.461185455322266
5.935999870300293	-41.406253814697266
5.940000057220459	-41.918949127197266
5.943999767303467	-42.462162017822266
5.947999954223633	-42.297367095947266
5.952000141143799	-42.260746002197266
5.955999851226807	-42.413333892822266
5.960000038146973	-42.590335845947266
5.964000225067139	-42.291263580322266
5.967999935150147	-42.199710845947266
5.972000122070313	-42.822269439697266
5.975999832153320	-43.127445220947266
5.980000019073486	-43.151859283447266
5.984000205993652	-43.591312408447266
5.987999916076660	-44.036869049072266
5.992000102996826	-44.427494049072266
5.995999813079834	-44.219974517822266
6.000000000000000	-44.213871002197266
6.004000186920166	-44.335941314697266
6.007999897003174	-43.969730377197266
6.012000083923340	-43.872074127197266
6.015999794006348	-44.110111236572266
6.019999980926514	-44.635013580322266
6.024000167846680	-44.805912017822266
6.027999877929688	-44.757083892822266
6.032000064849854	-45.666507720947266
6.035999774932861	-46.215824127197266
6.039999961853027	-46.002201080322266
6.044000148773193	-46.087650299072266
6.047999858856201	-46.307376861572266
6.052000045776367	-46.630863189697266
6.056000232696533	-46.356204986572266
6.059999942779541	-46.173099517822266
6.064000129699707	-46.868900299072266
6.067999839782715	-47.143558502197266
6.072000026702881	-47.131351470947266
6.076000213623047	-47.271732330322266
6.079999923706055	-47.955326080322266
6.084000110626221	-48.297122955322266
6.087999820709229	-47.784427642822266
6.092000007629395	-48.071292877197266
6.096000194549561	-48.571781158447266
6.099999904632568	-48.413089752197266
6.104000091552734	-48.150638580322266
6.107999801635742	-48.132328033447266
6.111999988555908	-48.785404205322266
6.116000175476074	-48.809818267822266
6.119999885559082	-48.352054595947266
6.124000072479248	-49.053958892822266
6.127999782562256	-49.468997955322266
6.131999969482422	-49.365238189697266
6.136000156402588	-49.395755767822266
6.139999866485596	-49.633792877197266
6.144000053405762	-49.981693267822266
6.147999763488770	-49.859622955322266
6.151999950408936	-49.725345611572266
6.156000137329102	-49.981693267822266
6.159999847412109	-50.128177642822266
6.164000034332275	-50.103763580322266
6.168000221252441	-50.012210845947266
6.171999931335449	-50.531009674072266
6.176000118255615	-50.946048736572266
6.179999828338623	-50.439456939697266
6.184000015258789	-50.457767486572266
6.188000202178955	-50.891117095947266
6.191999912261963	-51.055912017822266
6.196000099182129	-50.891117095947266
6.199999809265137	-50.708011627197266
6.203999996185303	-50.811771392822266
6.208000183105469	-50.903324127197266
6.211999893188477	-50.872806549072266
6.216000080108643	-51.068119049072266
6.219999790191650	-51.452640533447266
6.223999977111816	-51.806644439697266
6.228000164031982	-51.812747955322266
6.231999874114990	-52.093509674072266
6.236000061035156	-52.642826080322266
6.239999771118164	-52.337650299072266
6.243999958038330	-52.221683502197266
6.248000144958496	-52.423099517822266
6.251999855041504	-52.453617095947266
6.256000041961670	-52.233890533447266
6.260000228881836	-52.026371002197266
6.263999938964844	-52.441410064697266
6.268000125885010	-52.948001861572266
6.271999835968018	-52.832035064697266
6.276000022888184	-53.063968658447266
6.280000209808350	-53.668216705322266
6.283999919891357	-53.784183502197266
6.288000106811523	-53.442386627197266
6.291999816894531	-53.369144439697266
6.296000003814697	-53.753665924072266
6.300000190734863	-53.601078033447266
6.303999900817871	-53.125003814697266
6.308000087738037	-53.308109283447266
6.311999797821045	-53.875736236572266
6.315999984741211	-53.936771392822266
6.320000171661377	-53.637699127197266
6.323999881744385	-53.906253814697266
6.328000068664551	-54.504398345947266
6.331999778747559	-54.248050689697266
6.335999965667725	-53.900150299072266
6.340000152587891	-54.235843658447266
6.343999862670898	-54.534915924072266
6.348000049591065	-54.174808502197266
6.352000236511231	-53.955081939697266
6.355999946594238	-54.309085845947266
6.360000133514404	-54.785160064697266
6.363999843597412	-54.919437408447266
6.368000030517578	-55.175785064697266
6.372000217437744	-55.303958892822266
6.375999927520752	-55.328372955322266
6.380000114440918	-55.053714752197266
6.383999824523926	-54.937747955322266
6.388000011444092	-55.328372955322266
6.392000198364258	-55.480960845947266
6.395999908447266	-54.986576080322266
6.400000095367432	-54.748538970947266
6.403999805450440	-54.980472564697266
6.407999992370606	-55.187992095947266
6.412000179290772	-54.998783111572266
6.415999889373779	-55.065921783447266
6.420000076293945	-55.676273345947266
6.423999786376953	-55.694583892822266
6.427999973297119	-55.596927642822266
6.432000160217285	-55.957035064697266
6.435999870300293	-56.292728424072266
6.440000057220459	-56.213382720947266
6.443999767303467	-55.981449127197266
6.447999954223633	-55.987552642822266
6.452000141143799	-56.079105377197266
6.455999851226807	-55.871585845947266
6.460000038146973	-55.731204986572266
6.464000225067139	-55.920413970947266
6.467999935150147	-56.396488189697266
6.472000122070313	-56.414798736572266
6.475999832153320	-56.286624908447266
6.480000019073486	-56.768802642822266
6.484000205993652	-56.994632720947266
6.487999916076660	-56.579593658447266
6.492000102996826	-56.542972564697266
6.495999813079834	-56.707767486572266
6.500000000000000	-56.646732330322266
6.504000186920166	-56.256107330322266
6.507999897003174	-56.433109283447266
6.512000083923340	-56.878665924072266
6.515999794006348	-56.683353424072266
6.519999980926514	-56.488040924072266
6.524000167846680	-56.890872955322266
6.527999877929688	-57.281497955322266
6.532000064849854	-57.116703033447266
6.535999774932861	-56.683353424072266
6.539999961853027	-56.964115142822266
6.544000148773193	-57.366947174072266
6.547999858856201	-56.964115142822266
6.552000045776367	-56.842044830322266
6.556000232696533	-57.403568267822266
6.559999942779541	-57.806400299072266
6.564000129699707	-57.586673736572266
6.567999839782715	-57.580570220947266
6.572000026702881	-57.952884674072266
6.576000213623047	-58.209232330322266
6.579999923706055	-57.690433502197266
6.584000110626221	-57.617191314697266
6.587999820709229	-58.068851470947266
6.592000007629395	-58.062747955322266
6.596000194549561	-57.531742095947266
6.599999904632568	-57.482913970947266
6.604000091552734	-58.020023345947266
6.607999801635742	-58.160404205322266
6.611999988555908	-57.769779205322266
6.616000175476074	-57.989505767822266
6.619999885559082	-58.483890533447266
6.624000072479248	-58.477787017822266
6.627999782562256	-58.209232330322266
6.631999969482422	-58.386234283447266
6.636000156402588	-59.008792877197266
6.639999866485596	-58.721927642822266
6.644000053405762	-58.239749908447266
6.647999763488770	-58.544925689697266
6.651999950408936	-58.825687408447266
6.656000137329102	-58.465579986572266
6.659999847412109	-58.197025299072266
6.664000034332275	-58.618167877197266
6.668000221252441	-59.045413970947266
6.671999931335449	-58.880619049072266
6.676000118255615	-58.990482330322266
6.679999828338623	-59.246829986572266
6.684000015258789	-59.405521392822266
6.688000202178955	-58.850101470947266
6.691999912261963	-58.160404205322266
6.696000099182129	-58.453372955322266
6.699999809265137	-58.508304595947266
6.703999996185303	-58.013919830322266
6.708000183105469	-58.209232330322266
6.711999893188477	-58.666996002197266
6.716000080108643	-59.008792877197266
6.719999790191650	-58.837894439697266
6.723999977111816	-59.191898345947266
6.728000164031982	-59.838871002197266
6.731999874114990	-59.588626861572266
6.736000061035156	-59.179691314697266
6.739999771118164	-59.143070220947266
6.743999958038330	-59.313968658447266
6.748000144958496	-59.204105377197266
6.751999855041504	-58.874515533447266
6.756000041961670	-59.326175689697266
6.760000228881836	-59.667972564697266
6.763999938964844	-59.509281158447266
6.768000125885010	-59.796146392822266
6.771999835968018	-59.991458892822266
6.776000022888184	-60.260013580322266
6.780000209808350	-59.948734283447266
6.783999919891357	-59.417728424072266
6.788000106811523	-59.802249908447266
6.791999816894531	-59.722904205322266
6.796000003814697	-59.216312408447266
6.800000190734863	-59.246829986572266
6.803999900817871	-59.722904205322266
6.808000087738037	-60.021976470947266
6.811999797821045	-59.625247955322266
6.815999984741211	-59.863285064697266
6.820000171661377	-60.314945220947266
6.823999881744385	-60.192874908447266
6.828000068664551	-60.009769439697266
6.831999778747559	-59.991458892822266
6.835999965667725	-60.241703033447266
6.840000152587891	-60.113529205322266
6.843999862670898	-59.454349517822266
6.848000049591065	-59.735111236572266
6.852000236511231	-60.083011627197266
6.855999946594238	-59.826663970947266
6.860000133514404	-59.686283111572266
6.863999843597412	-59.716800689697266
6.868000030517578	-59.942630767822266
6.872000217437744	-59.722904205322266
6.875999927520752	-59.552005767822266
6.880000114440918	-59.924320220947266
6.883999824523926	-60.009769439697266
6.888000011444092	-59.765628814697266
6.892000198364258	-59.466556549072266
6.895999908447266	-59.667972564697266
6.900000095367432	-60.089115142822266
6.903999805450440	-59.729007720947266
6.907999992370606	-59.893802642822266
6.912000179290772	-60.388187408447266
6.915999889373779	-60.443119049072266
6.920000076293945	-60.510257720947266
6.923999786376953	-60.662845611572266
6.927999973297119	-61.059574127197266
6.932000160217285	-60.974124908447266
6.935999870300293	-60.388187408447266
6.940000057220459	-60.229496002197266
6.943999767303467	-60.467533111572266
6.947999954223633	-60.498050689697266
6.952000141143799	-60.113529205322266
6.955999851226807	-60.174564361572266
6.960000038146973	-60.919193267822266
6.964000225067139	-60.736087799072266
6.967999935150147	-60.754398345947266
6.972000122070313	-61.187747955322266
6.975999832153320	-61.187747955322266
6.980000019073486	-60.864261627197266
6.984000205993652	-60.485843658447266
6.987999916076660	-60.498050689697266
6.992000102996826	-60.711673736572266
6.995999813079834	-60.388187408447266
7.000000000000000	-60.272220611572266
7.004000186920166	-60.754398345947266
7.007999897003174	-61.059574127197266
7.012000083923340	-60.913089752197266
7.015999794006348	-60.845951080322266
7.019999980926514	-61.419681549072266
7.024000167846680	-61.358646392822266
7.027999877929688	-60.455326080322266
7.032000064849854	-60.278324127197266
7.035999774932861	-60.479740142822266
7.039999961853027	-60.375980377197266
7.044000148773193	-60.015872955322266
7.047999858856201	-60.217288970947266
7.052000045776367	-60.791019439697266
7.056000232696533	-60.662845611572266
7.059999942779541	-60.522464752197266
7.064000129699707	-61.126712799072266
7.067999839782715	-61.364749908447266
7.072000026702881	-60.925296783447266
7.076000213623047	-60.620121002197266
7.079999923706055	-60.858158111572266
7.084000110626221	-61.169437408447266
7.087999820709229	-60.607913970947266
7.092000007629395	-60.437015533447266
7.096000194549561	-60.778812408447266
7.099999904632568	-61.132816314697266
7.104000091552734	-60.729984283447266
7.107999801635742	-60.644535064697266
7.111999988555908	-61.315921783447266
7.116000175476074	-61.389163970947266
7.119999885559082	-60.876468658447266
7.124000072479248	-61.157230377197266
7.127999782562256	-61.444095611572266
7.131999969482422	-61.163333892822266
7.136000156402588	-60.656742095947266
7.139999866485596	-60.571292877197266
7.144000053405762	-60.998538970947266
7.147999763488770	-60.815433502197266
7.151999950408936	-60.540775299072266
7.156000137329102	-60.833744049072266
7.159999847412109	-61.340335845947266
7.164000034332275	-61.450199127197266
7.168000221252441	-61.254886627197266
7.171999931335449	-61.633304595947266
7.176000118255615	-61.871341705322266
7.179999828338623	-61.401371002197266
7.184000015258789	-61.181644439697266
7.188000202178955	-61.212162017822266
7.191999912261963	-61.389163970947266
7.196000099182129	-61.193851470947266
7.199999809265137	-60.870365142822266
7.203999996185303	-61.169437408447266
7.208000183105469	-61.340335845947266
7.211999893188477	-61.114505767822266
7.216000080108643	-61.224369049072266
7.219999790191650	-61.425785064697266
7.223999977111816	-61.492923736572266
7.228000164031982	-61.016849517822266
7.231999874114990	-60.821537017822266
7.236000061035156	-61.065677642822266
7.239999771118164	-61.175540924072266
7.243999958038330	-61.053470611572266
7.248000144958496	-61.126712799072266
7.251999855041504	-61.639408111572266
7.256000041961670	-61.688236236572266
7.260000228881836	-61.334232330322266
7.263999938964844	-61.614994049072266
7.268000125885010	-61.944583892822266
7.271999835968018	-61.437992095947266
7.276000022888184	-61.108402252197266
7.280000209808350	-61.334232330322266
7.283999919891357	-61.547855377197266
7.288000106811523	-61.138919830322266
7.291999816894531	-61.047367095947266
7.296000003814697	-61.450199127197266
7.300000190734863	-61.822513580322266
7.303999900817871	-61.614994049072266
7.308000087738037	-61.535648345947266
7.311999797821045	-61.846927642822266
7.315999984741211	-62.066654205322266
7.320000171661377	-61.651615142822266
7.323999881744385	-61.572269439697266
7.328000068664551	-62.005619049072266
7.331999778747559	-61.865238189697266
7.335999965667725	-61.291507720947266
7.340000152587891	-61.480716705322266
7.343999862670898	-61.950687408447266
7.348000049591065	-61.840824127197266
7.352000236511231	-61.523441314697266
7.355999946594238	-61.651615142822266
7.360000133514404	-62.170413970947266
7.363999843597412	-62.152103424072266
7.368000030517578	-62.060550689697266
7.372000217437744	-62.487796783447266
7.375999927520752	-62.597660064697266
7.380000114440918	-62.139896392822266
7.383999824523926	-61.614994049072266
7.388000011444092	-61.511234283447266
7.392000198364258	-61.669925689697266
7.395999908447266	-61.450199127197266
7.400000095367432	-61.206058502197266
7.403999805450440	-61.431888580322266
7.407999992370606	-61.804203033447266
7.412000179290772	-61.621097564697266
7.415999889373779	-61.608890533447266
7.420000076293945	-62.054447174072266
7.423999786376953	-62.005619049072266
7.427999973297119	-61.407474517822266
7.432000160217285	-61.468509674072266
7.435999870300293	-61.572269439697266
7.440000057220459	-61.596683502197266
7.443999767303467	-61.584476470947266
7.447999954223633	-61.718753814697266
7.452000141143799	-62.164310455322266
7.455999851226807	-62.237552642822266
7.460000038146973	-62.170413970947266
7.464000225067139	-62.292484283447266
7.467999935150147	-62.414554595947266
7.472000122070313	-62.054447174072266
7.475999832153320	-61.523441314697266
7.480000019073486	-61.724857330322266
7.484000205993652	-61.987308502197266
7.487999916076660	-61.541751861572266
7.492000102996826	-61.651615142822266
7.495999813079834	-62.060550689697266
7.500000000000000	-62.396244049072266
7.504000186920166	-62.261966705322266
7.507999897003174	-62.048343658447266
7.512000083923340	-62.377933502197266
7.515999794006348	-62.152103424072266
7.519999980926514	-61.724857330322266
7.524000167846680	-61.889652252197266
7.527999877929688	-62.048343658447266
7.532000064849854	-61.938480377197266
7.535999774932861	-61.566165924072266
7.539999961853027	-61.651615142822266
7.544000148773193	-61.871341705322266
7.547999858856201	-61.547855377197266
7.552000045776367	-61.584476470947266
7.556000232696533	-61.804203033447266
7.559999942779541	-62.042240142822266
7.564000129699707	-62.023929595947266
7.567999839782715	-61.492923736572266
7.572000026702881	-61.859134674072266
7.576000213623047	-62.286380767822266
7.579999923706055	-61.859134674072266
7.584000110626221	-61.602787017822266
7.587999820709229	-62.017826080322266
7.592000007629395	-62.432865142822266
7.596000194549561	-62.103275299072266
7.599999904632568	-62.048343658447266
7.604000091552734	-62.500003814697266
7.607999801635742	-62.518314361572266
7.611999988555908	-62.371829986572266
7.616000175476074	-62.292484283447266
7.619999885559082	-62.426761627197266
7.624000072479248	-62.689212799072266
7.627999782562256	-61.938480377197266
7.631999969482422	-61.639408111572266
7.636000156402588	-62.097171783447266
7.639999866485596	-62.121585845947266
7.644000053405762	-61.932376861572266
7.647999763488770	-62.091068267822266
7.651999950408936	-62.561038970947266
7.656000137329102	-62.603763580322266
7.659999847412109	-62.359622955322266
7.664000034332275	-62.548831939697266
7.668000221252441	-62.677005767822266
7.671999931335449	-62.261966705322266
7.676000118255615	-61.859134674072266
7.679999828338623	-61.962894439697266
7.684000015258789	-62.432865142822266
7.688000202178955	-62.170413970947266
7.691999912261963	-62.054447174072266
7.696000099182129	-62.652591705322266
7.699999809265137	-62.860111236572266
7.703999996185303	-62.695316314697266
7.708000183105469	-62.591556549072266
7.711999893188477	-62.609867095947266
7.716000080108643	-62.451175689697266
7.719999790191650	-61.614994049072266
7.723999977111816	-61.645511627197266
7.728000164031982	-62.097171783447266
7.731999874114990	-61.889652252197266
7.736000061035156	-61.730960845947266
7.739999771118164	-62.036136627197266
7.743999958038330	-62.579349517822266
7.748000144958496	-62.646488189697266
7.751999855041504	-62.445072174072266
7.756000041961670	-62.817386627197266
7.760000228881836	-62.976078033447266
7.763999938964844	-62.677005767822266
7.768000125885010	-62.390140533447266
7.771999835968018	-62.323001861572266
7.776000022888184	-62.750247955322266
7.780000209808350	-62.506107330322266
7.783999919891357	-62.121585845947266
7.788000106811523	-62.615970611572266
7.791999816894531	-62.915042877197266
7.796000003814697	-62.652591705322266
7.800000190734863	-62.554935455322266
7.803999900817871	-62.902835845947266
7.808000087738037	-63.189701080322266
7.811999797821045	-62.646488189697266
7.815999984741211	-62.567142486572266
7.820000171661377	-62.860111236572266
7.823999881744385	-62.817386627197266
7.828000068664551	-62.323001861572266
7.831999778747559	-62.127689361572266
7.835999965667725	-62.683109283447266
7.840000152587891	-62.792972564697266
7.843999862670898	-62.316898345947266
7.848000049591065	-62.597660064697266
7.852000236511231	-62.963871002197266
7.855999946594238	-62.915042877197266
7.860000133514404	-62.701419830322266
7.863999843597412	-62.646488189697266
7.868000030517578	-62.988285064697266
7.872000217437744	-62.518314361572266
7.875999927520752	-61.840824127197266
7.880000114440918	-62.054447174072266
7.883999824523926	-62.219242095947266
7.888000011444092	-61.865238189697266
7.892000198364258	-61.663822174072266
7.895999908447266	-62.323001861572266
7.900000095367432	-62.725833892822266
7.903999805450440	-62.292484283447266
7.907999992370606	-62.335208892822266
7.912000179290772	-62.506107330322266
7.915999889373779	-62.353519439697266
7.920000076293945	-62.072757720947266
7.923999786376953	-62.023929595947266
7.927999973297119	-62.280277252197266
7.932000160217285	-62.353519439697266
7.935999870300293	-62.158206939697266
7.940000057220459	-62.457279205322266
7.943999767303467	-62.799076080322266
7.947999954223633	-62.921146392822266
7.952000141143799	-62.646488189697266
7.955999851226807	-62.829593658447266
7.960000038146973	-62.963871002197266
7.964000225067139	-62.506107330322266
7.967999935150147	-62.286380767822266
7.972000122070313	-62.420658111572266
7.975999832153320	-62.432865142822266
7.980000019073486	-62.329105377197266
7.984000205993652	-62.139896392822266
7.987999916076660	-62.469486236572266
7.992000102996826	-62.768558502197266
7.995999813079834	-62.512210845947266
[truncated: 3,001 more rows]
