# Supplementary material for: Small Size of Recorded Neuronal Structures Confines the Accuracy in Direct Axonal Voltage Measurements
Source: eNeuro. 2021 Aug 2;8(4):ENEURO.0059-21.2021. doi: 10.1523/ENEURO.0059-21.2021 (PMC8342265; doi:10.1523/ENEURO.0059-21.2021)
Supplement: Extended Data 1 — NEURON codes producing data shown in Figures 2, 5, 8. Download Extended Data 1, ZIP file. [file enu-eN-NWR-0059-21-s01.zip › realistic amplifier model/3_real experiment reconstruction/AP_generator/real data/7_25.dat]

0.000000000000000	-83.728034973144531
0.004000000189990	-83.630378723144531
0.008000000379980	-83.538825988769531
0.012000000104308	-83.715827941894531
0.016000000759959	-83.917243957519531
0.019999999552965	-83.679206848144531
0.024000000208616	-83.349617004394531
0.028000000864267	-83.526618957519531
0.032000001519918	-83.666999816894531
0.035999998450279	-83.215339660644531
0.039999999105930	-83.074958801269531
0.043999999761581	-83.557136535644531
0.048000000417233	-83.740242004394531
0.052000001072884	-83.374031066894531
0.056000001728535	-83.526618957519531
0.059999998658895	-83.953865051269531
0.064000003039837	-84.149177551269531
0.068000003695488	-83.795173645019531
0.071999996900558	-83.465583801269531
0.075999997556210	-83.654792785644531
0.079999998211861	-83.526618957519531
0.083999998867512	-82.781990051269531
0.087999999523163	-82.916267395019531
0.092000000178814	-83.477790832519531
0.096000000834465	-83.380134582519531
0.100000001490116	-83.074958801269531
0.104000002145767	-83.532722473144531
0.108000002801418	-84.161384582519531
0.112000003457069	-83.679206848144531
0.115999996662140	-83.038337707519531
0.119999997317791	-83.087165832519531
0.123999997973442	-83.233650207519531
0.128000006079674	-82.800300598144531
0.131999999284744	-82.318122863769531
0.136000007390976	-82.690437316894531
0.140000000596046	-83.154304504394531
0.143999993801117	-82.965095520019531
0.148000001907349	-83.178718566894531
0.151999995112419	-83.813484191894531
0.156000003218651	-83.978279113769531
0.159999996423721	-83.630378723144531
0.164000004529953	-83.587654113769531
0.167999997735024	-83.801277160644531
0.172000005841255	-83.544929504394531
0.175999999046326	-83.105476379394531
0.180000007152557	-83.154304504394531
0.184000000357628	-83.416755676269531
0.187999993562698	-83.502204895019531
0.192000001668930	-83.270271301269531
0.195999994874001	-83.648689270019531
0.200000002980232	-84.045417785644531
0.203999996185303	-83.734138488769531
0.208000004291534	-83.599861145019531
0.211999997496605	-83.758552551269531
0.216000005602837	-83.886726379394531
0.219999998807907	-83.605964660644531
0.224000006914139	-83.282478332519531
0.228000000119209	-83.471687316894531
0.231999993324280	-83.648689270019531
0.236000001430511	-83.306892395019531
0.239999994635582	-83.367927551269531
0.244000002741814	-83.740242004394531
0.247999995946884	-83.813484191894531
0.252000004053116	-83.428962707519531
0.256000012159348	-83.563240051269531
0.259999990463257	-84.033210754394531
0.263999998569489	-83.990486145019531
0.268000006675720	-83.703620910644531
0.272000014781952	-83.587654113769531
0.275999993085861	-83.795173645019531
0.280000001192093	-83.728034973144531
0.284000009298325	-82.916267395019531
0.287999987602234	-82.769783020019531
0.291999995708466	-83.483894348144531
0.296000003814697	-83.258064270019531
0.300000011920929	-83.026130676269531
0.303999990224838	-83.422859191894531
0.307999998331070	-83.984382629394531
0.312000006437302	-84.057624816894531
0.316000014543533	-83.691413879394531
0.319999992847443	-83.746345520019531
0.324000000953674	-83.892829895019531
0.328000009059906	-83.447273254394531
0.331999987363815	-83.044441223144531
0.335999995470047	-83.441169738769531
0.340000003576279	-83.911140441894531
0.344000011682510	-83.660896301269531
0.347999989986420	-83.593757629394531
0.351999998092651	-84.350593566894531
0.356000006198883	-84.442146301269531
0.360000014305115	-84.094245910644531
0.363999992609024	-83.966072082519531
0.368000000715256	-83.874519348144531
0.372000008821487	-83.813484191894531
0.375999987125397	-83.221443176269531
0.379999995231628	-83.172615051269531
0.384000003337860	-83.703620910644531
0.388000011444092	-83.740242004394531
0.391999989748001	-83.526618957519531
0.395999997854233	-83.685310363769531
0.400000005960464	-84.088142395019531
0.404000014066696	-83.972175598144531
0.407999992370605	-83.587654113769531
0.412000000476837	-83.703620910644531
0.416000008583069	-83.752449035644531
0.419999986886978	-83.428962707519531
0.423999994993210	-83.312995910644531
0.428000003099442	-83.306892395019531
0.432000011205673	-83.666999816894531
0.435999989509583	-83.489997863769531
0.439999997615814	-83.514411926269531
0.444000005722046	-83.990486145019531
0.448000013828278	-83.959968566894531
0.451999992132187	-83.715827941894531
0.456000000238419	-83.538825988769531
0.460000008344650	-83.410652160644531
0.463999986648560	-83.416755676269531
0.467999994754791	-83.001716613769531
0.472000002861023	-82.983406066894531
0.476000010967255	-83.233650207519531
0.479999989271164	-83.160408020019531
0.483999997377396	-83.099372863769531
0.488000005483627	-83.209236145019531
0.492000013589859	-83.636482238769531
0.495999991893768	-83.685310363769531
0.500000000000000	-83.441169738769531
0.504000008106232	-83.959968566894531
0.508000016212463	-84.155281066894531
0.512000024318695	-83.905036926269531
0.515999972820282	-83.654792785644531
0.519999980926514	-83.581550598144531
0.523999989032745	-83.966072082519531
0.527999997138977	-83.563240051269531
0.532000005245209	-83.276374816894531
0.536000013351440	-83.740242004394531
0.540000021457672	-83.886726379394531
0.544000029563904	-83.679206848144531
0.547999978065491	-83.697517395019531
0.551999986171722	-84.271247863769531
0.555999994277954	-84.515388488769531
0.560000002384186	-83.892829895019531
0.564000010490417	-83.837898254394531
0.568000018596649	-83.905036926269531
0.572000026702881	-83.764656066894531
0.575999975204468	-83.374031066894531
0.579999983310699	-83.227546691894531
0.583999991416931	-83.880622863769531
0.587999999523163	-83.966072082519531
0.592000007629395	-83.581550598144531
0.596000015735626	-84.069831848144531
0.600000023841858	-84.448249816894531
0.603999972343445	-84.277351379394531
0.607999980449677	-83.856208801269531
0.611999988555908	-83.825691223144531
0.615999996662140	-83.898933410644531
0.620000004768372	-83.410652160644531
0.624000012874603	-83.239753723144531
0.628000020980835	-83.605964660644531
0.632000029087067	-84.265144348144531
0.635999977588654	-84.497077941894531
0.639999985694885	-83.972175598144531
0.643999993801117	-84.130867004394531
0.648000001907349	-84.271247863769531
0.652000010013580	-83.752449035644531
0.656000018119812	-83.557136535644531
0.660000026226044	-83.599861145019531
0.663999974727631	-83.428962707519531
0.667999982833862	-83.105476379394531
0.671999990940094	-83.093269348144531
0.675999999046326	-83.471687316894531
0.680000007152557	-83.612068176269531
0.684000015258789	-83.569343566894531
0.688000023365021	-83.703620910644531
0.691999971866608	-83.856208801269531
0.695999979972839	-83.917243957519531
0.699999988079071	-83.557136535644531
0.703999996185303	-83.660896301269531
0.708000004291534	-83.886726379394531
0.712000012397766	-83.636482238769531
0.716000020503998	-83.392341613769531
0.720000028610229	-83.489997863769531
0.723999977111816	-83.612068176269531
0.727999985218048	-83.520515441894531
0.731999993324280	-83.270271301269531
0.736000001430511	-83.453376770019531
0.740000009536743	-83.819587707519531
0.744000017642975	-83.734138488769531
0.748000025749207	-83.813484191894531
0.751999974250793	-84.149177551269531
0.755999982357025	-84.338386535644531
0.759999990463257	-83.898933410644531
0.763999998569489	-83.666999816894531
0.768000006675720	-83.795173645019531
0.772000014781952	-83.721931457519531
0.776000022888184	-83.325202941894531
0.779999971389771	-83.374031066894531
0.783999979496002	-83.807380676269531
0.787999987602234	-83.905036926269531
0.791999995708466	-83.624275207519531
0.796000003814697	-83.624275207519531
0.800000011920929	-83.813484191894531
0.804000020027161	-83.489997863769531
0.808000028133392	-83.081062316894531
0.811999976634979	-83.044441223144531
0.815999984741211	-83.148200988769531
0.819999992847443	-82.904060363769531
0.824000000953674	-82.635505676269531
0.828000009059906	-83.081062316894531
0.832000017166138	-83.758552551269531
0.836000025272369	-83.764656066894531
0.839999973773956	-83.734138488769531
0.843999981880188	-84.075935363769531
0.847999989986420	-84.271247863769531
0.851999998092651	-83.825691223144531
0.856000006198883	-83.410652160644531
0.860000014305115	-83.557136535644531
0.864000022411346	-83.538825988769531
0.867999970912933	-83.197029113769531
0.871999979019165	-83.251960754394531
0.875999987125397	-83.557136535644531
0.879999995231628	-83.880622863769531
0.884000003337860	-83.721931457519531
0.888000011444092	-83.648689270019531
0.892000019550323	-83.923347473144531
0.896000027656555	-83.728034973144531
0.899999976158142	-83.319099426269531
0.903999984264374	-83.276374816894531
0.907999992370605	-83.306892395019531
0.912000000476837	-83.148200988769531
0.916000008583069	-83.050544738769531
0.920000016689301	-83.282478332519531
0.924000024795532	-83.514411926269531
0.927999973297119	-83.416755676269531
0.931999981403351	-83.380134582519531
0.935999989509583	-83.471687316894531
0.939999997615814	-83.782966613769531
0.944000005722046	-83.721931457519531
0.948000013828278	-83.447273254394531
0.952000021934509	-83.642585754394531
0.955999970436096	-83.703620910644531
0.959999978542328	-83.288581848144531
0.963999986648560	-83.319099426269531
0.967999994754791	-83.361824035644531
0.972000002861023	-82.983406066894531
0.976000010967255	-82.818611145019531
0.980000019073486	-83.032234191894531
0.984000027179718	-83.312995910644531
0.987999975681305	-83.435066223144531
0.991999983787537	-83.428962707519531
0.995999991893768	-83.624275207519531
1.000000000000000	-84.021003723144531
1.003999948501587	-84.051521301269531
1.008000016212463	-83.532722473144531
1.011999964714050	-83.477790832519531
1.016000032424927	-83.734138488769531
1.019999980926514	-83.398445129394531
1.024000048637390	-83.276374816894531
1.027999997138977	-83.740242004394531
1.031999945640564	-84.124763488769531
1.036000013351440	-84.094245910644531
1.039999961853027	-84.021003723144531
1.044000029563904	-84.289558410644531
1.047999978065491	-84.509284973144531
1.052000045776367	-84.002693176269531
1.055999994277954	-83.618171691894531
1.059999942779541	-83.697517395019531
1.064000010490418	-83.831794738769531
1.067999958992004	-83.349617004394531
1.072000026702881	-83.239753723144531
1.075999975204468	-83.825691223144531
1.080000042915344	-84.179695129394531
1.083999991416931	-83.929450988769531
1.088000059127808	-84.008796691894531
1.092000007629395	-84.136970520019531
1.095999956130981	-84.198005676269531
1.100000023841858	-83.728034973144531
1.103999972343445	-83.386238098144531
1.108000040054321	-83.679206848144531
1.111999988555908	-83.642585754394531
1.116000056266785	-83.496101379394531
1.120000004768372	-83.691413879394531
1.123999953269959	-84.155281066894531
1.128000020980835	-84.130867004394531
1.131999969482422	-83.966072082519531
1.136000037193298	-84.118659973144531
1.139999985694885	-84.002693176269531
1.144000053405762	-83.471687316894531
1.148000001907349	-83.386238098144531
1.151999950408936	-83.294685363769531
1.156000018119812	-83.416755676269531
1.159999966621399	-83.306892395019531
1.164000034332275	-83.099372863769531
1.167999982833862	-83.703620910644531
1.172000050544739	-83.868415832519531
1.175999999046326	-83.715827941894531
1.179999947547913	-83.880622863769531
1.184000015258789	-84.051521301269531
1.187999963760376	-84.216316223144531
1.192000031471252	-84.033210754394531
1.195999979972839	-84.069831848144531
1.200000047683716	-84.259040832519531
1.203999996185303	-84.088142395019531
1.207999944686890	-83.770759582519531
1.212000012397766	-83.599861145019531
1.215999960899353	-83.996589660644531
1.220000028610230	-84.100349426269531
1.223999977111816	-83.551033020019531
1.228000044822693	-83.996589660644531
1.231999993324280	-84.344490051269531
1.235999941825867	-84.155281066894531
1.240000009536743	-84.094245910644531
1.243999958038330	-84.210212707519531
1.248000025749207	-84.454353332519531
1.251999974250794	-84.014900207519531
1.256000041961670	-83.563240051269531
1.259999990463257	-83.789070129394531
1.264000058174133	-83.905036926269531
1.268000006675720	-83.605964660644531
1.271999955177307	-83.502204895019531
1.276000022888184	-84.002693176269531
1.279999971389771	-84.423835754394531
1.284000039100647	-83.868415832519531
1.287999987602234	-84.039314270019531
1.292000055313110	-84.252937316894531
1.296000003814697	-84.021003723144531
1.299999952316284	-83.728034973144531
1.304000020027161	-83.288581848144531
1.307999968528748	-83.551033020019531
1.312000036239624	-83.508308410644531
1.315999984741211	-82.733161926269531
1.320000052452087	-83.032234191894531
1.324000000953674	-83.703620910644531
1.327999949455261	-83.648689270019531
1.332000017166138	-83.355720520019531
1.335999965667725	-83.563240051269531
1.340000033378601	-83.996589660644531
1.343999981880188	-83.624275207519531
1.348000049591065	-83.367927551269531
1.351999998092651	-83.496101379394531
1.355999946594238	-83.624275207519531
1.360000014305115	-83.740242004394531
1.363999962806702	-83.526618957519531
1.368000030517578	-83.740242004394531
1.371999979019165	-84.301765441894531
1.376000046730042	-84.002693176269531
1.379999995231628	-83.801277160644531
1.383999943733215	-84.008796691894531
1.388000011444092	-84.228523254394531
1.391999959945679	-83.923347473144531
1.396000027656555	-83.685310363769531
1.399999976158142	-83.886726379394531
1.404000043869019	-83.850105285644531
1.407999992370606	-83.636482238769531
1.411999940872192	-83.740242004394531
1.416000008583069	-83.905036926269531
1.419999957084656	-84.155281066894531
1.424000024795532	-83.892829895019531
1.427999973297119	-83.782966613769531
1.432000041007996	-84.289558410644531
1.435999989509583	-84.045417785644531
1.440000057220459	-83.715827941894531
1.444000005722046	-83.911140441894531
1.447999954223633	-84.008796691894531
1.452000021934509	-83.612068176269531
1.455999970436096	-83.374031066894531
1.460000038146973	-83.709724426269531
1.463999986648560	-83.807380676269531
1.468000054359436	-83.477790832519531
1.472000002861023	-83.508308410644531
1.475999951362610	-83.758552551269531
1.480000019073486	-83.984382629394531
1.483999967575073	-83.801277160644531
1.488000035285950	-83.331306457519531
1.491999983787537	-83.471687316894531
1.496000051498413	-83.312995910644531
1.500000000000000	-82.830818176269531
1.503999948501587	-82.843025207519531
1.508000016212463	-83.087165832519531
1.511999964714050	-83.081062316894531
1.516000032424927	-82.946784973144531
1.519999980926514	-83.245857238769531
1.524000048637390	-83.801277160644531
1.527999997138977	-83.776863098144531
1.531999945640564	-83.648689270019531
1.536000013351440	-83.947761535644531
1.539999961853027	-84.045417785644531
1.544000029563904	-83.740242004394531
1.547999978065491	-83.288581848144531
1.552000045776367	-83.471687316894531
1.555999994277954	-83.770759582519531
1.559999942779541	-83.551033020019531
1.564000010490418	-83.422859191894531
1.567999958992004	-83.697517395019531
1.572000026702881	-84.045417785644531
1.575999975204468	-83.837898254394531
1.580000042915344	-83.593757629394531
1.583999991416931	-83.770759582519531
1.588000059127808	-83.844001770019531
1.592000007629395	-83.477790832519531
1.595999956130981	-83.294685363769531
1.600000023841858	-83.251960754394531
1.603999972343445	-83.502204895019531
1.608000040054321	-83.349617004394531
1.611999988555908	-83.251960754394531
1.616000056266785	-83.673103332519531
1.620000004768372	-83.807380676269531
1.623999953269959	-83.441169738769531
1.628000020980835	-83.264167785644531
1.631999969482422	-83.648689270019531
1.636000037193298	-83.709724426269531
1.639999985694885	-83.203132629394531
1.644000053405762	-83.197029113769531
1.648000001907349	-83.709724426269531
1.651999950408936	-83.892829895019531
1.656000018119812	-83.880622863769531
1.659999966621399	-83.898933410644531
1.664000034332275	-84.118659973144531
1.667999982833862	-83.752449035644531
1.672000050544739	-83.306892395019531
1.675999999046326	-83.483894348144531
1.679999947547913	-83.636482238769531
1.684000015258789	-83.245857238769531
1.687999963760376	-82.855232238769531
1.692000031471252	-83.038337707519531
1.695999979972839	-83.258064270019531
1.700000047683716	-82.824714660644531
1.703999996185303	-82.794197082519531
1.707999944686890	-83.264167785644531
1.712000012397766	-83.111579895019531
1.715999960899353	-82.891853332519531
1.720000028610230	-83.300788879394531
1.723999977111816	-83.648689270019531
1.728000044822693	-83.666999816894531
1.731999993324280	-83.489997863769531
1.735999941825867	-83.502204895019531
1.740000009536743	-83.666999816894531
1.743999958038330	-83.447273254394531
1.748000025749207	-83.050544738769531
1.751999974250794	-83.221443176269531
1.756000041961670	-83.666999816894531
1.759999990463257	-83.349617004394531
1.764000058174133	-83.227546691894531
1.768000006675720	-83.746345520019531
1.771999955177307	-84.045417785644531
1.776000022888184	-83.728034973144531
1.779999971389771	-83.703620910644531
1.784000039100647	-83.868415832519531
1.787999987602234	-83.874519348144531
1.792000055313110	-83.410652160644531
1.796000003814697	-83.007820129394531
1.799999952316284	-83.227546691894531
1.804000020027161	-83.410652160644531
1.807999968528748	-83.044441223144531
1.812000036239624	-83.209236145019531
1.815999984741211	-83.752449035644531
1.820000052452087	-83.679206848144531
1.824000000953674	-83.160408020019531
1.827999949455261	-83.172615051269531
1.832000017166138	-83.447273254394531
1.835999965667725	-83.294685363769531
1.840000033378601	-82.830818176269531
1.843999981880188	-82.733161926269531
1.848000049591065	-83.056648254394531
1.851999998092651	-83.154304504394531
1.855999946594238	-82.897956848144531
1.860000014305115	-83.276374816894531
1.863999962806702	-83.837898254394531
1.868000030517578	-83.648689270019531
1.871999979019165	-83.471687316894531
1.876000046730042	-83.526618957519531
1.879999995231628	-83.831794738769531
1.883999943733215	-83.605964660644531
1.888000011444092	-83.142097473144531
1.891999959945679	-83.392341613769531
1.896000027656555	-83.636482238769531
1.899999976158142	-83.306892395019531
1.904000043869019	-83.398445129394531
1.907999992370606	-83.752449035644531
1.911999940872192	-84.033210754394531
1.916000008583069	-83.612068176269531
1.919999957084656	-83.734138488769531
1.924000024795532	-84.210212707519531
1.927999973297119	-83.947761535644531
1.932000041007996	-83.679206848144531
1.935999989509583	-83.740242004394531
1.940000057220459	-83.844001770019531
1.944000005722046	-83.691413879394531
1.947999954223633	-83.258064270019531
1.952000021934509	-83.447273254394531
1.955999970436096	-83.721931457519531
1.960000038146973	-83.386238098144531
1.963999986648560	-83.294685363769531
1.968000054359436	-83.624275207519531
1.972000002861023	-84.106452941894531
1.975999951362610	-83.825691223144531
1.980000019073486	-83.532722473144531
1.983999967575073	-83.905036926269531
1.988000035285950	-83.685310363769531
1.991999983787537	-83.117683410644531
1.996000051498413	-82.794197082519531
2.000000000000000	-82.885749816894531
2.003999948501587	-83.160408020019531
2.007999897003174	-82.812507629394531
2.012000083923340	-82.873542785644531
2.016000032424927	-83.489997863769531
2.019999980926514	-83.575447082519531
2.023999929428101	-83.325202941894531
2.028000116348267	-83.374031066894531
2.032000064849854	-83.782966613769531
2.036000013351440	-83.636482238769531
2.039999961853027	-82.977302551269531
2.043999910354614	-83.117683410644531
2.048000097274780	-83.380134582519531
2.052000045776367	-83.459480285644531
2.055999994277954	-83.410652160644531
2.059999942779541	-83.630378723144531
2.063999891281128	-84.313972473144531
2.068000078201294	-84.106452941894531
2.072000026702881	-83.697517395019531
2.075999975204468	-83.880622863769531
2.079999923706055	-83.831794738769531
2.084000110626221	-83.514411926269531
2.088000059127808	-83.190925598144531
2.092000007629395	-83.361824035644531
2.095999956130981	-83.782966613769531
2.099999904632568	-83.526618957519531
2.104000091552734	-83.502204895019531
2.108000040054321	-83.886726379394531
2.111999988555908	-84.167488098144531
2.115999937057495	-83.874519348144531
2.119999885559082	-83.569343566894531
2.124000072479248	-84.051521301269531
2.128000020980835	-84.027107238769531
2.131999969482422	-83.349617004394531
2.135999917984009	-83.410652160644531
2.140000104904175	-83.709724426269531
2.144000053405762	-83.679206848144531
2.148000001907349	-83.575447082519531
2.151999950408936	-83.734138488769531
2.155999898910523	-84.088142395019531
2.160000085830689	-83.612068176269531
2.164000034332275	-83.142097473144531
2.167999982833862	-83.410652160644531
2.171999931335449	-83.715827941894531
2.176000118255615	-83.392341613769531
2.180000066757202	-82.885749816894531
2.184000015258789	-83.258064270019531
2.187999963760376	-83.575447082519531
2.191999912261963	-83.154304504394531
2.196000099182129	-83.258064270019531
2.200000047683716	-83.709724426269531
2.203999996185303	-83.758552551269531
2.207999944686890	-83.624275207519531
2.211999893188477	-83.642585754394531
2.216000080108643	-84.027107238769531
2.220000028610230	-84.069831848144531
2.223999977111816	-83.654792785644531
2.227999925613403	-83.728034973144531
2.232000112533569	-83.972175598144531
2.236000061035156	-83.831794738769531
2.240000009536743	-83.367927551269531
2.243999958038330	-83.416755676269531
2.247999906539917	-83.953865051269531
2.252000093460083	-83.801277160644531
2.256000041961670	-83.599861145019531
2.259999990463257	-83.880622863769531
2.263999938964844	-84.185798645019531
2.267999887466431	-83.978279113769531
2.272000074386597	-83.587654113769531
2.276000022888184	-83.764656066894531
2.279999971389771	-83.996589660644531
2.283999919891357	-83.422859191894531
2.288000106811523	-83.367927551269531
2.292000055313110	-83.599861145019531
2.296000003814697	-83.758552551269531
2.299999952316284	-83.715827941894531
2.303999900817871	-83.709724426269531
2.308000087738037	-84.173591613769531
2.312000036239624	-84.356697082519531
2.315999984741211	-83.996589660644531
2.319999933242798	-83.758552551269531
2.323999881744385	-83.868415832519531
2.328000068664551	-84.008796691894531
2.332000017166138	-83.343513488769531
2.335999965667725	-82.885749816894531
2.339999914169312	-83.441169738769531
2.344000101089478	-83.551033020019531
2.348000049591065	-83.251960754394531
2.351999998092651	-83.435066223144531
2.355999946594238	-83.666999816894531
2.359999895095825	-83.746345520019531
2.364000082015991	-83.538825988769531
2.368000030517578	-83.624275207519531
2.371999979019165	-83.966072082519531
2.375999927520752	-83.874519348144531
2.380000114440918	-83.441169738769531
2.384000062942505	-83.477790832519531
2.388000011444092	-84.002693176269531
2.391999959945679	-83.892829895019531
2.395999908447266	-83.605964660644531
2.400000095367432	-84.027107238769531
2.404000043869019	-84.271247863769531
2.407999992370606	-83.856208801269531
2.411999940872192	-83.764656066894531
2.415999889373779	-84.021003723144531
2.420000076293945	-84.277351379394531
2.424000024795532	-83.740242004394531
2.427999973297119	-83.715827941894531
2.431999921798706	-84.106452941894531
2.436000108718872	-83.929450988769531
2.440000057220459	-83.502204895019531
2.444000005722046	-83.612068176269531
2.447999954223633	-84.039314270019531
2.451999902725220	-83.972175598144531
2.456000089645386	-83.685310363769531
2.460000038146973	-84.100349426269531
2.463999986648560	-84.460456848144531
2.467999935150147	-84.210212707519531
2.471999883651733	-83.966072082519531
2.476000070571899	-83.911140441894531
2.480000019073486	-84.106452941894531
2.483999967575073	-83.782966613769531
2.487999916076660	-83.374031066894531
2.492000102996826	-83.721931457519531
2.496000051498413	-84.118659973144531
2.500000000000000	-83.776863098144531
2.503999948501587	-83.947761535644531
2.507999897003174	-84.307868957519531
2.512000083923340	-84.021003723144531
2.516000032424927	-83.532722473144531
2.519999980926514	-83.538825988769531
2.523999929428101	-83.685310363769531
2.528000116348267	-83.526618957519531
2.532000064849854	-83.105476379394531
2.536000013351440	-82.995613098144531
2.539999961853027	-83.435066223144531
2.543999910354614	-83.813484191894531
2.548000097274780	-83.721931457519531
2.552000045776367	-83.941658020019531
2.555999994277954	-84.631355285644531
2.559999942779541	-84.576423645019531
2.563999891281128	-84.063728332519531
2.568000078201294	-84.246833801269531
2.572000026702881	-84.356697082519531
2.575999975204468	-84.002693176269531
2.579999923706055	-83.642585754394531
2.584000110626221	-83.721931457519531
2.588000059127808	-84.143074035644531
2.592000007629395	-84.100349426269531
2.595999956130981	-83.996589660644531
2.599999904632568	-84.143074035644531
2.604000091552734	-84.478767395019531
2.608000040054321	-84.252937316894531
2.611999988555908	-84.594734191894531
2.615999937057495	-94.464118957519531
2.619999885559082	-95.825202941894531
2.624000072479248	-94.128425598144531
2.628000020980835	-92.297370910644531
2.631999969482422	-90.454109191894531
2.635999917984009	-88.592536926269531
2.640000104904175	-86.322029113769531
2.644000053405762	-84.686286926269531
2.648000001907349	-84.051521301269531
2.651999950408936	-82.958992004394531
2.655999898910523	-82.037361145019531
2.660000085830689	-81.933601379394531
2.664000034332275	-81.903083801269531
2.667999982833862	-81.585700988769531
2.671999931335449	-81.237800598144531
2.676000118255615	-81.781013488769531
2.680000066757202	-82.208259582519531
2.684000015258789	-81.933601379394531
2.687999963760376	-81.909187316894531
2.691999912261963	-81.982429504394531
2.696000099182129	-82.135017395019531
2.700000047683716	-82.196052551269531
2.703999996185303	-82.141120910644531
2.707999944686890	-82.794197082519531
2.711999893188477	-82.891853332519531
2.716000080108643	-82.501228332519531
2.720000028610230	-82.623298645019531
2.723999977111816	-82.904060363769531
2.727999925613403	-83.032234191894531
2.732000112533569	-82.574470520019531
2.736000061035156	-82.775886535644531
2.740000009536743	-83.264167785644531
2.743999958038330	-83.117683410644531
2.747999906539917	-83.044441223144531
2.752000093460083	-83.306892395019531
2.756000041961670	-83.734138488769531
2.759999990463257	-83.746345520019531
2.763999938964844	-83.129890441894531
2.767999887466431	-83.178718566894531
2.772000074386597	-83.178718566894531
2.776000022888184	-82.696540832519531
2.779999971389771	-82.440193176269531
2.783999919891357	-82.464607238769531
2.788000106811523	-82.934577941894531
2.792000055313110	-82.800300598144531
2.796000003814697	-82.550056457519531
2.799999952316284	-82.897956848144531
2.803999900817871	-83.093269348144531
2.808000087738037	-82.708747863769531
2.812000036239624	-82.244880676269531
2.815999984741211	-82.220466613769531
2.819999933242798	-82.305915832519531
2.823999881744385	-81.719978332519531
2.828000068664551	-81.390388488769531
2.832000017166138	-81.604011535644531
2.835999965667725	-81.683357238769531
2.839999914169312	-81.750495910644531
2.844000101089478	-81.372077941894531
2.848000049591065	-81.286628723144531
2.851999998092651	-81.268318176269531
2.855999946594238	-80.743415832519531
2.859999895095825	-80.621345520019531
2.864000082015991	-80.853279113769531
2.868000030517578	-80.639656066894531
2.871999979019165	-80.163581848144531
2.875999927520752	-80.194099426269531
2.880000114440918	-80.682380676269531
2.884000062942505	-80.432136535644531
2.888000011444092	-80.249031066894531
2.891999959945679	-80.493171691894531
2.895999908447266	-80.480964660644531
2.900000095367432	-80.371101379394531
2.904000043869019	-80.139167785644531
2.907999992370606	-80.133064270019531
2.911999940872192	-80.389411926269531
2.915999889373779	-79.907234191894531
2.920000076293945	-79.614265441894531
2.924000024795532	-79.846199035644531
2.927999973297119	-79.846199035644531
2.931999921798706	-79.431159973144531
2.936000108718872	-79.254158020019531
2.940000057220459	-79.724128723144531
2.944000005722046	-79.797370910644531
2.947999954223633	-79.357917785644531
2.951999902725220	-79.614265441894531
2.956000089645386	-79.815681457519531
2.960000038146973	-79.595954895019531
2.963999986648560	-79.058845520019531
2.967999935150147	-78.796394348144531
2.971999883651733	-79.028327941894531
2.976000070571899	-78.552253723144531
2.980000019073486	-78.033454895019531
2.983999967575073	-78.387458801269531
2.987999916076660	-78.582771301269531
2.992000102996826	-78.454597473144531
2.996000051498413	-78.338630676269531
3.000000000000000	-78.570564270019531
3.003999948501587	-78.881843566894531
3.007999897003174	-78.302009582519531
3.012000083923340	-77.758796691894531
3.016000032424927	-77.526863098144531
3.019999980926514	-77.294929504394531
3.023999929428101	-76.800544738769531
3.028000116348267	-76.458747863769531
3.032000064849854	-76.947029113769531
3.036000013351440	-77.215583801269531
3.039999961853027	-76.885993957519531
3.043999910354614	-77.209480285644531
3.048000097274780	-77.471931457519531
3.052000045776367	-77.453620910644531
3.055999994277954	-76.922615051269531
3.059999942779541	-76.647956848144531
3.063999891281128	-76.837165832519531
3.068000078201294	-76.617439270019531
3.072000026702881	-76.080329895019531
3.075999975204468	-76.007087707519531
3.079999923706055	-76.446540832519531
3.084000110626221	-76.721199035644531
3.088000059127808	-76.281745910644531
3.092000007629395	-76.422126770019531
3.095999956130981	-76.702888488769531
3.099999904632568	-76.147468566894531
3.104000091552734	-75.805671691894531
3.108000040054321	-75.750740051269531
3.111999988555908	-75.787361145019531
3.115999937057495	-75.378425598144531
3.119999885559082	-75.018318176269531
3.124000072479248	-75.238044738769531
3.128000020980835	-75.341804504394531
3.131999969482422	-75.030525207519531
3.135999917984009	-75.036628723144531
3.140000104904175	-75.152595520019531
3.144000053405762	-75.219734191894531
3.148000001907349	-74.847419738769531
3.151999950408936	-74.755867004394531
3.155999898910523	-75.036628723144531
3.160000085830689	-74.700935363769531
3.164000034332275	-74.243171691894531
3.167999982833862	-74.145515441894531
3.171999931335449	-74.334724426269531
3.176000118255615	-74.230964660644531
3.180000066757202	-73.791511535644531
3.184000015258789	-74.005134582519531
3.187999963760376	-74.023445129394531
3.191999912261963	-73.547370910644531
3.196000099182129	-73.559577941894531
3.200000047683716	-73.883064270019531
3.203999996185303	-73.864753723144531
3.207999944686890	-73.492439270019531
3.211999893188477	-73.229988098144531
3.216000080108643	-73.382575988769531
3.220000028610230	-73.437507629394531
3.223999977111816	-73.205574035644531
3.227999925613403	-73.010261535644531
3.232000112533569	-73.461921691894531
3.236000061035156	-73.834236145019531
3.240000009536743	-73.303230285644531
3.243999958038330	-73.364265441894531
3.247999906539917	-73.773200988769531
3.252000093460083	-73.443611145019531
3.256000041961670	-72.729499816894531
3.259999990463257	-72.668464660644531
3.263999938964844	-72.668464660644531
3.267999887466431	-72.399909973144531
3.272000074386597	-71.936042785644531
3.276000022888184	-72.027595520019531
3.279999971389771	-72.467048645019531
3.283999919891357	-72.534187316894531
3.288000106811523	-72.247322082519531
3.292000055313110	-72.363288879394531
3.296000003814697	-72.436531066894531
3.299999952316284	-71.960456848144531
3.303999900817871	-71.606452941894531
3.308000087738037	-71.569831848144531
3.312000036239624	-71.643074035644531
3.315999984741211	-71.337898254394531
3.319999933242798	-71.002204895019531
3.323999881744385	-71.191413879394531
3.328000068664551	-71.643074035644531
3.332000017166138	-71.447761535644531
3.335999965667725	-71.185310363769531
3.339999914169312	-71.545417785644531
3.344000101089478	-71.630867004394531
3.348000049591065	-71.008308410644531
3.351999998092651	-70.880134582519531
3.355999946594238	-70.965583801269531
3.359999895095825	-70.764167785644531
3.364000082015991	-70.074470520019531
3.368000030517578	-69.781501770019531
3.371999979019165	-70.196540832519531
3.375999927520752	-70.123298645019531
3.380000114440918	-69.891365051269531
3.384000062942505	-69.934089660644531
3.388000011444092	-70.184333801269531
3.391999959945679	-70.239265441894531
3.395999908447266	-69.879158020019531
3.400000095367432	-70.050056457519531
3.404000043869019	-70.355232238769531
3.407999992370606	-69.750984191894531
3.411999940872192	-69.494636535644531
3.415999889373779	-69.738777160644531
3.420000076293945	-69.812019348144531
3.424000024795532	-69.512947082519531
3.427999973297119	-69.427497863769531
3.431999921798706	-69.708259582519531
3.436000108718872	-69.702156066894531
3.440000057220459	-69.476325988769531
3.444000005722046	-69.482429504394531
3.447999954223633	-69.580085754394531
3.451999902725220	-69.580085754394531
3.456000089645386	-69.018562316894531
3.460000038146973	-68.731697082519531
3.463999986648560	-69.030769348144531
3.467999935150147	-68.792732238769531
3.471999883651733	-68.438728332519531
3.476000070571899	-68.481452941894531
3.480000019073486	-68.859870910644531
3.483999967575073	-68.945320129394531
3.487999916076660	-68.603523254394531
3.492000102996826	-68.719490051269531
3.496000051498413	-68.933113098144531
3.500000000000000	-68.402107238769531
3.503999948501587	-67.974861145019531
3.507999897003174	-67.944343566894531
3.512000083923340	-68.029792785644531
3.516000032424927	-67.779548645019531
3.519999980926514	-67.492683410644531
3.523999929428101	-67.681892395019531
3.528000116348267	-67.736824035644531
3.532000064849854	-67.474372863769531
3.536000013351440	-67.315681457519531
3.539999961853027	-67.425544738769531
3.543999910354614	-67.675788879394531
3.548000097274780	-67.120368957519531
3.552000045776367	-66.668708801269531
3.555999994277954	-66.986091613769531
3.559999942779541	-67.053230285644531
3.563999891281128	-66.705329895019531
3.568000078201294	-66.717536926269531
3.572000026702881	-67.053230285644531
3.575999975204468	-67.248542785644531
3.579999923706055	-66.900642395019531
3.584000110626221	-66.986091613769531
3.588000059127808	-67.077644348144531
3.592000007629395	-66.882331848144531
3.595999956130981	-66.577156066894531
3.599999904632568	-66.351325988769531
3.604000091552734	-66.528327941894531
3.608000040054321	-66.247566223144531
3.611999988555908	-65.893562316894531
3.615999937057495	-66.168220520019531
3.619999885559082	-66.400154113769531
3.624000072479248	-66.168220520019531
3.628000020980835	-66.040046691894531
3.631999969482422	-66.052253723144531
3.635999917984009	-66.369636535644531
3.640000104904175	-65.979011535644531
3.644000053405762	-65.759284973144531
3.648000001907349	-66.058357238769531
3.651999950408936	-65.924079895019531
3.655999898910523	-65.344245910644531
3.660000085830689	-65.283210754394531
3.664000034332275	-65.612800598144531
3.667999982833862	-65.417488098144531
3.671999931335449	-64.947517395019531
3.676000118255615	-65.325935363769531
3.680000066757202	-65.466316223144531
3.684000015258789	-65.197761535644531
3.687999963760376	-65.142829895019531
3.691999912261963	-65.087898254394531
3.696000099182129	-65.521247863769531
3.700000047683716	-65.551765441894531
3.703999996185303	-64.984138488769531
3.707999944686890	-65.039070129394531
3.711999893188477	-65.094001770019531
3.716000080108643	-64.373786926269531
3.720000028610230	-64.080818176269531
3.723999977111816	-64.538581848144531
3.727999925613403	-64.697273254394531
3.732000112533569	-64.056404113769531
3.736000061035156	-64.093025207519531
3.740000009536743	-64.337165832519531
3.743999958038330	-64.123542785644531
3.747999906539917	-63.836673736572266
3.752000093460083	-63.452152252197266
3.756000041961670	-63.623050689697266
3.759999990463257	-63.800052642822266
3.763999938964844	-63.214115142822266
3.767999887466431	-63.238529205322266
3.772000074386597	-63.659671783447266
3.776000022888184	-63.848880767822266
3.779999971389771	-63.592533111572266
3.783999919891357	-63.586429595947266
3.788000106811523	-63.940433502197266
3.792000055313110	-63.635257720947266
3.796000003814697	-63.098148345947266
3.799999952316284	-63.159183502197266
3.803999900817871	-63.134769439697266
3.808000087738037	-62.994388580322266
3.812000036239624	-62.585453033447266
3.815999984741211	-62.866214752197266
3.819999933242798	-63.421634674072266
3.823999881744385	-63.049320220947266
3.828000068664551	-62.939456939697266
3.832000017166138	-63.024906158447266
3.835999965667725	-63.061527252197266
3.839999914169312	-62.939456939697266
3.844000101089478	-62.457279205322266
3.848000049591065	-62.542728424072266
3.851999998092651	-62.750247955322266
3.855999946594238	-62.255863189697266
3.859999895095825	-62.127689361572266
3.864000082015991	-62.408451080322266
3.868000030517578	-62.518314361572266
3.871999979019165	-61.773685455322266
3.875999927520752	-61.566165924072266
3.880000114440918	-62.121585845947266
3.884000062942505	-61.859134674072266
3.888000011444092	-61.560062408447266
3.891999959945679	-61.749271392822266
3.895999908447266	-61.724857330322266
3.900000095367432	-61.639408111572266
3.904000043869019	-61.340335845947266
3.907999992370606	-61.499027252197266
3.911999940872192	-61.822513580322266
3.915999889373779	-61.614994049072266
3.920000076293945	-61.401371002197266
3.924000024795532	-61.614994049072266
3.927999973297119	-61.895755767822266
3.931999921798706	-61.688236236572266
3.936000108718872	-61.541751861572266
3.940000057220459	-61.785892486572266
3.944000005722046	-61.572269439697266
3.947999954223633	-61.065677642822266
3.951999902725220	-60.931400299072266
3.956000089645386	-61.041263580322266
3.960000038146973	-61.114505767822266
3.963999986648560	-60.601810455322266
3.967999935150147	-60.620121002197266
3.971999883651733	-61.083988189697266
3.976000070571899	-61.053470611572266
3.980000019073486	-60.852054595947266
3.983999967575073	-60.998538970947266
3.987999916076660	-61.004642486572266
3.992000102996826	-60.668949127197266
3.996000051498413	-60.217288970947266
4.000000000000000	-60.021976470947266
4.004000186920166	-60.144046783447266
4.007999897003174	-60.101322174072266
4.012000083923340	-59.826663970947266
4.015999794006348	-59.741214752197266
4.019999980926514	-60.333255767822266
4.024000167846680	-60.351566314697266
4.027999877929688	-59.912113189697266
4.032000064849854	-60.137943267822266
4.035999774932861	-60.308841705322266
4.039999961853027	-59.521488189697266
4.044000148773193	-58.789066314697266
4.047999858856201	-58.843997955322266
4.052000045776367	-58.990482330322266
4.056000232696533	-58.795169830322266
4.059999942779541	-58.563236236572266
4.064000129699707	-58.813480377197266
4.067999839782715	-59.185794830322266
4.072000026702881	-59.112552642822266
4.076000213623047	-58.917240142822266
4.079999923706055	-59.198001861572266
4.084000110626221	-59.338382720947266
4.087999820709229	-58.776859283447266
4.092000007629395	-58.508304595947266
4.096000194549561	-58.825687408447266
4.099999904632568	-58.746341705322266
4.104000091552734	-58.349613189697266
4.107999801635742	-58.471683502197266
4.111999988555908	-58.795169830322266
4.116000175476074	-58.813480377197266
4.119999885559082	-58.532718658447266
4.124000072479248	-58.654788970947266
4.127999782562256	-58.966068267822266
4.131999969482422	-58.624271392822266
4.136000156402588	-58.453372955322266
4.139999866485596	-58.435062408447266
4.144000053405762	-58.392337799072266
4.147999763488770	-58.117679595947266
4.151999950408936	-57.904056549072266
4.156000137329102	-58.020023345947266
4.159999847412109	-58.099369049072266
4.164000034332275	-57.769779205322266
4.168000221252441	-57.696537017822266
4.171999931335449	-57.977298736572266
4.176000118255615	-58.099369049072266
4.179999828338623	-57.641605377197266
4.184000015258789	-57.543949127197266
4.188000202178955	-57.849124908447266
4.191999912261963	-57.452396392822266
4.196000099182129	-56.866458892822266
4.199999809265137	-56.896976470947266
4.203999996185303	-57.067874908447266
4.208000183105469	-56.604007720947266
4.211999893188477	-56.073001861572266
4.216000080108643	-56.414798736572266
4.219999790191650	-56.848148345947266
4.223999977111816	-56.616214752197266
4.228000164031982	-56.408695220947266
4.231999874114990	-56.610111236572266
4.236000061035156	-56.958011627197266
4.239999771118164	-56.439212799072266
4.243999958038330	-55.957035064697266
4.248000144958496	-56.335453033447266
4.251999855041504	-56.634525299072266
4.256000041961670	-56.292728424072266
4.260000228881836	-56.243900299072266
4.263999938964844	-56.640628814697266
4.268000125885010	-57.031253814697266
4.271999835968018	-56.530765533447266
4.276000022888184	-56.298831939697266
4.280000209808350	-56.616214752197266
4.283999919891357	-56.488040924072266
4.288000106811523	-55.798343658447266
4.291999816894531	-55.493167877197266
4.296000003814697	-55.755619049072266
4.300000190734863	-55.841068267822266
4.303999900817871	-55.511478424072266
4.308000087738037	-55.645755767822266
4.311999797821045	-56.121829986572266
4.315999984741211	-56.127933502197266
4.320000171661377	-55.804447174072266
4.323999881744385	-55.603031158447266
4.328000068664551	-55.950931549072266
4.331999778747559	-55.688480377197266
4.335999965667725	-55.041507720947266
4.340000152587891	-55.151371002197266
4.343999862670898	-55.352787017822266
4.348000049591065	-54.870609283447266
4.352000236511231	-54.711917877197266
4.355999946594238	-54.992679595947266
4.360000133514404	-55.145267486572266
4.363999843597412	-54.760746002197266
4.368000030517578	-54.638675689697266
4.372000217437744	-54.919437408447266
4.375999927520752	-54.888919830322266
4.380000114440918	-54.614261627197266
4.383999824523926	-54.107669830322266
4.388000011444092	-53.961185455322266
4.392000198364258	-54.132083892822266
4.395999908447266	-53.594974517822266
4.400000095367432	-53.497318267822266
4.403999805450440	-53.924564361572266
4.407999992370606	-53.790287017822266
4.412000179290772	-53.649906158447266
4.415999889373779	-54.064945220947266
4.420000076293945	-54.406742095947266
4.423999786376953	-54.254154205322266
4.427999973297119	-53.948978424072266
4.432000160217285	-54.144290924072266
4.435999870300293	-54.052738189697266
4.440000057220459	-53.607181549072266
4.443999767303467	-53.308109283447266
4.447999954223633	-53.369144439697266
4.452000141143799	-53.637699127197266
4.455999851226807	-53.247074127197266
4.460000038146973	-53.173831939697266
4.464000225067139	-53.466800689697266
4.467999935150147	-53.601078033447266
4.472000122070313	-53.417972564697266
4.475999832153320	-53.009037017822266
4.480000019073486	-53.063968658447266
4.484000205993652	-53.289798736572266
4.487999916076660	-52.490238189697266
4.492000102996826	-52.282718658447266
4.495999813079834	-52.679447174072266
4.500000000000000	-52.709964752197266
4.504000186920166	-52.459720611572266
4.507999897003174	-52.539066314697266
4.512000083923340	-53.131107330322266
4.515999794006348	-53.100589752197266
4.519999980926514	-52.648929595947266
4.524000167846680	-52.581790924072266
4.527999877929688	-52.667240142822266
4.532000064849854	-52.648929595947266
4.535999774932861	-52.020267486572266
4.539999961853027	-51.763919830322266
4.544000148773193	-52.362064361572266
4.547999858856201	-52.160648345947266
4.552000045776367	-51.824954986572266
4.556000232696533	-51.837162017822266
4.559999942779541	-51.861576080322266
4.564000129699707	-51.867679595947266
4.567999839782715	-51.348880767822266
4.572000026702881	-51.513675689697266
4.576000213623047	-51.837162017822266
4.579999923706055	-51.293949127197266
4.584000110626221	-51.080326080322266
4.587999820709229	-51.287845611572266
4.592000007629395	-51.501468658447266
4.596000194549561	-51.171878814697266
4.599999904632568	-50.952152252197266
4.604000091552734	-51.391605377197266
4.607999801635742	-51.245121002197266
4.611999988555908	-50.964359283447266
4.616000175476074	-51.104740142822266
4.619999885559082	-51.196292877197266
4.624000072479248	-51.245121002197266
4.627999782562256	-50.866703033447266
4.631999969482422	-50.659183502197266
4.636000156402588	-50.933841705322266
4.639999866485596	-50.604251861572266
4.644000053405762	-50.256351470947266
4.647999763488770	-50.390628814697266
4.651999950408936	-50.665287017822266
4.656000137329102	-50.451663970947266
4.659999847412109	-50.250247955322266
4.664000034332275	-50.744632720947266
4.668000221252441	-50.744632720947266
4.671999931335449	-50.427249908447266
4.676000118255615	-50.396732330322266
4.679999828338623	-50.250247955322266
4.684000015258789	-50.189212799072266
4.688000202178955	-49.768070220947266
4.691999912261963	-49.426273345947266
4.696000099182129	-49.707035064697266
4.699999809265137	-49.713138580322266
4.703999996185303	-49.389652252197266
4.708000183105469	-49.395755767822266
4.711999893188477	-49.823001861572266
4.716000080108643	-49.658206939697266
4.719999790191650	-49.060062408447266
4.723999977111816	-49.145511627197266
4.728000164031982	-49.194339752197266
4.731999874114990	-48.706058502197266
4.736000061035156	-48.498538970947266
4.739999771118164	-48.754886627197266
4.743999958038330	-49.047855377197266
4.748000144958496	-48.614505767822266
4.751999855041504	-48.217777252197266
4.756000041961670	-48.687747955322266
4.760000228881836	-48.889163970947266
4.763999938964844	-48.419193267822266
4.768000125885010	-47.985843658447266
4.771999835968018	-47.875980377197266
4.776000022888184	-48.010257720947266
4.780000209808350	-47.558597564697266
4.783999919891357	-47.009281158447266
4.788000106811523	-47.277835845947266
4.791999816894531	-47.619632720947266
4.796000003814697	-47.210697174072266
4.800000190734863	-46.966556549072266
4.803999900817871	-47.375492095947266
4.808000087738037	-47.479251861572266
4.811999797821045	-46.881107330322266
4.815999984741211	-46.820072174072266
4.820000171661377	-47.229007720947266
4.823999881744385	-46.936038970947266
4.828000068664551	-46.435550689697266
4.831999778747559	-46.252445220947266
4.835999965667725	-46.423343658447266
4.840000152587891	-46.240238189697266
4.843999862670898	-45.812992095947266
4.848000049591065	-45.794681549072266
4.852000236511231	-46.185306549072266
4.855999946594238	-45.935062408447266
4.860000133514404	-45.642093658447266
4.863999843597412	-45.764163970947266
4.868000030517578	-45.874027252197266
4.872000217437744	-45.367435455322266
4.875999927520752	-44.909671783447266
4.880000114440918	-44.885257720947266
4.883999824523926	-44.696048736572266
4.888000011444092	-44.140628814697266
4.892000198364258	-43.701175689697266
4.895999908447266	-43.505863189697266
4.900000095367432	-43.292240142822266
4.903999805450440	-42.877201080322266
4.907999992370606	-42.724613189697266
4.912000179290772	-42.742923736572266
4.915999889373779	-42.242435455322266
4.920000076293945	-41.522220611572266
4.923999786376953	-41.088871002197266
4.927999973297119	-40.515140533447266
4.932000160217285	-39.636234283447266
4.935999870300293	-38.555912017822266
4.940000057220459	-37.847904205322266
4.943999767303467	-37.310794830322266
4.947999954223633	-36.291507720947266
4.952000141143799	-35.028079986572266
4.955999851226807	-34.210208892822266
4.960000038146973	-33.306888580322266
4.964000225067139	-31.414796829223633
4.967999935150147	-29.577638626098633
4.972000122070313	-28.253175735473633
4.975999832153320	-26.617433547973633
4.980000019073486	-24.609376907348633
4.984000205993652	-22.924806594848633
4.987999916076660	-21.496583938598633
4.992000102996826	-20.245363235473633
4.995999813079834	-18.438722610473633
5.000000000000000	-16.790773391723633
5.004000186920166	-15.728760719299316
5.007999897003174	-15.191651344299316
5.012000083923340	-13.043213844299316
5.015999794006348	-10.937500953674316
5.019999980926514	-9.936524391174316
5.024000167846680	-8.514405250549316
5.027999877929688	-6.634521961212158
5.032000064849854	-5.596924304962158
5.035999774932861	-4.968262195587158
5.039999961853027	-3.820801019668579
5.044000148773193	-2.557373285293579
5.047999858856201	-1.782226681709290
5.052000045776367	-1.336670041084290
5.056000232696533	-0.482177764177322
5.059999942779541	0.689697325229645
5.064000129699707	1.550293087959290
5.067999839782715	2.093506097793579
5.072000026702881	2.978515863418579
5.076000213623047	3.985595941543579
5.079999923706055	4.516602039337158
5.084000110626221	4.772949695587158
5.087999820709229	5.407715320587158
5.092000007629395	5.926514148712158
5.096000194549561	5.877686023712158
5.099999904632568	5.920410633087158
5.104000091552734	6.414795398712158
5.107999801635742	6.689453601837158
5.111999988555908	6.665039539337158
5.116000175476074	6.793213367462158
5.119999885559082	7.550049304962158
5.124000072479248	7.739258289337158
5.127999782562256	7.714844226837158
5.131999969482422	8.300782203674316
5.136000156402588	8.581543922424316
5.139999866485596	8.587647438049316
5.144000053405762	8.398438453674316
5.147999763488770	8.203125953674316
5.151999950408936	8.331299781799316
5.156000137329102	8.190918922424316
5.159999847412109	7.916260242462158
5.164000034332275	8.172608375549316
5.168000221252441	8.520508766174316
5.171999931335449	8.563233375549316
5.176000118255615	8.374024391174316
5.179999828338623	8.850098609924316
5.184000015258789	9.045411109924316
5.188000202178955	8.361817359924316
5.191999912261963	8.154297828674316
5.196000099182129	8.203125953674316
5.199999809265137	8.044434547424316
5.203999996185303	7.525635242462158
5.208000183105469	7.263184070587158
5.211999893188477	7.696533679962158
5.216000080108643	7.611084461212158
5.219999790191650	7.220459461212158
5.223999977111816	7.312012195587158
5.228000164031982	7.330322742462158
5.231999874114990	7.226562976837158
5.236000061035156	6.762695789337158
5.239999771118164	6.762695789337158
5.243999958038330	6.951904773712158
5.248000144958496	6.390381336212158
5.251999855041504	5.950928211212158
5.256000041961670	5.767822742462158
5.260000228881836	5.932617664337158
5.263999938964844	5.633545398712158
5.268000125885010	4.803467273712158
5.271999835968018	4.974365711212158
5.276000022888184	5.084228992462158
5.280000209808350	4.370117664337158
5.283999919891357	3.851318597793579
5.288000106811523	3.674316644668579
5.291999816894531	3.643799066543579
5.296000003814697	3.027343988418579
5.300000190734863	2.288818597793579
5.303999900817871	2.374267816543579
5.308000087738037	2.093506097793579
5.311999797821045	1.550293087959290
5.315999984741211	1.068115353584290
5.320000171661377	1.269531369209290
5.323999881744385	1.354980587959290
5.328000068664551	0.512695372104645
5.331999778747559	0.415039092302322
5.335999965667725	0.592041075229645
5.340000152587891	-0.140380874276161
5.343999862670898	-0.872802793979645
5.348000049591065	-1.226806759834290
5.352000236511231	-1.428222775459290
5.355999946594238	-1.910400509834290
5.360000133514404	-2.673340082168579
5.363999843597412	-2.618408441543579
5.368000030517578	-2.593994379043579
5.372000217437744	-3.033447504043579
5.375999927520752	-3.546142816543579
5.380000114440918	-3.588867425918579
5.383999824523926	-3.656006097793579
5.388000011444092	-4.650879383087158
5.392000198364258	-5.273437976837158
5.395999908447266	-5.255127429962158
5.400000095367432	-5.749512195587158
5.403999805450440	-6.072998523712158
5.407999992370606	-6.201172351837158
5.412000179290772	-6.121826648712158
5.415999889373779	-6.170654773712158
5.420000076293945	-7.080078601837158
5.423999786376953	-7.299805164337158
5.427999973297119	-7.257080554962158
5.432000160217285	-8.013916969299316
5.435999870300293	-8.856202125549316
5.440000057220459	-9.307862281799316
5.443999767303467	-9.631348609924316
5.447999954223633	-10.363770484924316
5.452000141143799	-10.974122047424316
5.455999851226807	-10.998536109924316
5.460000038146973	-11.193848609924316
5.464000225067139	-11.505127906799316
5.467999935150147	-12.017823219299316
5.472000122070313	-12.213135719299316
5.475999832153320	-12.109375953674316
5.480000019073486	-12.701416969299316
5.484000205993652	-13.739014625549316
5.487999916076660	-13.885499000549316
5.492000102996826	-13.958741188049316
5.495999813079834	-14.660645484924316
5.500000000000000	-14.263916969299316
5.504000186920166	-15.051270484924316
5.507999897003174	-15.289307594299316
5.512000083923340	-16.113283157348633
5.515999794006348	-16.448976516723633
5.519999980926514	-16.271974563598633
5.524000167846680	-16.424562454223633
5.527999877929688	-17.187501907348633
5.532000064849854	-17.645265579223633
5.535999774932861	-17.584230422973633
5.539999961853027	-18.011476516723633
5.544000148773193	-18.896486282348633
5.547999858856201	-19.232179641723633
5.552000045776367	-19.317628860473633
5.556000232696533	-19.610597610473633
5.559999942779541	-20.312501907348633
5.564000129699707	-20.550539016723633
5.567999839782715	-20.196535110473633
5.572000026702881	-20.672609329223633
5.576000213623047	-21.087648391723633
5.579999923706055	-20.819093704223633
5.584000110626221	-21.136476516723633
5.587999820709229	-21.929933547973633
5.592000007629395	-22.613527297973633
5.596000194549561	-22.784425735473633
5.599999904632568	-23.187257766723633
5.604000091552734	-23.834230422973633
5.607999801635742	-24.041749954223633
5.611999988555908	-23.162843704223633
5.616000175476074	-13.708497047424316
5.619999885559082	-13.037110328674316
5.624000072479248	-14.898682594299316
5.627999782562256	-16.296388626098633
5.631999969482422	-18.719484329223633
5.636000156402588	-21.844484329223633
5.639999866485596	-24.108888626098633
5.644000053405762	-25.854494094848633
5.647999763488770	-27.624513626098633
5.651999950408936	-28.918458938598633
5.656000137329102	-29.351808547973633
5.659999847412109	-29.638673782348633
5.664000034332275	-30.261232376098633
5.668000221252441	-30.706789016723633
5.671999931335449	-30.688478469848633
5.676000118255615	-30.841066360473633
5.679999828338623	-31.414796829223633
5.684000015258789	-32.098392486572266
5.688000202178955	-31.896974563598633
5.691999912261963	-31.750490188598633
5.696000099182129	-32.171634674072266
5.699999809265137	-32.330326080322266
5.703999996185303	-32.037357330322266
5.708000183105469	-31.884767532348633
5.711999893188477	-32.025150299072266
5.716000080108643	-32.257083892822266
5.719999790191650	-31.982423782348633
5.723999977111816	-31.835939407348633
5.728000164031982	-32.464603424072266
5.731999874114990	-32.965091705322266
5.736000061035156	-32.684329986572266
5.739999771118164	-32.855228424072266
5.743999958038330	-33.654788970947266
5.748000144958496	-34.130863189697266
5.751999855041504	-34.155277252197266
5.756000041961670	-34.515384674072266
5.760000228881836	-35.003665924072266
5.763999938964844	-34.936527252197266
5.768000125885010	-34.295658111572266
5.771999835968018	-34.381107330322266
5.776000022888184	-34.991458892822266
5.780000209808350	-35.089115142822266
5.783999919891357	-34.887699127197266
5.788000106811523	-35.485843658447266
5.791999816894531	-36.383060455322266
5.796000003814697	-36.407474517822266
5.800000190734863	-36.407474517822266
5.803999900817871	-37.017826080322266
5.808000087738037	-37.451175689697266
5.811999797821045	-37.139896392822266
5.815999984741211	-37.072757720947266
5.820000171661377	-37.695316314697266
5.823999881744385	-38.171390533447266
5.828000068664551	-38.012699127197266
5.831999778747559	-38.330081939697266
5.835999965667725	-39.105228424072266
5.840000152587891	-39.636234283447266
5.843999862670898	-39.550785064697266
5.848000049591065	-39.727787017822266
5.852000236511231	-40.148929595947266
5.855999946594238	-40.087894439697266
5.860000133514404	-39.892581939697266
5.863999843597412	-39.990238189697266
5.868000030517578	-40.423587799072266
5.872000217437744	-40.588382720947266
5.875999927520752	-40.490726470947266
5.880000114440918	-41.235355377197266
5.883999824523926	-41.912845611572266
5.888000011444092	-41.693119049072266
5.892000198364258	-41.809085845947266
5.895999908447266	-42.309574127197266
5.900000095367432	-42.419437408447266
5.903999805450440	-42.034915924072266
5.907999992370606	-42.065433502197266
5.912000179290772	-42.510990142822266
5.915999889373779	-42.248538970947266
5.920000076293945	-42.071537017822266
5.923999786376953	-42.492679595947266
5.927999973297119	-42.987064361572266
5.932000160217285	-43.536380767822266
5.935999870300293	-43.365482330322266
5.940000057220459	-43.634037017822266
5.943999767303467	-44.366458892822266
5.947999954223633	-44.323734283447266
5.952000141143799	-44.152835845947266
5.955999851226807	-44.500736236572266
5.960000038146973	-45.043949127197266
5.964000225067139	-44.982913970947266
5.967999935150147	-44.580081939697266
5.972000122070313	-45.007328033447266
5.975999832153320	-45.538333892822266
5.980000019073486	-45.629886627197266
5.984000205993652	-45.733646392822266
5.987999916076660	-46.020511627197266
5.992000102996826	-46.777347564697266
5.995999813079834	-46.624759674072266
6.000000000000000	-46.350101470947266
6.004000186920166	-46.795658111572266
6.007999897003174	-46.997074127197266
6.012000083923340	-46.789554595947266
6.015999794006348	-46.612552642822266
6.019999980926514	-46.942142486572266
6.024000167846680	-47.412113189697266
6.027999877929688	-47.216800689697266
6.032000064849854	-47.357181549072266
6.035999774932861	-48.010257720947266
6.039999961853027	-48.309329986572266
6.044000148773193	-48.095706939697266
6.047999858856201	-48.077396392822266
6.052000045776367	-48.553470611572266
6.056000232696533	-48.272708892822266
6.059999942779541	-47.882083892822266
6.064000129699707	-48.236087799072266
6.067999839782715	-48.455814361572266
6.072000026702881	-48.620609283447266
6.076000213623047	-48.565677642822266
6.079999923706055	-48.846439361572266
6.084000110626221	-49.591068267822266
6.087999820709229	-49.310306549072266
6.092000007629395	-48.907474517822266
6.096000194549561	-49.279788970947266
6.099999904632568	-49.407962799072266
6.104000091552734	-48.980716705322266
6.107999801635742	-48.815921783447266
6.111999988555908	-49.414066314697266
6.116000175476074	-49.810794830322266
6.119999885559082	-49.621585845947266
6.124000072479248	-50.262454986572266
6.127999782562256	-50.872806549072266
6.131999969482422	-51.000980377197266
6.136000156402588	-50.933841705322266
6.139999866485596	-51.055912017822266
6.144000053405762	-51.367191314697266
6.147999763488770	-51.184085845947266
6.151999950408936	-50.976566314697266
6.156000137329102	-51.232913970947266
6.159999847412109	-51.287845611572266
6.164000034332275	-51.373294830322266
6.168000221252441	-51.373294830322266
6.171999931335449	-51.574710845947266
6.176000118255615	-52.111820220947266
6.179999828338623	-52.038578033447266
6.184000015258789	-51.904300689697266
6.188000202178955	-52.099613189697266
6.191999912261963	-52.423099517822266
6.196000099182129	-52.276615142822266
6.199999809265137	-51.953128814697266
6.203999996185303	-52.227787017822266
6.208000183105469	-52.551273345947266
6.211999893188477	-52.154544830322266
6.216000080108643	-52.160648345947266
6.219999790191650	-52.404788970947266
6.223999977111816	-52.661136627197266
6.228000164031982	-52.661136627197266
6.231999874114990	-52.569583892822266
6.236000061035156	-53.112796783447266
6.239999771118164	-53.417972564697266
6.243999958038330	-52.954105377197266
6.248000144958496	-52.825931549072266
6.251999855041504	-53.167728424072266
6.256000041961670	-53.204349517822266
6.260000228881836	-52.343753814697266
6.263999938964844	-52.374271392822266
6.268000125885010	-53.179935455322266
6.271999835968018	-53.161624908447266
6.276000022888184	-53.002933502197266
6.280000209808350	-53.454593658447266
6.283999919891357	-53.985599517822266
6.288000106811523	-54.083255767822266
6.291999816894531	-53.735355377197266
6.296000003814697	-53.930667877197266
6.300000190734863	-54.278568267822266
6.303999900817871	-53.808597564697266
6.308000087738037	-53.564456939697266
6.311999797821045	-53.948978424072266
6.315999984741211	-54.425052642822266
6.320000171661377	-54.370121002197266
6.323999881744385	-54.455570220947266
6.328000068664551	-54.962162017822266
6.331999778747559	-55.108646392822266
6.335999965667725	-54.901126861572266
6.340000152587891	-54.937747955322266
6.343999862670898	-55.047611236572266
6.348000049591065	-54.998783111572266
6.352000236511231	-54.541019439697266
6.355999946594238	-54.724124908447266
6.360000133514404	-55.249027252197266
6.363999843597412	-55.114749908447266
6.368000030517578	-55.200199127197266
6.372000217437744	-55.651859283447266
6.375999927520752	-55.963138580322266
6.380000114440918	-55.975345611572266
6.383999824523926	-55.664066314697266
6.388000011444092	-55.847171783447266
6.392000198364258	-56.011966705322266
6.395999908447266	-55.767826080322266
6.400000095367432	-55.657962799072266
6.403999805450440	-55.950931549072266
6.407999992370606	-56.237796783447266
6.412000179290772	-55.853275299072266
6.415999889373779	-55.767826080322266
6.420000076293945	-56.341556549072266
6.423999786376953	-56.384281158447266
6.427999973297119	-56.042484283447266
6.432000160217285	-55.798343658447266
6.435999870300293	-55.895999908447266
6.440000057220459	-56.158451080322266
6.443999767303467	-55.523685455322266
6.447999954223633	-55.432132720947266
6.452000141143799	-55.938724517822266
6.455999851226807	-55.871585845947266
6.460000038146973	-55.548099517822266
6.464000225067139	-55.816654205322266
6.467999935150147	-56.298831939697266
6.472000122070313	-56.506351470947266
6.475999832153320	-56.365970611572266
6.480000019073486	-56.616214752197266
6.484000205993652	-56.976322174072266
6.487999916076660	-56.872562408447266
6.492000102996826	-56.445316314697266
6.495999813079834	-56.347660064697266
6.500000000000000	-56.719974517822266
6.504000186920166	-56.365970611572266
6.507999897003174	-55.969242095947266
6.512000083923340	-56.347660064697266
6.515999794006348	-56.945804595947266
6.519999980926514	-56.939701080322266
6.524000167846680	-56.896976470947266
6.527999877929688	-57.269290924072266
6.532000064849854	-57.580570220947266
6.535999774932861	-57.305912017822266
6.539999961853027	-56.976322174072266
6.544000148773193	-57.202152252197266
6.547999858856201	-57.214359283447266
6.552000045776367	-56.701663970947266
6.556000232696533	-56.652835845947266
6.559999942779541	-57.269290924072266
6.564000129699707	-57.550052642822266
6.567999839782715	-57.513431549072266
6.572000026702881	-57.867435455322266
6.576000213623047	-58.178714752197266
6.579999923706055	-57.946781158447266
6.584000110626221	-57.684329986572266
6.587999820709229	-57.672122955322266
6.592000007629395	-57.812503814697266
6.596000194549561	-57.635501861572266
6.599999904632568	-57.250980377197266
6.604000091552734	-57.537845611572266
6.607999801635742	-58.068851470947266
6.611999988555908	-57.775882720947266
6.616000175476074	-57.629398345947266
6.619999885559082	-58.135990142822266
6.624000072479248	-58.428958892822266
6.627999782562256	-58.117679595947266
6.631999969482422	-58.148197174072266
6.636000156402588	-58.575443267822266
6.639999866485596	-58.575443267822266
6.644000053405762	-58.374027252197266
6.647999763488770	-58.502201080322266
6.651999950408936	-58.776859283447266
6.656000137329102	-58.947757720947266
6.659999847412109	-58.721927642822266
6.664000034332275	-58.978275299072266
6.668000221252441	-59.503177642822266
6.671999931335449	-59.503177642822266
6.676000118255615	-59.484867095947266
6.679999828338623	-59.649662017822266
6.684000015258789	-59.918216705322266
6.688000202178955	-59.790042877197266
6.691999912261963	-59.387210845947266
6.696000099182129	-59.484867095947266
6.699999809265137	-59.619144439697266
6.703999996185303	-59.252933502197266
6.708000183105469	-59.057621002197266
6.711999893188477	-59.368900299072266
6.716000080108643	-59.954837799072266
6.719999790191650	-59.790042877197266
6.723999977111816	-59.722904205322266
6.728000164031982	-60.150150299072266
6.731999874114990	-60.260013580322266
6.736000061035156	-60.021976470947266
6.739999771118164	-59.606937408447266
6.743999958038330	-59.576419830322266
6.748000144958496	-59.692386627197266
6.751999855041504	-59.039310455322266
6.756000041961670	-59.039310455322266
6.760000228881836	-59.704593658447266
6.763999938964844	-59.838871002197266
6.768000125885010	-59.771732330322266
6.771999835968018	-60.009769439697266
6.776000022888184	-60.620121002197266
6.780000209808350	-60.681156158447266
6.783999919891357	-59.844974517822266
6.788000106811523	-59.637454986572266
6.791999816894531	-59.838871002197266
6.796000003814697	-59.802249908447266
6.800000190734863	-59.362796783447266
6.803999900817871	-59.265140533447266
6.808000087738037	-59.924320220947266
6.811999797821045	-59.942630767822266
6.815999984741211	-60.003665924072266
6.820000171661377	-60.540775299072266
6.823999881744385	-60.614017486572266
6.828000068664551	-60.357669830322266
6.831999778747559	-60.296634674072266
6.835999965667725	-60.388187408447266
6.840000152587891	-60.449222564697266
6.843999862670898	-60.070804595947266
6.848000049591065	-60.150150299072266
6.852000236511231	-60.461429595947266
6.855999946594238	-60.565189361572266
6.860000133514404	-60.467533111572266
6.863999843597412	-60.388187408447266
6.868000030517578	-60.791019439697266
6.872000217437744	-60.736087799072266
6.875999927520752	-60.394290924072266
6.880000114440918	-60.534671783447266
6.883999824523926	-60.522464752197266
6.888000011444092	-60.327152252197266
6.892000198364258	-60.217288970947266
6.895999908447266	-60.186771392822266
6.900000095367432	-60.485843658447266
6.903999805450440	-60.333255767822266
6.907999992370606	-60.119632720947266
6.912000179290772	-60.559085845947266
6.915999889373779	-60.937503814697266
6.920000076293945	-60.943607330322266
6.923999786376953	-60.803226470947266
6.927999973297119	-61.096195220947266
6.932000160217285	-61.187747955322266
6.935999870300293	-60.784915924072266
6.940000057220459	-60.589603424072266
6.943999767303467	-60.369876861572266
6.947999954223633	-60.217288970947266
6.952000141143799	-60.107425689697266
6.955999851226807	-60.107425689697266
6.960000038146973	-60.662845611572266
6.964000225067139	-61.053470611572266
6.967999935150147	-60.760501861572266
6.972000122070313	-60.980228424072266
6.975999832153320	-61.260990142822266
6.980000019073486	-61.218265533447266
6.984000205993652	-60.858158111572266
6.987999916076660	-60.864261627197266
6.992000102996826	-61.267093658447266
6.995999813079834	-61.083988189697266
7.000000000000000	-60.736087799072266
7.004000186920166	-60.992435455322266
7.007999897003174	-61.523441314697266
7.012000083923340	-61.700443267822266
7.015999794006348	-61.322025299072266
7.019999980926514	-61.523441314697266
7.024000167846680	-61.749271392822266
7.027999877929688	-61.267093658447266
7.032000064849854	-61.181644439697266
7.035999774932861	-61.315921783447266
7.039999961853027	-61.425785064697266
7.044000148773193	-61.297611236572266
7.047999858856201	-61.132816314697266
7.052000045776367	-61.590579986572266
7.056000232696533	-61.895755767822266
7.059999942779541	-61.669925689697266
7.064000129699707	-61.633304595947266
7.067999839782715	-61.718753814697266
7.072000026702881	-61.822513580322266
7.076000213623047	-61.334232330322266
7.079999923706055	-61.285404205322266
7.084000110626221	-61.602787017822266
7.087999820709229	-61.480716705322266
7.092000007629395	-61.401371002197266
7.096000194549561	-61.499027252197266
7.099999904632568	-61.700443267822266
7.104000091552734	-61.743167877197266
7.107999801635742	-61.413578033447266
7.111999988555908	-61.517337799072266
7.116000175476074	-61.560062408447266
7.119999885559082	-61.145023345947266
7.124000072479248	-61.169437408447266
7.127999782562256	-61.407474517822266
7.131999969482422	-61.535648345947266
7.136000156402588	-61.273197174072266
7.139999866485596	-61.175540924072266
7.144000053405762	-61.450199127197266
7.147999763488770	-61.669925689697266
7.151999950408936	-61.737064361572266
7.156000137329102	-61.828617095947266
7.159999847412109	-62.109378814697266
7.164000034332275	-62.463382720947266
7.168000221252441	-62.060550689697266
7.171999931335449	-62.091068267822266
7.176000118255615	-62.536624908447266
7.179999828338623	-62.243656158447266
7.184000015258789	-61.761478424072266
7.188000202178955	-61.767581939697266
7.191999912261963	-62.011722564697266
7.196000099182129	-61.853031158447266
7.199999809265137	-61.541751861572266
7.203999996185303	-61.773685455322266
7.208000183105469	-62.261966705322266
7.211999893188477	-62.255863189697266
7.216000080108643	-61.859134674072266
7.219999790191650	-61.993412017822266
7.223999977111816	-62.365726470947266
7.228000164031982	-61.932376861572266
7.231999874114990	-61.566165924072266
7.236000061035156	-61.981204986572266
7.239999771118164	-61.993412017822266
7.243999958038330	-61.749271392822266
7.248000144958496	-61.846927642822266
7.251999855041504	-62.268070220947266
7.256000041961670	-62.542728424072266
7.260000228881836	-62.371829986572266
7.263999938964844	-62.170413970947266
7.268000125885010	-62.371829986572266
7.271999835968018	-62.426761627197266
7.276000022888184	-61.932376861572266
7.280000209808350	-61.755374908447266
7.283999919891357	-61.822513580322266
7.288000106811523	-61.700443267822266
7.291999816894531	-61.492923736572266
7.296000003814697	-61.694339752197266
7.300000190734863	-61.907962799072266
7.303999900817871	-62.017826080322266
7.308000087738037	-62.017826080322266
7.311999797821045	-62.030033111572266
7.315999984741211	-62.213138580322266
7.320000171661377	-62.231449127197266
7.323999881744385	-62.017826080322266
7.328000068664551	-62.054447174072266
7.331999778747559	-62.274173736572266
7.335999965667725	-61.999515533447266
7.340000152587891	-61.932376861572266
7.343999862670898	-62.109378814697266
7.348000049591065	-62.292484283447266
7.352000236511231	-62.231449127197266
7.355999946594238	-62.231449127197266
7.360000133514404	-62.493900299072266
7.363999843597412	-62.597660064697266
7.368000030517578	-62.365726470947266
7.372000217437744	-62.347415924072266
7.375999927520752	-62.457279205322266
7.380000114440918	-62.493900299072266
7.383999824523926	-62.042240142822266
7.388000011444092	-61.907962799072266
7.392000198364258	-62.292484283447266
7.395999908447266	-62.261966705322266
7.400000095367432	-62.030033111572266
7.403999805450440	-62.164310455322266
7.407999992370606	-62.658695220947266
7.412000179290772	-62.725833892822266
7.415999889373779	-62.219242095947266
7.420000076293945	-62.353519439697266
7.423999786376953	-62.689212799072266
7.427999973297119	-62.243656158447266
7.432000160217285	-61.853031158447266
7.435999870300293	-61.938480377197266
7.440000057220459	-62.194828033447266
7.443999767303467	-61.999515533447266
7.447999954223633	-61.901859283447266
7.452000141143799	-62.451175689697266
7.455999851226807	-62.536624908447266
7.460000038146973	-62.011722564697266
7.464000225067139	-61.895755767822266
7.467999935150147	-62.042240142822266
7.472000122070313	-62.207035064697266
7.475999832153320	-61.669925689697266
7.480000019073486	-61.517337799072266
7.484000205993652	-62.060550689697266
7.487999916076660	-62.139896392822266
7.492000102996826	-62.023929595947266
7.495999813079834	-62.231449127197266
7.500000000000000	-62.677005767822266
7.504000186920166	-62.847904205322266
7.507999897003174	-62.597660064697266
7.512000083923340	-62.573246002197266
7.515999794006348	-62.762454986572266
7.519999980926514	-62.738040924072266
7.524000167846680	-62.384037017822266
7.527999877929688	-62.280277252197266
7.532000064849854	-62.854007720947266
7.535999774932861	-62.597660064697266
7.539999961853027	-62.341312408447266
7.544000148773193	-62.731937408447266
7.547999858856201	-62.896732330322266
7.552000045776367	-62.799076080322266
7.556000232696533	-62.683109283447266
7.559999942779541	-62.701419830322266
7.564000129699707	-63.055423736572266
7.567999839782715	-62.829593658447266
7.572000026702881	-62.640384674072266
7.576000213623047	-62.786869049072266
7.579999923706055	-62.878421783447266
7.584000110626221	-62.554935455322266
7.587999820709229	-62.396244049072266
7.592000007629395	-62.799076080322266
7.596000194549561	-62.854007720947266
7.599999904632568	-62.463382720947266
7.604000091552734	-62.774662017822266
7.607999801635742	-63.012699127197266
7.611999988555908	-63.055423736572266
7.616000175476074	-62.805179595947266
7.619999885559082	-62.786869049072266
7.624000072479248	-63.067630767822266
7.627999782562256	-62.384037017822266
7.631999969482422	-61.694339752197266
7.636000156402588	-62.115482330322266
7.639999866485596	-62.445072174072266
7.644000053405762	-62.268070220947266
7.647999763488770	-62.231449127197266
7.651999950408936	-62.689212799072266
7.656000137329102	-63.208011627197266
7.659999847412109	-62.829593658447266
7.664000034332275	-62.719730377197266
7.668000221252441	-62.951663970947266
7.671999931335449	-62.988285064697266
7.676000118255615	-62.506107330322266
7.679999828338623	-62.194828033447266
7.684000015258789	-62.719730377197266
7.688000202178955	-62.982181549072266
7.691999912261963	-62.530521392822266
7.696000099182129	-62.768558502197266
7.699999809265137	-63.232425689697266
7.703999996185303	-63.348392486572266
7.708000183105469	-63.055423736572266
7.711999893188477	-62.841800689697266
7.716000080108643	-63.226322174072266
7.719999790191650	-62.994388580322266
7.723999977111816	-62.469486236572266
7.728000164031982	-62.670902252197266
7.731999874114990	-63.073734283447266
7.736000061035156	-63.000492095947266
7.739999771118164	-62.683109283447266
7.743999958038330	-63.055423736572266
7.748000144958496	-63.458255767822266
7.751999855041504	-63.055423736572266
7.756000041961670	-62.957767486572266
7.760000228881836	-63.116458892822266
7.763999938964844	-63.269046783447266
7.768000125885010	-63.189701080322266
7.771999835968018	-62.756351470947266
7.776000022888184	-63.153079986572266
7.780000209808350	-63.494876861572266
7.783999919891357	-63.079837799072266
7.788000106811523	-63.177494049072266
7.791999816894531	-63.623050689697266
7.796000003814697	-64.038093566894531
7.800000190734863	-63.873294830322266
7.803999900817871	-63.714603424072266
7.808000087738037	-63.909915924072266
7.811999797821045	-63.507083892822266
7.815999984741211	-63.018802642822266
7.820000171661377	-62.976078033447266
7.823999881744385	-63.024906158447266
7.828000068664551	-62.786869049072266
7.831999778747559	-62.139896392822266
7.835999965667725	-62.390140533447266
7.840000152587891	-62.792972564697266
7.843999862670898	-62.463382720947266
7.848000049591065	-62.573246002197266
7.852000236511231	-62.854007720947266
7.855999946594238	-63.000492095947266
7.860000133514404	-62.829593658447266
7.863999843597412	-62.615970611572266
7.868000030517578	-62.829593658447266
7.872000217437744	-62.768558502197266
7.875999927520752	-62.432865142822266
7.880000114440918	-62.286380767822266
7.883999824523926	-62.554935455322266
7.888000011444092	-62.951663970947266
7.892000198364258	-62.585453033447266
7.895999908447266	-62.640384674072266
7.900000095367432	-63.232425689697266
7.903999805450440	-63.092044830322266
7.907999992370606	-62.744144439697266
7.912000179290772	-62.628177642822266
7.915999889373779	-62.890628814697266
7.920000076293945	-62.799076080322266
7.923999786376953	-62.304691314697266
7.927999973297119	-62.554935455322266
7.932000160217285	-63.024906158447266
7.935999870300293	-62.872318267822266
7.940000057220459	-62.762454986572266
7.943999767303467	-63.067630767822266
7.947999954223633	-63.519290924072266
7.952000141143799	-63.244632720947266
7.955999851226807	-62.780765533447266
7.960000038146973	-62.908939361572266
7.964000225067139	-62.750247955322266
7.967999935150147	-62.182621002197266
7.972000122070313	-62.036136627197266
7.975999832153320	-62.365726470947266
7.980000019073486	-62.677005767822266
7.984000205993652	-62.451175689697266
7.987999916076660	-62.573246002197266
7.992000102996826	-63.085941314697266
7.995999813079834	-63.189701080322266
[truncated: 3,001 more rows]
