# Supplementary material for: Small Size of Recorded Neuronal Structures Confines the Accuracy in Direct Axonal Voltage Measurements
Source: eNeuro. 2021 Aug 2;8(4):ENEURO.0059-21.2021. doi: 10.1523/ENEURO.0059-21.2021 (PMC8342265; doi:10.1523/ENEURO.0059-21.2021)
Supplement: Extended Data 1 — NEURON codes producing data shown in Figures 2, 5, 8. Download Extended Data 1, ZIP file. [file enu-eN-NWR-0059-21-s01.zip › realistic amplifier model/3_real experiment reconstruction/AP_generator/real data/7_26.dat]

0.000000000000000	-84.338386535644531
0.004000000189990	-84.313972473144531
0.008000000379980	-84.240730285644531
0.012000000104308	-84.350593566894531
0.016000000759959	-84.490974426269531
0.019999999552965	-83.972175598144531
0.024000000208616	-83.868415832519531
0.028000000864267	-84.307868957519531
0.032000001519918	-84.454353332519531
0.035999998450279	-84.240730285644531
0.039999999105930	-84.130867004394531
0.043999999761581	-84.301765441894531
0.048000000417233	-84.265144348144531
0.052000001072884	-84.033210754394531
0.056000001728535	-84.185798645019531
0.059999998658895	-84.313972473144531
0.064000003039837	-83.837898254394531
0.068000003695488	-83.587654113769531
0.071999996900558	-83.636482238769531
0.075999997556210	-83.862312316894531
0.079999998211861	-83.691413879394531
0.083999998867512	-83.441169738769531
0.087999999523163	-83.898933410644531
0.092000000178814	-84.143074035644531
0.096000000834465	-83.923347473144531
0.100000001490116	-83.856208801269531
0.104000002145767	-84.191902160644531
0.108000002801418	-84.515388488769531
0.112000003457069	-84.088142395019531
0.115999996662140	-83.990486145019531
0.119999997317791	-84.417732238769531
0.123999997973442	-84.246833801269531
0.128000006079674	-83.740242004394531
0.131999999284744	-83.789070129394531
0.136000007390976	-84.136970520019531
0.140000000596046	-83.966072082519531
0.143999993801117	-83.648689270019531
0.148000001907349	-83.941658020019531
0.151999995112419	-84.216316223144531
0.156000003218651	-84.320075988769531
0.159999996423721	-84.094245910644531
0.164000004529953	-84.002693176269531
0.167999997735024	-84.332283020019531
0.172000005841255	-84.057624816894531
0.175999999046326	-83.605964660644531
0.180000007152557	-83.795173645019531
0.184000000357628	-83.941658020019531
0.187999993562698	-83.782966613769531
0.192000001668930	-83.709724426269531
0.195999994874001	-84.027107238769531
0.200000002980232	-84.210212707519531
0.203999996185303	-83.795173645019531
0.208000004291534	-83.941658020019531
0.211999997496605	-84.161384582519531
0.216000005602837	-84.082038879394531
0.219999998807907	-83.782966613769531
0.224000006914139	-83.508308410644531
0.228000000119209	-83.709724426269531
0.231999993324280	-83.813484191894531
0.236000001430511	-83.691413879394531
0.239999994635582	-84.100349426269531
0.244000002741814	-84.497077941894531
0.247999995946884	-84.497077941894531
0.252000004053116	-84.442146301269531
0.256000012159348	-84.460456848144531
0.259999990463257	-84.686286926269531
0.263999998569489	-84.423835754394531
0.268000006675720	-83.972175598144531
0.272000014781952	-84.008796691894531
0.275999993085861	-84.118659973144531
0.280000001192093	-83.844001770019531
0.284000009298325	-83.630378723144531
0.287999987602234	-84.191902160644531
0.291999995708466	-84.570320129394531
0.296000003814697	-84.124763488769531
0.300000011920929	-84.228523254394531
0.303999990224838	-84.552009582519531
0.307999998331070	-84.478767395019531
0.312000006437302	-84.301765441894531
0.316000014543533	-84.027107238769531
0.319999992847443	-84.198005676269531
0.324000000953674	-84.320075988769531
0.328000009059906	-83.697517395019531
0.331999987363815	-83.764656066894531
0.335999995470047	-84.313972473144531
0.340000003576279	-84.265144348144531
0.344000011682510	-83.789070129394531
0.347999989986420	-83.941658020019531
0.351999998092651	-84.509284973144531
0.356000006198883	-84.191902160644531
0.360000014305115	-83.770759582519531
0.363999992609024	-83.917243957519531
0.368000000715256	-83.807380676269531
0.372000008821487	-83.294685363769531
0.375999987125397	-82.934577941894531
0.379999995231628	-83.319099426269531
0.384000003337860	-83.679206848144531
0.388000011444092	-83.343513488769531
0.391999989748001	-83.355720520019531
0.395999997854233	-83.801277160644531
0.400000005960464	-84.271247863769531
0.404000014066696	-84.161384582519531
0.407999992370605	-83.825691223144531
0.412000000476837	-84.350593566894531
0.416000008583069	-84.375007629394531
0.419999986886978	-83.776863098144531
0.423999994993210	-83.666999816894531
0.428000003099442	-83.923347473144531
0.432000011205673	-84.112556457519531
0.435999989509583	-83.746345520019531
0.439999997615814	-83.850105285644531
0.444000005722046	-84.582527160644531
0.448000013828278	-84.490974426269531
0.451999992132187	-84.295661926269531
0.456000000238419	-84.338386535644531
0.460000008344650	-84.307868957519531
0.463999986648560	-84.161384582519531
0.467999994754791	-83.666999816894531
0.472000002861023	-83.502204895019531
0.476000010967255	-83.795173645019531
0.479999989271164	-83.673103332519531
0.483999997377396	-83.587654113769531
0.488000005483627	-83.966072082519531
0.492000013589859	-84.594734191894531
0.495999991893768	-84.393318176269531
0.500000000000000	-84.094245910644531
0.504000008106232	-84.558113098144531
0.508000016212463	-84.497077941894531
0.512000024318695	-83.959968566894531
0.515999972820282	-83.935554504394531
0.519999980926514	-83.966072082519531
0.523999989032745	-84.100349426269531
0.527999997138977	-83.758552551269531
0.532000005245209	-83.966072082519531
0.536000013351440	-84.472663879394531
0.540000021457672	-84.234626770019531
0.544000029563904	-83.819587707519531
0.547999978065491	-83.905036926269531
0.551999986171722	-84.167488098144531
0.555999994277954	-83.905036926269531
0.560000002384186	-83.319099426269531
0.564000010490417	-83.441169738769531
0.568000018596649	-83.703620910644531
0.572000026702881	-83.563240051269531
0.575999975204468	-83.593757629394531
0.579999983310699	-83.837898254394531
0.583999991416931	-84.423835754394531
0.587999999523163	-84.271247863769531
0.592000007629395	-84.082038879394531
0.596000015735626	-84.436042785644531
0.600000023841858	-84.588630676269531
0.603999972343445	-84.149177551269531
0.607999980449677	-83.959968566894531
0.611999988555908	-84.100349426269531
0.615999996662140	-84.069831848144531
0.620000004768372	-83.709724426269531
0.624000012874603	-83.691413879394531
0.628000020980835	-83.953865051269531
0.632000029087067	-84.185798645019531
0.635999977588654	-84.008796691894531
0.639999985694885	-83.764656066894531
0.643999993801117	-84.283454895019531
0.648000001907349	-84.582527160644531
0.652000010013580	-84.088142395019531
0.656000018119812	-84.082038879394531
0.660000026226044	-84.368904113769531
0.663999974727631	-84.100349426269531
0.667999982833862	-83.697517395019531
0.671999990940094	-83.813484191894531
0.675999999046326	-84.106452941894531
0.680000007152557	-83.953865051269531
0.684000015258789	-83.837898254394531
0.688000023365021	-84.094245910644531
0.691999971866608	-84.497077941894531
0.695999979972839	-84.399421691894531
0.699999988079071	-84.149177551269531
0.703999996185303	-84.149177551269531
0.708000004291534	-84.332283020019531
0.712000012397766	-83.551033020019531
0.716000020503998	-82.922370910644531
0.720000028610229	-83.294685363769531
0.723999977111816	-83.544929504394531
0.727999985218048	-83.270271301269531
0.731999993324280	-83.447273254394531
0.736000001430511	-84.014900207519531
0.740000009536743	-84.246833801269531
0.744000017642975	-84.002693176269531
0.748000025749207	-84.088142395019531
0.751999974250793	-84.429939270019531
0.755999982357025	-84.149177551269531
0.759999990463257	-83.624275207519531
0.763999998569489	-83.648689270019531
0.768000006675720	-83.886726379394531
0.772000014781952	-83.929450988769531
0.776000022888184	-83.801277160644531
0.779999971389771	-84.161384582519531
0.783999979496002	-84.527595520019531
0.787999987602234	-84.356697082519531
0.791999995708466	-84.136970520019531
0.796000003814697	-84.246833801269531
0.800000011920929	-84.454353332519531
0.804000020027161	-83.941658020019531
0.808000028133392	-83.435066223144531
0.811999976634979	-83.837898254394531
0.815999984741211	-84.002693176269531
0.819999992847443	-83.581550598144531
0.824000000953674	-83.764656066894531
0.828000009059906	-84.368904113769531
0.832000017166138	-84.521492004394531
0.836000025272369	-84.008796691894531
0.839999973773956	-84.057624816894531
0.843999981880188	-84.405525207519531
0.847999989986420	-84.381111145019531
0.851999998092651	-83.947761535644531
0.856000006198883	-83.666999816894531
0.860000014305115	-84.033210754394531
0.864000022411346	-84.082038879394531
0.867999970912933	-83.551033020019531
0.871999979019165	-83.905036926269531
0.875999987125397	-84.375007629394531
0.879999995231628	-84.033210754394531
0.884000003337860	-83.508308410644531
0.888000011444092	-83.605964660644531
0.892000019550323	-84.191902160644531
0.896000027656555	-83.953865051269531
0.899999976158142	-83.575447082519531
0.903999984264374	-83.831794738769531
0.907999992370605	-84.088142395019531
0.912000000476837	-83.782966613769531
0.916000008583069	-83.642585754394531
0.920000016689301	-83.966072082519531
0.924000024795532	-84.246833801269531
0.927999973297119	-84.045417785644531
0.931999981403351	-84.216316223144531
0.935999989509583	-84.539802551269531
0.939999997615814	-84.625251770019531
0.944000005722046	-84.497077941894531
0.948000013828278	-84.161384582519531
0.952000021934509	-84.405525207519531
0.955999970436096	-84.436042785644531
0.959999978542328	-83.703620910644531
0.963999986648560	-83.703620910644531
0.967999994754791	-84.216316223144531
0.972000002861023	-84.014900207519531
0.976000010967255	-83.758552551269531
0.980000019073486	-84.112556457519531
0.984000027179718	-84.582527160644531
0.987999975681305	-84.429939270019531
0.991999983787537	-84.210212707519531
0.995999991893768	-84.356697082519531
1.000000000000000	-84.198005676269531
1.003999948501587	-83.813484191894531
1.008000016212463	-83.502204895019531
1.011999964714050	-83.654792785644531
1.016000032424927	-84.075935363769531
1.019999980926514	-83.758552551269531
1.024000048637390	-83.789070129394531
1.027999997138977	-84.448249816894531
1.031999945640564	-84.454353332519531
1.036000013351440	-84.051521301269531
1.039999961853027	-83.990486145019531
1.044000029563904	-84.381111145019531
1.047999978065491	-84.448249816894531
1.052000045776367	-84.094245910644531
1.055999994277954	-84.307868957519531
1.059999942779541	-84.576423645019531
1.064000010490418	-84.472663879394531
1.067999958992004	-83.996589660644531
1.072000026702881	-83.837898254394531
1.075999975204468	-84.252937316894531
1.080000042915344	-83.935554504394531
1.083999991416931	-83.410652160644531
1.088000059127808	-83.776863098144531
1.092000007629395	-84.008796691894531
1.095999956130981	-83.715827941894531
1.100000023841858	-83.422859191894531
1.103999972343445	-83.581550598144531
1.108000040054321	-84.149177551269531
1.111999988555908	-83.880622863769531
1.116000056266785	-83.636482238769531
1.120000004768372	-83.911140441894531
1.123999953269959	-84.161384582519531
1.128000020980835	-84.039314270019531
1.131999969482422	-83.880622863769531
1.136000037193298	-84.368904113769531
1.139999985694885	-84.466560363769531
1.144000053405762	-83.990486145019531
1.148000001907349	-84.002693176269531
1.151999950408936	-84.008796691894531
1.156000018119812	-84.094245910644531
1.159999966621399	-83.758552551269531
1.164000034332275	-83.465583801269531
1.167999982833862	-83.923347473144531
1.172000050544739	-83.850105285644531
1.175999999046326	-83.715827941894531
1.179999947547913	-84.002693176269531
1.184000015258789	-84.320075988769531
1.187999963760376	-84.478767395019531
1.192000031471252	-84.130867004394531
1.195999979972839	-84.179695129394531
1.200000047683716	-84.436042785644531
1.203999996185303	-83.911140441894531
1.207999944686890	-83.770759582519531
1.212000012397766	-83.807380676269531
1.215999960899353	-83.996589660644531
1.220000028610230	-83.666999816894531
1.223999977111816	-83.349617004394531
1.228000044822693	-83.947761535644531
1.231999993324280	-84.143074035644531
1.235999941825867	-83.679206848144531
1.240000009536743	-83.813484191894531
1.243999958038330	-83.905036926269531
1.248000025749207	-83.880622863769531
1.251999974250794	-83.441169738769531
1.256000041961670	-83.361824035644531
1.259999990463257	-83.856208801269531
1.264000058174133	-83.856208801269531
1.268000006675720	-83.764656066894531
1.271999955177307	-83.996589660644531
1.276000022888184	-84.490974426269531
1.279999971389771	-84.350593566894531
1.284000039100647	-83.825691223144531
1.287999987602234	-84.301765441894531
1.292000055313110	-84.533699035644531
1.296000003814697	-83.837898254394531
1.299999952316284	-83.551033020019531
1.304000020027161	-83.685310363769531
1.307999968528748	-83.929450988769531
1.312000036239624	-83.703620910644531
1.315999984741211	-83.477790832519531
1.320000052452087	-83.905036926269531
1.324000000953674	-84.136970520019531
1.327999949455261	-83.770759582519531
1.332000017166138	-83.624275207519531
1.335999965667725	-84.045417785644531
1.340000033378601	-84.283454895019531
1.343999981880188	-83.618171691894531
1.348000049591065	-83.538825988769531
1.351999998092651	-84.002693176269531
1.355999946594238	-83.856208801269531
1.360000014305115	-83.477790832519531
1.363999962806702	-83.593757629394531
1.368000030517578	-84.051521301269531
1.371999979019165	-84.118659973144531
1.376000046730042	-83.715827941894531
1.379999995231628	-84.069831848144531
1.383999943733215	-84.594734191894531
1.388000011444092	-84.460456848144531
1.391999959945679	-83.990486145019531
1.396000027656555	-83.691413879394531
1.399999976158142	-83.679206848144531
1.404000043869019	-83.361824035644531
1.407999992370606	-83.087165832519531
1.411999940872192	-83.209236145019531
1.416000008583069	-83.575447082519531
1.419999957084656	-83.679206848144531
1.424000024795532	-83.691413879394531
1.427999973297119	-84.112556457519531
1.432000041007996	-84.692390441894531
1.435999989509583	-84.222419738769531
1.440000057220459	-83.886726379394531
1.444000005722046	-84.228523254394531
1.447999954223633	-84.094245910644531
1.452000021934509	-83.435066223144531
1.455999970436096	-83.459480285644531
1.460000038146973	-83.947761535644531
1.463999986648560	-84.051521301269531
1.468000054359436	-83.856208801269531
1.472000002861023	-84.173591613769531
1.475999951362610	-84.545906066894531
1.480000019073486	-84.423835754394531
1.483999967575073	-84.124763488769531
1.488000035285950	-84.155281066894531
1.491999983787537	-84.289558410644531
1.496000051498413	-83.807380676269531
1.500000000000000	-83.258064270019531
1.503999948501587	-83.709724426269531
1.508000016212463	-84.088142395019531
1.511999964714050	-83.764656066894531
1.516000032424927	-83.813484191894531
1.519999980926514	-84.344490051269531
1.524000048637390	-84.582527160644531
1.527999997138977	-84.124763488769531
1.531999945640564	-83.880622863769531
1.536000013351440	-84.210212707519531
1.539999961853027	-84.149177551269531
1.544000029563904	-83.526618957519531
1.547999978065491	-83.520515441894531
1.552000045776367	-83.911140441894531
1.555999994277954	-83.856208801269531
1.559999942779541	-83.209236145019531
1.564000010490418	-83.245857238769531
1.567999958992004	-83.740242004394531
1.572000026702881	-83.740242004394531
1.575999975204468	-83.361824035644531
1.580000042915344	-83.563240051269531
1.583999991416931	-84.246833801269531
1.588000059127808	-84.033210754394531
1.592000007629395	-83.489997863769531
1.595999956130981	-83.837898254394531
1.600000023841858	-84.185798645019531
1.603999972343445	-83.844001770019531
1.608000040054321	-83.685310363769531
1.611999988555908	-84.033210754394531
1.616000056266785	-84.350593566894531
1.620000004768372	-84.222419738769531
1.623999953269959	-84.118659973144531
1.628000020980835	-84.381111145019531
1.631999969482422	-84.564216613769531
1.636000037193298	-84.222419738769531
1.639999985694885	-83.807380676269531
1.644000053405762	-84.021003723144531
1.648000001907349	-84.167488098144531
1.651999950408936	-83.544929504394531
1.656000018119812	-83.465583801269531
1.659999966621399	-83.990486145019531
1.664000034332275	-84.185798645019531
1.667999982833862	-84.039314270019531
1.672000050544739	-84.216316223144531
1.675999999046326	-84.527595520019531
1.679999947547913	-84.503181457519531
1.684000015258789	-84.075935363769531
1.687999963760376	-83.996589660644531
1.692000031471252	-84.088142395019531
1.695999979972839	-83.685310363769531
1.700000047683716	-83.312995910644531
1.703999996185303	-83.569343566894531
1.707999944686890	-84.008796691894531
1.712000012397766	-83.972175598144531
1.715999960899353	-84.021003723144531
1.720000028610230	-84.368904113769531
1.723999977111816	-84.521492004394531
1.728000044822693	-84.216316223144531
1.731999993324280	-83.978279113769531
1.735999941825867	-83.758552551269531
1.740000009536743	-83.673103332519531
1.743999958038330	-83.123786926269531
1.748000025749207	-83.013923645019531
1.751999974250794	-83.618171691894531
1.756000041961670	-83.709724426269531
1.759999990463257	-83.471687316894531
1.764000058174133	-83.831794738769531
1.768000006675720	-84.295661926269531
1.771999955177307	-84.173591613769531
1.776000022888184	-83.947761535644531
1.779999971389771	-84.259040832519531
1.784000039100647	-84.454353332519531
1.787999987602234	-84.112556457519531
1.792000055313110	-83.892829895019531
1.796000003814697	-83.856208801269531
1.799999952316284	-84.307868957519531
1.804000020027161	-84.124763488769531
1.807999968528748	-83.740242004394531
1.812000036239624	-84.234626770019531
1.815999984741211	-84.588630676269531
1.820000052452087	-84.277351379394531
1.824000000953674	-84.088142395019531
1.827999949455261	-84.301765441894531
1.832000017166138	-84.503181457519531
1.835999965667725	-83.972175598144531
1.840000033378601	-83.673103332519531
1.843999981880188	-83.905036926269531
1.848000049591065	-83.917243957519531
1.851999998092651	-83.599861145019531
1.855999946594238	-83.471687316894531
1.860000014305115	-84.051521301269531
1.863999962806702	-84.338386535644531
1.868000030517578	-83.813484191894531
1.871999979019165	-84.045417785644531
1.876000046730042	-84.411628723144531
1.879999995231628	-84.332283020019531
1.883999943733215	-83.880622863769531
1.888000011444092	-83.673103332519531
1.891999959945679	-83.990486145019531
1.896000027656555	-83.721931457519531
1.899999976158142	-83.300788879394531
1.904000043869019	-83.697517395019531
1.907999992370606	-83.837898254394531
1.911999940872192	-83.557136535644531
1.916000008583069	-83.459480285644531
1.919999957084656	-83.789070129394531
1.924000024795532	-84.069831848144531
1.927999973297119	-83.496101379394531
1.932000041007996	-83.483894348144531
1.935999989509583	-83.538825988769531
1.940000057220459	-83.593757629394531
1.944000005722046	-83.593757629394531
1.947999954223633	-83.447273254394531
1.952000021934509	-83.966072082519531
1.955999970436096	-84.338386535644531
1.960000038146973	-84.002693176269531
1.963999986648560	-84.295661926269531
1.968000054359436	-84.576423645019531
1.972000002861023	-84.436042785644531
1.975999951362610	-84.051521301269531
1.980000019073486	-83.996589660644531
1.983999967575073	-84.307868957519531
1.988000035285950	-83.892829895019531
1.991999983787537	-83.593757629394531
1.996000051498413	-84.014900207519531
2.000000000000000	-84.259040832519531
2.003999948501587	-84.222419738769531
2.007999897003174	-83.941658020019531
2.012000083923340	-84.332283020019531
2.016000032424927	-84.735115051269531
2.019999980926514	-84.259040832519531
2.023999929428101	-84.179695129394531
2.028000116348267	-84.320075988769531
2.032000064849854	-84.259040832519531
2.036000013351440	-83.801277160644531
2.039999961853027	-83.612068176269531
2.043999910354614	-84.008796691894531
2.048000097274780	-84.155281066894531
2.052000045776367	-83.673103332519531
2.055999994277954	-83.795173645019531
2.059999942779541	-84.228523254394531
2.063999891281128	-84.466560363769531
2.068000078201294	-83.905036926269531
2.072000026702881	-83.978279113769531
2.075999975204468	-84.588630676269531
2.079999923706055	-84.680183410644531
2.084000110626221	-84.381111145019531
2.088000059127808	-83.996589660644531
2.092000007629395	-83.825691223144531
2.095999956130981	-83.844001770019531
2.099999904632568	-83.477790832519531
2.104000091552734	-83.520515441894531
2.108000040054321	-84.088142395019531
2.111999988555908	-83.966072082519531
2.115999937057495	-83.612068176269531
2.119999885559082	-83.886726379394531
2.124000072479248	-84.362800598144531
2.128000020980835	-83.929450988769531
2.131999969482422	-83.435066223144531
2.135999917984009	-83.801277160644531
2.140000104904175	-83.770759582519531
2.144000053405762	-83.306892395019531
2.148000001907349	-83.343513488769531
2.151999950408936	-83.764656066894531
2.155999898910523	-84.228523254394531
2.160000085830689	-84.149177551269531
2.164000034332275	-84.088142395019531
2.167999982833862	-84.368904113769531
2.171999931335449	-84.240730285644531
2.176000118255615	-83.795173645019531
2.180000066757202	-83.624275207519531
2.184000015258789	-83.776863098144531
2.187999963760376	-83.795173645019531
2.191999912261963	-83.355720520019531
2.196000099182129	-83.544929504394531
2.200000047683716	-84.014900207519531
2.203999996185303	-84.002693176269531
2.207999944686890	-83.837898254394531
2.211999893188477	-84.002693176269531
2.216000080108643	-84.344490051269531
2.220000028610230	-84.008796691894531
2.223999977111816	-83.526618957519531
2.227999925613403	-83.844001770019531
2.232000112533569	-83.856208801269531
2.236000061035156	-83.355720520019531
2.240000009536743	-83.386238098144531
2.243999958038330	-83.532722473144531
2.247999906539917	-83.428962707519531
2.252000093460083	-83.062751770019531
2.256000041961670	-83.227546691894531
2.259999990463257	-83.752449035644531
2.263999938964844	-83.624275207519531
2.267999887466431	-83.221443176269531
2.272000074386597	-83.325202941894531
2.276000022888184	-83.801277160644531
2.279999971389771	-83.673103332519531
2.283999919891357	-83.105476379394531
2.288000106811523	-83.337409973144531
2.292000055313110	-83.697517395019531
2.296000003814697	-83.416755676269531
2.299999952316284	-83.380134582519531
2.303999900817871	-83.758552551269531
2.308000087738037	-84.167488098144531
2.312000036239624	-84.039314270019531
2.315999984741211	-83.905036926269531
2.319999933242798	-84.185798645019531
2.323999881744385	-84.368904113769531
2.328000068664551	-83.911140441894531
2.332000017166138	-83.459480285644531
2.335999965667725	-83.587654113769531
2.339999914169312	-83.807380676269531
2.344000101089478	-83.319099426269531
2.348000049591065	-83.319099426269531
2.351999998092651	-83.905036926269531
2.355999946594238	-84.216316223144531
2.359999895095825	-84.082038879394531
2.364000082015991	-83.959968566894531
2.368000030517578	-84.185798645019531
2.371999979019165	-84.118659973144531
2.375999927520752	-83.483894348144531
2.380000114440918	-83.374031066894531
2.384000062942505	-83.654792785644531
2.388000011444092	-83.514411926269531
2.391999959945679	-83.251960754394531
2.395999908447266	-83.459480285644531
2.400000095367432	-83.844001770019531
2.404000043869019	-83.966072082519531
2.407999992370606	-83.935554504394531
2.411999940872192	-83.856208801269531
2.415999889373779	-83.825691223144531
2.420000076293945	-83.489997863769531
2.424000024795532	-82.989509582519531
2.427999973297119	-82.897956848144531
2.431999921798706	-83.245857238769531
2.436000108718872	-83.001716613769531
2.440000057220459	-82.836921691894531
2.444000005722046	-83.428962707519531
2.447999954223633	-83.874519348144531
2.451999902725220	-83.728034973144531
2.456000089645386	-83.874519348144531
2.460000038146973	-84.240730285644531
2.463999986648560	-84.271247863769531
2.467999935150147	-83.850105285644531
2.471999883651733	-83.679206848144531
2.476000070571899	-83.862312316894531
2.480000019073486	-83.770759582519531
2.483999967575073	-83.477790832519531
2.487999916076660	-83.483894348144531
2.492000102996826	-83.782966613769531
2.496000051498413	-83.844001770019531
2.500000000000000	-83.508308410644531
2.503999948501587	-83.715827941894531
2.507999897003174	-84.094245910644531
2.512000083923340	-83.905036926269531
2.516000032424927	-83.612068176269531
2.519999980926514	-83.746345520019531
2.523999929428101	-84.045417785644531
2.528000116348267	-83.605964660644531
2.532000064849854	-83.050544738769531
2.536000013351440	-83.355720520019531
2.539999961853027	-83.581550598144531
2.543999910354614	-83.154304504394531
2.548000097274780	-83.251960754394531
2.552000045776367	-83.782966613769531
2.555999994277954	-84.246833801269531
2.559999942779541	-83.862312316894531
2.563999891281128	-83.740242004394531
2.568000078201294	-83.972175598144531
2.572000026702881	-83.850105285644531
2.575999975204468	-83.355720520019531
2.579999923706055	-83.074958801269531
2.584000110626221	-83.343513488769531
2.588000059127808	-83.233650207519531
2.592000007629395	-82.464607238769531
2.595999956130981	-82.830818176269531
2.599999904632568	-83.496101379394531
2.604000091552734	-83.416755676269531
2.608000040054321	-83.288581848144531
2.611999988555908	-84.063728332519531
2.615999937057495	-94.128425598144531
2.619999885559082	-95.233161926269531
2.624000072479248	-93.487556457519531
2.628000020980835	-91.821296691894531
2.631999969482422	-90.197761535644531
2.635999917984009	-88.085945129394531
2.640000104904175	-85.736091613769531
2.644000053405762	-84.338386535644531
2.648000001907349	-83.776863098144531
2.651999950408936	-82.678230285644531
2.655999898910523	-81.988533020019531
2.660000085830689	-81.823738098144531
2.664000034332275	-81.463630676269531
2.667999982833862	-81.066902160644531
2.671999931335449	-80.578620910644531
2.676000118255615	-80.761726379394531
2.680000066757202	-81.066902160644531
2.684000015258789	-80.828865051269531
2.687999963760376	-81.182868957519531
2.691999912261963	-81.793220520019531
2.696000099182129	-82.049568176269531
2.700000047683716	-81.994636535644531
2.703999996185303	-82.226570129394531
2.707999944686890	-82.702644348144531
2.711999893188477	-82.647712707519531
2.716000080108643	-82.666023254394531
2.720000028610230	-82.904060363769531
2.723999977111816	-82.928474426269531
2.727999925613403	-82.983406066894531
2.732000112533569	-82.580574035644531
2.736000061035156	-82.794197082519531
2.740000009536743	-83.319099426269531
2.743999958038330	-82.971199035644531
2.747999906539917	-82.971199035644531
2.752000093460083	-83.508308410644531
2.756000041961670	-83.459480285644531
2.759999990463257	-82.769783020019531
2.763999938964844	-82.421882629394531
2.767999887466431	-82.757575988769531
2.772000074386597	-82.476814270019531
2.776000022888184	-81.915290832519531
2.779999971389771	-82.000740051269531
2.783999919891357	-82.019050598144531
2.788000106811523	-82.055671691894531
2.792000055313110	-82.086189270019531
2.796000003814697	-82.214363098144531
2.799999952316284	-82.757575988769531
2.803999900817871	-82.623298645019531
2.808000087738037	-82.147224426269531
2.812000036239624	-82.153327941894531
2.815999984741211	-82.177742004394531
2.819999933242798	-81.896980285644531
2.823999881744385	-81.268318176269531
2.828000068664551	-81.317146301269531
2.832000017166138	-81.610115051269531
2.835999965667725	-81.402595520019531
2.839999914169312	-81.243904113769531
2.844000101089478	-81.518562316894531
2.848000049591065	-81.823738098144531
2.851999998092651	-81.628425598144531
2.855999946594238	-81.298835754394531
2.859999895095825	-81.451423645019531
2.864000082015991	-81.182868957519531
2.868000030517578	-80.596931457519531
2.871999979019165	-80.419929504394531
2.875999927520752	-80.401618957519531
2.880000114440918	-80.633552551269531
2.884000062942505	-80.432136535644531
2.888000011444092	-80.212409973144531
2.891999959945679	-80.572517395019531
2.895999908447266	-80.657966613769531
2.900000095367432	-80.206306457519531
2.904000043869019	-80.017097473144531
2.907999992370606	-80.102546691894531
2.911999940872192	-79.962165832519531
2.915999889373779	-79.479988098144531
2.920000076293945	-79.302986145019531
2.924000024795532	-79.327400207519531
2.927999973297119	-78.912361145019531
2.931999921798706	-78.674324035644531
2.936000108718872	-78.613288879394531
2.940000057220459	-78.930671691894531
2.944000005722046	-78.784187316894531
2.947999954223633	-78.442390441894531
2.951999902725220	-78.723152160644531
2.956000089645386	-78.900154113769531
2.960000038146973	-78.637702941894531
2.963999986648560	-78.454597473144531
2.967999935150147	-78.454597473144531
2.971999883651733	-78.521736145019531
2.976000070571899	-78.131111145019531
2.980000019073486	-77.807624816894531
2.983999967575073	-78.149421691894531
2.987999916076660	-78.198249816894531
2.992000102996826	-78.039558410644531
2.996000051498413	-78.137214660644531
3.000000000000000	-78.436286926269531
3.003999948501587	-78.289802551269531
3.007999897003174	-77.569587707519531
3.012000083923340	-77.606208801269531
3.016000032424927	-77.697761535644531
3.019999980926514	-77.209480285644531
3.023999929428101	-76.983650207519531
3.028000116348267	-76.800544738769531
3.032000064849854	-76.904304504394531
3.036000013351440	-77.056892395019531
3.039999961853027	-76.776130676269531
3.043999910354614	-76.989753723144531
3.048000097274780	-77.386482238769531
3.052000045776367	-77.032478332519531
3.055999994277954	-76.531990051269531
3.059999942779541	-76.562507629394531
3.063999891281128	-76.580818176269531
3.068000078201294	-75.842292785644531
3.072000026702881	-75.640876770019531
3.075999975204468	-75.866706848144531
3.079999923706055	-75.903327941894531
3.084000110626221	-75.726325988769531
3.088000059127808	-75.793464660644531
3.092000007629395	-76.092536926269531
3.095999956130981	-76.354988098144531
3.099999904632568	-75.866706848144531
3.104000091552734	-75.506599426269531
3.108000040054321	-75.683601379394531
3.111999988555908	-76.031501770019531
3.115999937057495	-75.732429504394531
3.119999885559082	-75.079353332519531
3.124000072479248	-75.140388488769531
3.128000020980835	-75.256355285644531
3.131999969482422	-75.012214660644531
3.135999917984009	-75.018318176269531
3.140000104904175	-75.177009582519531
3.144000053405762	-74.963386535644531
3.148000001907349	-74.542243957519531
3.151999950408936	-74.517829895019531
3.155999898910523	-74.792488098144531
3.160000085830689	-74.505622863769531
3.164000034332275	-74.108894348144531
3.167999982833862	-74.090583801269531
3.171999931335449	-74.176033020019531
3.176000118255615	-73.809822082519531
3.180000066757202	-73.669441223144531
3.184000015258789	-73.925788879394531
3.187999963760376	-74.157722473144531
3.191999912261963	-73.895271301269531
3.196000099182129	-73.852546691894531
3.200000047683716	-74.133308410644531
3.203999996185303	-74.035652160644531
3.207999944686890	-73.358161926269531
3.211999893188477	-73.345954895019531
3.216000080108643	-73.425300598144531
3.220000028610230	-72.973640441894531
3.223999977111816	-72.540290832519531
3.227999925613403	-72.735603332519531
3.232000112533569	-72.924812316894531
3.236000061035156	-72.863777160644531
3.240000009536743	-72.875984191894531
3.243999958038330	-73.095710754394531
3.247999906539917	-73.284919738769531
3.252000093460083	-72.930915832519531
3.256000041961670	-72.326667785644531
3.259999990463257	-72.375495910644531
3.263999938964844	-72.381599426269531
3.267999887466431	-71.661384582519531
3.272000074386597	-71.160896301269531
3.276000022888184	-71.374519348144531
3.279999971389771	-71.710212707519531
3.283999919891357	-71.331794738769531
3.288000106811523	-71.435554504394531
3.292000055313110	-72.064216613769531
3.296000003814697	-72.082527160644531
3.299999952316284	-71.698005676269531
3.303999900817871	-71.459968566894531
3.308000087738037	-71.563728332519531
3.312000036239624	-71.514900207519531
3.315999984741211	-70.904548645019531
3.319999933242798	-70.898445129394531
3.323999881744385	-71.185310363769531
3.328000068664551	-71.105964660644531
3.332000017166138	-71.136482238769531
3.335999965667725	-71.246345520019531
3.339999914169312	-71.472175598144531
3.344000101089478	-71.417243957519531
3.348000049591065	-70.806892395019531
3.351999998092651	-70.819099426269531
3.355999946594238	-70.971687316894531
3.359999895095825	-70.568855285644531
3.364000082015991	-69.982917785644531
3.368000030517578	-70.111091613769531
3.371999979019165	-70.385749816894531
3.375999927520752	-70.001228332519531
3.380000114440918	-69.970710754394531
3.384000062942505	-70.355232238769531
3.388000011444092	-70.318611145019531
3.391999959945679	-70.141609191894531
3.395999908447266	-69.866950988769531
3.400000095367432	-69.866950988769531
3.404000043869019	-70.007331848144531
3.407999992370606	-69.409187316894531
3.411999940872192	-69.238288879394531
3.415999889373779	-69.299324035644531
3.420000076293945	-69.207771301269531
3.424000024795532	-68.945320129394531
3.427999973297119	-68.969734191894531
3.431999921798706	-69.384773254394531
3.436000108718872	-69.281013488769531
3.440000057220459	-69.061286926269531
3.444000005722046	-69.012458801269531
3.447999954223633	-68.768318176269531
3.451999902725220	-68.640144348144531
3.456000089645386	-68.243415832519531
3.460000038146973	-67.993171691894531
3.463999986648560	-68.261726379394531
3.467999935150147	-67.840583801269531
3.471999883651733	-67.639167785644531
3.476000070571899	-67.980964660644531
3.480000019073486	-68.292243957519531
3.483999967575073	-68.371589660644531
3.487999916076660	-68.280036926269531
3.492000102996826	-68.640144348144531
3.496000051498413	-68.682868957519531
3.500000000000000	-68.066413879394531
3.503999948501587	-67.749031066894531
3.507999897003174	-67.761238098144531
3.512000083923340	-67.730720520019531
3.516000032424927	-67.236335754394531
3.519999980926514	-67.016609191894531
3.523999929428101	-67.614753723144531
3.528000116348267	-67.645271301269531
3.532000064849854	-67.468269348144531
3.536000013351440	-67.651374816894531
3.539999961853027	-67.730720520019531
3.543999910354614	-67.639167785644531
3.548000097274780	-67.053230285644531
3.552000045776367	-66.900642395019531
3.555999994277954	-67.333992004394531
3.559999942779541	-66.894538879394531
3.563999891281128	-66.375740051269531
3.568000078201294	-66.583259582519531
3.572000026702881	-66.998298645019531
3.575999975204468	-66.900642395019531
3.579999923706055	-66.638191223144531
3.584000110626221	-67.004402160644531
3.588000059127808	-67.041023254394531
3.592000007629395	-66.491706848144531
3.595999956130981	-66.271980285644531
3.599999904632568	-66.290290832519531
3.604000091552734	-66.497810363769531
3.608000040054321	-66.052253723144531
3.611999988555908	-65.283210754394531
3.615999937057495	-65.386970520019531
3.619999885559082	-65.521247863769531
3.624000072479248	-65.240486145019531
3.628000020980835	-65.283210754394531
3.631999969482422	-65.533454895019531
3.635999917984009	-65.655525207519531
3.640000104904175	-65.258796691894531
3.644000053405762	-65.240486145019531
3.648000001907349	-65.637214660644531
3.651999950408936	-65.435798645019531
3.655999898910523	-65.081794738769531
3.660000085830689	-64.959724426269531
3.664000034332275	-65.130622863769531
3.667999982833862	-64.971931457519531
3.671999931335449	-64.630134582519531
3.676000118255615	-64.996345520019531
3.680000066757202	-65.246589660644531
3.684000015258789	-64.910896301269531
3.687999963760376	-65.014656066894531
3.691999912261963	-65.148933410644531
3.696000099182129	-65.087898254394531
3.700000047683716	-64.532478332519531
3.703999996185303	-64.215095520019531
3.707999944686890	-64.428718566894531
3.711999893188477	-64.367683410644531
3.716000080108643	-64.044197082519531
3.720000028610230	-64.154060363769531
3.723999977111816	-64.514167785644531
3.727999925613403	-64.581306457519531
3.732000112533569	-64.147956848144531
3.736000061035156	-64.331062316894531
3.740000009536743	-64.465339660644531
3.743999958038330	-64.044197082519531
3.747999906539917	-63.726810455322266
3.752000093460083	-63.568119049072266
3.756000041961670	-63.732913970947266
3.759999990463257	-63.586429595947266
3.763999938964844	-63.201908111572266
3.767999887466431	-63.555912017822266
3.772000074386597	-64.099128723144531
3.776000022888184	-63.958744049072266
3.779999971389771	-63.757328033447266
3.783999919891357	-63.677982330322266
3.788000106811523	-63.708499908447266
3.792000055313110	-63.153079986572266
3.796000003814697	-62.896732330322266
3.799999952316284	-63.153079986572266
3.803999900817871	-63.195804595947266
3.808000087738037	-63.006595611572266
3.812000036239624	-62.872318267822266
3.815999984741211	-63.269046783447266
3.819999933242798	-63.635257720947266
3.823999881744385	-63.281253814697266
3.828000068664551	-63.244632720947266
3.832000017166138	-63.427738189697266
3.835999965667725	-63.079837799072266
3.839999914169312	-62.561038970947266
3.844000101089478	-62.390140533447266
3.848000049591065	-62.731937408447266
3.851999998092651	-62.585453033447266
3.855999946594238	-62.023929595947266
3.859999895095825	-62.084964752197266
3.864000082015991	-62.408451080322266
3.868000030517578	-62.329105377197266
3.871999979019165	-61.944583892822266
3.875999927520752	-62.152103424072266
3.880000114440918	-62.524417877197266
3.884000062942505	-62.170413970947266
3.888000011444092	-61.926273345947266
3.891999959945679	-62.066654205322266
3.895999908447266	-62.030033111572266
3.900000095367432	-61.700443267822266
3.904000043869019	-61.383060455322266
3.907999992370606	-61.584476470947266
3.911999940872192	-61.822513580322266
3.915999889373779	-61.474613189697266
3.920000076293945	-61.462406158447266
3.924000024795532	-61.871341705322266
3.927999973297119	-61.895755767822266
3.931999921798706	-61.492923736572266
3.936000108718872	-61.492923736572266
3.940000057220459	-61.608890533447266
3.944000005722046	-61.236576080322266
3.947999954223633	-60.736087799072266
3.951999902725220	-60.675052642822266
3.956000089645386	-60.595706939697266
3.960000038146973	-60.137943267822266
3.963999986648560	-59.997562408447266
3.967999935150147	-60.327152252197266
3.971999883651733	-60.687259674072266
3.976000070571899	-60.461429595947266
3.980000019073486	-60.211185455322266
3.983999967575073	-60.559085845947266
3.987999916076660	-60.723880767822266
3.992000102996826	-60.162357330322266
3.996000051498413	-59.973148345947266
4.000000000000000	-60.223392486572266
4.004000186920166	-60.308841705322266
4.007999897003174	-59.942630767822266
4.012000083923340	-59.948734283447266
4.015999794006348	-60.455326080322266
4.019999980926514	-60.754398345947266
4.024000167846680	-60.461429595947266
4.027999877929688	-60.278324127197266
4.032000064849854	-60.528568267822266
4.035999774932861	-60.369876861572266
4.039999961853027	-59.674076080322266
4.044000148773193	-59.600833892822266
4.047999858856201	-60.003665924072266
4.052000045776367	-59.741214752197266
4.056000232696533	-59.332279205322266
4.059999942779541	-59.350589752197266
4.064000129699707	-59.722904205322266
4.067999839782715	-59.667972564697266
4.072000026702881	-59.173587799072266
4.076000213623047	-59.198001861572266
4.079999923706055	-59.570316314697266
4.084000110626221	-59.179691314697266
4.087999820709229	-58.728031158447266
4.092000007629395	-58.843997955322266
4.096000194549561	-59.051517486572266
4.099999904632568	-58.563236236572266
4.104000091552734	-58.258060455322266
4.107999801635742	-58.575443267822266
4.111999988555908	-58.740238189697266
4.116000175476074	-58.612064361572266
4.119999885559082	-58.532718658447266
4.124000072479248	-59.179691314697266
4.127999782562256	-59.716800689697266
4.131999969482422	-59.130863189697266
4.136000156402588	-58.911136627197266
4.139999866485596	-58.911136627197266
4.144000053405762	-58.508304595947266
4.147999763488770	-58.074954986572266
4.151999950408936	-57.708744049072266
4.156000137329102	-57.824710845947266
4.159999847412109	-57.824710845947266
4.164000034332275	-57.507328033447266
4.168000221252441	-57.733158111572266
4.171999931335449	-58.105472564697266
4.176000118255615	-58.007816314697266
4.179999828338623	-57.775882720947266
4.184000015258789	-57.849124908447266
4.188000202178955	-57.989505767822266
4.191999912261963	-57.299808502197266
4.196000099182129	-57.000736236572266
4.199999809265137	-57.238773345947266
4.203999996185303	-57.092288970947266
4.208000183105469	-56.982425689697266
4.211999893188477	-57.012943267822266
4.216000080108643	-57.391361236572266
4.219999790191650	-57.690433502197266
4.223999977111816	-57.238773345947266
4.228000164031982	-57.031253814697266
4.231999874114990	-57.250980377197266
4.236000061035156	-57.135013580322266
4.239999771118164	-56.530765533447266
4.243999958038330	-56.427005767822266
4.248000144958496	-56.903079986572266
4.251999855041504	-56.683353424072266
4.256000041961670	-56.207279205322266
4.260000228881836	-56.542972564697266
4.263999938964844	-56.848148345947266
4.268000125885010	-56.799320220947266
4.271999835968018	-56.262210845947266
4.276000022888184	-56.127933502197266
4.280000209808350	-56.567386627197266
4.283999919891357	-56.066898345947266
4.288000106811523	-55.529788970947266
4.291999816894531	-55.834964752197266
4.296000003814697	-55.810550689697266
4.300000190734863	-55.145267486572266
4.303999900817871	-54.956058502197266
4.308000087738037	-55.352787017822266
4.311999797821045	-55.548099517822266
4.315999984741211	-55.157474517822266
4.320000171661377	-55.078128814697266
4.323999881744385	-55.322269439697266
4.328000068664551	-55.505374908447266
4.331999778747559	-55.096439361572266
4.335999965667725	-54.858402252197266
4.340000152587891	-55.511478424072266
4.343999862670898	-55.493167877197266
4.348000049591065	-54.736331939697266
4.352000236511231	-54.724124908447266
4.355999946594238	-55.120853424072266
4.360000133514404	-55.187992095947266
4.363999843597412	-54.827884674072266
4.368000030517578	-54.827884674072266
4.372000217437744	-55.249027252197266
4.375999927520752	-54.968265533447266
4.380000114440918	-54.638675689697266
4.383999824523926	-54.785160064697266
4.388000011444092	-54.888919830322266
4.392000198364258	-54.437259674072266
4.395999908447266	-53.875736236572266
4.400000095367432	-54.174808502197266
4.403999805450440	-54.382328033447266
4.407999992370606	-54.010013580322266
4.412000179290772	-54.101566314697266
4.415999889373779	-54.235843658447266
4.420000076293945	-54.412845611572266
4.423999786376953	-54.211429595947266
4.427999973297119	-53.814701080322266
4.432000160217285	-54.064945220947266
4.435999870300293	-53.857425689697266
4.440000057220459	-53.356937408447266
4.443999767303467	-53.424076080322266
4.447999954223633	-53.613285064697266
4.452000141143799	-53.686527252197266
4.455999851226807	-53.399662017822266
4.460000038146973	-53.631595611572266
4.464000225067139	-53.723148345947266
4.467999935150147	-53.118900299072266
4.472000122070313	-52.972415924072266
4.475999832153320	-52.941898345947266
4.480000019073486	-53.015140533447266
4.484000205993652	-52.807621002197266
4.487999916076660	-52.233890533447266
4.492000102996826	-52.777103424072266
4.495999813079834	-53.149417877197266
4.500000000000000	-52.734378814697266
4.504000186920166	-52.825931549072266
4.507999897003174	-53.057865142822266
4.512000083923340	-53.173831939697266
4.515999794006348	-52.703861236572266
4.519999980926514	-52.404788970947266
4.524000167846680	-52.734378814697266
4.527999877929688	-52.746585845947266
4.532000064849854	-52.185062408447266
4.535999774932861	-51.971439361572266
4.539999961853027	-52.447513580322266
4.544000148773193	-52.679447174072266
4.547999858856201	-51.940921783447266
4.552000045776367	-52.008060455322266
4.556000232696533	-52.398685455322266
4.559999942779541	-52.154544830322266
4.564000129699707	-51.861576080322266
4.567999839782715	-51.879886627197266
4.572000026702881	-52.130130767822266
4.576000213623047	-52.008060455322266
4.579999923706055	-51.593021392822266
4.584000110626221	-51.800540924072266
4.587999820709229	-51.953128814697266
4.592000007629395	-51.611331939697266
4.596000194549561	-51.141361236572266
4.599999904632568	-51.403812408447266
4.604000091552734	-51.837162017822266
4.607999801635742	-51.446537017822266
4.611999988555908	-51.220706939697266
4.616000175476074	-51.458744049072266
4.619999885559082	-51.519779205322266
4.624000072479248	-51.226810455322266
4.627999782562256	-50.921634674072266
4.631999969482422	-50.799564361572266
4.636000156402588	-50.531009674072266
4.639999866485596	-49.920658111572266
4.644000053405762	-49.926761627197266
4.647999763488770	-50.146488189697266
4.651999950408936	-50.201419830322266
4.656000137329102	-50.042728424072266
4.659999847412109	-50.177005767822266
4.664000034332275	-50.573734283447266
4.668000221252441	-50.408939361572266
4.671999931335449	-50.000003814697266
4.676000118255615	-50.042728424072266
4.679999828338623	-50.170902252197266
4.684000015258789	-49.847415924072266
4.688000202178955	-49.517826080322266
4.691999912261963	-49.572757720947266
4.696000099182129	-49.932865142822266
4.699999809265137	-49.816898345947266
4.703999996185303	-49.707035064697266
4.708000183105469	-49.975589752197266
4.711999893188477	-49.975589752197266
4.716000080108643	-49.615482330322266
4.719999790191650	-49.395755767822266
4.723999977111816	-49.499515533447266
4.728000164031982	-49.395755767822266
4.731999874114990	-48.852542877197266
4.736000061035156	-48.742679595947266
4.739999771118164	-49.127201080322266
4.743999958038330	-49.108890533447266
4.748000144958496	-48.675540924072266
4.751999855041504	-48.730472564697266
4.756000041961670	-49.023441314697266
4.760000228881836	-48.858646392822266
4.763999938964844	-48.309329986572266
4.768000125885010	-48.327640533447266
4.771999835968018	-48.541263580322266
4.776000022888184	-48.345951080322266
4.780000209808350	-47.937015533447266
4.783999919891357	-47.900394439697266
4.788000106811523	-48.181156158447266
4.791999816894531	-47.930912017822266
4.796000003814697	-47.344974517822266
4.800000190734863	-47.601322174072266
4.803999900817871	-47.583011627197266
4.808000087738037	-47.033695220947266
4.811999797821045	-46.936038970947266
4.815999984741211	-47.119144439697266
4.820000171661377	-47.338871002197266
4.823999881744385	-46.984867095947266
4.828000068664551	-46.594242095947266
4.831999778747559	-46.783451080322266
4.835999965667725	-46.850589752197266
4.840000152587891	-46.368412017822266
4.843999862670898	-46.166996002197266
4.848000049591065	-46.618656158447266
4.852000236511231	-46.783451080322266
4.855999946594238	-46.270755767822266
4.860000133514404	-46.459964752197266
4.863999843597412	-46.722415924072266
4.868000030517578	-46.356204986572266
4.872000217437744	-45.971683502197266
4.875999927520752	-45.794681549072266
4.880000114440918	-45.941165924072266
4.883999824523926	-45.617679595947266
4.888000011444092	-45.007328033447266
4.892000198364258	-45.098880767822266
4.895999908447266	-45.379642486572266
4.900000095367432	-45.190433502197266
4.903999805450440	-44.909671783447266
4.907999992370606	-45.001224517822266
4.912000179290772	-45.056156158447266
4.915999889373779	-44.451908111572266
4.920000076293945	-44.055179595947266
4.923999786376953	-43.969730377197266
4.927999973297119	-43.621829986572266
4.932000160217285	-43.048099517822266
4.935999870300293	-42.694095611572266
4.940000057220459	-42.803958892822266
4.943999767303467	-42.657474517822266
4.947999954223633	-41.912845611572266
4.952000141143799	-41.735843658447266
4.955999851226807	-41.534427642822266
4.960000038146973	-40.704349517822266
4.964000225067139	-39.624027252197266
4.967999935150147	-38.879398345947266
4.972000122070313	-38.311771392822266
4.975999832153320	-37.115482330322266
4.980000019073486	-35.675052642822266
4.984000205993652	-34.747318267822266
4.987999916076660	-33.496097564697266
4.992000102996826	-31.616212844848633
4.995999813079834	-29.925539016723633
5.000000000000000	-28.680421829223633
5.004000186920166	-27.545167922973633
5.007999897003174	-25.512697219848633
5.012000083923340	-23.760988235473633
5.015999794006348	-22.619630813598633
5.019999980926514	-21.246339797973633
5.024000167846680	-19.366456985473633
5.027999877929688	-17.633058547973633
5.032000064849854	-16.326906204223633
5.035999774932861	-15.155030250549316
5.039999961853027	-13.568116188049316
5.044000148773193	-11.627198219299316
5.047999858856201	-10.675049781799316
5.052000045776367	-9.515381813049316
5.056000232696533	-8.007813453674316
5.059999942779541	-6.872559070587158
5.064000129699707	-6.072998523712158
5.067999839782715	-4.791260242462158
5.072000026702881	-3.326416254043579
5.076000213623047	-2.355957269668579
5.079999923706055	-1.525879025459290
5.084000110626221	-0.494384795427322
5.087999820709229	0.616455137729645
5.092000007629395	1.342773556709290
5.096000194549561	1.428222775459290
5.099999904632568	2.215576410293579
5.104000091552734	3.021240472793579
5.107999801635742	3.228760004043579
5.111999988555908	3.686523675918579
5.116000175476074	4.541016101837158
5.119999885559082	5.413818836212158
5.124000072479248	5.761719226837158
5.127999782562256	5.993652820587158
5.131999969482422	6.787109851837158
5.136000156402588	7.171631336212158
5.139999866485596	7.153320789337158
5.144000053405762	7.031250476837158
5.147999763488770	7.086182117462158
5.151999950408936	7.061768054962158
5.156000137329102	6.817627429962158
5.159999847412109	7.159424304962158
5.164000034332275	8.013916969299316
5.168000221252441	8.367920875549316
5.171999931335449	8.660889625549316
5.176000118255615	8.795166969299316
5.179999828338623	9.216309547424316
5.184000015258789	9.246827125549316
5.188000202178955	8.868409156799316
5.191999912261963	9.014893531799316
5.196000099182129	9.155274391174316
5.199999809265137	9.002686500549316
5.203999996185303	8.624268531799316
5.208000183105469	8.728028297424316
5.211999893188477	9.149170875549316
5.216000080108643	8.813477516174316
5.219999790191650	8.532715797424316
5.223999977111816	8.953858375549316
5.228000164031982	8.911133766174316
5.231999874114990	8.636475563049316
5.236000061035156	8.264161109924316
5.239999771118164	8.520508766174316
5.243999958038330	8.526612281799316
5.248000144958496	7.751465320587158
5.251999855041504	7.556152820587158
5.256000041961670	7.659912586212158
5.260000228881836	7.360840320587158
5.263999938964844	6.903076648712158
5.268000125885010	6.610107898712158
5.271999835968018	6.835937976837158
5.276000022888184	6.579590320587158
5.280000209808350	5.926514148712158
5.283999919891357	5.853271961212158
5.288000106811523	5.816650867462158
5.291999816894531	5.511475086212158
5.296000003814697	4.687500476837158
5.300000190734863	4.241943836212158
5.303999900817871	4.357910633087158
5.308000087738037	3.704834222793579
5.311999797821045	3.186035394668579
5.315999984741211	3.302002191543579
5.320000171661377	3.540039300918579
5.323999881744385	3.302002191543579
5.328000068664551	2.630615472793579
5.331999778747559	2.508545160293579
5.335999965667725	2.404785394668579
5.340000152587891	1.525879025459290
5.343999862670898	0.714111387729645
5.348000049591065	0.360107451677322
5.352000236511231	0.085449226200581
5.355999946594238	-0.524902403354645
5.360000133514404	-0.964355528354645
5.363999843597412	-0.720214903354645
5.368000030517578	-1.123046994209290
5.372000217437744	-1.708984494209290
5.375999927520752	-1.977539181709290
5.380000114440918	-2.142334222793579
5.383999824523926	-2.655029535293579
5.388000011444092	-3.533935785293579
5.392000198364258	-4.119873523712158
5.395999908447266	-4.162598133087158
5.400000095367432	-4.534912586212158
5.403999805450440	-5.133057117462158
5.407999992370606	-5.328369617462158
5.412000179290772	-5.426025867462158
5.415999889373779	-6.036377429962158
5.420000076293945	-6.713867664337158
5.423999786376953	-6.829834461212158
5.427999973297119	-7.208252429962158
5.432000160217285	-7.849121570587158
5.435999870300293	-8.319092750549316
5.440000057220459	-8.514405250549316
5.443999767303467	-8.758545875549316
5.447999954223633	-9.350586891174316
5.452000141143799	-9.832764625549316
5.455999851226807	-9.722901344299316
5.460000038146973	-10.058594703674316
5.464000225067139	-10.949707984924316
5.467999935150147	-11.230469703674316
5.472000122070313	-11.279297828674316
5.475999832153320	-11.779786109924316
5.480000019073486	-12.396241188049316
5.484000205993652	-12.628174781799316
5.487999916076660	-12.438965797424316
5.492000102996826	-12.744141578674316
5.495999813079834	-13.684082984924316
5.500000000000000	-13.940430641174316
5.504000186920166	-13.812256813049316
5.507999897003174	-14.483643531799316
5.512000083923340	-14.074707984924316
5.515999794006348	-15.069581031799316
5.519999980926514	-15.393067359924316
5.524000167846680	-16.149904251098633
5.527999877929688	-16.693117141723633
5.532000064849854	-16.912843704223633
5.535999774932861	-17.279054641723633
5.539999961853027	-17.999269485473633
5.544000148773193	-18.853761672973633
5.547999858856201	-18.872072219848633
5.552000045776367	-19.085695266723633
5.556000232696533	-19.671632766723633
5.559999942779541	-19.885255813598633
5.564000129699707	-19.897462844848633
5.567999839782715	-20.104982376098633
5.572000026702881	-20.617677688598633
5.576000213623047	-21.118165969848633
5.579999923706055	-21.221925735473633
5.584000110626221	-21.618654251098633
5.587999820709229	-22.454835891723633
5.592000007629395	-22.851564407348633
5.596000194549561	-22.912599563598633
5.599999904632568	-23.077394485473633
5.604000091552734	-23.596193313598633
5.607999801635742	-23.577882766723633
5.611999988555908	-22.692873001098633
5.616000175476074	-13.586426734924316
5.619999885559082	-13.006592750549316
5.624000072479248	-14.465332984924316
5.627999782562256	-16.333009719848633
5.631999969482422	-18.890382766723633
5.636000156402588	-21.569826126098633
5.639999866485596	-23.626710891723633
5.644000053405762	-25.335695266723633
5.647999763488770	-27.044679641723633
5.651999950408936	-28.192140579223633
5.656000137329102	-28.637697219848633
5.659999847412109	-28.894044876098633
5.664000034332275	-29.553224563598633
5.668000221252441	-30.279542922973633
5.671999931335449	-30.364992141723633
5.676000118255615	-30.633546829223633
5.679999828338623	-31.079103469848633
5.684000015258789	-31.262208938598633
5.688000202178955	-31.109621047973633
5.691999912261963	-31.298830032348633
5.696000099182129	-31.738283157348633
5.699999809265137	-31.781007766723633
5.703999996185303	-31.329347610473633
5.708000183105469	-31.616212844848633
5.711999893188477	-32.092288970947266
5.716000080108643	-31.909181594848633
5.719999790191650	-31.732179641723633
5.723999977111816	-32.025150299072266
5.728000164031982	-32.440189361572266
5.731999874114990	-32.446292877197266
5.736000061035156	-32.598880767822266
5.739999771118164	-33.026126861572266
5.743999958038330	-33.532718658447266
5.748000144958496	-33.685306549072266
5.751999855041504	-33.715824127197266
5.756000041961670	-34.039310455322266
5.760000228881836	-34.503177642822266
5.763999938964844	-34.082035064697266
5.768000125885010	-34.161380767822266
5.771999835968018	-34.631351470947266
5.776000022888184	-34.936527252197266
5.780000209808350	-35.064701080322266
5.783999919891357	-35.205081939697266
5.788000106811523	-35.913089752197266
5.791999816894531	-36.517337799072266
5.796000003814697	-36.291507720947266
5.800000190734863	-36.358646392822266
5.803999900817871	-36.859134674072266
5.808000087738037	-36.901859283447266
5.811999797821045	-36.676029205322266
5.815999984741211	-36.920169830322266
5.820000171661377	-37.567142486572266
5.823999881744385	-37.701419830322266
5.828000068664551	-37.847904205322266
5.831999778747559	-38.165287017822266
5.835999965667725	-38.385013580322266
5.840000152587891	-38.793949127197266
5.843999862670898	-38.629154205322266
5.848000049591065	-38.739017486572266
5.852000236511231	-39.239505767822266
5.855999946594238	-39.129642486572266
5.860000133514404	-39.288333892822266
5.863999843597412	-39.770511627197266
5.868000030517578	-40.264896392822266
5.872000217437744	-40.655521392822266
5.875999927520752	-40.747074127197266
5.880000114440918	-41.326908111572266
5.883999824523926	-41.705326080322266
5.888000011444092	-41.571048736572266
5.892000198364258	-41.894535064697266
5.895999908447266	-42.102054595947266
5.900000095367432	-42.291263580322266
5.903999805450440	-42.199710845947266
5.907999992370606	-42.370609283447266
5.912000179290772	-42.999271392822266
5.915999889373779	-42.907718658447266
5.920000076293945	-42.785648345947266
5.923999786376953	-43.072513580322266
5.927999973297119	-43.316654205322266
5.932000160217285	-43.591312408447266
5.935999870300293	-43.536380767822266
5.940000057220459	-43.878177642822266
5.943999767303467	-44.439701080322266
5.947999954223633	-44.213871002197266
5.952000141143799	-44.207767486572266
5.955999851226807	-44.500736236572266
5.960000038146973	-44.915775299072266
5.964000225067139	-44.714359283447266
5.967999935150147	-44.512943267822266
5.972000122070313	-45.166019439697266
5.975999832153320	-45.465091705322266
5.980000019073486	-45.416263580322266
5.984000205993652	-45.794681549072266
5.987999916076660	-46.270755767822266
5.992000102996826	-46.752933502197266
5.995999813079834	-46.429447174072266
6.000000000000000	-46.154788970947266
6.004000186920166	-46.411136627197266
6.007999897003174	-46.319583892822266
6.012000083923340	-46.081546783447266
6.015999794006348	-46.234134674072266
6.019999980926514	-46.624759674072266
6.024000167846680	-46.850589752197266
6.027999877929688	-46.832279205322266
6.032000064849854	-47.528079986572266
6.035999774932861	-48.223880767822266
6.039999961853027	-48.345951080322266
6.044000148773193	-48.175052642822266
6.047999858856201	-48.223880767822266
6.052000045776367	-48.791507720947266
6.056000232696533	-48.492435455322266
6.059999942779541	-48.205570220947266
6.064000129699707	-48.883060455322266
6.067999839782715	-49.261478424072266
6.072000026702881	-49.261478424072266
6.076000213623047	-49.383548736572266
6.079999923706055	-49.902347564697266
6.084000110626221	-50.268558502197266
6.087999820709229	-50.000003814697266
6.092000007629395	-49.908451080322266
6.096000194549561	-50.146488189697266
6.099999904632568	-50.115970611572266
6.104000091552734	-49.951175689697266
6.107999801635742	-49.914554595947266
6.111999988555908	-50.463871002197266
6.116000175476074	-50.695804595947266
6.119999885559082	-50.506595611572266
6.124000072479248	-50.811771392822266
6.127999782562256	-51.196292877197266
6.131999969482422	-51.226810455322266
6.136000156402588	-51.220706939697266
6.139999866485596	-51.220706939697266
6.144000053405762	-51.538089752197266
6.147999763488770	-51.458744049072266
6.151999950408936	-51.300052642822266
6.156000137329102	-51.580814361572266
6.159999847412109	-51.782230377197266
6.164000034332275	-51.672367095947266
6.168000221252441	-51.715091705322266
6.171999931335449	-52.142337799072266
6.176000118255615	-52.783206939697266
6.179999828338623	-52.972415924072266
6.184000015258789	-52.838138580322266
6.188000202178955	-53.045658111572266
6.191999912261963	-53.216556549072266
6.196000099182129	-52.948001861572266
6.199999809265137	-52.697757720947266
6.203999996185303	-53.094486236572266
6.208000183105469	-53.015140533447266
6.211999893188477	-52.508548736572266
6.216000080108643	-52.722171783447266
6.219999790191650	-53.179935455322266
6.223999977111816	-53.369144439697266
6.228000164031982	-53.411869049072266
6.231999874114990	-53.619388580322266
6.236000061035156	-54.138187408447266
6.239999771118164	-54.071048736572266
6.243999958038330	-53.668216705322266
6.248000144958496	-53.851322174072266
6.251999855041504	-54.119876861572266
6.256000041961670	-53.802494049072266
6.260000228881836	-53.576663970947266
6.263999938964844	-54.071048736572266
6.268000125885010	-54.693607330322266
6.271999835968018	-54.553226470947266
6.276000022888184	-54.699710845947266
6.280000209808350	-55.096439361572266
6.283999919891357	-55.285648345947266
6.288000106811523	-55.053714752197266
6.291999816894531	-54.748538970947266
6.296000003814697	-54.974369049072266
6.300000190734863	-55.163578033447266
6.303999900817871	-54.626468658447266
6.308000087738037	-54.644779205322266
6.311999797821045	-55.291751861572266
6.315999984741211	-55.456546783447266
6.320000171661377	-55.322269439697266
6.323999881744385	-55.554203033447266
6.328000068664551	-55.926517486572266
6.331999778747559	-55.847171783447266
6.335999965667725	-55.725101470947266
6.340000152587891	-55.706790924072266
6.343999862670898	-55.651859283447266
6.348000049591065	-55.407718658447266
6.352000236511231	-55.181888580322266
6.355999946594238	-55.426029205322266
6.360000133514404	-55.914310455322266
6.363999843597412	-55.792240142822266
6.368000030517578	-55.822757720947266
6.372000217437744	-56.225589752197266
6.375999927520752	-56.506351470947266
6.380000114440918	-56.475833892822266
6.383999824523926	-56.433109283447266
6.388000011444092	-56.713871002197266
6.392000198364258	-56.964115142822266
6.395999908447266	-56.591800689697266
6.400000095367432	-56.518558502197266
6.403999805450440	-56.921390533447266
6.407999992370606	-56.951908111572266
6.412000179290772	-56.597904205322266
6.415999889373779	-56.744388580322266
6.420000076293945	-57.232669830322266
6.423999786376953	-57.299808502197266
6.427999973297119	-57.122806549072266
6.432000160217285	-57.318119049072266
6.435999870300293	-57.556156158447266
6.440000057220459	-57.366947174072266
6.443999767303467	-57.080081939697266
6.447999954223633	-57.183841705322266
6.452000141143799	-57.489017486572266
6.455999851226807	-57.196048736572266
6.460000038146973	-56.884769439697266
6.464000225067139	-57.397464752197266
6.467999935150147	-57.855228424072266
6.472000122070313	-57.604984283447266
6.475999832153320	-57.635501861572266
6.480000019073486	-57.971195220947266
6.484000205993652	-58.190921783447266
6.487999916076660	-57.806400299072266
6.492000102996826	-57.556156158447266
6.495999813079834	-57.922367095947266
6.500000000000000	-58.032230377197266
6.504000186920166	-57.519535064697266
6.507999897003174	-57.501224517822266
6.512000083923340	-58.148197174072266
6.515999794006348	-58.007816314697266
6.519999980926514	-57.501224517822266
6.524000167846680	-57.910160064697266
6.527999877929688	-58.197025299072266
6.532000064849854	-58.001712799072266
6.535999774932861	-57.757572174072266
6.539999961853027	-57.714847564697266
6.544000148773193	-58.215335845947266
6.547999858856201	-58.282474517822266
6.552000045776367	-57.910160064697266
6.556000232696533	-58.392337799072266
6.559999942779541	-59.020999908447266
6.564000129699707	-59.094242095947266
6.567999839782715	-58.880619049072266
6.572000026702881	-59.161380767822266
6.576000213623047	-59.527591705322266
6.579999923706055	-59.069828033447266
6.584000110626221	-58.905033111572266
6.587999820709229	-59.210208892822266
6.592000007629395	-59.320072174072266
6.596000194549561	-59.118656158447266
6.599999904632568	-59.002689361572266
6.604000091552734	-59.539798736572266
6.607999801635742	-59.820560455322266
6.611999988555908	-59.289554595947266
6.616000175476074	-59.509281158447266
6.619999885559082	-59.808353424072266
6.624000072479248	-59.747318267822266
6.627999782562256	-59.472660064697266
6.631999969482422	-59.448246002197266
6.636000156402588	-59.899906158447266
6.639999866485596	-59.643558502197266
6.644000053405762	-59.307865142822266
6.647999763488770	-59.533695220947266
6.651999950408936	-59.790042877197266
6.656000137329102	-59.710697174072266
6.659999847412109	-59.399417877197266
6.664000034332275	-59.777835845947266
6.668000221252441	-60.351566314697266
6.671999931335449	-59.869388580322266
6.676000118255615	-59.820560455322266
6.679999828338623	-60.229496002197266
6.684000015258789	-60.168460845947266
6.688000202178955	-59.509281158447266
6.691999912261963	-59.130863189697266
6.696000099182129	-59.771732330322266
6.699999809265137	-59.814456939697266
6.703999996185303	-59.106449127197266
6.708000183105469	-59.289554595947266
6.711999893188477	-60.095218658447266
6.716000080108643	-60.357669830322266
6.719999790191650	-60.015872955322266
6.723999977111816	-60.229496002197266
6.728000164031982	-60.870365142822266
6.731999874114990	-60.528568267822266
6.736000061035156	-60.168460845947266
6.739999771118164	-60.211185455322266
6.743999958038330	-60.467533111572266
6.748000144958496	-60.589603424072266
6.751999855041504	-60.083011627197266
6.756000041961670	-60.504154205322266
6.760000228881836	-61.303714752197266
6.763999938964844	-60.992435455322266
6.768000125885010	-60.729984283447266
6.771999835968018	-61.016849517822266
6.776000022888184	-61.108402252197266
6.780000209808350	-60.620121002197266
6.783999919891357	-60.229496002197266
6.788000106811523	-60.601810455322266
6.791999816894531	-60.736087799072266
6.796000003814697	-60.363773345947266
6.800000190734863	-60.290531158447266
6.803999900817871	-60.650638580322266
6.808000087738037	-61.102298736572266
6.811999797821045	-60.699466705322266
6.815999984741211	-60.705570220947266
6.820000171661377	-61.114505767822266
6.823999881744385	-60.882572174072266
6.828000068664551	-60.595706939697266
6.831999778747559	-60.577396392822266
6.835999965667725	-60.699466705322266
6.840000152587891	-60.803226470947266
6.843999862670898	-60.412601470947266
6.848000049591065	-60.510257720947266
6.852000236511231	-60.925296783447266
6.855999946594238	-60.876468658447266
6.860000133514404	-60.766605377197266
6.863999843597412	-60.632328033447266
6.868000030517578	-60.809329986572266
6.872000217437744	-60.742191314697266
6.875999927520752	-60.473636627197266
6.880000114440918	-60.778812408447266
6.883999824523926	-61.004642486572266
6.888000011444092	-60.809329986572266
6.892000198364258	-60.772708892822266
6.895999908447266	-61.059574127197266
6.900000095367432	-61.334232330322266
6.903999805450440	-61.059574127197266
6.907999992370606	-61.138919830322266
6.912000179290772	-61.810306549072266
6.915999889373779	-61.840824127197266
6.920000076293945	-61.553958892822266
6.923999786376953	-61.651615142822266
6.927999973297119	-61.889652252197266
6.932000160217285	-61.791996002197266
6.935999870300293	-61.267093658447266
6.940000057220459	-61.309818267822266
6.943999767303467	-61.602787017822266
6.947999954223633	-61.395267486572266
6.952000141143799	-61.151126861572266
6.955999851226807	-61.566165924072266
6.960000038146973	-62.261966705322266
6.964000225067139	-62.054447174072266
6.967999935150147	-61.804203033447266
6.972000122070313	-62.176517486572266
6.975999832153320	-62.121585845947266
6.980000019073486	-61.639408111572266
6.984000205993652	-61.462406158447266
6.987999916076660	-61.560062408447266
6.992000102996826	-61.840824127197266
6.995999813079834	-61.352542877197266
7.000000000000000	-61.242679595947266
7.004000186920166	-61.956790924072266
7.007999897003174	-62.274173736572266
7.012000083923340	-61.938480377197266
7.015999794006348	-61.840824127197266
7.019999980926514	-62.176517486572266
7.024000167846680	-62.066654205322266
7.027999877929688	-61.132816314697266
7.032000064849854	-60.931400299072266
7.035999774932861	-61.230472564697266
7.039999961853027	-61.248783111572266
7.044000148773193	-60.998538970947266
7.047999858856201	-60.992435455322266
7.052000045776367	-61.724857330322266
7.056000232696533	-61.932376861572266
7.059999942779541	-61.657718658447266
7.064000129699707	-62.048343658447266
7.067999839782715	-62.280277252197266
7.072000026702881	-62.023929595947266
7.076000213623047	-61.694339752197266
7.079999923706055	-61.828617095947266
7.084000110626221	-62.145999908447266
7.087999820709229	-61.920169830322266
7.092000007629395	-61.773685455322266
7.096000194549561	-61.926273345947266
7.099999904632568	-62.170413970947266
7.104000091552734	-62.078861236572266
7.107999801635742	-62.042240142822266
7.111999988555908	-62.481693267822266
7.116000175476074	-62.756351470947266
7.119999885559082	-62.316898345947266
7.124000072479248	-62.402347564697266
7.127999782562256	-62.554935455322266
7.131999969482422	-62.377933502197266
7.136000156402588	-61.938480377197266
7.139999866485596	-61.999515533447266
7.144000053405762	-62.377933502197266
7.147999763488770	-62.255863189697266
7.151999950408936	-62.103275299072266
7.156000137329102	-62.512210845947266
7.159999847412109	-62.994388580322266
7.164000034332275	-62.896732330322266
7.168000221252441	-62.585453033447266
7.171999931335449	-62.805179595947266
7.176000118255615	-62.866214752197266
7.179999828338623	-62.286380767822266
7.184000015258789	-62.030033111572266
7.188000202178955	-62.255863189697266
7.191999912261963	-62.524417877197266
7.196000099182129	-62.469486236572266
7.199999809265137	-62.677005767822266
7.203999996185303	-63.256839752197266
7.208000183105469	-63.598636627197266
7.211999893188477	-62.988285064697266
7.216000080108643	-62.670902252197266
7.219999790191650	-62.994388580322266
7.223999977111816	-62.701419830322266
7.228000164031982	-61.920169830322266
7.231999874114990	-61.859134674072266
7.236000061035156	-62.255863189697266
7.239999771118164	-62.072757720947266
7.243999958038330	-61.700443267822266
7.248000144958496	-62.048343658447266
7.251999855041504	-62.689212799072266
7.256000041961670	-62.683109283447266
7.260000228881836	-62.390140533447266
7.263999938964844	-62.628177642822266
7.268000125885010	-62.884525299072266
7.271999835968018	-62.396244049072266
7.276000022888184	-62.066654205322266
7.280000209808350	-62.475589752197266
7.283999919891357	-62.628177642822266
7.288000106811523	-62.384037017822266
7.291999816894531	-62.200931549072266
7.296000003814697	-62.438968658447266
7.300000190734863	-62.963871002197266
7.303999900817871	-62.744144439697266
7.308000087738037	-62.512210845947266
7.311999797821045	-62.982181549072266
7.315999984741211	-63.043216705322266
7.320000171661377	-62.725833892822266
7.323999881744385	-62.652591705322266
7.328000068664551	-62.829593658447266
7.331999778747559	-62.762454986572266
7.335999965667725	-62.402347564697266
7.340000152587891	-62.432865142822266
7.343999862670898	-62.573246002197266
7.348000049591065	-62.707523345947266
7.352000236511231	-62.689212799072266
7.355999946594238	-62.670902252197266
7.360000133514404	-63.134769439697266
7.363999843597412	-63.073734283447266
7.368000030517578	-62.530521392822266
7.372000217437744	-62.506107330322266
7.375999927520752	-62.561038970947266
7.380000114440918	-62.359622955322266
7.383999824523926	-62.054447174072266
7.388000011444092	-62.072757720947266
7.392000198364258	-62.341312408447266
7.395999908447266	-62.231449127197266
7.400000095367432	-62.463382720947266
7.403999805450440	-62.939456939697266
7.407999992370606	-63.189701080322266
7.412000179290772	-63.092044830322266
7.415999889373779	-62.933353424072266
7.420000076293945	-63.348392486572266
7.423999786376953	-63.226322174072266
7.427999973297119	-62.634281158447266
7.432000160217285	-62.750247955322266
7.435999870300293	-62.896732330322266
7.440000057220459	-62.847904205322266
7.443999767303467	-62.731937408447266
7.447999954223633	-62.915042877197266
7.452000141143799	-63.531497955322266
7.455999851226807	-63.415531158447266
7.460000038146973	-63.140872955322266
7.464000225067139	-63.323978424072266
7.467999935150147	-63.250736236572266
7.472000122070313	-62.933353424072266
7.475999832153320	-62.579349517822266
7.480000019073486	-62.884525299072266
7.484000205993652	-63.195804595947266
7.487999916076660	-62.731937408447266
7.492000102996826	-62.750247955322266
7.495999813079834	-63.104251861572266
7.500000000000000	-63.409427642822266
7.504000186920166	-63.226322174072266
7.507999897003174	-62.951663970947266
7.512000083923340	-63.262943267822266
7.515999794006348	-63.305667877197266
7.519999980926514	-62.750247955322266
7.524000167846680	-62.835697174072266
7.527999877929688	-63.031009674072266
7.532000064849854	-63.073734283447266
7.535999774932861	-62.811283111572266
7.539999961853027	-62.542728424072266
7.544000148773193	-62.725833892822266
7.547999858856201	-62.780765533447266
7.552000045776367	-62.689212799072266
7.556000232696533	-62.658695220947266
7.559999942779541	-62.854007720947266
7.564000129699707	-62.884525299072266
7.567999839782715	-62.603763580322266
7.572000026702881	-62.738040924072266
7.576000213623047	-63.067630767822266
7.579999923706055	-62.896732330322266
7.584000110626221	-62.774662017822266
7.587999820709229	-62.786869049072266
7.592000007629395	-63.079837799072266
7.596000194549561	-63.183597564697266
7.599999904632568	-63.061527252197266
7.604000091552734	-63.360599517822266
7.607999801635742	-63.537601470947266
7.611999988555908	-63.220218658447266
7.616000175476074	-63.024906158447266
7.619999885559082	-63.140872955322266
7.624000072479248	-63.183597564697266
7.627999782562256	-62.670902252197266
7.631999969482422	-62.512210845947266
7.636000156402588	-62.866214752197266
7.639999866485596	-62.829593658447266
7.644000053405762	-62.817386627197266
7.647999763488770	-63.024906158447266
7.651999950408936	-63.275150299072266
7.656000137329102	-63.409427642822266
7.659999847412109	-62.982181549072266
7.664000034332275	-62.963871002197266
7.668000221252441	-63.220218658447266
7.671999931335449	-62.768558502197266
7.676000118255615	-62.445072174072266
7.679999828338623	-62.670902252197266
7.684000015258789	-62.921146392822266
7.688000202178955	-62.786869049072266
7.691999912261963	-62.744144439697266
7.696000099182129	-63.323978424072266
7.699999809265137	-63.555912017822266
7.703999996185303	-63.116458892822266
7.708000183105469	-62.658695220947266
7.711999893188477	-62.554935455322266
7.716000080108643	-62.829593658447266
7.719999790191650	-62.237552642822266
7.723999977111816	-61.938480377197266
7.728000164031982	-62.438968658447266
7.731999874114990	-62.664798736572266
7.736000061035156	-62.591556549072266
7.739999771118164	-62.847904205322266
7.743999958038330	-63.281253814697266
7.748000144958496	-63.500980377197266
7.751999855041504	-63.067630767822266
7.756000041961670	-63.159183502197266
7.760000228881836	-63.439945220947266
7.763999938964844	-63.134769439697266
7.768000125885010	-62.805179595947266
7.771999835968018	-62.786869049072266
7.776000022888184	-63.189701080322266
7.780000209808350	-63.043216705322266
7.783999919891357	-62.664798736572266
7.788000106811523	-62.988285064697266
7.791999816894531	-63.385013580322266
7.796000003814697	-63.330081939697266
7.800000190734863	-63.104251861572266
7.803999900817871	-63.140872955322266
7.808000087738037	-63.415531158447266
7.811999797821045	-63.140872955322266
7.815999984741211	-62.976078033447266
7.820000171661377	-63.165287017822266
7.823999881744385	-63.073734283447266
7.828000068664551	-62.799076080322266
7.831999778747559	-62.646488189697266
7.835999965667725	-62.908939361572266
7.840000152587891	-63.092044830322266
7.843999862670898	-62.890628814697266
7.848000049591065	-63.067630767822266
7.852000236511231	-63.238529205322266
7.855999946594238	-63.354496002197266
7.860000133514404	-63.104251861572266
7.863999843597412	-62.908939361572266
7.868000030517578	-63.061527252197266
7.872000217437744	-62.792972564697266
7.875999927520752	-62.158206939697266
7.880000114440918	-62.194828033447266
7.883999824523926	-62.451175689697266
7.888000011444092	-62.500003814697266
7.892000198364258	-62.481693267822266
7.895999908447266	-62.878421783447266
7.900000095367432	-63.385013580322266
7.903999805450440	-63.269046783447266
7.907999992370606	-63.012699127197266
7.912000179290772	-63.067630767822266
7.915999889373779	-63.116458892822266
7.920000076293945	-62.695316314697266
7.923999786376953	-62.530521392822266
7.927999973297119	-62.982181549072266
7.932000160217285	-63.189701080322266
7.935999870300293	-63.043216705322266
7.940000057220459	-63.342288970947266
7.943999767303467	-63.745121002197266
7.947999954223633	-63.739017486572266
7.952000141143799	-63.537601470947266
7.955999851226807	-63.391117095947266
7.960000038146973	-63.452152252197266
7.964000225067139	-63.311771392822266
7.967999935150147	-62.847904205322266
7.972000122070313	-62.927249908447266
7.975999832153320	-63.220218658447266
7.980000019073486	-63.092044830322266
7.984000205993652	-62.969974517822266
7.987999916076660	-63.372806549072266
7.992000102996826	-63.708499908447266
7.995999813079834	-63.580326080322266
[truncated: 3,001 more rows]
