# Supplementary material for: Small Size of Recorded Neuronal Structures Confines the Accuracy in Direct Axonal Voltage Measurements
Source: eNeuro. 2021 Aug 2;8(4):ENEURO.0059-21.2021. doi: 10.1523/ENEURO.0059-21.2021 (PMC8342265; doi:10.1523/ENEURO.0059-21.2021)
Supplement: Extended Data 1 — NEURON codes producing data shown in Figures 2, 5, 8. Download Extended Data 1, ZIP file. [file enu-eN-NWR-0059-21-s01.zip › realistic amplifier model/3_real experiment reconstruction/AP_generator/real data/7_27.dat]

0.000000000000000	-84.484870910644531
0.004000000189990	-84.246833801269531
0.008000000379980	-84.747322082519531
0.012000000104308	-84.997566223144531
0.016000000759959	-84.576423645019531
0.019999999552965	-84.228523254394531
0.024000000208616	-84.271247863769531
0.028000000864267	-84.387214660644531
0.032000001519918	-83.837898254394531
0.035999998450279	-83.819587707519531
0.039999999105930	-84.118659973144531
0.043999999761581	-84.271247863769531
0.048000000417233	-84.393318176269531
0.052000001072884	-84.454353332519531
0.056000001728535	-84.899909973144531
0.059999998658895	-84.924324035644531
0.064000003039837	-84.375007629394531
0.068000003695488	-84.368904113769531
0.071999996900558	-84.271247863769531
0.075999997556210	-84.014900207519531
0.079999998211861	-83.691413879394531
0.083999998867512	-83.721931457519531
0.087999999523163	-84.222419738769531
0.092000000178814	-84.185798645019531
0.096000000834465	-84.002693176269531
0.100000001490116	-84.387214660644531
0.104000002145767	-84.631355285644531
0.108000002801418	-84.417732238769531
0.112000003457069	-83.831794738769531
0.115999996662140	-83.935554504394531
0.119999997317791	-84.112556457519531
0.123999997973442	-83.544929504394531
0.128000006079674	-83.551033020019531
0.131999999284744	-83.728034973144531
0.136000007390976	-83.856208801269531
0.140000000596046	-83.868415832519531
0.143999993801117	-83.886726379394531
0.148000001907349	-84.387214660644531
0.151999995112419	-84.600837707519531
0.156000003218651	-84.222419738769531
0.159999996423721	-84.320075988769531
0.164000004529953	-84.741218566894531
0.167999997735024	-84.692390441894531
0.172000005841255	-84.106452941894531
0.175999999046326	-84.069831848144531
0.180000007152557	-84.503181457519531
0.184000000357628	-84.185798645019531
0.187999993562698	-83.978279113769531
0.192000001668930	-84.149177551269531
0.195999994874001	-84.564216613769531
0.200000002980232	-84.893806457519531
0.203999996185303	-84.600837707519531
0.208000004291534	-84.692390441894531
0.211999997496605	-85.137947082519531
0.216000005602837	-84.704597473144531
0.219999998807907	-84.222419738769531
0.224000006914139	-84.320075988769531
0.228000000119209	-84.497077941894531
0.231999993324280	-84.179695129394531
0.236000001430511	-83.758552551269531
0.239999994635582	-84.344490051269531
0.244000002741814	-84.729011535644531
0.247999995946884	-84.527595520019531
0.252000004053116	-84.582527160644531
0.256000012159348	-84.765632629394531
0.259999990463257	-84.844978332519531
0.263999998569489	-84.442146301269531
0.268000006675720	-84.088142395019531
0.272000014781952	-84.246833801269531
0.275999993085861	-84.106452941894531
0.280000001192093	-83.819587707519531
0.284000009298325	-83.605964660644531
0.287999987602234	-83.801277160644531
0.291999995708466	-84.204109191894531
0.296000003814697	-83.862312316894531
0.300000011920929	-83.935554504394531
0.303999990224838	-84.417732238769531
0.307999998331070	-84.344490051269531
0.312000006437302	-83.941658020019531
0.316000014543533	-84.075935363769531
0.319999992847443	-84.460456848144531
0.324000000953674	-84.167488098144531
0.328000009059906	-83.880622863769531
0.331999987363815	-84.411628723144531
0.335999995470047	-84.655769348144531
0.340000003576279	-84.436042785644531
0.344000011682510	-84.570320129394531
0.347999989986420	-84.808357238769531
0.351999998092651	-84.936531066894531
0.356000006198883	-84.527595520019531
0.360000014305115	-84.405525207519531
0.363999992609024	-84.771736145019531
0.368000000715256	-84.552009582519531
0.372000008821487	-84.069831848144531
0.375999987125397	-84.069831848144531
0.379999995231628	-84.423835754394531
0.384000003337860	-84.429939270019531
0.388000011444092	-84.118659973144531
0.391999989748001	-84.375007629394531
0.395999997854233	-84.875495910644531
0.400000005960464	-84.765632629394531
0.404000014066696	-84.436042785644531
0.407999992370605	-84.405525207519531
0.412000000476837	-84.844978332519531
0.416000008583069	-84.442146301269531
0.419999986886978	-83.874519348144531
0.423999994993210	-84.222419738769531
0.428000003099442	-84.326179504394531
0.432000011205673	-83.978279113769531
0.435999989509583	-83.813484191894531
0.439999997615814	-84.185798645019531
0.444000005722046	-84.722908020019531
0.448000013828278	-84.454353332519531
0.451999992132187	-84.625251770019531
0.456000000238419	-85.400398254394531
0.460000008344650	-85.296638488769531
0.463999986648560	-84.503181457519531
0.467999994754791	-84.045417785644531
0.472000002861023	-84.161384582519531
0.476000010967255	-84.021003723144531
0.479999989271164	-83.520515441894531
0.483999997377396	-83.660896301269531
0.488000005483627	-84.027107238769531
0.492000013589859	-84.039314270019531
0.495999991893768	-83.972175598144531
0.500000000000000	-84.143074035644531
0.504000008106232	-84.509284973144531
0.508000016212463	-84.259040832519531
0.512000024318695	-83.703620910644531
0.515999972820282	-83.673103332519531
0.519999980926514	-83.984382629394531
0.523999989032745	-83.648689270019531
0.527999997138977	-83.367927551269531
0.532000005245209	-83.947761535644531
0.536000013351440	-84.429939270019531
0.540000021457672	-84.265144348144531
0.544000029563904	-84.497077941894531
0.547999978065491	-84.741218566894531
0.551999986171722	-84.631355285644531
0.555999994277954	-84.246833801269531
0.560000002384186	-84.118659973144531
0.564000010490417	-84.228523254394531
0.568000018596649	-84.143074035644531
0.572000026702881	-83.734138488769531
0.575999975204468	-83.734138488769531
0.579999983310699	-84.301765441894531
0.583999991416931	-84.466560363769531
0.587999999523163	-84.228523254394531
0.592000007629395	-84.405525207519531
0.596000015735626	-84.661872863769531
0.600000023841858	-84.606941223144531
0.603999972343445	-84.167488098144531
0.607999980449677	-84.259040832519531
0.611999988555908	-84.613044738769531
0.615999996662140	-84.191902160644531
0.620000004768372	-83.764656066894531
0.624000012874603	-83.819587707519531
0.628000020980835	-83.807380676269531
0.632000029087067	-83.502204895019531
0.635999977588654	-83.471687316894531
0.639999985694885	-84.088142395019531
0.643999993801117	-84.454353332519531
0.648000001907349	-84.143074035644531
0.652000010013580	-84.143074035644531
0.656000018119812	-84.405525207519531
0.660000026226044	-84.545906066894531
0.663999974727631	-83.880622863769531
0.667999982833862	-83.642585754394531
0.671999990940094	-84.185798645019531
0.675999999046326	-84.222419738769531
0.680000007152557	-83.911140441894531
0.684000015258789	-84.277351379394531
0.688000023365021	-84.814460754394531
0.691999971866608	-84.936531066894531
0.695999979972839	-84.625251770019531
0.699999988079071	-84.747322082519531
0.703999996185303	-84.765632629394531
0.708000004291534	-84.405525207519531
0.712000012397766	-83.892829895019531
0.716000020503998	-83.728034973144531
0.720000028610229	-84.204109191894531
0.723999977111816	-83.984382629394531
0.727999985218048	-83.593757629394531
0.731999993324280	-84.277351379394531
0.736000001430511	-84.747322082519531
0.740000009536743	-84.606941223144531
0.744000017642975	-84.588630676269531
0.748000025749207	-84.631355285644531
0.751999974250793	-84.832771301269531
0.755999982357025	-84.277351379394531
0.759999990463257	-83.990486145019531
0.763999998569489	-84.069831848144531
0.768000006675720	-83.923347473144531
0.772000014781952	-83.795173645019531
0.776000022888184	-83.874519348144531
0.779999971389771	-84.478767395019531
0.783999979496002	-84.735115051269531
0.787999987602234	-84.436042785644531
0.791999995708466	-84.564216613769531
0.796000003814697	-84.417732238769531
0.800000011920929	-84.027107238769531
0.804000020027161	-83.880622863769531
0.808000028133392	-83.856208801269531
0.811999976634979	-84.082038879394531
0.815999984741211	-83.874519348144531
0.819999992847443	-83.575447082519531
0.824000000953674	-83.972175598144531
0.828000009059906	-84.252937316894531
0.832000017166138	-84.222419738769531
0.836000025272369	-84.106452941894531
0.839999973773956	-84.625251770019531
0.843999981880188	-84.912117004394531
0.847999989986420	-84.326179504394531
0.851999998092651	-84.277351379394531
0.856000006198883	-84.448249816894531
0.860000014305115	-84.356697082519531
0.864000022411346	-84.100349426269531
0.867999970912933	-83.813484191894531
0.871999979019165	-84.149177551269531
0.875999987125397	-84.405525207519531
0.879999995231628	-84.045417785644531
0.884000003337860	-84.356697082519531
0.888000011444092	-84.918220520019531
0.892000019550323	-85.064704895019531
0.896000027656555	-84.869392395019531
0.899999976158142	-84.802253723144531
0.903999984264374	-85.083015441894531
0.907999992370605	-84.857185363769531
0.912000000476837	-84.399421691894531
0.916000008583069	-84.527595520019531
0.920000016689301	-84.973152160644531
0.924000024795532	-84.899909973144531
0.927999973297119	-84.582527160644531
0.931999981403351	-85.131843566894531
0.935999989509583	-85.675056457519531
0.939999997615814	-85.211189270019531
0.944000005722046	-84.997566223144531
0.948000013828278	-85.131843566894531
0.952000021934509	-85.113533020019531
0.955999970436096	-84.680183410644531
0.959999978542328	-84.136970520019531
0.963999986648560	-84.094245910644531
0.967999994754791	-84.112556457519531
0.972000002861023	-83.874519348144531
0.976000010967255	-84.069831848144531
0.980000019073486	-84.674079895019531
0.984000027179718	-84.948738098144531
0.987999975681305	-84.484870910644531
0.991999983787537	-84.503181457519531
0.995999991893768	-84.936531066894531
1.000000000000000	-84.655769348144531
1.003999948501587	-84.393318176269531
1.008000016212463	-84.533699035644531
1.011999964714050	-84.735115051269531
1.016000032424927	-84.777839660644531
1.019999980926514	-84.509284973144531
1.024000048637390	-84.735115051269531
1.027999997138977	-85.260017395019531
1.031999945640564	-84.924324035644531
1.036000013351440	-84.790046691894531
1.039999961853027	-84.973152160644531
1.044000029563904	-85.040290832519531
1.047999978065491	-84.753425598144531
1.052000045776367	-84.631355285644531
1.055999994277954	-84.869392395019531
1.059999942779541	-84.771736145019531
1.064000010490418	-84.356697082519531
1.067999958992004	-84.454353332519531
1.072000026702881	-84.521492004394531
1.075999975204468	-84.674079895019531
1.080000042915344	-84.381111145019531
1.083999991416931	-84.332283020019531
1.088000059127808	-84.906013488769531
1.092000007629395	-84.674079895019531
1.095999956130981	-84.301765441894531
1.100000023841858	-84.411628723144531
1.103999972343445	-84.594734191894531
1.108000040054321	-84.466560363769531
1.111999988555908	-84.082038879394531
1.116000056266785	-84.338386535644531
1.120000004768372	-84.869392395019531
1.123999953269959	-84.661872863769531
1.128000020980835	-84.527595520019531
1.131999969482422	-84.613044738769531
1.136000037193298	-84.820564270019531
1.139999985694885	-84.588630676269531
1.144000053405762	-84.313972473144531
1.148000001907349	-84.509284973144531
1.151999950408936	-84.521492004394531
1.156000018119812	-84.283454895019531
1.159999966621399	-84.167488098144531
1.164000034332275	-84.405525207519531
1.167999982833862	-84.881599426269531
1.172000050544739	-84.741218566894531
1.175999999046326	-84.869392395019531
1.179999947547913	-85.363777160644531
1.184000015258789	-85.363777160644531
1.187999963760376	-84.906013488769531
1.192000031471252	-84.796150207519531
1.195999979972839	-85.058601379394531
1.200000047683716	-84.881599426269531
1.203999996185303	-84.252937316894531
1.207999944686890	-84.411628723144531
1.212000012397766	-84.698493957519531
1.215999960899353	-84.655769348144531
1.220000028610230	-84.539802551269531
1.223999977111816	-84.698493957519531
1.228000044822693	-85.144050598144531
1.231999993324280	-84.954841613769531
1.235999941825867	-84.490974426269531
1.240000009536743	-84.600837707519531
1.243999958038330	-84.735115051269531
1.248000025749207	-84.527595520019531
1.251999974250794	-84.478767395019531
1.256000041961670	-84.600837707519531
1.259999990463257	-84.814460754394531
1.264000058174133	-84.655769348144531
1.268000006675720	-84.552009582519531
1.271999955177307	-84.783943176269531
1.276000022888184	-85.076911926269531
1.279999971389771	-84.783943176269531
1.284000039100647	-84.539802551269531
1.287999987602234	-84.857185363769531
1.292000055313110	-84.893806457519531
1.296000003814697	-84.490974426269531
1.299999952316284	-84.539802551269531
1.304000020027161	-84.417732238769531
1.307999968528748	-83.990486145019531
1.312000036239624	-83.935554504394531
1.315999984741211	-84.173591613769531
1.320000052452087	-84.490974426269531
1.324000000953674	-84.448249816894531
1.327999949455261	-84.234626770019531
1.332000017166138	-84.686286926269531
1.335999965667725	-85.211189270019531
1.340000033378601	-85.015876770019531
1.343999981880188	-84.747322082519531
1.348000049591065	-84.991462707519531
1.351999998092651	-85.064704895019531
1.355999946594238	-84.594734191894531
1.360000014305115	-84.423835754394531
1.363999962806702	-84.808357238769531
1.368000030517578	-85.058601379394531
1.371999979019165	-84.887702941894531
1.376000046730042	-84.948738098144531
1.379999995231628	-85.345466613769531
1.383999943733215	-85.552986145019531
1.388000011444092	-85.009773254394531
1.391999959945679	-84.783943176269531
1.396000027656555	-85.046394348144531
1.399999976158142	-84.741218566894531
1.404000043869019	-84.179695129394531
1.407999992370606	-84.204109191894531
1.411999940872192	-84.680183410644531
1.416000008583069	-84.899909973144531
1.419999957084656	-84.539802551269531
1.424000024795532	-84.802253723144531
1.427999973297119	-85.205085754394531
1.432000041007996	-84.857185363769531
1.435999989509583	-84.387214660644531
1.440000057220459	-84.265144348144531
1.444000005722046	-84.539802551269531
1.447999954223633	-84.313972473144531
1.452000021934509	-83.898933410644531
1.455999970436096	-84.259040832519531
1.460000038146973	-84.588630676269531
1.463999986648560	-84.466560363769531
1.468000054359436	-84.399421691894531
1.472000002861023	-84.649665832519531
1.475999951362610	-84.918220520019531
1.480000019073486	-84.454353332519531
1.483999967575073	-84.289558410644531
1.488000035285950	-84.790046691894531
1.491999983787537	-85.089118957519531
1.496000051498413	-85.003669738769531
1.500000000000000	-84.686286926269531
1.503999948501587	-84.729011535644531
1.508000016212463	-84.783943176269531
1.511999964714050	-84.564216613769531
1.516000032424927	-84.637458801269531
1.519999980926514	-84.680183410644531
1.524000048637390	-84.570320129394531
1.527999997138977	-84.417732238769531
1.531999945640564	-84.332283020019531
1.536000013351440	-84.753425598144531
1.539999961853027	-84.680183410644531
1.544000029563904	-84.381111145019531
1.547999978065491	-84.545906066894531
1.552000045776367	-84.460456848144531
1.555999994277954	-84.289558410644531
1.559999942779541	-84.252937316894531
1.564000010490418	-84.375007629394531
1.567999958992004	-84.680183410644531
1.572000026702881	-84.545906066894531
1.575999975204468	-84.509284973144531
1.580000042915344	-84.808357238769531
1.583999991416931	-84.985359191894531
1.588000059127808	-84.558113098144531
1.592000007629395	-84.216316223144531
1.595999956130981	-84.570320129394531
1.600000023841858	-84.472663879394531
1.603999972343445	-83.898933410644531
1.608000040054321	-84.344490051269531
1.611999988555908	-84.796150207519531
1.616000056266785	-84.790046691894531
1.620000004768372	-84.790046691894531
1.623999953269959	-84.869392395019531
1.628000020980835	-85.345466613769531
1.631999969482422	-85.070808410644531
1.636000037193298	-84.399421691894531
1.639999985694885	-84.429939270019531
1.644000053405762	-84.490974426269531
1.648000001907349	-83.923347473144531
1.651999950408936	-83.563240051269531
1.656000018119812	-83.984382629394531
1.659999966621399	-84.442146301269531
1.664000034332275	-84.149177551269531
1.667999982833862	-84.313972473144531
1.672000050544739	-84.777839660644531
1.675999999046326	-84.918220520019531
1.679999947547913	-84.722908020019531
1.684000015258789	-84.429939270019531
1.687999963760376	-84.783943176269531
1.692000031471252	-84.942634582519531
1.695999979972839	-84.393318176269531
1.700000047683716	-84.442146301269531
1.703999996185303	-84.808357238769531
1.707999944686890	-84.826667785644531
1.712000012397766	-84.729011535644531
1.715999960899353	-84.765632629394531
1.720000028610230	-85.040290832519531
1.723999977111816	-84.826667785644531
1.728000044822693	-84.539802551269531
1.731999993324280	-84.729011535644531
1.735999941825867	-84.875495910644531
1.740000009536743	-84.930427551269531
1.743999958038330	-84.649665832519531
1.748000025749207	-84.716804504394531
1.751999974250794	-84.997566223144531
1.756000041961670	-84.619148254394531
1.759999990463257	-84.576423645019531
1.764000058174133	-84.722908020019531
1.768000006675720	-84.790046691894531
1.771999955177307	-84.722908020019531
1.776000022888184	-84.625251770019531
1.779999971389771	-84.887702941894531
1.784000039100647	-85.101325988769531
1.787999987602234	-84.729011535644531
1.792000055313110	-84.600837707519531
1.796000003814697	-84.509284973144531
1.799999952316284	-84.570320129394531
1.804000020027161	-84.271247863769531
1.807999968528748	-84.338386535644531
1.812000036239624	-84.783943176269531
1.815999984741211	-84.552009582519531
1.820000052452087	-84.234626770019531
1.824000000953674	-84.344490051269531
1.827999949455261	-84.558113098144531
1.832000017166138	-84.552009582519531
1.835999965667725	-84.008796691894531
1.840000033378601	-84.112556457519531
1.843999981880188	-84.509284973144531
1.848000049591065	-84.094245910644531
1.851999998092651	-84.057624816894531
1.855999946594238	-84.429939270019531
1.860000014305115	-84.753425598144531
1.863999962806702	-84.655769348144531
1.868000030517578	-84.484870910644531
1.871999979019165	-84.790046691894531
1.876000046730042	-84.881599426269531
1.879999995231628	-84.503181457519531
1.883999943733215	-84.198005676269531
1.888000011444092	-84.320075988769531
1.891999959945679	-84.753425598144531
1.896000027656555	-84.295661926269531
1.899999976158142	-84.234626770019531
1.904000043869019	-84.906013488769531
1.907999992370606	-84.991462707519531
1.911999940872192	-84.869392395019531
1.916000008583069	-84.857185363769531
1.919999957084656	-84.918220520019531
1.924000024795532	-84.960945129394531
1.927999973297119	-84.472663879394531
1.932000041007996	-84.429939270019531
1.935999989509583	-84.783943176269531
1.940000057220459	-84.759529113769531
1.944000005722046	-84.484870910644531
1.947999954223633	-84.558113098144531
1.952000021934509	-84.948738098144531
1.955999970436096	-84.735115051269531
1.960000038146973	-84.429939270019531
1.963999986648560	-84.661872863769531
1.968000054359436	-84.875495910644531
1.972000002861023	-84.808357238769531
1.975999951362610	-84.539802551269531
1.980000019073486	-84.588630676269531
1.983999967575073	-84.881599426269531
1.988000035285950	-84.307868957519531
1.991999983787537	-83.837898254394531
1.996000051498413	-84.082038879394531
2.000000000000000	-84.124763488769531
2.003999948501587	-83.905036926269531
2.007999897003174	-84.008796691894531
2.012000083923340	-84.484870910644531
2.016000032424927	-84.722908020019531
2.019999980926514	-84.564216613769531
2.023999929428101	-84.710700988769531
2.028000116348267	-84.985359191894531
2.032000064849854	-85.034187316894531
2.036000013351440	-84.655769348144531
2.039999961853027	-84.515388488769531
2.043999910354614	-84.765632629394531
2.048000097274780	-84.710700988769531
2.052000045776367	-84.533699035644531
2.055999994277954	-84.869392395019531
2.059999942779541	-85.198982238769531
2.063999891281128	-85.168464660644531
2.068000078201294	-85.058601379394531
2.072000026702881	-85.241706848144531
2.075999975204468	-85.339363098144531
2.079999923706055	-84.960945129394531
2.084000110626221	-84.454353332519531
2.088000059127808	-84.704597473144531
2.092000007629395	-84.960945129394531
2.095999956130981	-84.490974426269531
2.099999904632568	-84.454353332519531
2.104000091552734	-85.040290832519531
2.108000040054321	-85.260017395019531
2.111999988555908	-84.899909973144531
2.115999937057495	-84.838874816894531
2.119999885559082	-85.034187316894531
2.124000072479248	-84.838874816894531
2.128000020980835	-84.234626770019531
2.131999969482422	-84.136970520019531
2.135999917984009	-84.521492004394531
2.140000104904175	-84.552009582519531
2.144000053405762	-84.112556457519531
2.148000001907349	-84.454353332519531
2.151999950408936	-85.046394348144531
2.155999898910523	-84.649665832519531
2.160000085830689	-84.082038879394531
2.164000034332275	-84.179695129394531
2.167999982833862	-84.527595520019531
2.171999931335449	-84.149177551269531
2.176000118255615	-83.728034973144531
2.180000066757202	-83.953865051269531
2.184000015258789	-84.466560363769531
2.187999963760376	-84.411628723144531
2.191999912261963	-84.167488098144531
2.196000099182129	-84.454353332519531
2.200000047683716	-84.875495910644531
2.203999996185303	-84.460456848144531
2.207999944686890	-84.442146301269531
2.211999893188477	-84.967048645019531
2.216000080108643	-84.844978332519531
2.220000028610230	-84.582527160644531
2.223999977111816	-84.570320129394531
2.227999925613403	-84.747322082519531
2.232000112533569	-84.851081848144531
2.236000061035156	-84.454353332519531
2.240000009536743	-84.320075988769531
2.243999958038330	-84.570320129394531
2.247999906539917	-84.582527160644531
2.252000093460083	-84.436042785644531
2.256000041961670	-84.570320129394531
2.259999990463257	-84.991462707519531
2.263999938964844	-84.869392395019531
2.267999887466431	-84.619148254394531
2.272000074386597	-84.832771301269531
2.276000022888184	-84.802253723144531
2.279999971389771	-84.527595520019531
2.283999919891357	-84.393318176269531
2.288000106811523	-84.399421691894531
2.292000055313110	-84.637458801269531
2.296000003814697	-84.472663879394531
2.299999952316284	-84.503181457519531
2.303999900817871	-85.089118957519531
2.308000087738037	-85.308845520019531
2.312000036239624	-85.040290832519531
2.315999984741211	-84.875495910644531
2.319999933242798	-84.991462707519531
2.323999881744385	-84.814460754394531
2.328000068664551	-84.124763488769531
2.332000017166138	-83.892829895019531
2.335999965667725	-83.953865051269531
2.339999914169312	-83.856208801269531
2.344000101089478	-83.740242004394531
2.348000049591065	-83.917243957519531
2.351999998092651	-84.497077941894531
2.355999946594238	-84.466560363769531
2.359999895095825	-84.143074035644531
2.364000082015991	-84.381111145019531
2.368000030517578	-84.631355285644531
2.371999979019165	-84.313972473144531
2.375999927520752	-83.959968566894531
2.380000114440918	-84.173591613769531
2.384000062942505	-84.851081848144531
2.388000011444092	-84.527595520019531
2.391999959945679	-84.283454895019531
2.395999908447266	-84.796150207519531
2.400000095367432	-85.028083801269531
2.404000043869019	-84.729011535644531
2.407999992370606	-84.619148254394531
2.411999940872192	-84.942634582519531
2.415999889373779	-85.046394348144531
2.420000076293945	-84.545906066894531
2.424000024795532	-84.472663879394531
2.427999973297119	-84.741218566894531
2.431999921798706	-84.820564270019531
2.436000108718872	-84.454353332519531
2.440000057220459	-84.191902160644531
2.444000005722046	-84.686286926269531
2.447999954223633	-84.735115051269531
2.451999902725220	-84.204109191894531
2.456000089645386	-84.490974426269531
2.460000038146973	-84.686286926269531
2.463999986648560	-84.582527160644531
2.467999935150147	-84.375007629394531
2.471999883651733	-84.240730285644531
2.476000070571899	-84.490974426269531
2.480000019073486	-84.210212707519531
2.483999967575073	-83.990486145019531
2.487999916076660	-83.959968566894531
2.492000102996826	-84.185798645019531
2.496000051498413	-84.173591613769531
2.500000000000000	-84.094245910644531
2.503999948501587	-84.948738098144531
2.507999897003174	-85.552986145019531
2.512000083923340	-84.741218566894531
2.516000032424927	-84.509284973144531
2.519999980926514	-84.484870910644531
2.523999929428101	-84.582527160644531
2.528000116348267	-84.320075988769531
2.532000064849854	-83.789070129394531
2.536000013351440	-84.106452941894531
2.539999961853027	-84.259040832519531
2.543999910354614	-84.075935363769531
2.548000097274780	-84.472663879394531
2.552000045776367	-85.058601379394531
2.555999994277954	-85.144050598144531
2.559999942779541	-84.619148254394531
2.563999891281128	-84.790046691894531
2.568000078201294	-85.107429504394531
2.572000026702881	-84.576423645019531
2.575999975204468	-84.295661926269531
2.579999923706055	-84.497077941894531
2.584000110626221	-84.808357238769531
2.588000059127808	-84.796150207519531
2.592000007629395	-84.448249816894531
2.595999956130981	-84.948738098144531
2.599999904632568	-85.266120910644531
2.604000091552734	-84.857185363769531
2.608000040054321	-84.747322082519531
2.611999988555908	-85.546882629394531
2.615999937057495	-95.434577941894531
2.619999885559082	-96.337898254394531
2.624000072479248	-94.812019348144531
2.628000020980835	-93.597419738769531
2.631999969482422	-91.741950988769531
2.635999917984009	-89.117439270019531
2.640000104904175	-87.097175598144531
2.644000053405762	-86.029060363769531
2.648000001907349	-84.924324035644531
2.651999950408936	-83.239753723144531
2.655999898910523	-82.836921691894531
2.660000085830689	-82.916267395019531
2.664000034332275	-82.354743957519531
2.667999982833862	-81.768806457519531
2.671999931335449	-81.506355285644531
2.676000118255615	-81.787117004394531
2.680000066757202	-81.872566223144531
2.684000015258789	-81.512458801269531
2.687999963760376	-81.890876770019531
2.691999912261963	-82.440193176269531
2.696000099182129	-82.489021301269531
2.700000047683716	-82.690437316894531
2.703999996185303	-83.306892395019531
2.707999944686890	-83.978279113769531
2.711999893188477	-83.813484191894531
2.716000080108643	-83.813484191894531
2.720000028610230	-84.167488098144531
2.723999977111816	-84.332283020019531
2.727999925613403	-84.094245910644531
2.732000112533569	-83.789070129394531
2.736000061035156	-84.008796691894531
2.740000009536743	-84.387214660644531
2.743999958038330	-84.118659973144531
2.747999906539917	-84.216316223144531
2.752000093460083	-84.753425598144531
2.756000041961670	-84.600837707519531
2.759999990463257	-84.149177551269531
2.763999938964844	-84.051521301269531
2.767999887466431	-84.124763488769531
2.772000074386597	-83.789070129394531
2.776000022888184	-83.477790832519531
2.779999971389771	-83.575447082519531
2.783999919891357	-83.740242004394531
2.788000106811523	-83.697517395019531
2.792000055313110	-83.520515441894531
2.796000003814697	-83.666999816894531
2.799999952316284	-84.002693176269531
2.803999900817871	-83.630378723144531
2.808000087738037	-83.172615051269531
2.812000036239624	-83.251960754394531
2.815999984741211	-83.221443176269531
2.819999933242798	-82.763679504394531
2.823999881744385	-82.513435363769531
2.828000068664551	-82.708747863769531
2.832000017166138	-82.861335754394531
2.835999965667725	-82.525642395019531
2.839999914169312	-82.470710754394531
2.844000101089478	-82.592781066894531
2.848000049591065	-82.128913879394531
2.851999998092651	-81.524665832519531
2.855999946594238	-81.634529113769531
2.859999895095825	-81.896980285644531
2.864000082015991	-81.628425598144531
2.868000030517578	-81.170661926269531
2.871999979019165	-81.372077941894531
2.875999927520752	-81.732185363769531
2.880000114440918	-81.579597473144531
2.884000062942505	-81.317146301269531
2.888000011444092	-81.396492004394531
2.891999959945679	-81.683357238769531
2.895999908447266	-81.469734191894531
2.900000095367432	-81.097419738769531
2.904000043869019	-81.384284973144531
2.907999992370606	-81.542976379394531
2.911999940872192	-81.134040832519531
2.915999889373779	-80.749519348144531
2.920000076293945	-80.896003723144531
2.924000024795532	-81.115730285644531
2.927999973297119	-80.566413879394531
2.931999921798706	-80.065925598144531
2.936000108718872	-80.395515441894531
2.940000057220459	-80.609138488769531
2.944000005722046	-80.316169738769531
2.947999954223633	-80.151374816894531
2.951999902725220	-80.529792785644531
2.956000089645386	-80.456550598144531
2.960000038146973	-79.840095520019531
2.963999986648560	-79.766853332519531
2.967999935150147	-79.833992004394531
2.971999883651733	-79.541023254394531
2.976000070571899	-79.174812316894531
2.980000019073486	-79.095466613769531
2.983999967575073	-79.394538879394531
2.987999916076660	-79.376228332519531
2.992000102996826	-79.119880676269531
2.996000051498413	-79.309089660644531
3.000000000000000	-79.492195129394531
3.003999948501587	-79.052742004394531
3.007999897003174	-78.613288879394531
3.012000083923340	-78.393562316894531
3.016000032424927	-78.167732238769531
3.019999980926514	-77.630622863769531
3.023999929428101	-77.606208801269531
3.028000116348267	-77.709968566894531
3.032000064849854	-77.819831848144531
3.036000013351440	-77.868659973144531
3.039999961853027	-77.874763488769531
3.043999910354614	-78.106697082519531
3.048000097274780	-78.198249816894531
3.052000045776367	-77.594001770019531
3.055999994277954	-77.459724426269531
3.059999942779541	-77.783210754394531
3.063999891281128	-77.410896301269531
3.068000078201294	-76.983650207519531
3.072000026702881	-76.940925598144531
3.075999975204468	-77.178962707519531
3.079999923706055	-77.142341613769531
3.084000110626221	-76.928718566894531
3.088000059127808	-77.044685363769531
3.092000007629395	-77.191169738769531
3.095999956130981	-76.831062316894531
3.099999904632568	-76.464851379394531
3.104000091552734	-76.507575988769531
3.108000040054321	-76.757820129394531
3.111999988555908	-76.293952941894531
3.115999937057495	-75.946052551269531
3.119999885559082	-76.257331848144531
3.124000072479248	-76.293952941894531
3.128000020980835	-75.817878723144531
3.131999969482422	-75.610359191894531
3.135999917984009	-76.000984191894531
3.140000104904175	-76.300056457519531
3.144000053405762	-75.622566223144531
3.148000001907349	-75.494392395019531
3.151999950408936	-75.988777160644531
3.155999898910523	-75.781257629394531
3.160000085830689	-75.158699035644531
3.164000034332275	-75.067146301269531
3.167999982833862	-75.390632629394531
3.171999931335449	-75.183113098144531
3.176000118255615	-74.670417785644531
3.180000066757202	-74.859626770019531
3.184000015258789	-74.920661926269531
3.187999963760376	-74.603279113769531
3.191999912261963	-74.218757629394531
3.196000099182129	-74.371345520019531
3.200000047683716	-74.847419738769531
3.203999996185303	-74.279792785644531
3.207999944686890	-73.834236145019531
3.211999893188477	-74.121101379394531
3.216000080108643	-74.224861145019531
3.220000028610230	-73.974617004394531
3.223999977111816	-73.815925598144531
3.227999925613403	-74.151618957519531
3.232000112533569	-74.627693176269531
3.236000061035156	-74.291999816894531
3.240000009536743	-74.328620910644531
3.243999958038330	-74.566658020019531
3.247999906539917	-74.395759582519531
3.252000093460083	-73.712165832519531
3.256000041961670	-73.449714660644531
3.259999990463257	-73.791511535644531
3.263999938964844	-73.498542785644531
3.267999887466431	-72.979743957519531
3.272000074386597	-73.175056457519531
3.276000022888184	-73.284919738769531
3.279999971389771	-73.339851379394531
3.283999919891357	-73.046882629394531
3.288000106811523	-72.967536926269531
3.292000055313110	-73.248298645019531
3.296000003814697	-72.741706848144531
3.299999952316284	-72.271736145019531
3.303999900817871	-72.424324035644531
3.308000087738037	-72.528083801269531
3.312000036239624	-72.271736145019531
3.315999984741211	-71.844490051269531
3.319999933242798	-72.222908020019531
3.323999881744385	-72.369392395019531
3.328000068664551	-71.905525207519531
3.332000017166138	-72.015388488769531
3.335999965667725	-72.186286926269531
3.339999914169312	-72.167976379394531
3.344000101089478	-71.704109191894531
3.348000049591065	-71.350105285644531
3.351999998092651	-71.716316223144531
3.355999946594238	-71.563728332519531
3.359999895095825	-70.831306457519531
3.364000082015991	-70.642097473144531
3.368000030517578	-70.806892395019531
3.371999979019165	-70.733650207519531
3.375999927520752	-70.251472473144531
3.380000114440918	-70.397956848144531
3.384000062942505	-70.941169738769531
3.388000011444092	-70.812995910644531
3.391999959945679	-70.513923645019531
3.395999908447266	-70.605476379394531
3.400000095367432	-70.947273254394531
3.404000043869019	-70.758064270019531
3.407999992370606	-70.220954895019531
3.411999940872192	-70.538337707519531
3.415999889373779	-70.690925598144531
3.420000076293945	-70.251472473144531
3.424000024795532	-70.172126770019531
3.427999973297119	-70.465095520019531
3.431999921798706	-70.776374816894531
3.436000108718872	-70.465095520019531
3.440000057220459	-70.214851379394531
3.444000005722046	-70.520027160644531
3.447999954223633	-70.300300598144531
3.451999902725220	-69.714363098144531
3.456000089645386	-69.549568176269531
3.460000038146973	-69.781501770019531
3.463999986648560	-69.635017395019531
3.467999935150147	-69.104011535644531
3.471999883651733	-69.262702941894531
3.476000070571899	-69.677742004394531
3.480000019073486	-69.592292785644531
3.483999967575073	-69.433601379394531
3.487999916076660	-69.335945129394531
3.492000102996826	-69.476325988769531
3.496000051498413	-69.195564270019531
3.500000000000000	-68.591316223144531
3.503999948501587	-68.792732238769531
3.507999897003174	-68.908699035644531
3.512000083923340	-68.426521301269531
3.516000032424927	-68.298347473144531
3.519999980926514	-68.731697082519531
3.523999929428101	-69.384773254394531
3.528000116348267	-69.342048645019531
3.532000064849854	-69.061286926269531
3.536000013351440	-69.128425598144531
3.539999961853027	-68.823249816894531
3.543999910354614	-68.072517395019531
3.548000097274780	-67.785652160644531
3.552000045776367	-67.926033020019531
3.555999994277954	-67.810066223144531
3.559999942779541	-67.163093566894531
3.563999891281128	-67.205818176269531
3.568000078201294	-67.706306457519531
3.572000026702881	-67.602546691894531
3.575999975204468	-67.425544738769531
3.579999923706055	-67.541511535644531
3.584000110626221	-67.687995910644531
3.588000059127808	-67.456062316894531
3.592000007629395	-67.010505676269531
3.595999956130981	-67.041023254394531
3.599999904632568	-67.419441223144531
3.604000091552734	-66.992195129394531
3.608000040054321	-66.558845520019531
3.611999988555908	-66.766365051269531
3.615999937057495	-67.077644348144531
3.619999885559082	-66.687019348144531
3.624000072479248	-66.510017395019531
3.628000020980835	-66.851814270019531
3.631999969482422	-66.937263488769531
3.635999917984009	-66.564949035644531
3.640000104904175	-66.326911926269531
3.644000053405762	-66.491706848144531
3.648000001907349	-66.461189270019531
3.651999950408936	-65.795906066894531
3.655999898910523	-65.710456848144531
3.660000085830689	-66.003425598144531
3.664000034332275	-65.740974426269531
3.667999982833862	-65.374763488769531
3.671999931335449	-65.423591613769531
3.676000118255615	-65.887458801269531
3.680000066757202	-65.948493957519531
3.684000015258789	-65.490730285644531
3.687999963760376	-65.496833801269531
3.691999912261963	-65.435798645019531
3.696000099182129	-64.819343566894531
3.700000047683716	-64.373786926269531
3.703999996185303	-64.385993957519531
3.707999944686890	-64.569099426269531
3.711999893188477	-64.245613098144531
3.716000080108643	-64.135749816894531
3.720000028610230	-64.630134582519531
3.723999977111816	-64.935310363769531
3.727999925613403	-64.801033020019531
3.732000112533569	-64.752204895019531
3.736000061035156	-64.843757629394531
3.740000009536743	-64.880378723144531
3.743999958038330	-64.282234191894531
3.747999906539917	-63.970951080322266
3.752000093460083	-64.312751770019531
3.756000041961670	-64.410408020019531
3.759999990463257	-63.928226470947266
3.763999938964844	-64.001472473144531
3.767999887466431	-64.447029113769531
3.772000074386597	-64.538581848144531
3.776000022888184	-64.276130676269531
3.779999971389771	-64.318855285644531
3.783999919891357	-64.465339660644531
3.788000106811523	-64.282234191894531
3.792000055313110	-63.781742095947266
3.796000003814697	-63.745121002197266
3.799999952316284	-64.105232238769531
3.803999900817871	-63.757328033447266
3.808000087738037	-63.146976470947266
3.812000036239624	-63.537601470947266
3.815999984741211	-63.873294830322266
3.819999933242798	-63.555912017822266
3.823999881744385	-63.385013580322266
3.828000068664551	-63.543704986572266
3.832000017166138	-63.732913970947266
3.835999965667725	-63.397220611572266
3.839999914169312	-62.963871002197266
3.844000101089478	-63.189701080322266
3.848000049591065	-63.360599517822266
3.851999998092651	-62.847904205322266
3.855999946594238	-62.634281158447266
3.859999895095825	-62.933353424072266
3.864000082015991	-63.000492095947266
3.868000030517578	-62.292484283447266
3.871999979019165	-62.103275299072266
3.875999927520752	-62.609867095947266
3.880000114440918	-62.615970611572266
3.884000062942505	-62.072757720947266
3.888000011444092	-61.993412017822266
3.891999959945679	-62.384037017822266
3.895999908447266	-62.335208892822266
3.900000095367432	-61.676029205322266
3.904000043869019	-61.810306549072266
3.907999992370606	-62.207035064697266
3.911999940872192	-62.072757720947266
3.915999889373779	-61.962894439697266
3.920000076293945	-62.182621002197266
3.924000024795532	-62.585453033447266
3.927999973297119	-62.390140533447266
3.931999921798706	-62.097171783447266
3.936000108718872	-62.200931549072266
3.940000057220459	-62.145999908447266
3.944000005722046	-61.785892486572266
3.947999954223633	-61.383060455322266
3.951999902725220	-61.535648345947266
3.956000089645386	-61.749271392822266
3.960000038146973	-61.242679595947266
3.963999986648560	-61.340335845947266
3.967999935150147	-61.688236236572266
3.971999883651733	-61.639408111572266
3.976000070571899	-61.529544830322266
3.980000019073486	-61.260990142822266
3.983999967575073	-61.364749908447266
3.987999916076660	-61.065677642822266
3.992000102996826	-60.491947174072266
3.996000051498413	-60.589603424072266
4.000000000000000	-60.699466705322266
4.004000186920166	-60.406497955322266
4.007999897003174	-60.260013580322266
4.012000083923340	-60.528568267822266
4.015999794006348	-60.919193267822266
4.019999980926514	-60.571292877197266
4.024000167846680	-60.308841705322266
4.027999877929688	-60.473636627197266
4.032000064849854	-60.058597564697266
4.035999774932861	-59.637454986572266
4.039999961853027	-59.326175689697266
4.044000148773193	-59.631351470947266
4.047999858856201	-59.863285064697266
4.052000045776367	-59.277347564697266
4.056000232696533	-59.350589752197266
4.059999942779541	-59.759525299072266
4.064000129699707	-59.735111236572266
4.067999839782715	-59.472660064697266
4.072000026702881	-59.539798736572266
4.076000213623047	-59.918216705322266
4.079999923706055	-59.790042877197266
4.084000110626221	-59.259037017822266
4.087999820709229	-59.320072174072266
4.092000007629395	-59.454349517822266
4.096000194549561	-59.399417877197266
4.099999904632568	-58.746341705322266
4.104000091552734	-58.764652252197266
4.107999801635742	-59.252933502197266
4.111999988555908	-58.868412017822266
4.116000175476074	-58.782962799072266
4.119999885559082	-59.149173736572266
4.124000072479248	-59.283451080322266
4.127999782562256	-59.149173736572266
4.131999969482422	-58.789066314697266
4.136000156402588	-58.776859283447266
4.139999866485596	-58.880619049072266
4.144000053405762	-58.380130767822266
4.147999763488770	-58.111576080322266
4.151999950408936	-58.239749908447266
4.156000137329102	-58.404544830322266
4.159999847412109	-58.129886627197266
4.164000034332275	-58.093265533447266
4.168000221252441	-58.630374908447266
4.171999931335449	-58.593753814697266
4.176000118255615	-58.331302642822266
4.179999828338623	-58.129886627197266
4.184000015258789	-58.044437408447266
4.188000202178955	-58.044437408447266
4.191999912261963	-57.580570220947266
4.196000099182129	-57.458499908447266
4.199999809265137	-57.781986236572266
4.203999996185303	-57.238773345947266
4.208000183105469	-56.994632720947266
4.211999893188477	-57.385257720947266
4.216000080108643	-57.659915924072266
4.219999790191650	-57.495121002197266
4.223999977111816	-57.092288970947266
4.228000164031982	-57.135013580322266
4.231999874114990	-57.269290924072266
4.236000061035156	-56.976322174072266
4.239999771118164	-56.750492095947266
4.243999958038330	-56.835941314697266
4.248000144958496	-57.208255767822266
4.251999855041504	-57.080081939697266
4.256000041961670	-56.976322174072266
4.260000228881836	-57.354740142822266
4.263999938964844	-57.397464752197266
4.268000125885010	-57.159427642822266
4.271999835968018	-57.086185455322266
4.276000022888184	-57.128910064697266
4.280000209808350	-57.214359283447266
4.283999919891357	-56.677249908447266
4.288000106811523	-56.512454986572266
4.291999816894531	-56.939701080322266
4.296000003814697	-56.805423736572266
4.300000190734863	-56.347660064697266
4.303999900817871	-56.365970611572266
4.308000087738037	-56.768802642822266
4.311999797821045	-56.744388580322266
4.315999984741211	-56.353763580322266
4.320000171661377	-56.506351470947266
4.323999881744385	-56.695560455322266
4.328000068664551	-56.347660064697266
4.331999778747559	-56.011966705322266
4.335999965667725	-55.853275299072266
4.340000152587891	-56.127933502197266
4.343999862670898	-55.700687408447266
4.348000049591065	-55.096439361572266
4.352000236511231	-55.474857330322266
4.355999946594238	-55.676273345947266
4.360000133514404	-55.383304595947266
4.363999843597412	-55.273441314697266
4.368000030517578	-55.621341705322266
4.372000217437744	-55.804447174072266
4.375999927520752	-55.017093658447266
4.380000114440918	-54.650882720947266
4.383999824523926	-54.852298736572266
4.388000011444092	-54.779056549072266
4.392000198364258	-54.290775299072266
4.395999908447266	-53.930667877197266
4.400000095367432	-54.431156158447266
4.403999805450440	-54.736331939697266
4.407999992370606	-54.498294830322266
4.412000179290772	-54.986576080322266
4.415999889373779	-55.389408111572266
4.420000076293945	-55.346683502197266
4.423999786376953	-54.986576080322266
4.427999973297119	-54.608158111572266
4.432000160217285	-54.742435455322266
4.435999870300293	-54.583744049072266
4.440000057220459	-54.101566314697266
4.443999767303467	-54.125980377197266
4.447999954223633	-54.376224517822266
4.452000141143799	-54.284671783447266
4.455999851226807	-54.260257720947266
4.460000038146973	-54.510501861572266
4.464000225067139	-54.754642486572266
4.467999935150147	-54.345706939697266
4.472000122070313	-54.174808502197266
4.475999832153320	-54.174808502197266
4.480000019073486	-54.138187408447266
4.484000205993652	-53.765872955322266
4.487999916076660	-53.570560455322266
4.492000102996826	-53.912357330322266
4.495999813079834	-53.912357330322266
4.500000000000000	-53.594974517822266
4.504000186920166	-53.753665924072266
4.507999897003174	-54.083255767822266
4.512000083923340	-53.948978424072266
4.515999794006348	-53.686527252197266
4.519999980926514	-53.710941314697266
4.524000167846680	-53.839115142822266
4.527999877929688	-53.582767486572266
4.532000064849854	-53.259281158447266
4.535999774932861	-53.265384674072266
4.539999961853027	-53.411869049072266
4.544000148773193	-53.082279205322266
4.547999858856201	-52.917484283447266
4.552000045776367	-53.680423736572266
4.556000232696533	-53.869632720947266
4.559999942779541	-53.088382720947266
4.564000129699707	-52.923587799072266
4.567999839782715	-53.265384674072266
4.572000026702881	-53.228763580322266
4.576000213623047	-52.691654205322266
4.579999923706055	-52.288822174072266
4.584000110626221	-52.398685455322266
4.587999820709229	-52.331546783447266
4.592000007629395	-51.672367095947266
4.596000194549561	-51.660160064697266
4.599999904632568	-52.288822174072266
4.604000091552734	-52.349857330322266
4.607999801635742	-52.087406158447266
4.611999988555908	-52.362064361572266
4.616000175476074	-52.539066314697266
4.619999885559082	-52.453617095947266
4.624000072479248	-51.971439361572266
4.627999782562256	-51.837162017822266
4.631999969482422	-51.934818267822266
4.636000156402588	-51.629642486572266
4.639999866485596	-51.214603424072266
4.644000053405762	-51.202396392822266
4.647999763488770	-51.629642486572266
4.651999950408936	-51.660160064697266
4.656000137329102	-51.477054595947266
4.659999847412109	-51.782230377197266
4.664000034332275	-51.867679595947266
4.668000221252441	-51.507572174072266
4.671999931335449	-51.104740142822266
4.676000118255615	-50.927738189697266
4.679999828338623	-50.964359283447266
4.684000015258789	-50.555423736572266
4.688000202178955	-50.299076080322266
4.691999912261963	-50.555423736572266
4.696000099182129	-50.714115142822266
4.699999809265137	-50.610355377197266
4.703999996185303	-50.476078033447266
4.708000183105469	-50.744632720947266
4.711999893188477	-50.817874908447266
4.716000080108643	-50.207523345947266
4.719999790191650	-49.761966705322266
4.723999977111816	-49.694828033447266
4.728000164031982	-49.597171783447266
4.731999874114990	-49.310306549072266
4.736000061035156	-49.121097564697266
4.739999771118164	-49.475101470947266
4.743999958038330	-49.475101470947266
4.748000144958496	-49.267581939697266
4.751999855041504	-49.584964752197266
4.756000041961670	-49.841312408447266
4.760000228881836	-49.670413970947266
4.763999938964844	-49.462894439697266
4.768000125885010	-49.682621002197266
4.771999835968018	-49.890140533447266
4.776000022888184	-49.401859283447266
4.780000209808350	-49.218753814697266
4.783999919891357	-49.371341705322266
4.788000106811523	-49.328617095947266
4.791999816894531	-48.907474517822266
4.796000003814697	-48.712162017822266
4.800000190734863	-49.224857330322266
4.803999900817871	-49.322513580322266
4.808000087738037	-48.919681549072266
4.811999797821045	-49.084476470947266
4.815999984741211	-49.188236236572266
4.820000171661377	-48.999027252197266
4.823999881744385	-48.547367095947266
4.828000068664551	-48.327640533447266
4.831999778747559	-48.614505767822266
4.835999965667725	-48.156742095947266
4.840000152587891	-47.564701080322266
4.843999862670898	-47.650150299072266
4.848000049591065	-48.083499908447266
4.852000236511231	-48.059085845947266
4.855999946594238	-47.772220611572266
4.860000133514404	-48.004154205322266
4.863999843597412	-48.242191314697266
4.868000030517578	-47.619632720947266
4.872000217437744	-47.265628814697266
4.875999927520752	-47.174076080322266
4.880000114440918	-47.155765533447266
4.883999824523926	-46.856693267822266
4.888000011444092	-46.148685455322266
4.892000198364258	-46.264652252197266
4.895999908447266	-46.752933502197266
4.900000095367432	-46.441654205322266
4.903999805450440	-46.234134674072266
4.907999992370606	-46.514896392822266
4.912000179290772	-46.520999908447266
4.915999889373779	-45.898441314697266
4.920000076293945	-45.538333892822266
4.923999786376953	-45.697025299072266
4.927999973297119	-45.599369049072266
4.932000160217285	-45.135501861572266
4.935999870300293	-44.909671783447266
4.940000057220459	-45.031742095947266
4.943999767303467	-45.111087799072266
4.947999954223633	-44.659427642822266
4.952000141143799	-44.604496002197266
4.955999851226807	-44.854740142822266
4.960000038146973	-44.213871002197266
4.964000225067139	-43.798831939697266
4.967999935150147	-43.676761627197266
4.972000122070313	-43.499759674072266
4.975999832153320	-42.901615142822266
4.980000019073486	-42.279056549072266
4.984000205993652	-42.138675689697266
4.987999916076660	-41.735843658447266
4.992000102996826	-40.795902252197266
4.995999813079834	-40.124515533447266
5.000000000000000	-39.447025299072266
5.004000186920166	-38.775638580322266
5.007999897003174	-37.432865142822266
5.012000083923340	-36.236576080322266
5.015999794006348	-35.394290924072266
5.019999980926514	-33.752445220947266
5.024000167846680	-32.055667877197266
5.027999877929688	-30.639650344848633
5.032000064849854	-29.254152297973633
5.035999774932861	-27.636720657348633
5.039999961853027	-25.531007766723633
5.044000148773193	-24.224855422973633
5.047999858856201	-23.400880813598633
5.052000045776367	-21.551515579223633
5.056000232696533	-19.793703079223633
5.059999942779541	-18.109132766723633
5.064000129699707	-16.607667922973633
5.067999839782715	-15.185547828674316
5.072000026702881	-13.421631813049316
5.076000213623047	-11.712647438049316
5.079999923706055	-10.327149391174316
5.084000110626221	-8.581543922424316
5.087999820709229	-7.379150867462158
5.092000007629395	-6.573486804962158
5.096000194549561	-6.066895008087158
5.099999904632568	-4.785156726837158
5.104000091552734	-3.692627191543579
5.107999801635742	-3.289795160293579
5.111999988555908	-2.099609613418579
5.116000175476074	-0.665283262729645
5.119999885559082	0.207519546151161
5.124000072479248	0.720214903354645
5.127999782562256	1.409912228584290
5.131999969482422	2.557373285293579
5.136000156402588	2.947998285293579
5.139999866485596	3.015136957168579
5.144000053405762	3.399658441543579
5.147999763488770	4.113770008087158
5.151999950408936	4.656982898712158
5.156000137329102	4.779053211212158
5.159999847412109	5.578613758087158
5.164000034332275	6.561279773712158
5.168000221252441	6.542969226837158
5.171999931335449	6.762695789337158
5.176000118255615	7.336426258087158
5.179999828338623	7.696533679962158
5.184000015258789	7.714844226837158
5.188000202178955	7.470703601837158
5.191999912261963	7.885742664337158
5.196000099182129	8.105469703674316
5.199999809265137	8.038331031799316
5.203999996185303	8.056641578674316
5.208000183105469	8.349610328674316
5.211999893188477	8.679200172424316
5.216000080108643	8.398438453674316
5.219999790191650	8.331299781799316
5.223999977111816	8.819581031799316
5.228000164031982	8.544922828674316
5.231999874114990	8.343506813049316
5.236000061035156	8.636475563049316
5.239999771118164	8.929444313049316
5.243999958038330	8.703614234924316
5.248000144958496	8.074952125549316
5.251999855041504	8.166504859924316
5.256000041961670	8.349610328674316
5.260000228881836	7.952881336212158
5.263999938964844	7.562256336212158
5.268000125885010	7.666016101837158
5.271999835968018	7.794189929962158
5.276000022888184	7.257080554962158
5.280000209808350	6.872559070587158
5.283999919891357	7.153320789337158
5.288000106811523	6.951904773712158
5.291999816894531	6.256103992462158
5.296000003814697	5.841064929962158
5.300000190734863	5.822754383087158
5.303999900817871	5.621338367462158
5.308000087738037	5.004883289337158
5.311999797821045	4.895020008087158
5.315999984741211	5.389404773712158
5.320000171661377	5.157471179962158
5.323999881744385	4.498291492462158
5.328000068664551	4.333496570587158
5.331999778747559	4.516602039337158
5.335999965667725	4.040527820587158
5.340000152587891	3.149414300918579
5.343999862670898	2.819824457168579
5.348000049591065	2.783203363418579
5.352000236511231	2.343750238418579
5.355999946594238	1.837158322334290
5.360000133514404	2.020263910293579
5.363999843597412	2.160644769668579
5.368000030517578	1.702880978584290
5.372000217437744	1.068115353584290
5.375999927520752	1.037597775459290
5.380000114440918	0.897216856479645
5.383999824523926	0.024414064362645
5.388000011444092	-0.769043028354645
5.392000198364258	-1.000976681709290
5.395999908447266	-1.104736447334290
5.400000095367432	-1.416015744209290
5.403999805450440	-1.593017697334290
5.407999992370606	-1.525879025459290
5.412000179290772	-1.763916134834290
5.415999889373779	-2.478027582168579
5.420000076293945	-2.886963129043579
5.423999786376953	-3.033447504043579
5.427999973297119	-3.436279535293579
5.432000160217285	-4.309082508087158
5.435999870300293	-4.858398914337158
5.440000057220459	-5.047607898712158
5.443999767303467	-5.566406726837158
5.447999954223633	-6.201172351837158
5.452000141143799	-6.481934070587158
5.455999851226807	-6.561279773712158
5.460000038146973	-7.006836414337158
5.464000225067139	-7.818603992462158
5.467999935150147	-7.995605945587158
5.472000122070313	-8.001709938049316
5.475999832153320	-8.685303688049316
5.480000019073486	-9.167481422424316
5.484000205993652	-9.436036109924316
5.487999916076660	-9.790040016174316
5.492000102996826	-10.449219703674316
5.495999813079834	-11.175538063049316
5.500000000000000	-11.260987281799316
5.504000186920166	-11.499024391174316
5.507999897003174	-12.182618141174316
5.512000083923340	-12.530518531799316
5.515999794006348	-12.316895484924316
5.519999980926514	-12.512207984924316
5.524000167846680	-13.311768531799316
5.527999877929688	-13.690186500549316
5.532000064849854	-13.537598609924316
5.535999774932861	-14.154053688049316
5.539999961853027	-14.184571266174316
5.544000148773193	-14.916993141174316
5.547999858856201	-15.429688453674316
5.552000045776367	-15.783692359924316
5.556000232696533	-16.412355422973633
5.559999942779541	-16.345216751098633
5.564000129699707	-16.168214797973633
5.567999839782715	-16.955568313598633
5.572000026702881	-17.974855422973633
5.576000213623047	-18.090822219848633
5.579999923706055	-18.170167922973633
5.584000110626221	-19.055177688598633
5.587999820709229	-19.500734329223633
5.592000007629395	-19.244386672973633
5.596000194549561	-19.403078079223633
5.599999904632568	-19.812013626098633
5.604000091552734	-20.111085891723633
5.607999801635742	-19.836427688598633
5.611999988555908	-18.988039016723633
5.616000175476074	-10.131836891174316
5.619999885559082	-9.655762672424316
5.624000072479248	-10.833741188049316
5.627999782562256	-12.878418922424316
5.631999969482422	-15.728760719299316
5.636000156402588	-18.328859329223633
5.639999866485596	-20.446779251098633
5.644000053405762	-22.216798782348633
5.647999763488770	-23.913576126098633
5.651999950408936	-24.945070266723633
5.656000137329102	-25.427248001098633
5.659999847412109	-26.153566360473633
5.664000034332275	-27.191164016723633
5.668000221252441	-27.600099563598633
5.671999931335449	-27.447511672973633
5.676000118255615	-27.972414016723633
5.679999828338623	-28.692628860473633
5.684000015258789	-28.564455032348633
5.688000202178955	-28.588869094848633
5.691999912261963	-28.881837844848633
5.696000099182129	-29.028322219848633
5.699999809265137	-28.942873001098633
5.703999996185303	-28.692628860473633
5.708000183105469	-28.851320266723633
5.711999893188477	-29.199220657348633
5.716000080108643	-28.930665969848633
5.719999790191650	-28.967287063598633
5.723999977111816	-29.443361282348633
5.728000164031982	-29.772951126098633
5.731999874114990	-29.577638626098633
5.736000061035156	-29.882814407348633
5.739999771118164	-30.670167922973633
5.743999958038330	-30.487062454223633
5.748000144958496	-30.273439407348633
5.751999855041504	-30.853273391723633
5.756000041961670	-31.066896438598633
5.760000228881836	-31.085206985473633
5.763999938964844	-30.969240188598633
5.768000125885010	-31.292726516723633
5.771999835968018	-32.086185455322266
5.776000022888184	-32.238773345947266
5.780000209808350	-32.562259674072266
5.783999919891357	-33.422855377197266
5.788000106811523	-34.014896392822266
5.791999816894531	-33.984378814697266
5.796000003814697	-34.020999908447266
5.800000190734863	-34.655765533447266
5.803999900817871	-34.753421783447266
5.808000087738037	-34.454349517822266
5.811999797821045	-34.631351470947266
5.815999984741211	-35.107425689697266
5.820000171661377	-35.772708892822266
5.823999881744385	-35.717777252197266
5.828000068664551	-36.041263580322266
5.831999778747559	-37.072757720947266
5.835999965667725	-37.323001861572266
5.840000152587891	-37.249759674072266
5.843999862670898	-37.573246002197266
5.848000049591065	-37.799076080322266
5.852000236511231	-37.829593658447266
5.855999946594238	-37.438968658447266
5.860000133514404	-37.884525299072266
5.863999843597412	-38.439945220947266
5.868000030517578	-38.433841705322266
5.872000217437744	-38.598636627197266
5.875999927520752	-39.019779205322266
5.880000114440918	-39.752201080322266
5.883999824523926	-39.959720611572266
5.888000011444092	-39.868167877197266
5.892000198364258	-40.338138580322266
5.895999908447266	-40.582279205322266
5.900000095367432	-40.448001861572266
5.903999805450440	-40.472415924072266
5.907999992370606	-40.686038970947266
5.912000179290772	-41.156009674072266
5.915999889373779	-40.826419830322266
5.920000076293945	-40.771488189697266
5.923999786376953	-41.436771392822266
5.927999973297119	-41.699222564697266
5.932000160217285	-41.790775299072266
5.935999870300293	-42.010501861572266
5.940000057220459	-42.657474517822266
5.943999767303467	-42.944339752197266
5.947999954223633	-42.810062408447266
5.952000141143799	-43.231204986572266
5.955999851226807	-43.585208892822266
5.960000038146973	-43.664554595947266
5.964000225067139	-43.707279205322266
5.967999935150147	-43.829349517822266
5.972000122070313	-44.458011627197266
5.975999832153320	-44.616703033447266
5.980000019073486	-44.482425689697266
5.984000205993652	-44.946292877197266
5.987999916076660	-45.251468658447266
5.992000102996826	-45.294193267822266
5.995999813079834	-45.233158111572266
6.000000000000000	-45.574954986572266
6.004000186920166	-45.849613189697266
6.007999897003174	-45.526126861572266
6.012000083923340	-45.605472564697266
6.015999794006348	-46.112064361572266
6.019999980926514	-46.405033111572266
6.024000167846680	-46.508792877197266
6.027999877929688	-46.704105377197266
6.032000064849854	-47.253421783447266
6.035999774932861	-47.589115142822266
6.039999961853027	-47.296146392822266
6.044000148773193	-47.357181549072266
6.047999858856201	-47.711185455322266
6.052000045776367	-47.637943267822266
6.056000232696533	-47.241214752197266
6.059999942779541	-47.521976470947266
6.064000129699707	-48.187259674072266
6.067999839782715	-48.205570220947266
6.072000026702881	-47.985843658447266
6.076000213623047	-48.510746002197266
6.079999923706055	-49.047855377197266
6.084000110626221	-48.706058502197266
6.087999820709229	-48.461917877197266
6.092000007629395	-48.736576080322266
6.096000194549561	-48.907474517822266
6.099999904632568	-48.547367095947266
6.104000091552734	-48.571781158447266
6.107999801635742	-49.133304595947266
6.111999988555908	-49.517826080322266
6.116000175476074	-49.670413970947266
6.119999885559082	-49.835208892822266
6.124000072479248	-50.372318267822266
6.127999782562256	-50.885013580322266
6.131999969482422	-50.653079986572266
6.136000156402588	-50.524906158447266
6.139999866485596	-51.007083892822266
6.144000053405762	-51.007083892822266
6.147999763488770	-50.567630767822266
6.151999950408936	-50.701908111572266
6.156000137329102	-51.153568267822266
6.159999847412109	-51.165775299072266
6.164000034332275	-51.080326080322266
6.168000221252441	-51.287845611572266
6.171999931335449	-51.531986236572266
6.176000118255615	-51.751712799072266
6.179999828338623	-51.678470611572266
6.184000015258789	-51.678470611572266
6.188000202178955	-52.142337799072266
6.191999912261963	-52.044681549072266
6.196000099182129	-51.794437408447266
6.199999809265137	-52.020267486572266
6.203999996185303	-52.288822174072266
6.208000183105469	-51.971439361572266
6.211999893188477	-51.879886627197266
6.216000080108643	-52.331546783447266
6.219999790191650	-52.801517486572266
6.223999977111816	-52.636722564697266
6.228000164031982	-52.770999908447266
6.231999874114990	-53.210453033447266
6.236000061035156	-53.350833892822266
6.239999771118164	-53.125003814697266
6.243999958038330	-53.015140533447266
6.248000144958496	-53.454593658447266
6.251999855041504	-53.381351470947266
6.256000041961670	-52.655033111572266
6.260000228881836	-52.600101470947266
6.263999938964844	-53.149417877197266
6.268000125885010	-53.204349517822266
6.271999835968018	-53.045658111572266
6.276000022888184	-53.472904205322266
6.280000209808350	-54.199222564697266
6.283999919891357	-53.979496002197266
6.288000106811523	-53.698734283447266
6.291999816894531	-54.058841705322266
6.296000003814697	-54.254154205322266
6.300000190734863	-53.985599517822266
6.303999900817871	-53.802494049072266
6.308000087738037	-54.321292877197266
6.311999797821045	-54.833988189697266
6.315999984741211	-54.595951080322266
6.320000171661377	-54.730228424072266
6.323999881744385	-55.242923736572266
6.328000068664551	-55.358890533447266
6.331999778747559	-55.151371002197266
6.335999965667725	-55.017093658447266
6.340000152587891	-55.236820220947266
6.343999862670898	-55.310062408447266
6.348000049591065	-54.730228424072266
6.352000236511231	-54.772953033447266
6.355999946594238	-55.346683502197266
6.360000133514404	-55.511478424072266
6.363999843597412	-55.291751861572266
6.368000030517578	-55.578617095947266
6.372000217437744	-56.042484283447266
6.375999927520752	-56.042484283447266
6.380000114440918	-55.792240142822266
6.383999824523926	-55.859378814697266
6.388000011444092	-56.005863189697266
6.392000198364258	-56.011966705322266
6.395999908447266	-55.804447174072266
6.400000095367432	-55.981449127197266
6.403999805450440	-56.469730377197266
6.407999992370606	-56.213382720947266
6.412000179290772	-56.219486236572266
6.415999889373779	-56.640628814697266
6.420000076293945	-56.884769439697266
6.423999786376953	-56.756595611572266
6.427999973297119	-56.359867095947266
6.432000160217285	-56.274417877197266
6.435999870300293	-56.530765533447266
6.440000057220459	-56.219486236572266
6.443999767303467	-56.115726470947266
6.447999954223633	-56.384281158447266
6.452000141143799	-56.536869049072266
6.455999851226807	-56.365970611572266
6.460000038146973	-56.506351470947266
6.464000225067139	-57.086185455322266
6.467999935150147	-57.141117095947266
6.472000122070313	-57.055667877197266
6.475999832153320	-57.324222564697266
6.480000019073486	-57.476810455322266
6.484000205993652	-57.598880767822266
6.487999916076660	-57.269290924072266
6.492000102996826	-57.244876861572266
6.495999813079834	-57.733158111572266
6.500000000000000	-57.324222564697266
6.504000186920166	-57.116703033447266
6.507999897003174	-57.617191314697266
6.512000083923340	-57.812503814697266
6.515999794006348	-57.690433502197266
6.519999980926514	-57.659915924072266
6.524000167846680	-58.203128814697266
6.527999877929688	-58.319095611572266
6.532000064849854	-57.891849517822266
6.535999774932861	-57.958988189697266
6.539999961853027	-57.940677642822266
6.544000148773193	-57.946781158447266
6.547999858856201	-57.617191314697266
6.552000045776367	-57.519535064697266
6.556000232696533	-58.245853424072266
6.559999942779541	-58.331302642822266
6.564000129699707	-57.965091705322266
6.567999839782715	-58.239749908447266
6.572000026702881	-58.630374908447266
6.576000213623047	-58.569339752197266
6.579999923706055	-58.148197174072266
6.584000110626221	-58.264163970947266
6.587999820709229	-58.483890533447266
6.592000007629395	-58.184818267822266
6.596000194549561	-58.062747955322266
6.599999904632568	-58.087162017822266
6.604000091552734	-58.526615142822266
6.607999801635742	-58.728031158447266
6.611999988555908	-58.831790924072266
6.616000175476074	-59.558109283447266
6.619999885559082	-59.417728424072266
6.624000072479248	-58.947757720947266
6.627999782562256	-58.807376861572266
6.631999969482422	-58.697513580322266
6.636000156402588	-58.801273345947266
6.639999866485596	-58.465579986572266
6.644000053405762	-58.184818267822266
6.647999763488770	-58.605960845947266
6.651999950408936	-58.642581939697266
6.656000137329102	-58.557132720947266
6.659999847412109	-58.703617095947266
6.664000034332275	-59.051517486572266
6.668000221252441	-59.387210845947266
6.671999931335449	-59.094242095947266
6.676000118255615	-59.185794830322266
6.679999828338623	-59.448246002197266
6.684000015258789	-59.277347564697266
6.688000202178955	-59.039310455322266
6.691999912261963	-58.978275299072266
6.696000099182129	-59.326175689697266
6.699999809265137	-59.307865142822266
6.703999996185303	-58.947757720947266
6.708000183105469	-59.222415924072266
6.711999893188477	-59.631351470947266
6.716000080108643	-59.619144439697266
6.719999790191650	-59.545902252197266
6.723999977111816	-59.771732330322266
6.728000164031982	-60.034183502197266
6.731999874114990	-59.539798736572266
6.736000061035156	-59.387210845947266
6.739999771118164	-59.564212799072266
6.743999958038330	-59.411624908447266
6.748000144958496	-59.136966705322266
6.751999855041504	-59.082035064697266
6.756000041961670	-59.722904205322266
6.760000228881836	-60.015872955322266
6.763999938964844	-59.637454986572266
6.768000125885010	-59.783939361572266
6.771999835968018	-60.101322174072266
6.776000022888184	-59.802249908447266
6.780000209808350	-59.490970611572266
6.783999919891357	-59.436038970947266
6.788000106811523	-59.686283111572266
6.791999816894531	-59.381107330322266
6.796000003814697	-58.953861236572266
6.800000190734863	-59.368900299072266
6.803999900817871	-60.058597564697266
6.808000087738037	-60.064701080322266
6.811999797821045	-59.967044830322266
6.815999984741211	-60.498050689697266
6.820000171661377	-60.852054595947266
6.823999881744385	-60.247806549072266
6.828000068664551	-60.058597564697266
6.831999778747559	-60.327152252197266
6.835999965667725	-60.278324127197266
6.840000152587891	-60.009769439697266
6.843999862670898	-59.844974517822266
6.848000049591065	-60.186771392822266
6.852000236511231	-60.656742095947266
6.855999946594238	-60.504154205322266
6.860000133514404	-60.528568267822266
6.863999843597412	-61.083988189697266
6.868000030517578	-61.279300689697266
6.872000217437744	-60.803226470947266
6.875999927520752	-60.583499908447266
6.880000114440918	-60.852054595947266
6.883999824523926	-60.614017486572266
6.888000011444092	-60.260013580322266
6.892000198364258	-60.540775299072266
6.895999908447266	-60.803226470947266
6.900000095367432	-60.778812408447266
6.903999805450440	-60.675052642822266
6.907999992370606	-60.717777252197266
6.912000179290772	-61.157230377197266
6.915999889373779	-61.053470611572266
6.920000076293945	-60.723880767822266
6.923999786376953	-60.913089752197266
6.927999973297119	-61.071781158447266
6.932000160217285	-60.693363189697266
6.935999870300293	-60.174564361572266
6.940000057220459	-60.156253814697266
6.943999767303467	-60.571292877197266
6.947999954223633	-60.314945220947266
6.952000141143799	-60.241703033447266
6.955999851226807	-60.668949127197266
6.960000038146973	-60.968021392822266
6.964000225067139	-60.894779205322266
6.967999935150147	-60.968021392822266
6.972000122070313	-61.315921783447266
6.975999832153320	-61.334232330322266
6.980000019073486	-60.986331939697266
6.984000205993652	-60.925296783447266
6.987999916076660	-60.961917877197266
6.992000102996826	-60.931400299072266
6.995999813079834	-60.656742095947266
7.000000000000000	-60.797122955322266
7.004000186920166	-61.352542877197266
7.007999897003174	-61.456302642822266
7.012000083923340	-61.352542877197266
7.015999794006348	-61.676029205322266
7.019999980926514	-62.005619049072266
7.024000167846680	-61.578372955322266
7.027999877929688	-61.206058502197266
7.032000064849854	-61.450199127197266
7.035999774932861	-61.492923736572266
7.039999961853027	-61.041263580322266
7.044000148773193	-61.102298736572266
7.047999858856201	-61.462406158447266
7.052000045776367	-61.840824127197266
7.056000232696533	-61.853031158447266
7.059999942779541	-61.779788970947266
7.064000129699707	-62.054447174072266
7.067999839782715	-62.237552642822266
7.072000026702881	-61.596683502197266
7.076000213623047	-61.279300689697266
7.079999923706055	-61.627201080322266
7.084000110626221	-61.523441314697266
7.087999820709229	-61.053470611572266
7.092000007629395	-61.053470611572266
7.096000194549561	-61.651615142822266
7.099999904632568	-61.810306549072266
7.104000091552734	-61.560062408447266
7.107999801635742	-61.804203033447266
7.111999988555908	-61.962894439697266
7.116000175476074	-61.480716705322266
7.119999885559082	-61.077884674072266
7.124000072479248	-61.181644439697266
7.127999782562256	-61.395267486572266
7.131999969482422	-61.108402252197266
7.136000156402588	-60.968021392822266
7.139999866485596	-61.462406158447266
7.144000053405762	-61.743167877197266
7.147999763488770	-61.773685455322266
7.151999950408936	-61.804203033447266
7.156000137329102	-61.962894439697266
7.159999847412109	-62.200931549072266
7.164000034332275	-62.023929595947266
7.168000221252441	-61.944583892822266
7.171999931335449	-62.176517486572266
7.176000118255615	-62.207035064697266
7.179999828338623	-61.779788970947266
7.184000015258789	-61.749271392822266
7.188000202178955	-62.109378814697266
7.191999912261963	-62.036136627197266
7.196000099182129	-61.755374908447266
7.199999809265137	-62.164310455322266
7.203999996185303	-62.286380767822266
7.208000183105469	-62.347415924072266
7.211999893188477	-62.298587799072266
7.216000080108643	-62.182621002197266
7.219999790191650	-62.341312408447266
7.223999977111816	-62.103275299072266
7.228000164031982	-61.810306549072266
7.231999874114990	-61.993412017822266
7.236000061035156	-62.072757720947266
7.239999771118164	-61.755374908447266
7.243999958038330	-61.669925689697266
7.248000144958496	-62.182621002197266
7.251999855041504	-62.524417877197266
7.256000041961670	-62.341312408447266
7.260000228881836	-62.512210845947266
7.263999938964844	-62.646488189697266
7.268000125885010	-62.677005767822266
7.271999835968018	-62.207035064697266
7.276000022888184	-61.602787017822266
7.280000209808350	-61.730960845947266
7.283999919891357	-61.651615142822266
7.288000106811523	-61.260990142822266
7.291999816894531	-61.389163970947266
7.296000003814697	-61.853031158447266
7.300000190734863	-62.329105377197266
7.303999900817871	-62.145999908447266
7.308000087738037	-62.304691314697266
7.311999797821045	-63.024906158447266
7.315999984741211	-62.701419830322266
7.320000171661377	-62.133792877197266
7.323999881744385	-62.261966705322266
7.328000068664551	-62.585453033447266
7.331999778747559	-62.371829986572266
7.335999965667725	-61.907962799072266
7.340000152587891	-62.493900299072266
7.343999862670898	-63.006595611572266
7.348000049591065	-62.628177642822266
7.352000236511231	-62.646488189697266
7.355999946594238	-62.854007720947266
7.360000133514404	-63.055423736572266
7.363999843597412	-62.591556549072266
7.368000030517578	-62.170413970947266
7.372000217437744	-62.554935455322266
7.375999927520752	-62.506107330322266
7.380000114440918	-62.121585845947266
7.383999824523926	-62.158206939697266
7.388000011444092	-62.512210845947266
7.392000198364258	-62.677005767822266
7.395999908447266	-62.225345611572266
7.400000095367432	-62.469486236572266
7.403999805450440	-62.908939361572266
7.407999992370606	-62.622074127197266
7.412000179290772	-62.615970611572266
7.415999889373779	-62.652591705322266
7.420000076293945	-62.731937408447266
7.423999786376953	-62.640384674072266
7.427999973297119	-62.402347564697266
7.432000160217285	-62.524417877197266
7.435999870300293	-62.597660064697266
7.440000057220459	-62.329105377197266
7.443999767303467	-62.371829986572266
7.447999954223633	-62.463382720947266
7.452000141143799	-62.396244049072266
7.455999851226807	-62.127689361572266
7.460000038146973	-62.219242095947266
7.464000225067139	-62.432865142822266
7.467999935150147	-62.384037017822266
7.472000122070313	-62.243656158447266
7.475999832153320	-61.993412017822266
7.480000019073486	-62.274173736572266
7.484000205993652	-62.506107330322266
7.487999916076660	-62.036136627197266
7.492000102996826	-62.390140533447266
7.495999813079834	-63.049320220947266
7.500000000000000	-62.969974517822266
7.504000186920166	-62.939456939697266
7.507999897003174	-63.232425689697266
7.512000083923340	-63.446048736572266
7.515999794006348	-63.220218658447266
7.519999980926514	-62.731937408447266
7.524000167846680	-62.841800689697266
7.527999877929688	-62.957767486572266
7.532000064849854	-62.768558502197266
7.535999774932861	-62.524417877197266
7.539999961853027	-62.756351470947266
7.544000148773193	-63.452152252197266
7.547999858856201	-63.208011627197266
7.552000045776367	-62.951663970947266
7.556000232696533	-63.397220611572266
7.559999942779541	-63.531497955322266
7.564000129699707	-62.994388580322266
7.567999839782715	-62.719730377197266
7.572000026702881	-62.872318267822266
7.576000213623047	-63.018802642822266
7.579999923706055	-62.506107330322266
7.584000110626221	-62.512210845947266
7.587999820709229	-63.153079986572266
7.592000007629395	-63.366703033447266
7.596000194549561	-63.067630767822266
7.599999904632568	-62.969974517822266
7.604000091552734	-63.409427642822266
7.607999801635742	-63.391117095947266
7.611999988555908	-62.939456939697266
7.616000175476074	-63.275150299072266
7.619999885559082	-63.726810455322266
7.624000072479248	-63.494876861572266
7.627999782562256	-63.195804595947266
7.631999969482422	-63.055423736572266
7.636000156402588	-63.238529205322266
7.639999866485596	-62.951663970947266
7.644000053405762	-62.756351470947266
7.647999763488770	-63.037113189697266
7.651999950408936	-63.140872955322266
7.656000137329102	-62.939456939697266
7.659999847412109	-62.805179595947266
7.664000034332275	-62.976078033447266
7.668000221252441	-63.201908111572266
7.671999931335449	-62.927249908447266
7.676000118255615	-62.792972564697266
7.679999828338623	-62.817386627197266
7.684000015258789	-63.049320220947266
7.688000202178955	-63.000492095947266
7.691999912261963	-62.921146392822266
7.696000099182129	-63.452152252197266
7.699999809265137	-63.696292877197266
7.703999996185303	-63.354496002197266
7.708000183105469	-63.488773345947266
7.711999893188477	-63.653568267822266
7.716000080108643	-63.378910064697266
7.719999790191650	-62.847904205322266
7.723999977111816	-62.854007720947266
7.728000164031982	-63.055423736572266
7.731999874114990	-62.756351470947266
7.736000061035156	-62.500003814697266
7.739999771118164	-62.805179595947266
7.743999958038330	-63.415531158447266
7.748000144958496	-63.409427642822266
7.751999855041504	-63.067630767822266
7.756000041961670	-63.403324127197266
7.760000228881836	-63.531497955322266
7.763999938964844	-62.902835845947266
7.768000125885010	-62.701419830322266
7.771999835968018	-62.811283111572266
7.776000022888184	-62.921146392822266
7.780000209808350	-62.725833892822266
7.783999919891357	-62.603763580322266
7.788000106811523	-63.146976470947266
7.791999816894531	-63.293460845947266
7.796000003814697	-62.744144439697266
7.800000190734863	-62.878421783447266
7.803999900817871	-63.336185455322266
7.808000087738037	-63.085941314697266
7.811999797821045	-62.371829986572266
7.815999984741211	-62.530521392822266
7.820000171661377	-62.957767486572266
7.823999881744385	-62.817386627197266
7.828000068664551	-62.670902252197266
7.831999778747559	-63.098148345947266
7.835999965667725	-63.653568267822266
7.840000152587891	-63.665775299072266
7.843999862670898	-63.348392486572266
7.848000049591065	-63.555912017822266
7.852000236511231	-63.854984283447266
7.855999946594238	-63.378910064697266
7.860000133514404	-62.823490142822266
7.863999843597412	-63.171390533447266
7.868000030517578	-63.342288970947266
7.872000217437744	-62.835697174072266
7.875999927520752	-62.762454986572266
7.880000114440918	-63.171390533447266
7.883999824523926	-63.439945220947266
7.888000011444092	-63.183597564697266
7.892000198364258	-63.214115142822266
7.895999908447266	-63.616947174072266
7.900000095367432	-63.653568267822266
7.903999805450440	-63.146976470947266
7.907999992370606	-63.110355377197266
7.912000179290772	-63.415531158447266
7.915999889373779	-63.214115142822266
7.920000076293945	-62.817386627197266
7.923999786376953	-62.951663970947266
7.927999973297119	-63.244632720947266
7.932000160217285	-63.195804595947266
7.935999870300293	-63.061527252197266
7.940000057220459	-63.214115142822266
7.943999767303467	-63.781742095947266
7.947999954223633	-63.549808502197266
7.952000141143799	-63.214115142822266
7.955999851226807	-63.519290924072266
7.960000038146973	-63.317874908447266
7.964000225067139	-62.548831939697266
7.967999935150147	-62.225345611572266
7.972000122070313	-62.573246002197266
7.975999832153320	-62.774662017822266
7.980000019073486	-62.512210845947266
7.984000205993652	-62.689212799072266
7.987999916076660	-63.244632720947266
7.992000102996826	-63.580326080322266
7.995999813079834	-63.421634674072266
[truncated: 3,001 more rows]
