# Supplementary material for: Small Size of Recorded Neuronal Structures Confines the Accuracy in Direct Axonal Voltage Measurements
Source: eNeuro. 2021 Aug 2;8(4):ENEURO.0059-21.2021. doi: 10.1523/ENEURO.0059-21.2021 (PMC8342265; doi:10.1523/ENEURO.0059-21.2021)
Supplement: Extended Data 1 — NEURON codes producing data shown in Figures 2, 5, 8. Download Extended Data 1, ZIP file. [file enu-eN-NWR-0059-21-s01.zip › realistic amplifier model/3_real experiment reconstruction/AP_generator/real data/7_28.dat]

0.000000000000000	-84.191902160644531
0.004000000189990	-84.075935363769531
0.008000000379980	-84.442146301269531
0.012000000104308	-84.570320129394531
0.016000000759959	-84.045417785644531
0.019999999552965	-83.862312316894531
0.024000000208616	-84.088142395019531
0.028000000864267	-83.831794738769531
0.032000001519918	-83.404548645019531
0.035999998450279	-83.703620910644531
0.039999999105930	-84.069831848144531
0.043999999761581	-84.130867004394531
0.048000000417233	-83.959968566894531
0.052000001072884	-84.039314270019531
0.056000001728535	-84.484870910644531
0.059999998658895	-84.350593566894531
0.064000003039837	-83.941658020019531
0.068000003695488	-84.002693176269531
0.071999996900558	-84.252937316894531
0.075999997556210	-84.112556457519531
0.079999998211861	-83.978279113769531
0.083999998867512	-84.106452941894531
0.087999999523163	-84.259040832519531
0.092000000178814	-84.045417785644531
0.096000000834465	-84.063728332519531
0.100000001490116	-84.356697082519531
0.104000002145767	-84.490974426269531
0.108000002801418	-84.307868957519531
0.112000003457069	-84.246833801269531
0.115999996662140	-84.436042785644531
0.119999997317791	-84.387214660644531
0.123999997973442	-84.082038879394531
0.128000006079674	-84.100349426269531
0.131999999284744	-84.246833801269531
0.136000007390976	-84.082038879394531
0.140000000596046	-83.923347473144531
0.143999993801117	-84.216316223144531
0.148000001907349	-84.545906066894531
0.151999995112419	-84.552009582519531
0.156000003218651	-84.191902160644531
0.159999996423721	-84.295661926269531
0.164000004529953	-84.497077941894531
0.167999997735024	-84.057624816894531
0.172000005841255	-83.752449035644531
0.175999999046326	-83.966072082519531
0.180000007152557	-84.045417785644531
0.184000000357628	-83.764656066894531
0.187999993562698	-83.758552551269531
0.192000001668930	-83.911140441894531
0.195999994874001	-83.972175598144531
0.200000002980232	-83.868415832519531
0.203999996185303	-83.795173645019531
0.208000004291534	-83.868415832519531
0.211999997496605	-84.014900207519531
0.216000005602837	-83.538825988769531
0.219999998807907	-83.520515441894531
0.224000006914139	-83.935554504394531
0.228000000119209	-83.831794738769531
0.231999993324280	-83.709724426269531
0.236000001430511	-83.978279113769531
0.239999994635582	-84.326179504394531
0.244000002741814	-84.436042785644531
0.247999995946884	-84.143074035644531
0.252000004053116	-84.277351379394531
0.256000012159348	-84.552009582519531
0.259999990463257	-84.295661926269531
0.263999998569489	-83.813484191894531
0.268000006675720	-83.813484191894531
0.272000014781952	-84.320075988769531
0.275999993085861	-84.173591613769531
0.280000001192093	-83.831794738769531
0.284000009298325	-84.234626770019531
0.287999987602234	-84.375007629394531
0.291999995708466	-84.307868957519531
0.296000003814697	-84.118659973144531
0.300000011920929	-84.216316223144531
0.303999990224838	-84.631355285644531
0.307999998331070	-84.350593566894531
0.312000006437302	-83.996589660644531
0.316000014543533	-84.277351379394531
0.319999992847443	-84.509284973144531
0.324000000953674	-84.216316223144531
0.328000009059906	-83.831794738769531
0.331999987363815	-84.167488098144531
0.335999995470047	-84.332283020019531
0.340000003576279	-83.990486145019531
0.344000011682510	-84.130867004394531
0.347999989986420	-84.375007629394531
0.351999998092651	-84.515388488769531
0.356000006198883	-84.289558410644531
0.360000014305115	-83.892829895019531
0.363999992609024	-83.862312316894531
0.368000000715256	-83.734138488769531
0.372000008821487	-83.435066223144531
0.375999987125397	-83.514411926269531
0.379999995231628	-83.654792785644531
0.384000003337860	-83.636482238769531
0.388000011444092	-83.551033020019531
0.391999989748001	-83.947761535644531
0.395999997854233	-84.362800598144531
0.400000005960464	-84.204109191894531
0.404000014066696	-84.112556457519531
0.407999992370605	-84.198005676269531
0.412000000476837	-84.246833801269531
0.416000008583069	-83.966072082519531
0.419999986886978	-83.618171691894531
0.423999994993210	-83.972175598144531
0.428000003099442	-84.051521301269531
0.432000011205673	-83.740242004394531
0.435999989509583	-84.057624816894531
0.439999997615814	-84.454353332519531
0.444000005722046	-84.533699035644531
0.448000013828278	-84.283454895019531
0.451999992132187	-84.124763488769531
0.456000000238419	-84.472663879394531
0.460000008344650	-84.173591613769531
0.463999986648560	-83.666999816894531
0.467999994754791	-83.807380676269531
0.472000002861023	-84.100349426269531
0.476000010967255	-83.966072082519531
0.479999989271164	-83.728034973144531
0.483999997377396	-84.210212707519531
0.488000005483627	-84.594734191894531
0.492000013589859	-84.277351379394531
0.495999991893768	-84.094245910644531
0.500000000000000	-84.155281066894531
0.504000008106232	-84.295661926269531
0.508000016212463	-84.094245910644531
0.512000024318695	-83.569343566894531
0.515999972820282	-83.892829895019531
0.519999980926514	-84.252937316894531
0.523999989032745	-83.825691223144531
0.527999997138977	-83.898933410644531
0.532000005245209	-83.996589660644531
0.536000013351440	-83.886726379394531
0.540000021457672	-83.734138488769531
0.544000029563904	-83.630378723144531
0.547999978065491	-83.905036926269531
0.551999986171722	-84.008796691894531
0.555999994277954	-83.795173645019531
0.560000002384186	-83.709724426269531
0.564000010490417	-84.039314270019531
0.568000018596649	-84.204109191894531
0.572000026702881	-83.795173645019531
0.575999975204468	-83.905036926269531
0.579999983310699	-84.356697082519531
0.583999991416931	-84.118659973144531
0.587999999523163	-84.252937316894531
0.592000007629395	-84.442146301269531
0.596000015735626	-84.594734191894531
0.600000023841858	-84.552009582519531
0.603999972343445	-84.259040832519531
0.607999980449677	-84.375007629394531
0.611999988555908	-84.454353332519531
0.615999996662140	-84.112556457519531
0.620000004768372	-83.868415832519531
0.624000012874603	-83.868415832519531
0.628000020980835	-84.204109191894531
0.632000029087067	-84.051521301269531
0.635999977588654	-84.149177551269531
0.639999985694885	-84.686286926269531
0.643999993801117	-84.582527160644531
0.648000001907349	-84.368904113769531
0.652000010013580	-84.301765441894531
0.656000018119812	-84.283454895019531
0.660000026226044	-84.234626770019531
0.663999974727631	-83.795173645019531
0.667999982833862	-83.953865051269531
0.671999990940094	-84.198005676269531
0.675999999046326	-84.082038879394531
0.680000007152557	-84.173591613769531
0.684000015258789	-84.466560363769531
0.688000023365021	-84.838874816894531
0.691999971866608	-84.613044738769531
0.695999979972839	-84.228523254394531
0.699999988079071	-84.362800598144531
0.703999996185303	-84.051521301269531
0.708000004291534	-83.477790832519531
0.712000012397766	-83.355720520019531
0.716000020503998	-83.453376770019531
0.720000028610229	-83.782966613769531
0.723999977111816	-83.508308410644531
0.727999985218048	-83.660896301269531
0.731999993324280	-84.277351379394531
0.736000001430511	-84.393318176269531
0.740000009536743	-84.063728332519531
0.744000017642975	-84.008796691894531
0.748000025749207	-84.277351379394531
0.751999974250793	-84.448249816894531
0.755999982357025	-83.917243957519531
0.759999990463257	-83.856208801269531
0.763999998569489	-84.259040832519531
0.768000006675720	-84.362800598144531
0.772000014781952	-84.039314270019531
0.776000022888184	-84.082038879394531
0.779999971389771	-84.570320129394531
0.783999979496002	-84.509284973144531
0.787999987602234	-84.210212707519531
0.791999995708466	-84.289558410644531
0.796000003814697	-84.478767395019531
0.800000011920929	-84.356697082519531
0.804000020027161	-83.996589660644531
0.808000028133392	-84.014900207519531
0.811999976634979	-84.375007629394531
0.815999984741211	-84.136970520019531
0.819999992847443	-83.795173645019531
0.824000000953674	-83.990486145019531
0.828000009059906	-84.350593566894531
0.832000017166138	-84.161384582519531
0.836000025272369	-84.118659973144531
0.839999973773956	-84.362800598144531
0.843999981880188	-84.442146301269531
0.847999989986420	-84.118659973144531
0.851999998092651	-83.929450988769531
0.856000006198883	-84.045417785644531
0.860000014305115	-84.216316223144531
0.864000022411346	-83.905036926269531
0.867999970912933	-83.752449035644531
0.871999979019165	-84.204109191894531
0.875999987125397	-84.600837707519531
0.879999995231628	-84.643562316894531
0.884000003337860	-84.887702941894531
0.888000011444092	-84.857185363769531
0.892000019550323	-84.472663879394531
0.896000027656555	-84.094245910644531
0.899999976158142	-83.972175598144531
0.903999984264374	-83.990486145019531
0.907999992370605	-83.734138488769531
0.912000000476837	-83.331306457519531
0.916000008583069	-83.569343566894531
0.920000016689301	-83.966072082519531
0.924000024795532	-83.972175598144531
0.927999973297119	-84.027107238769531
0.931999981403351	-84.405525207519531
0.935999989509583	-84.594734191894531
0.939999997615814	-84.069831848144531
0.944000005722046	-83.874519348144531
0.948000013828278	-84.124763488769531
0.952000021934509	-83.978279113769531
0.955999970436096	-83.642585754394531
0.959999978542328	-83.569343566894531
0.963999986648560	-84.021003723144531
0.967999994754791	-84.387214660644531
0.972000002861023	-84.094245910644531
0.976000010967255	-84.210212707519531
0.980000019073486	-84.674079895019531
0.984000027179718	-84.558113098144531
0.987999975681305	-84.143074035644531
0.991999983787537	-84.094245910644531
0.995999991893768	-84.436042785644531
1.000000000000000	-84.265144348144531
1.003999948501587	-83.819587707519531
1.008000016212463	-84.161384582519531
1.011999964714050	-84.539802551269531
1.016000032424927	-84.381111145019531
1.019999980926514	-84.106452941894531
1.024000048637390	-84.301765441894531
1.027999997138977	-84.790046691894531
1.031999945640564	-84.460456848144531
1.036000013351440	-84.216316223144531
1.039999961853027	-84.521492004394531
1.044000029563904	-84.393318176269531
1.047999978065491	-83.789070129394531
1.052000045776367	-83.465583801269531
1.055999994277954	-83.758552551269531
1.059999942779541	-83.941658020019531
1.064000010490418	-83.483894348144531
1.067999958992004	-83.453376770019531
1.072000026702881	-83.850105285644531
1.075999975204468	-84.063728332519531
1.080000042915344	-84.118659973144531
1.083999991416931	-84.204109191894531
1.088000059127808	-84.680183410644531
1.092000007629395	-84.509284973144531
1.095999956130981	-84.240730285644531
1.100000023841858	-84.265144348144531
1.103999972343445	-84.326179504394531
1.108000040054321	-84.265144348144531
1.111999988555908	-83.972175598144531
1.116000056266785	-84.008796691894531
1.120000004768372	-84.576423645019531
1.123999953269959	-84.564216613769531
1.128000020980835	-84.466560363769531
1.131999969482422	-84.826667785644531
1.136000037193298	-84.930427551269531
1.139999985694885	-84.582527160644531
1.144000053405762	-84.252937316894531
1.148000001907349	-84.344490051269531
1.151999950408936	-84.313972473144531
1.156000018119812	-83.844001770019531
1.159999966621399	-83.862312316894531
1.164000034332275	-84.265144348144531
1.167999982833862	-84.448249816894531
1.172000050544739	-84.338386535644531
1.175999999046326	-84.381111145019531
1.179999947547913	-84.918220520019531
1.184000015258789	-84.777839660644531
1.187999963760376	-84.155281066894531
1.192000031471252	-84.252937316894531
1.195999979972839	-84.405525207519531
1.200000047683716	-84.063728332519531
1.203999996185303	-83.734138488769531
1.207999944686890	-83.947761535644531
1.212000012397766	-84.466560363769531
1.215999960899353	-83.984382629394531
1.220000028610230	-83.526618957519531
1.223999977111816	-83.874519348144531
1.228000044822693	-84.228523254394531
1.231999993324280	-83.856208801269531
1.235999941825867	-83.416755676269531
1.240000009536743	-83.905036926269531
1.243999958038330	-84.228523254394531
1.248000025749207	-83.618171691894531
1.251999974250794	-83.728034973144531
1.256000041961670	-84.039314270019531
1.259999990463257	-84.185798645019531
1.264000058174133	-83.807380676269531
1.268000006675720	-83.666999816894531
1.271999955177307	-84.289558410644531
1.276000022888184	-84.521492004394531
1.279999971389771	-84.106452941894531
1.284000039100647	-84.265144348144531
1.287999987602234	-84.545906066894531
1.292000055313110	-84.442146301269531
1.296000003814697	-83.917243957519531
1.299999952316284	-83.941658020019531
1.304000020027161	-84.344490051269531
1.307999968528748	-83.935554504394531
1.312000036239624	-83.642585754394531
1.315999984741211	-83.874519348144531
1.320000052452087	-84.387214660644531
1.324000000953674	-84.539802551269531
1.327999949455261	-84.204109191894531
1.332000017166138	-84.649665832519531
1.335999965667725	-84.814460754394531
1.340000033378601	-84.313972473144531
1.343999981880188	-84.228523254394531
1.348000049591065	-84.118659973144531
1.351999998092651	-84.112556457519531
1.355999946594238	-83.715827941894531
1.360000014305115	-83.587654113769531
1.363999962806702	-84.185798645019531
1.368000030517578	-84.570320129394531
1.371999979019165	-84.448249816894531
1.376000046730042	-84.594734191894531
1.379999995231628	-84.869392395019531
1.383999943733215	-84.954841613769531
1.388000011444092	-83.929450988769531
1.391999959945679	-83.734138488769531
1.396000027656555	-84.179695129394531
1.399999976158142	-83.770759582519531
1.404000043869019	-83.514411926269531
1.407999992370606	-83.648689270019531
1.411999940872192	-84.198005676269531
1.416000008583069	-84.448249816894531
1.419999957084656	-84.204109191894531
1.424000024795532	-84.698493957519531
1.427999973297119	-85.186775207519531
1.432000041007996	-84.649665832519531
1.435999989509583	-84.301765441894531
1.440000057220459	-84.564216613769531
1.444000005722046	-84.820564270019531
1.447999954223633	-84.204109191894531
1.452000021934509	-84.082038879394531
1.455999970436096	-84.606941223144531
1.460000038146973	-84.637458801269531
1.463999986648560	-84.387214660644531
1.468000054359436	-84.289558410644531
1.472000002861023	-84.753425598144531
1.475999951362610	-84.954841613769531
1.480000019073486	-84.332283020019531
1.483999967575073	-84.405525207519531
1.488000035285950	-84.808357238769531
1.491999983787537	-84.558113098144531
1.496000051498413	-84.100349426269531
1.500000000000000	-84.161384582519531
1.503999948501587	-84.545906066894531
1.508000016212463	-84.313972473144531
1.511999964714050	-83.868415832519531
1.516000032424927	-84.271247863769531
1.519999980926514	-84.643562316894531
1.524000048637390	-84.686286926269531
1.527999997138977	-84.442146301269531
1.531999945640564	-84.606941223144531
1.536000013351440	-85.003669738769531
1.539999961853027	-84.527595520019531
1.544000029563904	-84.167488098144531
1.547999978065491	-84.313972473144531
1.552000045776367	-84.307868957519531
1.555999994277954	-83.911140441894531
1.559999942779541	-83.557136535644531
1.564000010490418	-83.825691223144531
1.567999958992004	-84.320075988769531
1.572000026702881	-84.051521301269531
1.575999975204468	-83.984382629394531
1.580000042915344	-84.454353332519531
1.583999991416931	-84.466560363769531
1.588000059127808	-83.978279113769531
1.592000007629395	-83.886726379394531
1.595999956130981	-84.161384582519531
1.600000023841858	-84.057624816894531
1.603999972343445	-83.831794738769531
1.608000040054321	-84.100349426269531
1.611999988555908	-84.613044738769531
1.616000056266785	-84.692390441894531
1.620000004768372	-84.558113098144531
1.623999953269959	-84.686286926269531
1.628000020980835	-84.954841613769531
1.631999969482422	-84.436042785644531
1.636000037193298	-83.898933410644531
1.639999985694885	-84.313972473144531
1.644000053405762	-84.478767395019531
1.648000001907349	-84.002693176269531
1.651999950408936	-83.959968566894531
1.656000018119812	-84.399421691894531
1.659999966621399	-84.692390441894531
1.664000034332275	-84.411628723144531
1.667999982833862	-84.423835754394531
1.672000050544739	-84.832771301269531
1.675999999046326	-84.844978332519531
1.679999947547913	-84.246833801269531
1.684000015258789	-84.106452941894531
1.687999963760376	-84.606941223144531
1.692000031471252	-84.460456848144531
1.695999979972839	-83.856208801269531
1.700000047683716	-84.204109191894531
1.703999996185303	-84.582527160644531
1.707999944686890	-84.246833801269531
1.712000012397766	-84.051521301269531
1.715999960899353	-84.320075988769531
1.720000028610230	-84.680183410644531
1.723999977111816	-84.381111145019531
1.728000044822693	-83.923347473144531
1.731999993324280	-84.191902160644531
1.735999941825867	-84.295661926269531
1.740000009536743	-83.605964660644531
1.743999958038330	-83.251960754394531
1.748000025749207	-83.599861145019531
1.751999974250794	-83.703620910644531
1.756000041961670	-83.355720520019531
1.759999990463257	-83.605964660644531
1.764000058174133	-84.173591613769531
1.768000006675720	-84.454353332519531
1.771999955177307	-84.313972473144531
1.776000022888184	-84.271247863769531
1.779999971389771	-84.729011535644531
1.784000039100647	-84.753425598144531
1.787999987602234	-84.088142395019531
1.792000055313110	-83.959968566894531
1.796000003814697	-84.167488098144531
1.799999952316284	-84.063728332519531
1.804000020027161	-83.905036926269531
1.807999968528748	-84.118659973144531
1.812000036239624	-84.655769348144531
1.815999984741211	-84.692390441894531
1.820000052452087	-84.533699035644531
1.824000000953674	-84.655769348144531
1.827999949455261	-84.692390441894531
1.832000017166138	-84.362800598144531
1.835999965667725	-83.972175598144531
1.840000033378601	-84.063728332519531
1.843999981880188	-84.277351379394531
1.848000049591065	-83.978279113769531
1.851999998092651	-83.941658020019531
1.855999946594238	-84.564216613769531
1.860000014305115	-84.881599426269531
1.863999962806702	-84.680183410644531
1.868000030517578	-84.643562316894531
1.871999979019165	-84.796150207519531
1.876000046730042	-84.820564270019531
1.879999995231628	-84.210212707519531
1.883999943733215	-84.063728332519531
1.888000011444092	-84.381111145019531
1.891999959945679	-84.393318176269531
1.896000027656555	-84.082038879394531
1.899999976158142	-84.381111145019531
1.904000043869019	-85.168464660644531
1.907999992370606	-85.260017395019531
1.911999940872192	-84.722908020019531
1.916000008583069	-84.667976379394531
1.919999957084656	-84.777839660644531
1.924000024795532	-84.454353332519531
1.927999973297119	-83.953865051269531
1.932000041007996	-83.917243957519531
1.935999989509583	-84.332283020019531
1.940000057220459	-83.929450988769531
1.944000005722046	-83.551033020019531
1.947999954223633	-84.008796691894531
1.952000021934509	-84.240730285644531
1.955999970436096	-83.959968566894531
1.960000038146973	-83.953865051269531
1.963999986648560	-84.338386535644531
1.968000054359436	-84.570320129394531
1.972000002861023	-84.228523254394531
1.975999951362610	-84.228523254394531
1.980000019073486	-84.460456848144531
1.983999967575073	-84.478767395019531
1.988000035285950	-84.075935363769531
1.991999983787537	-83.795173645019531
1.996000051498413	-84.252937316894531
2.000000000000000	-84.240730285644531
2.003999948501587	-83.886726379394531
2.007999897003174	-84.387214660644531
2.012000083923340	-84.667976379394531
2.016000032424927	-84.661872863769531
2.019999980926514	-84.478767395019531
2.023999929428101	-84.271247863769531
2.028000116348267	-84.436042785644531
2.032000064849854	-84.191902160644531
2.036000013351440	-83.813484191894531
2.039999961853027	-83.764656066894531
2.043999910354614	-83.892829895019531
2.048000097274780	-83.844001770019531
2.052000045776367	-83.789070129394531
2.055999994277954	-84.338386535644531
2.059999942779541	-84.747322082519531
2.063999891281128	-84.460456848144531
2.068000078201294	-84.564216613769531
2.072000026702881	-84.210212707519531
2.075999975204468	-83.819587707519531
2.079999923706055	-83.587654113769531
2.084000110626221	-83.337409973144531
2.088000059127808	-83.563240051269531
2.092000007629395	-83.599861145019531
2.095999956130981	-83.386238098144531
2.099999904632568	-83.703620910644531
2.104000091552734	-84.161384582519531
2.108000040054321	-84.454353332519531
2.111999988555908	-84.216316223144531
2.115999937057495	-84.344490051269531
2.119999885559082	-84.631355285644531
2.124000072479248	-84.216316223144531
2.128000020980835	-83.972175598144531
2.131999969482422	-84.069831848144531
2.135999917984009	-84.362800598144531
2.140000104904175	-84.313972473144531
2.144000053405762	-83.923347473144531
2.148000001907349	-84.387214660644531
2.151999950408936	-84.783943176269531
2.155999898910523	-84.484870910644531
2.160000085830689	-84.436042785644531
2.164000034332275	-84.643562316894531
2.167999982833862	-84.808357238769531
2.171999931335449	-84.326179504394531
2.176000118255615	-84.088142395019531
2.180000066757202	-84.564216613769531
2.184000015258789	-84.521492004394531
2.187999963760376	-84.051521301269531
2.191999912261963	-83.959968566894531
2.196000099182129	-84.313972473144531
2.200000047683716	-84.643562316894531
2.203999996185303	-84.106452941894531
2.207999944686890	-84.289558410644531
2.211999893188477	-84.875495910644531
2.216000080108643	-84.631355285644531
2.220000028610230	-84.234626770019531
2.223999977111816	-84.307868957519531
2.227999925613403	-84.655769348144531
2.232000112533569	-84.411628723144531
2.236000061035156	-83.831794738769531
2.240000009536743	-83.850105285644531
2.243999958038330	-83.837898254394531
2.247999906539917	-83.630378723144531
2.252000093460083	-83.715827941894531
2.256000041961670	-84.051521301269531
2.259999990463257	-84.478767395019531
2.263999938964844	-84.136970520019531
2.267999887466431	-84.002693176269531
2.272000074386597	-84.313972473144531
2.276000022888184	-84.222419738769531
2.279999971389771	-83.941658020019531
2.283999919891357	-83.844001770019531
2.288000106811523	-83.978279113769531
2.292000055313110	-84.252937316894531
2.296000003814697	-84.106452941894531
2.299999952316284	-84.222419738769531
2.303999900817871	-84.783943176269531
2.308000087738037	-84.814460754394531
2.312000036239624	-84.527595520019531
2.315999984741211	-84.460456848144531
2.319999933242798	-84.478767395019531
2.323999881744385	-84.051521301269531
2.328000068664551	-83.685310363769531
2.332000017166138	-83.917243957519531
2.335999965667725	-84.027107238769531
2.339999914169312	-84.057624816894531
2.344000101089478	-84.100349426269531
2.348000049591065	-84.271247863769531
2.351999998092651	-84.692390441894531
2.355999946594238	-84.515388488769531
2.359999895095825	-84.155281066894531
2.364000082015991	-84.399421691894531
2.368000030517578	-84.405525207519531
2.371999979019165	-83.923347473144531
2.375999927520752	-83.825691223144531
2.380000114440918	-84.106452941894531
2.384000062942505	-84.185798645019531
2.388000011444092	-83.801277160644531
2.391999959945679	-83.978279113769531
2.395999908447266	-84.301765441894531
2.400000095367432	-84.320075988769531
2.404000043869019	-84.130867004394531
2.407999992370606	-84.057624816894531
2.411999940872192	-84.326179504394531
2.415999889373779	-83.837898254394531
2.420000076293945	-83.227546691894531
2.424000024795532	-83.666999816894531
2.427999973297119	-83.929450988769531
2.431999921798706	-83.441169738769531
2.436000108718872	-83.404548645019531
2.440000057220459	-83.721931457519531
2.444000005722046	-84.069831848144531
2.447999954223633	-84.075935363769531
2.451999902725220	-84.149177551269531
2.456000089645386	-84.515388488769531
2.460000038146973	-84.753425598144531
2.463999986648560	-84.539802551269531
2.467999935150147	-84.185798645019531
2.471999883651733	-84.393318176269531
2.476000070571899	-84.545906066894531
2.480000019073486	-83.996589660644531
2.483999967575073	-83.898933410644531
2.487999916076660	-84.228523254394531
2.492000102996826	-84.448249816894531
2.496000051498413	-84.344490051269531
2.500000000000000	-84.423835754394531
2.503999948501587	-84.783943176269531
2.507999897003174	-84.942634582519531
2.512000083923340	-84.478767395019531
2.516000032424927	-84.185798645019531
2.519999980926514	-84.301765441894531
2.523999929428101	-84.161384582519531
2.528000116348267	-83.673103332519531
2.532000064849854	-83.691413879394531
2.536000013351440	-84.149177551269531
2.539999961853027	-84.112556457519531
2.543999910354614	-84.191902160644531
2.548000097274780	-84.466560363769531
2.552000045776367	-84.655769348144531
2.555999994277954	-84.576423645019531
2.559999942779541	-84.350593566894531
2.563999891281128	-84.234626770019531
2.568000078201294	-84.429939270019531
2.572000026702881	-84.106452941894531
2.575999975204468	-83.782966613769531
2.579999923706055	-83.746345520019531
2.584000110626221	-83.819587707519531
2.588000059127808	-83.850105285644531
2.592000007629395	-83.972175598144531
2.595999956130981	-84.252937316894531
2.599999904632568	-84.399421691894531
2.604000091552734	-84.112556457519531
2.608000040054321	-84.100349426269531
2.611999988555908	-85.131843566894531
2.615999937057495	-94.818122863769531
2.619999885559082	-95.867927551269531
2.624000072479248	-94.641120910644531
2.628000020980835	-93.212898254394531
2.631999969482422	-91.125495910644531
2.635999917984009	-88.830574035644531
2.640000104904175	-87.097175598144531
2.644000053405762	-85.760505676269531
2.648000001907349	-84.399421691894531
2.651999950408936	-83.288581848144531
2.655999898910523	-82.806404113769531
2.660000085830689	-82.708747863769531
2.664000034332275	-82.037361145019531
2.667999982833862	-81.530769348144531
2.671999931335449	-81.890876770019531
2.676000118255615	-82.000740051269531
2.680000066757202	-81.628425598144531
2.684000015258789	-81.579597473144531
2.687999963760376	-82.189949035644531
2.691999912261963	-82.696540832519531
2.696000099182129	-82.537849426269531
2.700000047683716	-82.788093566894531
2.703999996185303	-83.367927551269531
2.707999944686890	-83.575447082519531
2.711999893188477	-83.264167785644531
2.716000080108643	-83.111579895019531
2.720000028610230	-83.520515441894531
2.723999977111816	-83.593757629394531
2.727999925613403	-82.995613098144531
2.732000112533569	-83.367927551269531
2.736000061035156	-83.917243957519531
2.740000009536743	-83.953865051269531
2.743999958038330	-83.819587707519531
2.747999906539917	-83.972175598144531
2.752000093460083	-84.295661926269531
2.756000041961670	-83.782966613769531
2.759999990463257	-83.026130676269531
2.763999938964844	-83.013923645019531
2.767999887466431	-83.190925598144531
2.772000074386597	-82.897956848144531
2.776000022888184	-82.354743957519531
2.779999971389771	-82.598884582519531
2.783999919891357	-83.160408020019531
2.788000106811523	-82.910163879394531
2.792000055313110	-83.148200988769531
2.796000003814697	-83.416755676269531
2.799999952316284	-83.367927551269531
2.803999900817871	-83.081062316894531
2.808000087738037	-82.672126770019531
2.812000036239624	-82.873542785644531
2.815999984741211	-82.867439270019531
2.819999933242798	-82.403572082519531
2.823999881744385	-82.220466613769531
2.828000068664551	-82.336433410644531
2.832000017166138	-82.592781066894531
2.835999965667725	-82.281501770019531
2.839999914169312	-82.269294738769531
2.844000101089478	-82.678230285644531
2.848000049591065	-82.238777160644531
2.851999998092651	-81.817634582519531
2.855999946594238	-81.921394348144531
2.859999895095825	-81.677253723144531
2.864000082015991	-81.445320129394531
2.868000030517578	-81.103523254394531
2.871999979019165	-81.140144348144531
2.875999927520752	-81.384284973144531
2.880000114440918	-81.036384582519531
2.884000062942505	-80.761726379394531
2.888000011444092	-80.963142395019531
2.891999959945679	-81.286628723144531
2.895999908447266	-80.804450988769531
2.900000095367432	-80.499275207519531
2.904000043869019	-81.042488098144531
2.907999992370606	-80.767829895019531
2.911999940872192	-80.236824035644531
2.915999889373779	-80.206306457519531
2.920000076293945	-80.261238098144531
2.924000024795532	-80.590827941894531
2.927999973297119	-80.401618957519531
2.931999921798706	-80.273445129394531
2.936000108718872	-80.737312316894531
2.940000057220459	-80.450447082519531
2.944000005722046	-79.754646301269531
2.947999954223633	-79.718025207519531
2.951999902725220	-80.078132629394531
2.956000089645386	-79.565437316894531
2.960000038146973	-78.594978332519531
2.963999986648560	-78.814704895019531
2.967999935150147	-78.979499816894531
2.971999883651733	-78.594978332519531
2.976000070571899	-78.466804504394531
2.980000019073486	-78.668220520019531
2.983999967575073	-78.991706848144531
2.987999916076660	-78.808601379394531
2.992000102996826	-78.619392395019531
2.996000051498413	-78.912361145019531
3.000000000000000	-78.820808410644531
3.003999948501587	-78.399665832519531
3.007999897003174	-78.118904113769531
3.012000083923340	-78.161628723144531
3.016000032424927	-78.161628723144531
3.019999980926514	-77.575691223144531
3.023999929428101	-77.404792785644531
3.028000116348267	-77.740486145019531
3.032000064849854	-77.832038879394531
3.036000013351440	-77.825935363769531
3.039999961853027	-77.752693176269531
3.043999910354614	-77.880867004394531
3.048000097274780	-77.764900207519531
3.052000045776367	-77.178962707519531
3.055999994277954	-77.105720520019531
3.059999942779541	-77.087409973144531
3.063999891281128	-76.861579895019531
3.068000078201294	-76.776130676269531
3.072000026702881	-76.641853332519531
3.075999975204468	-76.818855285644531
3.079999923706055	-76.770027160644531
3.084000110626221	-76.574714660644531
3.088000059127808	-76.733406066894531
3.092000007629395	-76.684577941894531
3.095999956130981	-76.037605285644531
3.099999904632568	-75.836189270019531
3.104000091552734	-76.037605285644531
3.108000040054321	-75.964363098144531
3.111999988555908	-75.360115051269531
3.115999937057495	-75.354011535644531
3.119999885559082	-75.622566223144531
3.124000072479248	-75.531013488769531
3.128000020980835	-75.567634582519531
3.131999969482422	-75.537117004394531
3.135999917984009	-75.799568176269531
3.140000104904175	-75.897224426269531
3.144000053405762	-75.469978332519531
3.148000001907349	-75.402839660644531
3.151999950408936	-75.708015441894531
3.155999898910523	-75.408943176269531
3.160000085830689	-74.835212707519531
3.164000034332275	-74.871833801269531
3.167999982833862	-75.225837707519531
3.171999931335449	-74.786384582519531
3.176000118255615	-74.475105285644531
3.180000066757202	-74.853523254394531
3.184000015258789	-74.945075988769531
3.187999963760376	-74.768074035644531
3.191999912261963	-74.572761535644531
3.196000099182129	-74.591072082519531
3.200000047683716	-74.774177551269531
3.203999996185303	-74.249275207519531
3.207999944686890	-73.815925598144531
3.211999893188477	-74.072273254394531
3.216000080108643	-73.980720520019531
3.220000028610230	-73.370368957519531
3.223999977111816	-73.260505676269531
3.227999925613403	-73.754890441894531
3.232000112533569	-73.950202941894531
3.236000061035156	-73.626716613769531
3.240000009536743	-73.736579895019531
3.243999958038330	-73.852546691894531
3.247999906539917	-73.663337707519531
3.252000093460083	-73.101814270019531
3.256000041961670	-72.930915832519531
3.259999990463257	-73.107917785644531
3.263999938964844	-72.485359191894531
3.267999887466431	-71.948249816894531
3.272000074386597	-72.241218566894531
3.276000022888184	-72.558601379394531
3.279999971389771	-72.467048645019531
3.283999919891357	-72.393806457519531
3.288000106811523	-72.564704895019531
3.292000055313110	-72.772224426269531
3.296000003814697	-72.381599426269531
3.299999952316284	-72.027595520019531
3.303999900817871	-72.137458801269531
3.308000087738037	-72.302253723144531
3.312000036239624	-71.856697082519531
3.315999984741211	-71.649177551269531
3.319999933242798	-72.076423645019531
3.323999881744385	-72.204597473144531
3.328000068664551	-71.826179504394531
3.332000017166138	-72.003181457519531
3.335999965667725	-72.167976379394531
3.339999914169312	-72.070320129394531
3.344000101089478	-71.740730285644531
3.348000049591065	-71.649177551269531
3.351999998092651	-71.679695129394531
3.355999946594238	-71.417243957519531
3.359999895095825	-70.910652160644531
3.364000082015991	-71.093757629394531
3.368000030517578	-71.490486145019531
3.371999979019165	-71.154792785644531
3.375999927520752	-70.819099426269531
3.380000114440918	-71.228034973144531
3.384000062942505	-71.405036926269531
3.388000011444092	-70.874031066894531
3.391999959945679	-70.538337707519531
3.395999908447266	-70.758064270019531
3.400000095367432	-70.776374816894531
3.404000043869019	-70.178230285644531
3.407999992370606	-69.805915832519531
3.411999940872192	-70.031745910644531
3.415999889373779	-70.153816223144531
3.420000076293945	-69.543464660644531
3.424000024795532	-69.494636535644531
3.427999973297119	-70.062263488769531
3.431999921798706	-69.885261535644531
3.436000108718872	-69.128425598144531
3.440000057220459	-68.951423645019531
3.444000005722046	-69.470222473144531
3.447999954223633	-69.268806457519531
3.451999902725220	-68.432624816894531
3.456000089645386	-68.499763488769531
3.460000038146973	-68.957527160644531
3.463999986648560	-68.798835754394531
3.467999935150147	-68.481452941894531
3.471999883651733	-68.646247863769531
3.476000070571899	-69.274909973144531
3.480000019073486	-69.116218566894531
3.483999967575073	-68.829353332519531
3.487999916076660	-69.183357238769531
3.492000102996826	-69.219978332519531
3.496000051498413	-68.780525207519531
3.500000000000000	-68.322761535644531
3.503999948501587	-68.365486145019531
3.507999897003174	-68.670661926269531
3.512000083923340	-68.286140441894531
3.516000032424927	-67.962654113769531
3.519999980926514	-68.438728332519531
3.523999929428101	-68.786628723144531
3.528000116348267	-68.438728332519531
3.532000064849854	-68.219001770019531
3.536000013351440	-68.554695129394531
3.539999961853027	-68.341072082519531
3.543999910354614	-67.767341613769531
3.548000097274780	-67.816169738769531
3.552000045776367	-67.694099426269531
3.555999994277954	-67.547615051269531
3.559999942779541	-67.266853332519531
3.563999891281128	-67.236335754394531
3.568000078201294	-67.694099426269531
3.572000026702881	-67.602546691894531
3.575999975204468	-67.321784973144531
3.579999923706055	-67.431648254394531
3.584000110626221	-67.498786926269531
3.588000059127808	-67.266853332519531
3.592000007629395	-66.711433410644531
3.595999956130981	-66.784675598144531
3.599999904632568	-67.041023254394531
3.604000091552734	-66.418464660644531
3.608000040054321	-66.320808410644531
3.611999988555908	-66.217048645019531
3.615999937057495	-66.107185363769531
3.619999885559082	-66.052253723144531
3.624000072479248	-65.875251770019531
3.628000020980835	-66.119392395019531
3.631999969482422	-66.094978332519531
3.635999917984009	-65.643318176269531
3.640000104904175	-65.649421691894531
3.644000053405762	-65.875251770019531
3.648000001907349	-65.917976379394531
3.651999950408936	-65.490730285644531
3.655999898910523	-65.448005676269531
3.660000085830689	-65.905769348144531
3.664000034332275	-65.710456848144531
3.667999982833862	-65.393074035644531
3.671999931335449	-65.484626770019531
3.676000118255615	-65.948493957519531
3.680000066757202	-65.948493957519531
3.684000015258789	-65.380867004394531
3.687999963760376	-65.545661926269531
3.691999912261963	-65.747077941894531
3.696000099182129	-65.087898254394531
3.700000047683716	-64.770515441894531
3.703999996185303	-64.801033020019531
3.707999944686890	-64.984138488769531
3.711999893188477	-64.672859191894531
3.716000080108643	-64.233406066894531
3.720000028610230	-64.569099426269531
3.723999977111816	-65.026863098144531
3.727999925613403	-64.739997863769531
3.732000112533569	-64.459236145019531
3.736000061035156	-64.703376770019531
3.740000009536743	-64.825447082519531
3.743999958038330	-64.050300598144531
3.747999906539917	-63.787845611572266
3.752000093460083	-64.099128723144531
3.756000041961670	-63.873294830322266
3.759999990463257	-63.604740142822266
3.763999938964844	-63.726810455322266
3.767999887466431	-64.117439270019531
3.772000074386597	-64.178474426269531
3.776000022888184	-63.586429595947266
3.779999971389771	-63.482669830322266
3.783999919891357	-63.830570220947266
3.788000106811523	-63.372806549072266
3.792000055313110	-62.969974517822266
3.796000003814697	-62.945560455322266
3.799999952316284	-63.104251861572266
3.803999900817871	-62.799076080322266
3.808000087738037	-62.579349517822266
3.812000036239624	-63.092044830322266
3.815999984741211	-63.348392486572266
3.819999933242798	-63.232425689697266
3.823999881744385	-63.269046783447266
3.828000068664551	-63.385013580322266
3.832000017166138	-63.433841705322266
3.835999965667725	-62.774662017822266
3.839999914169312	-62.615970611572266
3.844000101089478	-63.031009674072266
3.848000049591065	-62.738040924072266
3.851999998092651	-62.329105377197266
3.855999946594238	-62.451175689697266
3.859999895095825	-62.640384674072266
3.864000082015991	-62.634281158447266
3.868000030517578	-62.335208892822266
3.871999979019165	-62.554935455322266
3.875999927520752	-62.786869049072266
3.880000114440918	-62.567142486572266
3.884000062942505	-62.280277252197266
3.888000011444092	-62.164310455322266
3.891999959945679	-62.554935455322266
3.895999908447266	-62.109378814697266
3.900000095367432	-61.456302642822266
3.904000043869019	-61.877445220947266
3.907999992370606	-62.078861236572266
3.911999940872192	-61.462406158447266
3.915999889373779	-61.267093658447266
3.920000076293945	-61.676029205322266
3.924000024795532	-61.975101470947266
3.927999973297119	-61.419681549072266
3.931999921798706	-61.260990142822266
3.936000108718872	-61.468509674072266
3.940000057220459	-61.505130767822266
3.944000005722046	-61.029056549072266
3.947999954223633	-60.601810455322266
3.951999902725220	-61.456302642822266
3.956000089645386	-61.950687408447266
3.960000038146973	-61.059574127197266
3.963999986648560	-60.980228424072266
3.967999935150147	-61.517337799072266
3.971999883651733	-61.523441314697266
3.976000070571899	-60.974124908447266
3.980000019073486	-60.784915924072266
3.983999967575073	-61.120609283447266
3.987999916076660	-60.559085845947266
3.992000102996826	-59.814456939697266
3.996000051498413	-59.875492095947266
4.000000000000000	-60.186771392822266
4.004000186920166	-60.095218658447266
4.007999897003174	-59.820560455322266
4.012000083923340	-60.162357330322266
4.015999794006348	-60.662845611572266
4.019999980926514	-60.418704986572266
4.024000167846680	-60.260013580322266
4.027999877929688	-60.302738189697266
4.032000064849854	-60.235599517822266
4.035999774932861	-59.826663970947266
4.039999961853027	-59.442142486572266
4.044000148773193	-59.777835845947266
4.047999858856201	-59.759525299072266
4.052000045776367	-59.198001861572266
4.056000232696533	-59.301761627197266
4.059999942779541	-59.765628814697266
4.064000129699707	-59.747318267822266
4.067999839782715	-59.387210845947266
4.072000026702881	-59.460453033447266
4.076000213623047	-59.515384674072266
4.079999923706055	-59.155277252197266
4.084000110626221	-58.813480377197266
4.087999820709229	-58.917240142822266
4.092000007629395	-58.966068267822266
4.096000194549561	-58.801273345947266
4.099999904632568	-58.630374908447266
4.104000091552734	-58.911136627197266
4.107999801635742	-59.191898345947266
4.111999988555908	-58.801273345947266
4.116000175476074	-58.404544830322266
4.119999885559082	-58.435062408447266
4.124000072479248	-58.441165924072266
4.127999782562256	-58.093265533447266
4.131999969482422	-57.897953033447266
4.136000156402588	-58.038333892822266
4.139999866485596	-58.062747955322266
4.144000053405762	-57.666019439697266
4.147999763488770	-57.592777252197266
4.151999950408936	-58.062747955322266
4.156000137329102	-58.184818267822266
4.159999847412109	-57.928470611572266
4.164000034332275	-58.099369049072266
4.168000221252441	-58.471683502197266
4.171999931335449	-58.374027252197266
4.176000118255615	-58.007816314697266
4.179999828338623	-57.977298736572266
4.184000015258789	-58.062747955322266
4.188000202178955	-57.873538970947266
4.191999912261963	-57.324222564697266
4.196000099182129	-57.141117095947266
4.199999809265137	-57.543949127197266
4.203999996185303	-57.446292877197266
4.208000183105469	-57.128910064697266
4.211999893188477	-57.556156158447266
4.216000080108643	-57.952884674072266
4.219999790191650	-57.733158111572266
4.223999977111816	-57.366947174072266
4.228000164031982	-57.403568267822266
4.231999874114990	-57.489017486572266
4.236000061035156	-56.872562408447266
4.239999771118164	-56.616214752197266
4.243999958038330	-56.713871002197266
4.248000144958496	-56.726078033447266
4.251999855041504	-56.640628814697266
4.256000041961670	-56.512454986572266
4.260000228881836	-56.951908111572266
4.263999938964844	-57.281497955322266
4.268000125885010	-56.665042877197266
4.271999835968018	-56.481937408447266
4.276000022888184	-56.762699127197266
4.280000209808350	-56.335453033447266
4.283999919891357	-55.816654205322266
4.288000106811523	-55.554203033447266
4.291999816894531	-55.505374908447266
4.296000003814697	-55.297855377197266
4.300000190734863	-55.261234283447266
4.303999900817871	-55.450443267822266
4.308000087738037	-55.627445220947266
4.311999797821045	-55.651859283447266
4.315999984741211	-55.529788970947266
4.320000171661377	-55.731204986572266
4.323999881744385	-55.792240142822266
4.328000068664551	-55.224613189697266
4.331999778747559	-55.212406158447266
4.335999965667725	-55.419925689697266
4.340000152587891	-55.377201080322266
4.343999862670898	-55.230716705322266
4.348000049591065	-55.017093658447266
4.352000236511231	-55.303958892822266
4.355999946594238	-55.358890533447266
4.360000133514404	-55.084232330322266
4.363999843597412	-55.249027252197266
4.368000030517578	-55.426029205322266
4.372000217437744	-55.236820220947266
4.375999927520752	-54.895023345947266
4.380000114440918	-54.949954986572266
4.383999824523926	-55.151371002197266
4.388000011444092	-54.718021392822266
4.392000198364258	-54.260257720947266
4.395999908447266	-54.437259674072266
4.400000095367432	-54.656986236572266
4.403999805450440	-54.547122955322266
4.407999992370606	-54.266361236572266
4.412000179290772	-54.486087799072266
4.415999889373779	-54.980472564697266
4.420000076293945	-54.577640533447266
4.423999786376953	-54.138187408447266
4.427999973297119	-54.302982330322266
4.432000160217285	-54.473880767822266
4.435999870300293	-53.747562408447266
4.440000057220459	-53.271488189697266
4.443999767303467	-53.649906158447266
4.447999954223633	-53.778079986572266
4.452000141143799	-53.356937408447266
4.455999851226807	-53.485111236572266
4.460000038146973	-53.680423736572266
4.464000225067139	-53.704837799072266
4.467999935150147	-53.247074127197266
4.472000122070313	-52.966312408447266
4.475999832153320	-53.204349517822266
4.480000019073486	-52.941898345947266
4.484000205993652	-52.423099517822266
4.487999916076660	-52.368167877197266
4.492000102996826	-52.697757720947266
4.495999813079834	-52.941898345947266
4.500000000000000	-52.685550689697266
4.504000186920166	-52.948001861572266
4.507999897003174	-53.582767486572266
4.512000083923340	-53.265384674072266
4.515999794006348	-52.984622955322266
4.519999980926514	-53.082279205322266
4.524000167846680	-53.106693267822266
4.527999877929688	-52.539066314697266
4.532000064849854	-52.056888580322266
4.535999774932861	-52.423099517822266
4.539999961853027	-52.508548736572266
4.544000148773193	-52.075199127197266
4.547999858856201	-52.221683502197266
4.552000045776367	-52.453617095947266
4.556000232696533	-52.563480377197266
4.559999942779541	-52.325443267822266
4.564000129699707	-52.185062408447266
4.567999839782715	-52.404788970947266
4.572000026702881	-52.215579986572266
4.576000213623047	-51.684574127197266
4.579999923706055	-51.605228424072266
4.584000110626221	-51.843265533447266
4.587999820709229	-51.684574127197266
4.592000007629395	-51.092533111572266
4.596000194549561	-51.470951080322266
4.599999904632568	-51.763919830322266
4.604000091552734	-51.367191314697266
4.607999801635742	-51.397708892822266
4.611999988555908	-51.397708892822266
4.616000175476074	-51.501468658447266
4.619999885559082	-51.251224517822266
4.624000072479248	-50.738529205322266
4.627999782562256	-50.799564361572266
4.631999969482422	-50.494388580322266
4.636000156402588	-49.835208892822266
4.639999866485596	-49.639896392822266
4.644000053405762	-49.877933502197266
4.647999763488770	-50.177005767822266
4.651999950408936	-49.890140533447266
4.656000137329102	-49.975589752197266
4.659999847412109	-50.579837799072266
4.664000034332275	-50.598148345947266
4.668000221252441	-50.335697174072266
4.671999931335449	-50.207523345947266
4.676000118255615	-50.476078033447266
4.679999828338623	-50.457767486572266
4.684000015258789	-49.621585845947266
4.688000202178955	-49.633792877197266
4.691999912261963	-50.042728424072266
4.696000099182129	-50.036624908447266
4.699999809265137	-49.774173736572266
4.703999996185303	-49.957279205322266
4.708000183105469	-50.427249908447266
4.711999893188477	-50.213626861572266
4.716000080108643	-49.737552642822266
4.719999790191650	-49.743656158447266
4.723999977111816	-49.597171783447266
4.728000164031982	-49.230960845947266
4.731999874114990	-48.626712799072266
4.736000061035156	-48.730472564697266
4.739999771118164	-49.279788970947266
4.743999958038330	-48.760990142822266
4.748000144958496	-48.730472564697266
4.751999855041504	-49.346927642822266
4.756000041961670	-49.353031158447266
4.760000228881836	-49.011234283447266
4.763999938964844	-48.919681549072266
4.768000125885010	-48.919681549072266
4.771999835968018	-48.687747955322266
4.776000022888184	-48.187259674072266
4.780000209808350	-48.138431549072266
4.783999919891357	-48.266605377197266
4.788000106811523	-48.242191314697266
4.791999816894531	-48.016361236572266
4.796000003814697	-48.114017486572266
4.800000190734863	-48.394779205322266
4.803999900817871	-47.906497955322266
4.808000087738037	-47.485355377197266
4.811999797821045	-47.570804595947266
4.815999984741211	-47.589115142822266
4.820000171661377	-47.180179595947266
4.823999881744385	-46.777347564697266
4.828000068664551	-46.960453033447266
4.831999778747559	-47.106937408447266
4.835999965667725	-46.759037017822266
4.840000152587891	-46.740726470947266
4.843999862670898	-47.131351470947266
4.848000049591065	-47.296146392822266
4.852000236511231	-47.088626861572266
4.855999946594238	-47.033695220947266
4.860000133514404	-47.253421783447266
4.863999843597412	-47.094730377197266
4.868000030517578	-46.685794830322266
4.872000217437744	-46.606449127197266
4.875999927520752	-46.740726470947266
4.880000114440918	-46.606449127197266
4.883999824523926	-46.057132720947266
4.888000011444092	-45.849613189697266
4.892000198364258	-46.307376861572266
4.895999908447266	-46.331790924072266
4.900000095367432	-45.819095611572266
4.903999805450440	-45.977787017822266
4.907999992370606	-46.234134674072266
4.912000179290772	-45.709232330322266
4.915999889373779	-45.239261627197266
4.920000076293945	-45.202640533447266
4.923999786376953	-45.159915924072266
4.927999973297119	-44.653324127197266
4.932000160217285	-44.110111236572266
4.935999870300293	-44.134525299072266
4.940000057220459	-44.445804595947266
4.943999767303467	-44.073490142822266
4.947999954223633	-43.609622955322266
4.952000141143799	-43.927005767822266
4.955999851226807	-44.042972564697266
4.960000038146973	-43.133548736572266
4.964000225067139	-42.608646392822266
4.967999935150147	-42.510990142822266
4.972000122070313	-41.943363189697266
4.975999832153320	-41.101078033447266
4.980000019073486	-40.472415924072266
4.984000205993652	-40.606693267822266
4.987999916076660	-40.533451080322266
4.992000102996826	-39.361576080322266
4.995999813079834	-38.458255767822266
5.000000000000000	-37.841800689697266
5.004000186920166	-36.639408111572266
5.007999897003174	-34.997562408447266
5.012000083923340	-33.538822174072266
5.015999794006348	-32.324222564697266
5.019999980926514	-30.603029251098633
5.024000167846680	-28.717042922973633
5.027999877929688	-27.392580032348633
5.032000064849854	-26.196290969848633
5.035999774932861	-24.713136672973633
5.039999961853027	-23.004152297973633
5.044000148773193	-21.685792922973633
5.047999858856201	-20.434572219848633
5.052000045776367	-18.408205032348633
5.056000232696533	-16.632081985473633
5.059999942779541	-15.356446266174316
5.064000129699707	-14.672852516174316
5.067999839782715	-11.907959938049316
5.072000026702881	-10.211182594299316
5.076000213623047	-9.289551734924316
5.079999923706055	-8.074952125549316
5.084000110626221	-6.481934070587158
5.087999820709229	-5.511475086212158
5.092000007629395	-4.718018054962158
5.096000194549561	-3.814697504043579
5.099999904632568	-2.551269769668579
5.104000091552734	-1.562500119209290
5.107999801635742	-1.123046994209290
5.111999988555908	0.006103516090661
5.116000175476074	1.306152462959290
5.119999885559082	1.855468869209290
5.124000072479248	2.185058832168579
5.127999782562256	3.118896722793579
5.131999969482422	4.034424304962158
5.136000156402588	4.193115711212158
5.139999866485596	4.278564929962158
5.144000053405762	5.450439929962158
5.147999763488770	6.115723133087158
5.151999950408936	6.024170398712158
5.156000137329102	6.231689929962158
5.159999847412109	7.073975086212158
5.164000034332275	7.714844226837158
5.168000221252441	7.666016101837158
5.171999931335449	7.873535633087158
5.176000118255615	8.551026344299316
5.179999828338623	8.734131813049316
5.184000015258789	8.471680641174316
5.188000202178955	8.258057594299316
5.191999912261963	8.587647438049316
5.196000099182129	8.715821266174316
5.199999809265137	8.312989234924316
5.203999996185303	8.404541969299316
5.208000183105469	8.923340797424316
5.211999893188477	8.972168922424316
5.216000080108643	8.911133766174316
5.219999790191650	9.191895484924316
5.223999977111816	9.594727516174316
5.228000164031982	9.259034156799316
5.231999874114990	8.789063453674316
5.236000061035156	8.819581031799316
5.239999771118164	8.618165016174316
5.243999958038330	8.398438453674316
5.248000144958496	8.142090797424316
5.251999855041504	8.074952125549316
5.256000041961670	8.288575172424316
5.260000228881836	8.142090797424316
5.263999938964844	7.922363758087158
5.268000125885010	8.306885719299316
5.271999835968018	8.087159156799316
5.276000022888184	7.763672351837158
5.280000209808350	7.452393054962158
5.283999919891357	7.299805164337158
5.288000106811523	7.025146961212158
5.291999816894531	6.500244617462158
5.296000003814697	6.268311023712158
5.300000190734863	6.341553211212158
5.303999900817871	6.188965320587158
5.308000087738037	5.804443836212158
5.311999797821045	5.621338367462158
5.315999984741211	6.079102039337158
5.320000171661377	5.889893054962158
5.323999881744385	5.249023914337158
5.328000068664551	5.218506336212158
5.331999778747559	4.888916492462158
5.335999965667725	4.357910633087158
5.340000152587891	3.680420160293579
5.343999862670898	3.289795160293579
5.348000049591065	3.198242425918579
5.352000236511231	2.539062738418579
5.355999946594238	1.947021603584290
5.360000133514404	2.056885004043579
5.363999843597412	1.940918087959290
5.368000030517578	1.403808712959290
5.372000217437744	0.805664122104645
5.375999927520752	1.116943478584290
5.380000114440918	0.811767637729645
5.383999824523926	-0.225830093026161
5.388000011444092	-0.463867217302322
5.392000198364258	-0.671386778354645
5.395999908447266	-1.275634884834290
5.400000095367432	-1.916504025459290
5.403999805450440	-2.386474847793579
5.407999992370606	-2.130127191543579
5.412000179290772	-2.453613519668579
5.415999889373779	-3.088379144668579
5.420000076293945	-3.234863519668579
5.423999786376953	-3.259277582168579
5.427999973297119	-3.668213129043579
5.432000160217285	-4.730225086212158
5.435999870300293	-5.053711414337158
5.440000057220459	-5.065918445587158
5.443999767303467	-5.969238758087158
5.447999954223633	-6.579590320587158
5.452000141143799	-6.567383289337158
5.455999851226807	-6.628418445587158
5.460000038146973	-6.988525867462158
5.464000225067139	-7.550049304962158
5.467999935150147	-7.482910633087158
5.472000122070313	-7.775879383087158
5.475999832153320	-8.404541969299316
5.480000019073486	-8.911133766174316
5.484000205993652	-9.326172828674316
5.487999916076660	-9.490967750549316
5.492000102996826	-10.076905250549316
5.495999813079834	-10.687256813049316
5.500000000000000	-10.595704078674316
5.504000186920166	-10.723877906799316
5.507999897003174	-11.218262672424316
5.512000083923340	-11.676026344299316
5.515999794006348	-11.853028297424316
5.519999980926514	-12.145997047424316
5.524000167846680	-13.128663063049316
5.527999877929688	-13.568116188049316
5.532000064849854	-13.787842750549316
5.535999774932861	-14.532471656799316
5.539999961853027	-13.836670875549316
5.544000148773193	-14.849854469299316
5.547999858856201	-15.332032203674316
5.552000045776367	-15.734864234924316
5.556000232696533	-16.241456985473633
5.559999942779541	-16.369630813598633
5.564000129699707	-16.479494094848633
5.567999839782715	-17.016603469848633
5.572000026702881	-17.590333938598633
5.576000213623047	-17.724611282348633
5.579999923706055	-17.980958938598633
5.584000110626221	-18.713380813598633
5.587999820709229	-19.201662063598633
5.592000007629395	-19.104005813598633
5.596000194549561	-19.525148391723633
5.599999904632568	-20.050050735473633
5.604000091552734	-20.269777297973633
5.607999801635742	-20.166017532348633
5.611999988555908	-19.714357376098633
5.616000175476074	-10.675049781799316
5.619999885559082	-9.692383766174316
5.624000072479248	-10.888672828674316
5.627999782562256	-13.031006813049316
5.631999969482422	-15.899659156799316
5.636000156402588	-18.371583938598633
5.639999866485596	-20.416261672973633
5.644000053405762	-22.497560501098633
5.647999763488770	-24.450685501098633
5.651999950408936	-25.231935501098633
5.656000137329102	-25.518800735473633
5.659999847412109	-25.994874954223633
5.664000034332275	-26.739503860473633
5.668000221252441	-26.947023391723633
5.671999931335449	-26.940919876098633
5.676000118255615	-27.728273391723633
5.679999828338623	-28.576662063598633
5.684000015258789	-28.466798782348633
5.688000202178955	-28.656007766723633
5.691999912261963	-29.351808547973633
5.696000099182129	-29.425050735473633
5.699999809265137	-29.010011672973633
5.703999996185303	-28.936769485473633
5.708000183105469	-29.083253860473633
5.711999893188477	-29.046632766723633
5.716000080108643	-28.820802688598633
5.719999790191650	-28.991701126098633
5.723999977111816	-29.528810501098633
5.728000164031982	-29.986574172973633
5.731999874114990	-30.047609329223633
5.736000061035156	-30.261232376098633
5.739999771118164	-30.810548782348633
5.743999958038330	-30.694581985473633
5.748000144958496	-30.505373001098633
5.751999855041504	-30.877687454223633
5.756000041961670	-31.152345657348633
5.760000228881836	-31.109621047973633
5.763999938964844	-31.256105422973633
5.768000125885010	-31.835939407348633
5.771999835968018	-32.464603424072266
5.776000022888184	-32.598880767822266
5.780000209808350	-32.928470611572266
5.783999919891357	-33.392337799072266
5.788000106811523	-33.813480377197266
5.791999816894531	-33.953861236572266
5.796000003814697	-34.045413970947266
5.800000190734863	-34.429935455322266
5.803999900817871	-34.698490142822266
5.808000087738037	-34.637454986572266
5.811999797821045	-34.844974517822266
5.815999984741211	-35.400394439697266
5.820000171661377	-35.809329986572266
5.823999881744385	-35.528568267822266
5.828000068664551	-35.723880767822266
5.831999778747559	-36.547855377197266
5.835999965667725	-36.688236236572266
5.840000152587891	-36.505130767822266
5.843999862670898	-36.968997955322266
5.848000049591065	-37.518314361572266
5.852000236511231	-37.475589752197266
5.855999946594238	-37.390140533447266
5.860000133514404	-37.835697174072266
5.863999843597412	-38.360599517822266
5.868000030517578	-38.354496002197266
5.872000217437744	-38.500980377197266
5.875999927520752	-39.038089752197266
5.880000114440918	-39.654544830322266
5.883999824523926	-39.715579986572266
5.888000011444092	-39.770511627197266
5.892000198364258	-40.386966705322266
5.895999908447266	-40.661624908447266
5.900000095367432	-40.093997955322266
5.903999805450440	-40.167240142822266
5.907999992370606	-40.673831939697266
5.912000179290772	-40.820316314697266
5.915999889373779	-40.625003814697266
5.920000076293945	-40.930179595947266
5.923999786376953	-41.796878814697266
5.927999973297119	-42.236331939697266
5.932000160217285	-42.114261627197266
5.935999870300293	-42.449954986572266
5.940000057220459	-42.700199127197266
5.943999767303467	-42.565921783447266
5.947999954223633	-42.352298736572266
5.952000141143799	-42.517093658447266
5.955999851226807	-42.895511627197266
5.960000038146973	-42.864994049072266
5.964000225067139	-42.987064361572266
5.967999935150147	-43.420413970947266
5.972000122070313	-43.988040924072266
5.975999832153320	-44.281009674072266
5.980000019073486	-44.189456939697266
5.984000205993652	-44.482425689697266
5.987999916076660	-44.915775299072266
5.992000102996826	-44.622806549072266
5.995999813079834	-44.934085845947266
6.000000000000000	-45.483402252197266
6.004000186920166	-45.648197174072266
6.007999897003174	-45.678714752197266
6.012000083923340	-45.629886627197266
6.015999794006348	-45.788578033447266
6.019999980926514	-46.014408111572266
6.024000167846680	-46.130374908447266
6.027999877929688	-46.215824127197266
6.032000064849854	-46.350101470947266
6.035999774932861	-46.661380767822266
6.039999961853027	-46.429447174072266
6.044000148773193	-46.478275299072266
6.047999858856201	-47.149662017822266
6.052000045776367	-47.125247955322266
6.056000232696533	-46.978763580322266
6.059999942779541	-47.314456939697266
6.064000129699707	-47.735599517822266
6.067999839782715	-47.906497955322266
6.072000026702881	-47.717288970947266
6.076000213623047	-48.297122955322266
6.079999923706055	-48.693851470947266
6.084000110626221	-48.559574127197266
6.087999820709229	-48.718265533447266
6.092000007629395	-48.889163970947266
6.096000194549561	-49.066165924072266
6.099999904632568	-48.657230377197266
6.104000091552734	-48.553470611572266
6.107999801635742	-49.127201080322266
6.111999988555908	-49.151615142822266
6.116000175476074	-49.029544830322266
6.119999885559082	-49.340824127197266
6.124000072479248	-49.938968658447266
6.127999782562256	-50.427249908447266
6.131999969482422	-50.030521392822266
6.136000156402588	-50.189212799072266
6.139999866485596	-50.714115142822266
6.144000053405762	-50.372318267822266
6.147999763488770	-50.018314361572266
6.151999950408936	-50.073246002197266
6.156000137329102	-50.561527252197266
6.159999847412109	-50.500492095947266
6.164000034332275	-50.109867095947266
6.168000221252441	-50.604251861572266
6.171999931335449	-51.110843658447266
6.176000118255615	-51.171878814697266
6.179999828338623	-51.226810455322266
6.184000015258789	-51.361087799072266
6.188000202178955	-51.849369049072266
6.191999912261963	-51.611331939697266
6.196000099182129	-51.281742095947266
6.199999809265137	-51.757816314697266
6.203999996185303	-51.971439361572266
6.208000183105469	-51.928714752197266
6.211999893188477	-52.185062408447266
6.216000080108643	-52.655033111572266
6.219999790191650	-53.076175689697266
6.223999977111816	-52.990726470947266
6.228000164031982	-53.106693267822266
6.231999874114990	-53.375247955322266
6.236000061035156	-53.363040924072266
6.239999771118164	-53.240970611572266
6.243999958038330	-53.118900299072266
6.248000144958496	-53.466800689697266
6.251999855041504	-53.424076080322266
6.256000041961670	-53.155521392822266
6.260000228881836	-53.485111236572266
6.263999938964844	-53.845218658447266
6.268000125885010	-53.991703033447266
6.271999835968018	-53.979496002197266
6.276000022888184	-53.942874908447266
6.280000209808350	-54.284671783447266
6.283999919891357	-54.193119049072266
6.288000106811523	-54.107669830322266
6.291999816894531	-54.382328033447266
6.296000003814697	-54.553226470947266
6.300000190734863	-54.278568267822266
6.303999900817871	-54.132083892822266
6.308000087738037	-54.565433502197266
6.311999797821045	-54.760746002197266
6.315999984741211	-54.522708892822266
6.320000171661377	-54.846195220947266
6.323999881744385	-55.224613189697266
6.328000068664551	-55.279544830322266
6.331999778747559	-55.291751861572266
6.335999965667725	-54.907230377197266
6.340000152587891	-54.882816314697266
6.343999862670898	-54.956058502197266
6.348000049591065	-54.522708892822266
6.352000236511231	-54.443363189697266
6.355999946594238	-55.047611236572266
6.360000133514404	-55.169681549072266
6.363999843597412	-54.901126861572266
6.368000030517578	-55.468753814697266
6.372000217437744	-56.311038970947266
6.375999927520752	-56.048587799072266
6.380000114440918	-55.895999908447266
6.383999824523926	-56.353763580322266
6.388000011444092	-56.408695220947266
6.392000198364258	-55.920413970947266
6.395999908447266	-55.590824127197266
6.400000095367432	-56.066898345947266
6.403999805450440	-56.463626861572266
6.407999992370606	-56.097415924072266
6.412000179290772	-56.207279205322266
6.415999889373779	-56.750492095947266
6.420000076293945	-57.141117095947266
6.423999786376953	-57.067874908447266
6.427999973297119	-56.939701080322266
6.432000160217285	-57.135013580322266
6.435999870300293	-57.098392486572266
6.440000057220459	-56.616214752197266
6.443999767303467	-56.622318267822266
6.447999954223633	-56.909183502197266
6.452000141143799	-56.982425689697266
6.455999851226807	-56.713871002197266
6.460000038146973	-56.890872955322266
6.464000225067139	-57.543949127197266
6.467999935150147	-57.513431549072266
6.472000122070313	-57.360843658447266
6.475999832153320	-57.427982330322266
6.480000019073486	-57.623294830322266
6.484000205993652	-57.580570220947266
6.487999916076660	-57.440189361572266
6.492000102996826	-57.427982330322266
6.495999813079834	-57.678226470947266
6.500000000000000	-57.556156158447266
6.504000186920166	-57.348636627197266
6.507999897003174	-57.202152252197266
6.512000083923340	-57.458499908447266
6.515999794006348	-57.507328033447266
6.519999980926514	-57.427982330322266
6.524000167846680	-57.775882720947266
6.527999877929688	-57.952884674072266
6.532000064849854	-57.757572174072266
6.535999774932861	-57.769779205322266
6.539999961853027	-57.916263580322266
6.544000148773193	-58.026126861572266
6.547999858856201	-57.788089752197266
6.552000045776367	-57.781986236572266
6.556000232696533	-58.227542877197266
6.559999942779541	-58.367923736572266
6.564000129699707	-58.300785064697266
6.567999839782715	-58.612064361572266
6.572000026702881	-59.051517486572266
6.576000213623047	-59.075931549072266
6.579999923706055	-58.831790924072266
6.584000110626221	-58.905033111572266
6.587999820709229	-58.959964752197266
6.592000007629395	-58.587650299072266
6.596000194549561	-58.190921783447266
6.599999904632568	-58.526615142822266
6.604000091552734	-59.063724517822266
6.607999801635742	-58.764652252197266
6.611999988555908	-58.666996002197266
6.616000175476074	-59.283451080322266
6.619999885559082	-59.570316314697266
6.624000072479248	-59.173587799072266
6.627999782562256	-59.118656158447266
6.631999969482422	-59.307865142822266
6.636000156402588	-59.136966705322266
6.639999866485596	-58.636478424072266
6.644000053405762	-58.489994049072266
6.647999763488770	-58.837894439697266
6.651999950408936	-59.069828033447266
6.656000137329102	-58.923343658447266
6.659999847412109	-59.094242095947266
6.664000034332275	-59.698490142822266
6.668000221252441	-59.716800689697266
6.671999931335449	-59.210208892822266
6.676000118255615	-59.155277252197266
6.679999828338623	-59.246829986572266
6.684000015258789	-58.862308502197266
6.688000202178955	-58.612064361572266
6.691999912261963	-58.868412017822266
6.696000099182129	-58.990482330322266
6.699999809265137	-59.051517486572266
6.703999996185303	-59.082035064697266
6.708000183105469	-59.417728424072266
6.711999893188477	-59.924320220947266
6.716000080108643	-59.826663970947266
6.719999790191650	-59.716800689697266
6.723999977111816	-59.948734283447266
6.728000164031982	-60.083011627197266
6.731999874114990	-59.826663970947266
6.736000061035156	-59.558109283447266
6.739999771118164	-59.820560455322266
6.743999958038330	-60.009769439697266
6.748000144958496	-59.674076080322266
6.751999855041504	-59.729007720947266
6.756000041961670	-60.083011627197266
6.760000228881836	-60.424808502197266
6.763999938964844	-60.180667877197266
6.768000125885010	-60.217288970947266
6.771999835968018	-60.748294830322266
6.776000022888184	-60.479740142822266
6.780000209808350	-60.070804595947266
6.783999919891357	-60.131839752197266
6.788000106811523	-60.144046783447266
6.791999816894531	-59.924320220947266
6.796000003814697	-59.558109283447266
6.800000190734863	-59.802249908447266
6.803999900817871	-60.333255767822266
6.808000087738037	-60.131839752197266
6.811999797821045	-60.156253814697266
6.815999984741211	-60.559085845947266
6.820000171661377	-60.974124908447266
6.823999881744385	-60.601810455322266
6.828000068664551	-60.260013580322266
6.831999778747559	-60.650638580322266
6.835999965667725	-60.302738189697266
6.840000152587891	-59.558109283447266
6.843999862670898	-59.802249908447266
6.848000049591065	-60.284427642822266
6.852000236511231	-60.430912017822266
6.855999946594238	-60.247806549072266
6.860000133514404	-60.437015533447266
6.863999843597412	-60.876468658447266
6.868000030517578	-60.516361236572266
6.872000217437744	-60.278324127197266
6.875999927520752	-60.388187408447266
6.880000114440918	-60.626224517822266
6.883999824523926	-60.400394439697266
6.888000011444092	-59.863285064697266
6.892000198364258	-60.192874908447266
6.895999908447266	-60.729984283447266
6.900000095367432	-60.668949127197266
6.903999805450440	-60.668949127197266
6.907999992370606	-61.145023345947266
6.912000179290772	-61.706546783447266
6.915999889373779	-61.279300689697266
6.920000076293945	-60.961917877197266
6.923999786376953	-61.486820220947266
6.927999973297119	-61.376956939697266
6.932000160217285	-60.894779205322266
6.935999870300293	-60.882572174072266
6.940000057220459	-61.102298736572266
6.943999767303467	-61.285404205322266
6.947999954223633	-60.858158111572266
6.952000141143799	-60.955814361572266
6.955999851226807	-61.431888580322266
6.960000038146973	-61.535648345947266
6.964000225067139	-61.376956939697266
6.967999935150147	-61.138919830322266
6.972000122070313	-61.523441314697266
6.975999832153320	-61.578372955322266
6.980000019073486	-60.961917877197266
6.984000205993652	-61.138919830322266
6.987999916076660	-61.450199127197266
6.992000102996826	-61.169437408447266
6.995999813079834	-61.132816314697266
7.000000000000000	-61.279300689697266
7.004000186920166	-61.627201080322266
7.007999897003174	-61.578372955322266
7.012000083923340	-61.590579986572266
7.015999794006348	-61.950687408447266
7.019999980926514	-62.377933502197266
7.024000167846680	-62.506107330322266
7.027999877929688	-62.164310455322266
7.032000064849854	-61.779788970947266
7.035999774932861	-61.669925689697266
7.039999961853027	-61.169437408447266
7.044000148773193	-61.010746002197266
7.047999858856201	-61.291507720947266
7.052000045776367	-61.383060455322266
7.056000232696533	-61.193851470947266
7.059999942779541	-61.151126861572266
7.064000129699707	-61.578372955322266
7.067999839782715	-61.627201080322266
7.072000026702881	-60.931400299072266
7.076000213623047	-61.169437408447266
7.079999923706055	-61.596683502197266
7.084000110626221	-61.041263580322266
7.087999820709229	-60.626224517822266
7.092000007629395	-60.974124908447266
7.096000194549561	-61.584476470947266
7.099999904632568	-61.431888580322266
7.104000091552734	-61.383060455322266
7.107999801635742	-61.822513580322266
7.111999988555908	-62.060550689697266
7.116000175476074	-61.712650299072266
7.119999885559082	-61.364749908447266
7.124000072479248	-61.474613189697266
7.127999782562256	-61.834720611572266
7.131999969482422	-61.230472564697266
7.136000156402588	-61.022953033447266
7.139999866485596	-61.657718658447266
7.144000053405762	-61.938480377197266
7.147999763488770	-61.596683502197266
7.151999950408936	-61.657718658447266
7.156000137329102	-62.231449127197266
7.159999847412109	-62.219242095947266
7.164000034332275	-61.755374908447266
7.168000221252441	-61.834720611572266
7.171999931335449	-61.877445220947266
7.176000118255615	-61.737064361572266
7.179999828338623	-61.370853424072266
7.184000015258789	-61.340335845947266
7.188000202178955	-61.877445220947266
7.191999912261963	-61.462406158447266
7.196000099182129	-60.974124908447266
7.199999809265137	-61.364749908447266
7.203999996185303	-61.712650299072266
7.208000183105469	-61.761478424072266
7.211999893188477	-61.456302642822266
7.216000080108643	-61.779788970947266
7.219999790191650	-62.261966705322266
7.223999977111816	-61.871341705322266
7.228000164031982	-61.578372955322266
7.231999874114990	-61.846927642822266
7.236000061035156	-62.017826080322266
7.239999771118164	-61.791996002197266
7.243999958038330	-61.688236236572266
7.248000144958496	-62.152103424072266
7.251999855041504	-62.359622955322266
7.256000041961670	-62.213138580322266
7.260000228881836	-62.268070220947266
7.263999938964844	-62.445072174072266
7.268000125885010	-62.695316314697266
7.271999835968018	-62.121585845947266
7.276000022888184	-61.791996002197266
7.280000209808350	-62.170413970947266
7.283999919891357	-61.907962799072266
7.288000106811523	-61.383060455322266
7.291999816894531	-61.694339752197266
7.296000003814697	-62.310794830322266
7.300000190734863	-62.341312408447266
7.303999900817871	-62.054447174072266
7.308000087738037	-62.481693267822266
7.311999797821045	-62.701419830322266
7.315999984741211	-62.188724517822266
7.320000171661377	-61.950687408447266
7.323999881744385	-62.030033111572266
7.328000068664551	-62.121585845947266
7.331999778747559	-61.743167877197266
7.335999965667725	-61.499027252197266
7.340000152587891	-62.060550689697266
7.343999862670898	-62.445072174072266
7.348000049591065	-61.993412017822266
7.352000236511231	-62.115482330322266
7.355999946594238	-62.750247955322266
7.360000133514404	-62.438968658447266
7.363999843597412	-61.578372955322266
7.368000030517578	-61.584476470947266
7.372000217437744	-61.938480377197266
7.375999927520752	-61.724857330322266
7.380000114440918	-61.315921783447266
7.383999824523926	-61.541751861572266
7.388000011444092	-62.145999908447266
7.392000198364258	-62.023929595947266
7.395999908447266	-61.883548736572266
7.400000095367432	-62.377933502197266
7.403999805450440	-62.744144439697266
7.407999992370606	-62.469486236572266
7.412000179290772	-62.249759674072266
7.415999889373779	-62.500003814697266
7.420000076293945	-62.622074127197266
7.423999786376953	-62.329105377197266
7.427999973297119	-62.097171783447266
7.432000160217285	-62.426761627197266
7.435999870300293	-62.744144439697266
7.440000057220459	-62.335208892822266
7.443999767303467	-62.164310455322266
7.447999954223633	-62.689212799072266
7.452000141143799	-62.872318267822266
7.455999851226807	-62.683109283447266
7.460000038146973	-62.786869049072266
7.464000225067139	-63.104251861572266
7.467999935150147	-62.933353424072266
7.472000122070313	-62.530521392822266
7.475999832153320	-62.530521392822266
7.480000019073486	-62.536624908447266
7.484000205993652	-62.536624908447266
7.487999916076660	-62.268070220947266
7.492000102996826	-62.304691314697266
7.495999813079834	-62.988285064697266
7.500000000000000	-63.006595611572266
7.504000186920166	-62.689212799072266
7.507999897003174	-62.884525299072266
7.512000083923340	-63.049320220947266
7.515999794006348	-62.841800689697266
7.519999980926514	-62.469486236572266
7.524000167846680	-62.542728424072266
7.527999877929688	-62.646488189697266
7.532000064849854	-61.914066314697266
7.535999774932861	-61.700443267822266
7.539999961853027	-62.304691314697266
7.544000148773193	-62.719730377197266
7.547999858856201	-62.451175689697266
7.552000045776367	-62.475589752197266
7.556000232696533	-63.079837799072266
7.559999942779541	-62.994388580322266
7.564000129699707	-62.591556549072266
7.567999839782715	-62.664798736572266
7.572000026702881	-62.768558502197266
7.576000213623047	-62.829593658447266
7.579999923706055	-62.426761627197266
7.584000110626221	-62.579349517822266
7.587999820709229	-63.360599517822266
7.592000007629395	-63.165287017822266
7.596000194549561	-62.854007720947266
7.599999904632568	-63.287357330322266
7.604000091552734	-63.629154205322266
7.607999801635742	-63.262943267822266
7.611999988555908	-62.738040924072266
7.616000175476074	-63.037113189697266
7.619999885559082	-63.098148345947266
7.624000072479248	-62.585453033447266
7.627999782562256	-62.683109283447266
7.631999969482422	-62.939456939697266
7.636000156402588	-63.195804595947266
7.639999866485596	-62.878421783447266
7.644000053405762	-62.603763580322266
7.647999763488770	-63.159183502197266
7.651999950408936	-63.397220611572266
7.656000137329102	-62.957767486572266
7.659999847412109	-63.037113189697266
7.664000034332275	-63.232425689697266
7.668000221252441	-63.104251861572266
7.671999931335449	-62.622074127197266
7.676000118255615	-62.701419830322266
7.679999828338623	-62.939456939697266
7.684000015258789	-62.774662017822266
7.688000202178955	-62.652591705322266
7.691999912261963	-62.841800689697266
7.696000099182129	-63.293460845947266
7.699999809265137	-63.330081939697266
7.703999996185303	-62.695316314697266
7.708000183105469	-62.756351470947266
7.711999893188477	-63.092044830322266
7.716000080108643	-62.628177642822266
7.719999790191650	-62.274173736572266
7.723999977111816	-62.261966705322266
7.728000164031982	-62.463382720947266
7.731999874114990	-62.335208892822266
7.736000061035156	-62.359622955322266
7.739999771118164	-62.896732330322266
7.743999958038330	-63.244632720947266
7.748000144958496	-63.171390533447266
7.751999855041504	-63.183597564697266
7.756000041961670	-63.323978424072266
7.760000228881836	-63.317874908447266
7.763999938964844	-62.817386627197266
7.768000125885010	-62.701419830322266
7.771999835968018	-62.896732330322266
7.776000022888184	-62.799076080322266
7.780000209808350	-62.609867095947266
7.783999919891357	-62.707523345947266
7.788000106811523	-63.214115142822266
7.791999816894531	-63.494876861572266
7.796000003814697	-63.079837799072266
7.800000190734863	-63.281253814697266
7.803999900817871	-63.470462799072266
7.808000087738037	-63.073734283447266
7.811999797821045	-62.713626861572266
7.815999984741211	-62.872318267822266
7.820000171661377	-63.018802642822266
7.823999881744385	-62.670902252197266
7.828000068664551	-62.573246002197266
7.831999778747559	-63.134769439697266
7.835999965667725	-63.189701080322266
7.840000152587891	-62.976078033447266
7.843999862670898	-62.811283111572266
7.848000049591065	-63.037113189697266
7.852000236511231	-63.470462799072266
7.855999946594238	-62.908939361572266
7.860000133514404	-62.799076080322266
7.863999843597412	-63.189701080322266
7.868000030517578	-63.049320220947266
7.872000217437744	-62.658695220947266
7.875999927520752	-62.420658111572266
7.880000114440918	-62.664798736572266
7.883999824523926	-62.878421783447266
7.888000011444092	-62.408451080322266
7.892000198364258	-62.585453033447266
7.895999908447266	-63.140872955322266
7.900000095367432	-63.201908111572266
7.903999805450440	-63.000492095947266
7.907999992370606	-63.146976470947266
7.912000179290772	-63.653568267822266
7.915999889373779	-63.336185455322266
7.920000076293945	-62.976078033447266
7.923999786376953	-63.238529205322266
7.927999973297119	-63.305667877197266
7.932000160217285	-63.256839752197266
7.935999870300293	-63.079837799072266
7.940000057220459	-63.342288970947266
7.943999767303467	-63.732913970947266
7.947999954223633	-63.446048736572266
7.952000141143799	-63.433841705322266
7.955999851226807	-63.555912017822266
7.960000038146973	-63.427738189697266
7.964000225067139	-62.994388580322266
7.967999935150147	-62.670902252197266
7.972000122070313	-62.976078033447266
7.975999832153320	-62.890628814697266
7.980000019073486	-62.500003814697266
7.984000205993652	-62.835697174072266
7.987999916076660	-63.104251861572266
7.992000102996826	-63.262943267822266
7.995999813079834	-63.043216705322266
[truncated: 3,001 more rows]
