# Supplementary material for: Small Size of Recorded Neuronal Structures Confines the Accuracy in Direct Axonal Voltage Measurements
Source: eNeuro. 2021 Aug 2;8(4):ENEURO.0059-21.2021. doi: 10.1523/ENEURO.0059-21.2021 (PMC8342265; doi:10.1523/ENEURO.0059-21.2021)
Supplement: Extended Data 1 — NEURON codes producing data shown in Figures 2, 5, 8. Download Extended Data 1, ZIP file. [file enu-eN-NWR-0059-21-s01.zip › realistic amplifier model/3_real experiment reconstruction/AP_generator/real data/7_29.dat]

0.000000000000000	-85.125740051269531
0.004000000189990	-85.095222473144531
0.008000000379980	-85.284431457519531
0.012000000104308	-85.015876770019531
0.016000000759959	-84.515388488769531
0.019999999552965	-84.606941223144531
0.024000000208616	-84.924324035644531
0.028000000864267	-84.625251770019531
0.032000001519918	-84.307868957519531
0.035999998450279	-84.545906066894531
0.039999999105930	-84.991462707519531
0.043999999761581	-84.826667785644531
0.048000000417233	-84.570320129394531
0.052000001072884	-84.838874816894531
0.056000001728535	-85.003669738769531
0.059999998658895	-84.637458801269531
0.064000003039837	-84.356697082519531
0.068000003695488	-84.594734191894531
0.071999996900558	-84.802253723144531
0.075999997556210	-84.387214660644531
0.079999998211861	-84.271247863769531
0.083999998867512	-84.771736145019531
0.087999999523163	-84.997566223144531
0.092000000178814	-84.631355285644531
0.096000000834465	-84.606941223144531
0.100000001490116	-85.125740051269531
0.104000002145767	-85.284431457519531
0.108000002801418	-84.808357238769531
0.112000003457069	-84.411628723144531
0.115999996662140	-84.387214660644531
0.119999997317791	-84.533699035644531
0.123999997973442	-83.941658020019531
0.128000006079674	-83.782966613769531
0.131999999284744	-84.545906066894531
0.136000007390976	-84.442146301269531
0.140000000596046	-84.167488098144531
0.143999993801117	-84.637458801269531
0.148000001907349	-85.113533020019531
0.151999995112419	-85.095222473144531
0.156000003218651	-84.887702941894531
0.159999996423721	-85.034187316894531
0.164000004529953	-85.089118957519531
0.167999997735024	-84.667976379394531
0.172000005841255	-84.484870910644531
0.175999999046326	-84.436042785644531
0.180000007152557	-84.698493957519531
0.184000000357628	-84.600837707519531
0.187999993562698	-84.399421691894531
0.192000001668930	-84.985359191894531
0.195999994874001	-85.247810363769531
0.200000002980232	-84.887702941894531
0.203999996185303	-85.046394348144531
0.208000004291534	-85.235603332519531
0.211999997496605	-85.040290832519531
0.216000005602837	-84.503181457519531
0.219999998807907	-84.552009582519531
0.224000006914139	-84.741218566894531
0.228000000119209	-84.533699035644531
0.231999993324280	-84.436042785644531
0.236000001430511	-84.600837707519531
0.239999994635582	-84.979255676269531
0.244000002741814	-85.040290832519531
0.247999995946884	-84.655769348144531
0.252000004053116	-84.826667785644531
0.256000012159348	-84.869392395019531
0.259999990463257	-84.375007629394531
0.263999998569489	-84.222419738769531
0.268000006675720	-84.399421691894531
0.272000014781952	-84.606941223144531
0.275999993085861	-84.509284973144531
0.280000001192093	-84.802253723144531
0.284000009298325	-85.406501770019531
0.287999987602234	-85.070808410644531
0.291999995708466	-84.643562316894531
0.296000003814697	-84.814460754394531
0.300000011920929	-84.881599426269531
0.303999990224838	-84.838874816894531
0.307999998331070	-84.283454895019531
0.312000006437302	-84.112556457519531
0.316000014543533	-84.344490051269531
0.319999992847443	-84.265144348144531
0.324000000953674	-84.069831848144531
0.328000009059906	-84.167488098144531
0.331999987363815	-84.680183410644531
0.335999995470047	-84.765632629394531
0.340000003576279	-84.344490051269531
0.344000011682510	-84.643562316894531
0.347999989986420	-85.076911926269531
0.351999998092651	-84.771736145019531
0.356000006198883	-84.564216613769531
0.360000014305115	-84.692390441894531
0.363999992609024	-84.832771301269531
0.368000000715256	-84.448249816894531
0.372000008821487	-84.130867004394531
0.375999987125397	-84.423835754394531
0.379999995231628	-84.539802551269531
0.384000003337860	-84.564216613769531
0.388000011444092	-84.423835754394531
0.391999989748001	-84.637458801269531
0.395999997854233	-85.046394348144531
0.400000005960464	-84.582527160644531
0.404000014066696	-84.375007629394531
0.407999992370605	-84.796150207519531
0.412000000476837	-84.600837707519531
0.416000008583069	-84.198005676269531
0.419999986886978	-84.179695129394531
0.423999994993210	-84.375007629394531
0.428000003099442	-84.436042785644531
0.432000011205673	-84.198005676269531
0.435999989509583	-84.582527160644531
0.439999997615814	-84.997566223144531
0.444000005722046	-84.887702941894531
0.448000013828278	-84.344490051269531
0.451999992132187	-84.161384582519531
0.456000000238419	-84.515388488769531
0.460000008344650	-84.002693176269531
0.463999986648560	-83.642585754394531
0.467999994754791	-84.027107238769531
0.472000002861023	-84.143074035644531
0.476000010967255	-84.100349426269531
0.479999989271164	-84.240730285644531
0.483999997377396	-84.704597473144531
0.488000005483627	-85.211189270019531
0.492000013589859	-84.808357238769531
0.495999991893768	-84.735115051269531
0.500000000000000	-85.064704895019531
0.504000008106232	-84.924324035644531
0.508000016212463	-84.442146301269531
0.512000024318695	-84.167488098144531
0.515999972820282	-84.680183410644531
0.519999980926514	-84.741218566894531
0.523999989032745	-84.265144348144531
0.527999997138977	-84.655769348144531
0.532000005245209	-85.034187316894531
0.536000013351440	-84.979255676269531
0.540000021457672	-84.637458801269531
0.544000029563904	-84.582527160644531
0.547999978065491	-85.150154113769531
0.551999986171722	-84.802253723144531
0.555999994277954	-84.149177551269531
0.560000002384186	-84.289558410644531
0.564000010490417	-84.552009582519531
0.568000018596649	-84.411628723144531
0.572000026702881	-84.136970520019531
0.575999975204468	-84.588630676269531
0.579999983310699	-85.040290832519531
0.583999991416931	-84.600837707519531
0.587999999523163	-84.472663879394531
0.592000007629395	-84.637458801269531
0.596000015735626	-84.948738098144531
0.600000023841858	-84.698493957519531
0.603999972343445	-84.210212707519531
0.607999980449677	-84.564216613769531
0.611999988555908	-84.802253723144531
0.615999996662140	-84.106452941894531
0.620000004768372	-83.770759582519531
0.624000012874603	-84.124763488769531
0.628000020980835	-84.387214660644531
0.632000029087067	-84.057624816894531
0.635999977588654	-84.240730285644531
0.639999985694885	-84.881599426269531
0.643999993801117	-84.777839660644531
0.648000001907349	-84.515388488769531
0.652000010013580	-84.478767395019531
0.656000018119812	-84.637458801269531
0.660000026226044	-84.564216613769531
0.663999974727631	-84.179695129394531
0.667999982833862	-84.326179504394531
0.671999990940094	-84.625251770019531
0.675999999046326	-84.466560363769531
0.680000007152557	-84.570320129394531
0.684000015258789	-84.857185363769531
0.688000023365021	-85.150154113769531
0.691999971866608	-84.893806457519531
0.695999979972839	-84.533699035644531
0.699999988079071	-84.576423645019531
0.703999996185303	-84.478767395019531
0.708000004291534	-84.051521301269531
0.712000012397766	-83.837898254394531
0.716000020503998	-84.082038879394531
0.720000028610229	-84.228523254394531
0.723999977111816	-84.008796691894531
0.727999985218048	-84.271247863769531
0.731999993324280	-84.686286926269531
0.736000001430511	-84.515388488769531
0.740000009536743	-84.265144348144531
0.744000017642975	-84.222419738769531
0.748000025749207	-84.179695129394531
0.751999974250793	-84.075935363769531
0.755999982357025	-83.581550598144531
0.759999990463257	-83.526618957519531
0.763999998569489	-83.880622863769531
0.768000006675720	-83.776863098144531
0.772000014781952	-83.605964660644531
0.776000022888184	-84.021003723144531
0.779999971389771	-84.222419738769531
0.783999979496002	-83.776863098144531
0.787999987602234	-83.380134582519531
0.791999995708466	-83.349617004394531
0.796000003814697	-83.612068176269531
0.800000011920929	-83.239753723144531
0.804000020027161	-82.965095520019531
0.808000028133392	-83.123786926269531
0.811999976634979	-83.526618957519531
0.815999984741211	-83.416755676269531
0.819999992847443	-83.410652160644531
0.824000000953674	-83.892829895019531
0.828000009059906	-84.198005676269531
0.832000017166138	-83.850105285644531
0.836000025272369	-83.953865051269531
0.839999973773956	-84.356697082519531
0.843999981880188	-84.356697082519531
0.847999989986420	-84.002693176269531
0.851999998092651	-83.953865051269531
0.856000006198883	-84.332283020019531
0.860000014305115	-84.228523254394531
0.864000022411346	-83.844001770019531
0.867999970912933	-83.941658020019531
0.871999979019165	-84.326179504394531
0.875999987125397	-84.295661926269531
0.879999995231628	-84.149177551269531
0.884000003337860	-84.570320129394531
0.888000011444092	-84.985359191894531
0.892000019550323	-84.637458801269531
0.896000027656555	-84.436042785644531
0.899999976158142	-84.381111145019531
0.903999984264374	-84.442146301269531
0.907999992370605	-84.228523254394531
0.912000000476837	-83.935554504394531
0.916000008583069	-84.228523254394531
0.920000016689301	-84.533699035644531
0.924000024795532	-84.344490051269531
0.927999973297119	-84.509284973144531
0.931999981403351	-84.899909973144531
0.935999989509583	-85.089118957519531
0.939999997615814	-84.594734191894531
0.944000005722046	-84.436042785644531
0.948000013828278	-84.625251770019531
0.952000021934509	-84.265144348144531
0.955999970436096	-83.947761535644531
0.959999978542328	-83.795173645019531
0.963999986648560	-83.734138488769531
0.967999994754791	-83.923347473144531
0.972000002861023	-83.935554504394531
0.976000010967255	-84.240730285644531
0.980000019073486	-84.661872863769531
0.984000027179718	-84.344490051269531
0.987999975681305	-84.063728332519531
0.991999983787537	-84.307868957519531
0.995999991893768	-84.564216613769531
1.000000000000000	-84.100349426269531
1.003999948501587	-83.807380676269531
1.008000016212463	-84.283454895019531
1.011999964714050	-84.265144348144531
1.016000032424927	-84.045417785644531
1.019999980926514	-84.259040832519531
1.024000048637390	-84.545906066894531
1.027999997138977	-84.729011535644531
1.031999945640564	-84.411628723144531
1.036000013351440	-84.289558410644531
1.039999961853027	-84.600837707519531
1.044000029563904	-84.515388488769531
1.047999978065491	-84.161384582519531
1.052000045776367	-84.088142395019531
1.055999994277954	-84.307868957519531
1.059999942779541	-84.436042785644531
1.064000010490418	-84.027107238769531
1.067999958992004	-84.100349426269531
1.072000026702881	-84.375007629394531
1.075999975204468	-84.387214660644531
1.080000042915344	-84.149177551269531
1.083999991416931	-84.265144348144531
1.088000059127808	-84.716804504394531
1.092000007629395	-84.478767395019531
1.095999956130981	-83.966072082519531
1.100000023841858	-84.161384582519531
1.103999972343445	-84.344490051269531
1.108000040054321	-84.106452941894531
1.111999988555908	-83.990486145019531
1.116000056266785	-84.143074035644531
1.120000004768372	-84.606941223144531
1.123999953269959	-84.442146301269531
1.128000020980835	-84.283454895019531
1.131999969482422	-84.466560363769531
1.136000037193298	-84.558113098144531
1.139999985694885	-84.240730285644531
1.144000053405762	-83.813484191894531
1.148000001907349	-84.051521301269531
1.151999950408936	-84.191902160644531
1.156000018119812	-83.660896301269531
1.159999966621399	-83.886726379394531
1.164000034332275	-84.436042785644531
1.167999982833862	-84.515388488769531
1.172000050544739	-84.674079895019531
1.175999999046326	-84.814460754394531
1.179999947547913	-85.260017395019531
1.184000015258789	-85.064704895019531
1.187999963760376	-84.539802551269531
1.192000031471252	-84.741218566894531
1.195999979972839	-84.765632629394531
1.200000047683716	-84.332283020019531
1.203999996185303	-84.161384582519531
1.207999944686890	-84.436042785644531
1.212000012397766	-84.851081848144531
1.215999960899353	-84.686286926269531
1.220000028610230	-84.838874816894531
1.223999977111816	-85.205085754394531
1.228000044822693	-85.137947082519531
1.231999993324280	-84.893806457519531
1.235999941825867	-84.582527160644531
1.240000009536743	-84.753425598144531
1.243999958038330	-84.704597473144531
1.248000025749207	-84.161384582519531
1.251999974250794	-84.381111145019531
1.256000041961670	-84.686286926269531
1.259999990463257	-84.478767395019531
1.264000058174133	-84.399421691894531
1.268000006675720	-84.570320129394531
1.271999955177307	-84.936531066894531
1.276000022888184	-84.729011535644531
1.279999971389771	-84.490974426269531
1.284000039100647	-84.588630676269531
1.287999987602234	-84.606941223144531
1.292000055313110	-84.539802551269531
1.296000003814697	-84.362800598144531
1.299999952316284	-84.863288879394531
1.304000020027161	-85.437019348144531
1.307999968528748	-84.857185363769531
1.312000036239624	-84.783943176269531
1.315999984741211	-84.796150207519531
1.320000052452087	-84.619148254394531
1.324000000953674	-84.497077941894531
1.327999949455261	-84.344490051269531
1.332000017166138	-84.533699035644531
1.335999965667725	-84.558113098144531
1.340000033378601	-84.222419738769531
1.343999981880188	-84.088142395019531
1.348000049591065	-84.173591613769531
1.351999998092651	-84.411628723144531
1.355999946594238	-84.112556457519531
1.360000014305115	-83.905036926269531
1.363999962806702	-84.600837707519531
1.368000030517578	-84.625251770019531
1.371999979019165	-84.442146301269531
1.376000046730042	-84.680183410644531
1.379999995231628	-84.899909973144531
1.383999943733215	-84.777839660644531
1.388000011444092	-84.283454895019531
1.391999959945679	-84.295661926269531
1.396000027656555	-84.466560363769531
1.399999976158142	-84.021003723144531
1.404000043869019	-83.862312316894531
1.407999992370606	-84.204109191894531
1.411999940872192	-84.637458801269531
1.416000008583069	-84.600837707519531
1.419999957084656	-84.674079895019531
1.424000024795532	-85.113533020019531
1.427999973297119	-85.125740051269531
1.432000041007996	-84.667976379394531
1.435999989509583	-84.576423645019531
1.440000057220459	-84.552009582519531
1.444000005722046	-84.570320129394531
1.447999954223633	-84.191902160644531
1.452000021934509	-84.155281066894531
1.455999970436096	-84.680183410644531
1.460000038146973	-84.783943176269531
1.463999986648560	-84.533699035644531
1.468000054359436	-84.533699035644531
1.472000002861023	-84.588630676269531
1.475999951362610	-84.326179504394531
1.480000019073486	-83.996589660644531
1.483999967575073	-84.063728332519531
1.488000035285950	-84.185798645019531
1.491999983787537	-83.905036926269531
1.496000051498413	-83.807380676269531
1.500000000000000	-84.069831848144531
1.503999948501587	-84.545906066894531
1.508000016212463	-84.490974426269531
1.511999964714050	-84.368904113769531
1.516000032424927	-84.802253723144531
1.519999980926514	-85.052497863769531
1.524000048637390	-84.753425598144531
1.527999997138977	-84.594734191894531
1.531999945640564	-84.844978332519531
1.536000013351440	-84.912117004394531
1.539999961853027	-84.478767395019531
1.544000029563904	-84.344490051269531
1.547999978065491	-84.741218566894531
1.552000045776367	-84.826667785644531
1.555999994277954	-84.405525207519531
1.559999942779541	-84.436042785644531
1.564000010490418	-84.814460754394531
1.567999958992004	-84.948738098144531
1.572000026702881	-84.594734191894531
1.575999975204468	-84.643562316894531
1.580000042915344	-84.997566223144531
1.583999991416931	-84.814460754394531
1.588000059127808	-84.301765441894531
1.592000007629395	-84.198005676269531
1.595999956130981	-84.429939270019531
1.600000023841858	-84.429939270019531
1.603999972343445	-84.014900207519531
1.608000040054321	-84.216316223144531
1.611999988555908	-84.820564270019531
1.616000056266785	-84.716804504394531
1.620000004768372	-84.558113098144531
1.623999953269959	-84.832771301269531
1.628000020980835	-84.930427551269531
1.631999969482422	-84.454353332519531
1.636000037193298	-84.210212707519531
1.639999985694885	-84.289558410644531
1.644000053405762	-83.880622863769531
1.648000001907349	-83.404548645019531
1.651999950408936	-83.508308410644531
1.656000018119812	-83.764656066894531
1.659999966621399	-84.191902160644531
1.664000034332275	-84.149177551269531
1.667999982833862	-84.277351379394531
1.672000050544739	-84.912117004394531
1.675999999046326	-84.802253723144531
1.679999947547913	-84.283454895019531
1.684000015258789	-84.381111145019531
1.687999963760376	-84.515388488769531
1.692000031471252	-84.307868957519531
1.695999979972839	-84.106452941894531
1.700000047683716	-84.381111145019531
1.703999996185303	-84.710700988769531
1.707999944686890	-84.667976379394531
1.712000012397766	-84.729011535644531
1.715999960899353	-84.973152160644531
1.720000028610230	-85.125740051269531
1.723999977111816	-84.747322082519531
1.728000044822693	-84.344490051269531
1.731999993324280	-84.497077941894531
1.735999941825867	-84.503181457519531
1.740000009536743	-84.124763488769531
1.743999958038330	-83.990486145019531
1.748000025749207	-84.350593566894531
1.751999974250794	-84.692390441894531
1.756000041961670	-84.448249816894531
1.759999990463257	-84.448249816894531
1.764000058174133	-84.967048645019531
1.768000006675720	-84.942634582519531
1.771999955177307	-84.466560363769531
1.776000022888184	-84.466560363769531
1.779999971389771	-84.838874816894531
1.784000039100647	-84.680183410644531
1.787999987602234	-84.069831848144531
1.792000055313110	-84.246833801269531
1.796000003814697	-84.643562316894531
1.799999952316284	-84.436042785644531
1.804000020027161	-84.381111145019531
1.807999968528748	-84.240730285644531
1.812000036239624	-84.320075988769531
1.815999984741211	-84.368904113769531
1.820000052452087	-83.941658020019531
1.824000000953674	-84.136970520019531
1.827999949455261	-84.484870910644531
1.832000017166138	-84.069831848144531
1.835999965667725	-83.819587707519531
1.840000033378601	-84.039314270019531
1.843999981880188	-84.338386535644531
1.848000049591065	-84.155281066894531
1.851999998092651	-84.167488098144531
1.855999946594238	-84.790046691894531
1.860000014305115	-84.906013488769531
1.863999962806702	-84.796150207519531
1.868000030517578	-84.832771301269531
1.871999979019165	-85.028083801269531
1.876000046730042	-84.899909973144531
1.879999995231628	-84.301765441894531
1.883999943733215	-84.216316223144531
1.888000011444092	-84.344490051269531
1.891999959945679	-84.204109191894531
1.896000027656555	-84.161384582519531
1.899999976158142	-84.289558410644531
1.904000043869019	-84.625251770019531
1.907999992370606	-84.832771301269531
1.911999940872192	-84.722908020019531
1.916000008583069	-84.942634582519531
1.919999957084656	-84.924324035644531
1.924000024795532	-84.606941223144531
1.927999973297119	-84.332283020019531
1.932000041007996	-84.265144348144531
1.935999989509583	-84.515388488769531
1.940000057220459	-84.069831848144531
1.944000005722046	-83.990486145019531
1.947999954223633	-84.619148254394531
1.952000021934509	-84.686286926269531
1.955999970436096	-84.649665832519531
1.960000038146973	-84.796150207519531
1.963999986648560	-84.790046691894531
1.968000054359436	-84.863288879394531
1.972000002861023	-84.271247863769531
1.975999951362610	-83.990486145019531
1.980000019073486	-84.173591613769531
1.983999967575073	-83.850105285644531
1.988000035285950	-83.227546691894531
1.991999983787537	-83.331306457519531
1.996000051498413	-84.112556457519531
2.000000000000000	-83.898933410644531
2.003999948501587	-83.782966613769531
2.007999897003174	-84.411628723144531
2.012000083923340	-84.527595520019531
2.016000032424927	-84.307868957519531
2.019999980926514	-84.191902160644531
2.023999929428101	-84.332283020019531
2.028000116348267	-84.722908020019531
2.032000064849854	-84.228523254394531
2.036000013351440	-84.027107238769531
2.039999961853027	-84.338386535644531
2.043999910354614	-84.533699035644531
2.048000097274780	-84.576423645019531
2.052000045776367	-84.313972473144531
2.055999994277954	-84.722908020019531
2.059999942779541	-85.076911926269531
2.063999891281128	-84.460456848144531
2.068000078201294	-84.417732238769531
2.072000026702881	-84.521492004394531
2.075999975204468	-84.472663879394531
2.079999923706055	-84.155281066894531
2.084000110626221	-83.831794738769531
2.088000059127808	-84.356697082519531
2.092000007629395	-84.326179504394531
2.095999956130981	-83.917243957519531
2.099999904632568	-84.332283020019531
2.104000091552734	-84.680183410644531
2.108000040054321	-84.790046691894531
2.111999988555908	-84.558113098144531
2.115999937057495	-84.558113098144531
2.119999885559082	-84.716804504394531
2.124000072479248	-84.478767395019531
2.128000020980835	-84.240730285644531
2.131999969482422	-84.088142395019531
2.135999917984009	-84.332283020019531
2.140000104904175	-84.307868957519531
2.144000053405762	-84.021003723144531
2.148000001907349	-84.472663879394531
2.151999950408936	-84.826667785644531
2.155999898910523	-84.362800598144531
2.160000085830689	-84.204109191894531
2.164000034332275	-84.271247863769531
2.167999982833862	-84.277351379394531
2.171999931335449	-83.715827941894531
2.176000118255615	-83.410652160644531
2.180000066757202	-83.685310363769531
2.184000015258789	-83.789070129394531
2.187999963760376	-83.685310363769531
2.191999912261963	-83.886726379394531
2.196000099182129	-84.375007629394531
2.200000047683716	-84.692390441894531
2.203999996185303	-84.484870910644531
2.207999944686890	-84.643562316894531
2.211999893188477	-84.918220520019531
2.216000080108643	-84.582527160644531
2.220000028610230	-84.155281066894531
2.223999977111816	-84.234626770019531
2.227999925613403	-84.533699035644531
2.232000112533569	-84.442146301269531
2.236000061035156	-84.033210754394531
2.240000009536743	-84.478767395019531
2.243999958038330	-84.979255676269531
2.247999906539917	-84.698493957519531
2.252000093460083	-84.606941223144531
2.256000041961670	-84.967048645019531
2.259999990463257	-85.107429504394531
2.263999938964844	-84.625251770019531
2.267999887466431	-84.448249816894531
2.272000074386597	-84.674079895019531
2.276000022888184	-84.613044738769531
2.279999971389771	-84.228523254394531
2.283999919891357	-84.155281066894531
2.288000106811523	-84.533699035644531
2.292000055313110	-84.802253723144531
2.296000003814697	-84.265144348144531
2.299999952316284	-84.417732238769531
2.303999900817871	-85.125740051269531
2.308000087738037	-84.790046691894531
2.312000036239624	-84.356697082519531
2.315999984741211	-84.606941223144531
2.319999933242798	-84.912117004394531
2.323999881744385	-84.918220520019531
2.328000068664551	-84.783943176269531
2.332000017166138	-84.985359191894531
2.335999965667725	-85.174568176269531
2.339999914169312	-84.759529113769531
2.344000101089478	-84.350593566894531
2.348000049591065	-84.484870910644531
2.351999998092651	-84.851081848144531
2.355999946594238	-84.619148254394531
2.359999895095825	-84.252937316894531
2.364000082015991	-84.552009582519531
2.368000030517578	-84.564216613769531
2.371999979019165	-84.069831848144531
2.375999927520752	-83.856208801269531
2.380000114440918	-84.094245910644531
2.384000062942505	-84.234626770019531
2.388000011444092	-84.033210754394531
2.391999959945679	-84.210212707519531
2.395999908447266	-84.698493957519531
2.400000095367432	-84.893806457519531
2.404000043869019	-84.790046691894531
2.407999992370606	-84.881599426269531
2.411999940872192	-85.113533020019531
2.415999889373779	-84.826667785644531
2.420000076293945	-84.393318176269531
2.424000024795532	-84.527595520019531
2.427999973297119	-84.552009582519531
2.431999921798706	-84.375007629394531
2.436000108718872	-84.417732238769531
2.440000057220459	-84.600837707519531
2.444000005722046	-84.997566223144531
2.447999954223633	-85.101325988769531
2.451999902725220	-84.918220520019531
2.456000089645386	-85.052497863769531
2.460000038146973	-85.198982238769531
2.463999986648560	-84.680183410644531
2.467999935150147	-84.381111145019531
2.471999883651733	-84.600837707519531
2.476000070571899	-84.674079895019531
2.480000019073486	-84.271247863769531
2.483999967575073	-84.405525207519531
2.487999916076660	-84.796150207519531
2.492000102996826	-84.674079895019531
2.496000051498413	-84.240730285644531
2.500000000000000	-84.362800598144531
2.503999948501587	-84.759529113769531
2.507999897003174	-84.533699035644531
2.512000083923340	-84.027107238769531
2.516000032424927	-84.216316223144531
2.519999980926514	-84.765632629394531
2.523999929428101	-84.582527160644531
2.528000116348267	-84.234626770019531
2.532000064849854	-84.490974426269531
2.536000013351440	-84.991462707519531
2.539999961853027	-84.838874816894531
2.543999910354614	-84.564216613769531
2.548000097274780	-84.991462707519531
2.552000045776367	-85.455329895019531
2.555999994277954	-85.009773254394531
2.559999942779541	-84.875495910644531
2.563999891281128	-85.211189270019531
2.568000078201294	-85.253913879394531
2.572000026702881	-84.729011535644531
2.575999975204468	-84.454353332519531
2.579999923706055	-84.759529113769531
2.584000110626221	-84.857185363769531
2.588000059127808	-84.716804504394531
2.592000007629395	-84.747322082519531
2.595999956130981	-85.076911926269531
2.599999904632568	-85.504158020019531
2.604000091552734	-85.144050598144531
2.608000040054321	-84.942634582519531
2.611999988555908	-86.022956848144531
2.615999937057495	-95.373542785644531
2.619999885559082	-96.142585754394531
2.624000072479248	-94.836433410644531
2.628000020980835	-93.292243957519531
2.631999969482422	-91.192634582519531
2.635999917984009	-88.916023254394531
2.640000104904175	-87.316902160644531
2.644000053405762	-85.998542785644531
2.648000001907349	-84.594734191894531
2.651999950408936	-83.679206848144531
2.655999898910523	-83.044441223144531
2.660000085830689	-82.672126770019531
2.664000034332275	-81.665046691894531
2.667999982833862	-80.902107238769531
2.671999931335449	-81.207283020019531
2.676000118255615	-81.353767395019531
2.680000066757202	-81.231697082519531
2.684000015258789	-81.457527160644531
2.687999963760376	-82.098396301269531
2.691999912261963	-82.720954895019531
2.696000099182129	-82.653816223144531
2.700000047683716	-82.971199035644531
2.703999996185303	-83.441169738769531
2.707999944686890	-83.361824035644531
2.711999893188477	-83.172615051269531
2.716000080108643	-83.184822082519531
2.720000028610230	-83.831794738769531
2.723999977111816	-83.813484191894531
2.727999925613403	-83.355720520019531
2.732000112533569	-83.972175598144531
2.736000061035156	-84.338386535644531
2.740000009536743	-84.179695129394531
2.743999958038330	-84.094245910644531
2.747999906539917	-84.155281066894531
2.752000093460083	-84.442146301269531
2.756000041961670	-84.021003723144531
2.759999990463257	-83.544929504394531
2.763999938964844	-83.795173645019531
2.767999887466431	-83.917243957519531
2.772000074386597	-83.404548645019531
2.776000022888184	-83.056648254394531
2.779999971389771	-83.593757629394531
2.783999919891357	-83.911140441894531
2.788000106811523	-83.197029113769531
2.792000055313110	-83.435066223144531
2.796000003814697	-83.734138488769531
2.799999952316284	-83.593757629394531
2.803999900817871	-83.239753723144531
2.808000087738037	-82.904060363769531
2.812000036239624	-83.135993957519531
2.815999984741211	-82.806404113769531
2.819999933242798	-82.061775207519531
2.823999881744385	-82.147224426269531
2.828000068664551	-82.360847473144531
2.832000017166138	-82.165534973144531
2.835999965667725	-81.555183410644531
2.839999914169312	-81.518562316894531
2.844000101089478	-82.159431457519531
2.848000049591065	-81.835945129394531
2.851999998092651	-81.518562316894531
2.855999946594238	-81.665046691894531
2.859999895095825	-81.652839660644531
2.864000082015991	-81.256111145019531
2.868000030517578	-80.902107238769531
2.871999979019165	-81.176765441894531
2.875999927520752	-81.433113098144531
2.880000114440918	-81.054695129394531
2.884000062942505	-81.170661926269531
2.888000011444092	-81.500251770019531
2.891999959945679	-81.591804504394531
2.895999908447266	-81.323249816894531
2.900000095367432	-80.987556457519531
2.904000043869019	-80.975349426269531
2.907999992370606	-80.749519348144531
2.911999940872192	-80.120857238769531
2.915999889373779	-79.962165832519531
2.920000076293945	-80.218513488769531
2.924000024795532	-80.206306457519531
2.927999973297119	-79.742439270019531
2.931999921798706	-79.986579895019531
2.936000108718872	-80.480964660644531
2.940000057220459	-80.078132629394531
2.944000005722046	-79.681404113769531
2.947999954223633	-79.791267395019531
2.951999902725220	-79.815681457519531
2.956000089645386	-79.333503723144531
2.960000038146973	-78.826911926269531
2.963999986648560	-79.052742004394531
2.967999935150147	-79.278572082519531
2.971999883651733	-78.796394348144531
2.976000070571899	-78.619392395019531
2.980000019073486	-79.003913879394531
2.983999967575073	-79.235847473144531
2.987999916076660	-78.704841613769531
2.992000102996826	-78.454597473144531
2.996000051498413	-78.961189270019531
3.000000000000000	-78.729255676269531
3.003999948501587	-77.771003723144531
3.007999897003174	-77.496345520019531
3.012000083923340	-77.771003723144531
3.016000032424927	-77.697761535644531
3.019999980926514	-76.971443176269531
3.023999929428101	-77.062995910644531
3.028000116348267	-77.740486145019531
3.032000064849854	-77.557380676269531
3.036000013351440	-77.276618957519531
3.039999961853027	-77.685554504394531
3.043999910354614	-78.002937316894531
3.048000097274780	-77.716072082519531
3.052000045776367	-77.264411926269531
3.055999994277954	-77.478034973144531
3.059999942779541	-77.508552551269531
3.063999891281128	-76.989753723144531
3.068000078201294	-76.678474426269531
3.072000026702881	-76.635749816894531
3.075999975204468	-77.014167785644531
3.079999923706055	-76.873786926269531
3.084000110626221	-76.586921691894531
3.088000059127808	-77.172859191894531
3.092000007629395	-77.197273254394531
3.095999956130981	-76.586921691894531
3.099999904632568	-76.483161926269531
3.104000091552734	-76.556404113769531
3.108000040054321	-76.281745910644531
3.111999988555908	-75.738533020019531
3.115999937057495	-75.744636535644531
3.119999885559082	-75.903327941894531
3.124000072479248	-75.781257629394531
3.128000020980835	-75.646980285644531
3.131999969482422	-75.769050598144531
3.135999917984009	-76.086433410644531
3.140000104904175	-75.915534973144531
3.144000053405762	-75.286872863769531
3.148000001907349	-75.280769348144531
3.151999950408936	-75.317390441894531
3.155999898910523	-74.725349426269531
3.160000085830689	-74.432380676269531
3.164000034332275	-74.572761535644531
3.167999982833862	-74.768074035644531
3.171999931335449	-74.493415832519531
3.176000118255615	-74.249275207519531
3.180000066757202	-74.365242004394531
3.184000015258789	-74.499519348144531
3.187999963760376	-74.206550598144531
3.191999912261963	-73.919685363769531
3.196000099182129	-74.151618957519531
3.200000047683716	-74.145515441894531
3.203999996185303	-73.614509582519531
3.207999944686890	-73.553474426269531
3.211999893188477	-73.907478332519531
3.216000080108643	-73.895271301269531
3.220000028610230	-73.626716613769531
3.223999977111816	-73.620613098144531
3.227999925613403	-74.090583801269531
3.232000112533569	-74.060066223144531
3.236000061035156	-73.529060363769531
3.240000009536743	-73.608406066894531
3.243999958038330	-73.956306457519531
3.247999906539917	-73.522956848144531
3.252000093460083	-72.900398254394531
3.256000041961670	-73.138435363769531
3.259999990463257	-73.254402160644531
3.263999938964844	-72.705085754394531
3.267999887466431	-72.357185363769531
3.272000074386597	-72.644050598144531
3.276000022888184	-72.991950988769531
3.279999971389771	-72.644050598144531
3.283999919891357	-72.460945129394531
3.288000106811523	-72.851570129394531
3.292000055313110	-73.107917785644531
3.296000003814697	-72.515876770019531
3.299999952316284	-72.174079895019531
3.303999900817871	-72.503669738769531
3.308000087738037	-72.399909973144531
3.312000036239624	-71.691902160644531
3.315999984741211	-71.728523254394531
3.319999933242798	-72.070320129394531
3.323999881744385	-72.180183410644531
3.328000068664551	-71.844490051269531
3.332000017166138	-72.045906066894531
3.335999965667725	-72.515876770019531
3.339999914169312	-72.131355285644531
3.344000101089478	-71.649177551269531
3.348000049591065	-71.557624816894531
3.351999998092651	-71.575935363769531
3.355999946594238	-71.215827941894531
3.359999895095825	-70.538337707519531
3.364000082015991	-70.617683410644531
3.368000030517578	-71.057136535644531
3.371999979019165	-71.173103332519531
3.375999927520752	-71.301277160644531
3.380000114440918	-71.350105285644531
3.384000062942505	-71.685798645019531
3.388000011444092	-71.453865051269531
3.391999959945679	-70.947273254394531
3.395999908447266	-71.118171691894531
3.400000095367432	-70.941169738769531
3.404000043869019	-70.184333801269531
3.407999992370606	-70.147712707519531
3.411999940872192	-70.343025207519531
3.415999889373779	-70.239265441894531
3.420000076293945	-69.976814270019531
3.424000024795532	-70.269783020019531
3.427999973297119	-70.324714660644531
3.431999921798706	-70.056159973144531
3.436000108718872	-69.879158020019531
3.440000057220459	-69.592292785644531
3.444000005722046	-69.750984191894531
3.447999954223633	-69.677742004394531
3.451999902725220	-69.018562316894531
3.456000089645386	-69.140632629394531
3.460000038146973	-69.348152160644531
3.463999986648560	-68.951423645019531
3.467999935150147	-68.792732238769531
3.471999883651733	-69.097908020019531
3.476000070571899	-69.519050598144531
3.480000019073486	-69.104011535644531
3.483999967575073	-68.969734191894531
3.487999916076660	-69.354255676269531
3.492000102996826	-69.348152160644531
3.496000051498413	-68.914802551269531
3.500000000000000	-68.627937316894531
3.503999948501587	-68.823249816894531
3.507999897003174	-68.853767395019531
3.512000083923340	-67.999275207519531
3.516000032424927	-67.974861145019531
3.519999980926514	-68.292243957519531
3.523999929428101	-68.090827941894531
3.528000116348267	-67.968757629394531
3.532000064849854	-68.023689270019531
3.536000013351440	-68.426521301269531
3.539999961853027	-68.237312316894531
3.543999910354614	-67.620857238769531
3.548000097274780	-67.687995910644531
3.552000045776367	-67.907722473144531
3.555999994277954	-67.657478332519531
3.559999942779541	-67.248542785644531
3.563999891281128	-67.462165832519531
3.568000078201294	-67.962654113769531
3.572000026702881	-67.706306457519531
3.575999975204468	-67.687995910644531
3.579999923706055	-68.133552551269531
3.584000110626221	-68.084724426269531
3.588000059127808	-67.828376770019531
3.592000007629395	-67.437751770019531
3.595999956130981	-67.419441223144531
3.599999904632568	-67.358406066894531
3.604000091552734	-66.754158020019531
3.608000040054321	-66.723640441894531
3.611999988555908	-66.967781066894531
3.615999937057495	-67.053230285644531
3.619999885559082	-66.900642395019531
3.624000072479248	-66.925056457519531
3.628000020980835	-67.211921691894531
3.631999969482422	-67.083747863769531
3.635999917984009	-66.595466613769531
3.640000104904175	-66.735847473144531
3.644000053405762	-66.619880676269531
3.648000001907349	-66.345222473144531
3.651999950408936	-66.094978332519531
3.655999898910523	-66.162117004394531
3.660000085830689	-66.412361145019531
3.664000034332275	-66.192634582519531
3.667999982833862	-66.143806457519531
3.671999931335449	-66.375740051269531
3.676000118255615	-66.400154113769531
3.680000066757202	-66.192634582519531
3.684000015258789	-66.033943176269531
3.687999963760376	-65.972908020019531
3.691999912261963	-65.722663879394531
3.696000099182129	-65.155036926269531
3.700000047683716	-64.996345520019531
3.703999996185303	-65.161140441894531
3.707999944686890	-65.118415832519531
3.711999893188477	-64.733894348144531
3.716000080108643	-64.776618957519531
3.720000028610230	-65.484626770019531
3.723999977111816	-65.521247863769531
3.727999925613403	-65.240486145019531
3.732000112533569	-65.570075988769531
3.736000061035156	-65.679939270019531
3.740000009536743	-65.417488098144531
3.743999958038330	-64.971931457519531
3.747999906539917	-64.935310363769531
3.752000093460083	-65.325935363769531
3.756000041961670	-64.947517395019531
3.759999990463257	-64.416511535644531
3.763999938964844	-64.654548645019531
3.767999887466431	-65.136726379394531
3.772000074386597	-65.045173645019531
3.776000022888184	-64.654548645019531
3.779999971389771	-65.069587707519531
3.783999919891357	-65.246589660644531
3.788000106811523	-64.501960754394531
3.792000055313110	-64.196784973144531
3.796000003814697	-64.172370910644531
3.799999952316284	-64.123542785644531
3.803999900817871	-63.800052642822266
3.808000087738037	-63.598636627197266
3.812000036239624	-64.147956848144531
3.815999984741211	-64.324958801269531
3.819999933242798	-64.086921691894531
3.823999881744385	-64.123542785644531
3.828000068664551	-64.221199035644531
3.832000017166138	-64.257820129394531
3.835999965667725	-63.726810455322266
3.839999914169312	-63.458255767822266
3.844000101089478	-63.610843658447266
3.848000049591065	-63.262943267822266
3.851999998092651	-62.963871002197266
3.855999946594238	-62.951663970947266
3.859999895095825	-63.092044830322266
3.864000082015991	-62.976078033447266
3.868000030517578	-62.756351470947266
3.871999979019165	-62.927249908447266
3.875999927520752	-62.908939361572266
3.880000114440918	-62.561038970947266
3.884000062942505	-62.567142486572266
3.888000011444092	-62.603763580322266
3.891999959945679	-62.591556549072266
3.895999908447266	-62.268070220947266
3.900000095367432	-62.078861236572266
3.904000043869019	-62.280277252197266
3.907999992370606	-62.396244049072266
3.911999940872192	-62.274173736572266
3.915999889373779	-62.213138580322266
3.920000076293945	-62.426761627197266
3.924000024795532	-62.652591705322266
3.927999973297119	-62.225345611572266
3.931999921798706	-62.207035064697266
3.936000108718872	-62.353519439697266
3.940000057220459	-62.060550689697266
3.944000005722046	-61.657718658447266
3.947999954223633	-61.663822174072266
3.951999902725220	-61.901859283447266
3.956000089645386	-61.749271392822266
3.960000038146973	-61.364749908447266
3.963999986648560	-61.608890533447266
3.967999935150147	-62.036136627197266
3.971999883651733	-61.889652252197266
3.976000070571899	-61.584476470947266
3.980000019073486	-61.718753814697266
3.983999967575073	-61.938480377197266
3.987999916076660	-61.285404205322266
3.992000102996826	-60.876468658447266
3.996000051498413	-60.980228424072266
4.000000000000000	-61.126712799072266
4.004000186920166	-60.656742095947266
4.007999897003174	-60.424808502197266
4.012000083923340	-60.931400299072266
4.015999794006348	-61.413578033447266
4.019999980926514	-60.931400299072266
4.024000167846680	-60.827640533447266
4.027999877929688	-61.242679595947266
4.032000064849854	-60.662845611572266
4.035999774932861	-59.686283111572266
4.039999961853027	-59.716800689697266
4.044000148773193	-59.893802642822266
4.047999858856201	-59.588626861572266
4.052000045776367	-59.399417877197266
4.056000232696533	-59.613040924072266
4.059999942779541	-60.162357330322266
4.064000129699707	-60.339359283447266
4.067999839782715	-60.144046783447266
4.072000026702881	-60.113529205322266
4.076000213623047	-60.327152252197266
4.079999923706055	-59.930423736572266
4.084000110626221	-59.460453033447266
4.087999820709229	-59.698490142822266
4.092000007629395	-59.765628814697266
4.096000194549561	-59.167484283447266
4.099999904632568	-59.118656158447266
4.104000091552734	-59.442142486572266
4.107999801635742	-59.729007720947266
4.111999988555908	-59.600833892822266
4.116000175476074	-59.484867095947266
4.119999885559082	-59.704593658447266
4.124000072479248	-59.521488189697266
4.127999782562256	-59.161380767822266
4.131999969482422	-59.155277252197266
4.136000156402588	-59.063724517822266
4.139999866485596	-58.984378814697266
4.144000053405762	-58.532718658447266
4.147999763488770	-58.599857330322266
4.151999950408936	-58.843997955322266
4.156000137329102	-58.612064361572266
4.159999847412109	-58.551029205322266
4.164000034332275	-58.685306549072266
4.168000221252441	-58.935550689697266
4.171999931335449	-58.898929595947266
4.176000118255615	-58.398441314697266
4.179999828338623	-58.496097564697266
4.184000015258789	-58.612064361572266
4.188000202178955	-58.093265533447266
4.191999912261963	-57.928470611572266
4.196000099182129	-58.026126861572266
4.199999809265137	-58.062747955322266
4.203999996185303	-57.580570220947266
4.208000183105469	-57.238773345947266
4.211999893188477	-57.727054595947266
4.216000080108643	-57.946781158447266
4.219999790191650	-57.696537017822266
4.223999977111816	-57.611087799072266
4.228000164031982	-57.885746002197266
4.231999874114990	-57.879642486572266
4.236000061035156	-57.037357330322266
4.239999771118164	-56.970218658447266
4.243999958038330	-57.366947174072266
4.248000144958496	-57.293704986572266
4.251999855041504	-57.019046783447266
4.256000041961670	-57.116703033447266
4.260000228881836	-57.574466705322266
4.263999938964844	-57.745365142822266
4.268000125885010	-57.269290924072266
4.271999835968018	-57.354740142822266
4.276000022888184	-57.495121002197266
4.280000209808350	-57.055667877197266
4.283999919891357	-56.420902252197266
4.288000106811523	-56.396488189697266
4.291999816894531	-56.665042877197266
4.296000003814697	-56.286624908447266
4.300000190734863	-56.079105377197266
4.303999900817871	-56.542972564697266
4.308000087738037	-56.878665924072266
4.311999797821045	-56.829837799072266
4.315999984741211	-56.518558502197266
4.320000171661377	-56.604007720947266
4.323999881744385	-56.811527252197266
4.328000068664551	-56.170658111572266
4.331999778747559	-55.981449127197266
4.335999965667725	-56.146244049072266
4.340000152587891	-55.902103424072266
4.343999862670898	-55.664066314697266
4.348000049591065	-55.627445220947266
4.352000236511231	-55.853275299072266
4.355999946594238	-55.871585845947266
4.360000133514404	-55.804447174072266
4.363999843597412	-55.828861236572266
4.368000030517578	-56.073001861572266
4.372000217437744	-56.408695220947266
4.375999927520752	-56.195072174072266
4.380000114440918	-55.731204986572266
4.383999824523926	-55.981449127197266
4.388000011444092	-55.426029205322266
4.392000198364258	-54.772953033447266
4.395999908447266	-55.047611236572266
4.400000095367432	-55.010990142822266
4.403999805450440	-54.614261627197266
4.407999992370606	-54.504398345947266
4.412000179290772	-54.803470611572266
4.415999889373779	-55.163578033447266
4.420000076293945	-54.943851470947266
4.423999786376953	-54.956058502197266
4.427999973297119	-55.029300689697266
4.432000160217285	-54.882816314697266
4.435999870300293	-54.486087799072266
4.440000057220459	-54.003910064697266
4.443999767303467	-54.370121002197266
4.447999954223633	-54.553226470947266
4.452000141143799	-54.058841705322266
4.455999851226807	-54.248050689697266
4.460000038146973	-54.718021392822266
4.464000225067139	-54.760746002197266
4.467999935150147	-54.412845611572266
4.472000122070313	-54.364017486572266
4.475999832153320	-54.736331939697266
4.480000019073486	-54.150394439697266
4.484000205993652	-53.509525299072266
4.487999916076660	-53.619388580322266
4.492000102996826	-53.771976470947266
4.495999813079834	-53.527835845947266
4.500000000000000	-53.350833892822266
4.504000186920166	-53.851322174072266
4.507999897003174	-54.241947174072266
4.512000083923340	-53.710941314697266
4.515999794006348	-53.576663970947266
4.519999980926514	-53.710941314697266
4.524000167846680	-53.851322174072266
4.527999877929688	-53.393558502197266
4.532000064849854	-52.874759674072266
4.535999774932861	-53.204349517822266
4.539999961853027	-53.173831939697266
4.544000148773193	-52.362064361572266
4.547999858856201	-52.349857330322266
4.552000045776367	-52.752689361572266
4.556000232696533	-52.734378814697266
4.559999942779541	-52.392581939697266
4.564000129699707	-52.355960845947266
4.567999839782715	-52.618412017822266
4.572000026702881	-52.478031158447266
4.576000213623047	-52.288822174072266
4.579999923706055	-52.197269439697266
4.584000110626221	-52.459720611572266
4.587999820709229	-52.514652252197266
4.592000007629395	-52.032474517822266
4.596000194549561	-52.246097564697266
4.599999904632568	-52.471927642822266
4.604000091552734	-52.209476470947266
4.607999801635742	-52.246097564697266
4.611999988555908	-52.252201080322266
4.616000175476074	-52.423099517822266
4.619999885559082	-52.227787017822266
4.624000072479248	-51.977542877197266
4.627999782562256	-52.093509674072266
4.631999969482422	-51.977542877197266
4.636000156402588	-51.586917877197266
4.639999866485596	-51.458744049072266
4.644000053405762	-51.495365142822266
4.647999763488770	-51.629642486572266
4.651999950408936	-51.251224517822266
4.656000137329102	-51.354984283447266
4.659999847412109	-51.702884674072266
4.664000034332275	-51.629642486572266
4.668000221252441	-51.440433502197266
4.671999931335449	-51.324466705322266
4.676000118255615	-51.330570220947266
4.679999828338623	-51.171878814697266
4.684000015258789	-50.573734283447266
4.688000202178955	-50.646976470947266
4.691999912261963	-51.080326080322266
4.696000099182129	-50.750736236572266
4.699999809265137	-50.494388580322266
4.703999996185303	-50.970462799072266
4.708000183105469	-51.196292877197266
4.711999893188477	-50.360111236572266
4.716000080108643	-50.030521392822266
4.719999790191650	-50.366214752197266
4.723999977111816	-50.201419830322266
4.728000164031982	-49.664310455322266
4.731999874114990	-49.395755767822266
4.736000061035156	-49.658206939697266
4.739999771118164	-49.932865142822266
4.743999958038330	-49.639896392822266
4.748000144958496	-49.743656158447266
4.751999855041504	-50.354007720947266
4.756000041961670	-50.366214752197266
4.760000228881836	-49.780277252197266
4.763999938964844	-49.688724517822266
4.768000125885010	-49.835208892822266
4.771999835968018	-49.621585845947266
4.776000022888184	-49.072269439697266
4.780000209808350	-49.145511627197266
4.783999919891357	-49.420169830322266
4.788000106811523	-49.261478424072266
4.791999816894531	-48.876956939697266
4.796000003814697	-49.005130767822266
4.800000190734863	-49.200443267822266
4.803999900817871	-49.041751861572266
4.808000087738037	-48.663333892822266
4.811999797821045	-48.736576080322266
4.815999984741211	-48.907474517822266
4.820000171661377	-48.413089752197266
4.823999881744385	-48.083499908447266
4.828000068664551	-48.223880767822266
4.831999778747559	-48.345951080322266
4.835999965667725	-47.985843658447266
4.840000152587891	-47.686771392822266
4.843999862670898	-47.888187408447266
4.848000049591065	-47.985843658447266
4.852000236511231	-47.625736236572266
4.855999946594238	-47.613529205322266
4.860000133514404	-47.778324127197266
4.863999843597412	-47.735599517822266
4.868000030517578	-47.357181549072266
4.872000217437744	-47.106937408447266
4.875999927520752	-47.100833892822266
4.880000114440918	-46.636966705322266
4.883999824523926	-46.099857330322266
4.888000011444092	-45.959476470947266
4.892000198364258	-46.209720611572266
4.895999908447266	-46.105960845947266
4.900000095367432	-45.770267486572266
4.903999805450440	-46.057132720947266
4.907999992370606	-46.264652252197266
4.912000179290772	-45.886234283447266
4.915999889373779	-45.697025299072266
4.920000076293945	-45.690921783447266
4.923999786376953	-45.568851470947266
4.927999973297119	-45.086673736572266
4.932000160217285	-44.677738189697266
4.935999870300293	-44.934085845947266
4.940000057220459	-45.123294830322266
4.943999767303467	-44.866947174072266
4.947999954223633	-44.702152252197266
4.952000141143799	-44.903568267822266
4.955999851226807	-44.805912017822266
4.960000038146973	-43.988040924072266
4.964000225067139	-43.707279205322266
4.967999935150147	-43.548587799072266
4.972000122070313	-42.858890533447266
4.975999832153320	-42.114261627197266
4.980000019073486	-41.748050689697266
4.984000205993652	-41.815189361572266
4.987999916076660	-41.491703033447266
4.992000102996826	-40.509037017822266
4.995999813079834	-40.197757720947266
5.000000000000000	-39.916996002197266
5.004000186920166	-38.879398345947266
5.007999897003174	-37.677005767822266
5.012000083923340	-36.749271392822266
5.015999794006348	-35.876468658447266
5.019999980926514	-34.222415924072266
5.024000167846680	-32.592777252197266
5.027999877929688	-31.591798782348633
5.032000064849854	-30.322267532348633
5.035999774932861	-28.680421829223633
5.039999961853027	-26.959230422973633
5.044000148773193	-25.488283157348633
5.047999858856201	-24.139406204223633
5.052000045776367	-21.856691360473633
5.056000232696533	-19.946290969848633
5.059999942779541	-18.847658157348633
5.064000129699707	-17.059328079223633
5.067999839782715	-15.039063453674316
5.072000026702881	-14.208985328674316
5.076000213623047	-12.353516578674316
5.079999923706055	-10.864258766174316
5.084000110626221	-9.240723609924316
5.087999820709229	-8.099366188049316
5.092000007629395	-7.202148914337158
5.096000194549561	-6.146240711212158
5.099999904632568	-4.919434070587158
5.104000091552734	-3.973388910293579
5.107999801635742	-3.491211175918579
5.111999988555908	-2.349853754043579
5.116000175476074	-1.110839962959290
5.119999885559082	-0.421142607927322
5.124000072479248	0.311279326677322
5.127999782562256	1.287841916084290
5.131999969482422	2.117920160293579
5.136000156402588	2.587890863418579
5.139999866485596	2.734375238418579
5.144000053405762	3.485107660293579
5.147999763488770	3.906250238418579
5.151999950408936	4.077148914337158
5.156000137329102	4.571533679962158
5.159999847412109	5.407715320587158
5.164000034332275	6.085205554962158
5.168000221252441	6.243896961212158
5.171999931335449	6.732178211212158
5.176000118255615	7.586670398712158
5.179999828338623	7.659912586212158
5.184000015258789	7.586670398712158
5.188000202178955	7.720947742462158
5.191999912261963	7.971191883087158
5.196000099182129	8.178711891174316
5.199999809265137	7.849121570587158
5.203999996185303	8.294678688049316
5.208000183105469	8.911133766174316
5.211999893188477	8.782959938049316
5.216000080108643	8.691407203674316
5.219999790191650	9.057618141174316
5.223999977111816	9.375000953674316
5.228000164031982	9.063721656799316
5.231999874114990	8.642579078674316
5.236000061035156	9.283448219299316
5.239999771118164	9.521485328674316
5.243999958038330	9.075928688049316
5.248000144958496	8.801270484924316
5.251999855041504	9.033204078674316
5.256000041961670	9.216309547424316
5.260000228881836	8.538819313049316
5.263999938964844	8.489991188049316
5.268000125885010	8.953858375549316
5.271999835968018	8.447266578674316
5.276000022888184	7.958984851837158
5.280000209808350	7.684326648712158
5.283999919891357	7.739258289337158
5.288000106811523	7.757568836212158
5.291999816894531	7.196045398712158
5.296000003814697	6.939697742462158
5.300000190734863	6.884766101837158
5.303999900817871	6.549072742462158
5.308000087738037	6.115723133087158
5.311999797821045	5.847168445587158
5.315999984741211	6.060791492462158
5.320000171661377	5.676270008087158
5.323999881744385	5.108643054962158
5.328000068664551	5.279541492462158
5.331999778747559	5.053711414337158
5.335999965667725	4.620361804962158
5.340000152587891	3.985595941543579
5.343999862670898	3.662109613418579
5.348000049591065	3.613281488418579
5.352000236511231	3.088379144668579
5.355999946594238	2.569580316543579
5.360000133514404	2.667236566543579
5.363999843597412	2.581787347793579
5.368000030517578	2.258301019668579
5.372000217437744	1.873779416084290
5.375999927520752	1.904296994209290
5.380000114440918	1.464843869209290
5.383999824523926	0.762939512729645
5.388000011444092	0.427246123552322
5.392000198364258	-0.012207032181323
5.395999908447266	-0.683593809604645
5.400000095367432	-1.306152462959290
5.403999805450440	-1.519775509834290
5.407999992370606	-1.269531369209290
5.412000179290772	-1.379394650459290
5.415999889373779	-1.684570431709290
5.420000076293945	-1.727295041084290
5.423999786376953	-1.879882931709290
5.427999973297119	-2.227783441543579
5.432000160217285	-2.886963129043579
5.435999870300293	-3.094482660293579
5.440000057220459	-3.302002191543579
5.443999767303467	-3.967285394668579
5.447999954223633	-4.449463367462158
5.452000141143799	-4.486084461212158
5.455999851226807	-4.632568836212158
5.460000038146973	-5.126953601837158
5.464000225067139	-5.627441883087158
5.467999935150147	-5.560303211212158
5.472000122070313	-5.969238758087158
5.475999832153320	-6.866455554962158
5.480000019073486	-7.427978992462158
5.484000205993652	-7.568359851837158
5.487999916076660	-7.800293445587158
5.492000102996826	-8.398438453674316
5.495999813079834	-8.917237281799316
5.500000000000000	-8.898926734924316
5.504000186920166	-9.161377906799316
5.507999897003174	-9.838868141174316
5.512000083923340	-10.095215797424316
5.515999794006348	-10.119629859924316
5.519999980926514	-10.650635719299316
5.524000167846680	-11.450196266174316
5.527999877929688	-11.627198219299316
5.532000064849854	-11.651612281799316
5.535999774932861	-12.243653297424316
5.539999961853027	-12.915040016174316
5.544000148773193	-13.128663063049316
5.547999858856201	-13.287354469299316
5.552000045776367	-13.757325172424316
5.556000232696533	-14.385987281799316
5.559999942779541	-14.361573219299316
5.564000129699707	-14.221192359924316
5.567999839782715	-14.605713844299316
5.572000026702881	-14.923096656799316
5.576000213623047	-15.087891578674316
5.579999923706055	-14.843750953674316
5.584000110626221	-16.003419876098633
5.587999820709229	-16.760255813598633
5.592000007629395	-17.108156204223633
5.596000194549561	-17.401124954223633
5.599999904632568	-18.005373001098633
5.604000091552734	-18.432619094848633
5.607999801635742	-18.377687454223633
5.611999988555908	-17.907716751098633
5.616000175476074	-8.972168922424316
5.619999885559082	-8.294678688049316
5.624000072479248	-9.539795875549316
5.627999782562256	-11.810303688049316
5.631999969482422	-14.630127906799316
5.636000156402588	-17.047121047973633
5.639999866485596	-19.201662063598633
5.644000053405762	-21.032716751098633
5.647999763488770	-22.564699172973633
5.651999950408936	-23.406984329223633
5.656000137329102	-23.919679641723633
5.659999847412109	-24.871828079223633
5.664000034332275	-25.616456985473633
5.668000221252441	-25.659181594848633
5.671999931335449	-26.135255813598633
5.676000118255615	-26.898195266723633
5.679999828338623	-27.301027297973633
5.684000015258789	-26.977540969848633
5.688000202178955	-27.026369094848633
5.691999912261963	-27.416994094848633
5.696000099182129	-27.368165969848633
5.699999809265137	-27.044679641723633
5.703999996185303	-26.977540969848633
5.708000183105469	-27.380373001098633
5.711999893188477	-27.465822219848633
5.716000080108643	-27.209474563598633
5.719999790191650	-27.746583938598633
5.723999977111816	-28.430177688598633
5.728000164031982	-28.228761672973633
5.731999874114990	-27.996828079223633
5.736000061035156	-28.137208938598633
5.739999771118164	-28.497316360473633
5.743999958038330	-28.460695266723633
5.748000144958496	-28.375246047973633
5.751999855041504	-28.942873001098633
5.756000041961670	-29.534914016723633
5.760000228881836	-29.504396438598633
5.763999938964844	-29.644777297973633
5.768000125885010	-30.236818313598633
5.771999835968018	-30.749513626098633
5.776000022888184	-30.834962844848633
5.780000209808350	-31.207277297973633
5.783999919891357	-31.811525344848633
5.788000106811523	-32.196048736572266
5.791999816894531	-32.360843658447266
5.796000003814697	-32.470706939697266
5.800000190734863	-32.904056549072266
5.803999900817871	-33.264163970947266
5.808000087738037	-33.032230377197266
5.811999797821045	-33.294681549072266
5.815999984741211	-34.063724517822266
5.820000171661377	-34.332279205322266
5.823999881744385	-34.313968658447266
5.828000068664551	-34.692386627197266
5.831999778747559	-35.522464752197266
5.835999965667725	-35.736087799072266
5.840000152587891	-35.626224517822266
5.843999862670898	-35.998538970947266
5.848000049591065	-36.291507720947266
5.852000236511231	-36.193851470947266
5.855999946594238	-36.083988189697266
5.860000133514404	-36.450199127197266
5.863999843597412	-37.243656158447266
5.868000030517578	-37.152103424072266
5.872000217437744	-37.304691314697266
5.875999927520752	-38.305667877197266
5.880000114440918	-38.708499908447266
5.883999824523926	-38.629154205322266
5.888000011444092	-38.745121002197266
5.892000198364258	-39.099124908447266
5.895999908447266	-39.294437408447266
5.900000095367432	-38.867191314697266
5.903999805450440	-38.861087799072266
5.907999992370606	-39.160160064697266
5.912000179290772	-39.306644439697266
5.915999889373779	-39.453128814697266
5.920000076293945	-39.831546783447266
5.923999786376953	-40.655521392822266
5.927999973297119	-40.570072174072266
5.932000160217285	-40.362552642822266
5.935999870300293	-41.131595611572266
5.940000057220459	-41.522220611572266
5.943999767303467	-41.320804595947266
5.947999954223633	-41.363529205322266
5.952000141143799	-41.857913970947266
5.955999851226807	-42.413333892822266
5.960000038146973	-42.102054595947266
5.964000225067139	-42.126468658447266
5.967999935150147	-42.785648345947266
5.972000122070313	-43.188480377197266
5.975999832153320	-43.054203033447266
5.980000019073486	-43.035892486572266
5.984000205993652	-43.646244049072266
5.987999916076660	-44.006351470947266
5.992000102996826	-43.554691314697266
5.995999813079834	-43.951419830322266
6.000000000000000	-44.293216705322266
6.004000186920166	-44.445804595947266
6.007999897003174	-44.354251861572266
6.012000083923340	-44.390872955322266
6.015999794006348	-45.062259674072266
6.019999980926514	-45.178226470947266
6.024000167846680	-44.964603424072266
6.027999877929688	-45.318607330322266
6.032000064849854	-45.831302642822266
6.035999774932861	-46.075443267822266
6.039999961853027	-45.910648345947266
6.044000148773193	-46.032718658447266
6.047999858856201	-46.411136627197266
6.052000045776367	-46.282962799072266
6.056000232696533	-46.313480377197266
6.059999942779541	-46.441654205322266
6.064000129699707	-46.875003814697266
6.067999839782715	-47.003177642822266
6.072000026702881	-46.722415924072266
6.076000213623047	-47.381595611572266
6.079999923706055	-47.509769439697266
6.084000110626221	-47.113040924072266
6.087999820709229	-47.387699127197266
6.092000007629395	-47.509769439697266
6.096000194549561	-47.589115142822266
6.099999904632568	-47.399906158447266
6.104000091552734	-47.381595611572266
6.107999801635742	-48.071292877197266
6.111999988555908	-48.425296783447266
6.116000175476074	-48.370365142822266
6.119999885559082	-48.712162017822266
6.124000072479248	-49.310306549072266
6.127999782562256	-49.487308502197266
6.131999969482422	-49.029544830322266
6.136000156402588	-49.450687408447266
6.139999866485596	-49.774173736572266
6.144000053405762	-49.432376861572266
6.147999763488770	-49.450687408447266
6.151999950408936	-49.786380767822266
6.156000137329102	-50.195316314697266
6.159999847412109	-50.128177642822266
6.164000034332275	-49.914554595947266
6.168000221252441	-50.524906158447266
6.171999931335449	-50.909427642822266
6.176000118255615	-50.482181549072266
6.179999828338623	-50.500492095947266
6.184000015258789	-51.049808502197266
6.188000202178955	-51.251224517822266
6.191999912261963	-50.805667877197266
6.196000099182129	-50.939945220947266
6.199999809265137	-51.397708892822266
6.203999996185303	-51.342777252197266
6.208000183105469	-51.141361236572266
6.211999893188477	-51.336673736572266
6.216000080108643	-51.855472564697266
6.219999790191650	-51.971439361572266
6.223999977111816	-51.519779205322266
6.228000164031982	-51.843265533447266
6.231999874114990	-52.478031158447266
6.236000061035156	-52.313236236572266
6.239999771118164	-52.014163970947266
6.243999958038330	-52.337650299072266
6.248000144958496	-52.447513580322266
6.251999855041504	-51.953128814697266
6.256000041961670	-51.763919830322266
6.260000228881836	-52.117923736572266
6.263999938964844	-52.471927642822266
6.268000125885010	-52.423099517822266
6.271999835968018	-52.465824127197266
6.276000022888184	-52.996829986572266
6.280000209808350	-53.631595611572266
6.283999919891357	-53.466800689697266
6.288000106811523	-53.430179595947266
6.291999816894531	-53.723148345947266
6.296000003814697	-53.814701080322266
6.300000190734863	-53.533939361572266
6.303999900817871	-53.466800689697266
6.308000087738037	-53.887943267822266
6.311999797821045	-54.266361236572266
6.315999984741211	-53.979496002197266
6.320000171661377	-54.052738189697266
6.323999881744385	-54.669193267822266
6.328000068664551	-54.675296783447266
6.331999778747559	-54.321292877197266
6.335999965667725	-54.376224517822266
6.340000152587891	-54.577640533447266
6.343999862670898	-54.351810455322266
6.348000049591065	-54.132083892822266
6.352000236511231	-54.473880767822266
6.355999946594238	-54.962162017822266
6.360000133514404	-54.852298736572266
6.363999843597412	-54.815677642822266
6.368000030517578	-55.206302642822266
6.372000217437744	-55.651859283447266
6.375999927520752	-55.316165924072266
6.380000114440918	-55.139163970947266
6.383999824523926	-55.657962799072266
6.388000011444092	-55.694583892822266
6.392000198364258	-55.261234283447266
6.395999908447266	-55.468753814697266
6.400000095367432	-56.018070220947266
6.403999805450440	-56.127933502197266
6.407999992370606	-55.877689361572266
6.412000179290772	-56.146244049072266
6.415999889373779	-56.726078033447266
6.420000076293945	-56.707767486572266
6.423999786376953	-56.646732330322266
6.427999973297119	-57.067874908447266
6.432000160217285	-57.202152252197266
6.435999870300293	-56.524662017822266
6.440000057220459	-56.213382720947266
6.443999767303467	-56.732181549072266
6.447999954223633	-56.903079986572266
6.452000141143799	-56.408695220947266
6.455999851226807	-56.286624908447266
6.460000038146973	-56.616214752197266
6.464000225067139	-56.921390533447266
6.467999935150147	-56.683353424072266
6.472000122070313	-56.542972564697266
6.475999832153320	-57.110599517822266
6.480000019073486	-57.318119049072266
6.484000205993652	-56.817630767822266
6.487999916076660	-56.793216705322266
6.492000102996826	-57.086185455322266
6.495999813079834	-57.067874908447266
6.500000000000000	-56.750492095947266
6.504000186920166	-56.909183502197266
6.507999897003174	-57.366947174072266
6.512000083923340	-57.556156158447266
6.515999794006348	-57.415775299072266
6.519999980926514	-57.501224517822266
6.524000167846680	-57.830814361572266
6.527999877929688	-57.934574127197266
6.532000064849854	-57.507328033447266
6.535999774932861	-57.452396392822266
6.539999961853027	-57.623294830322266
6.544000148773193	-57.397464752197266
6.547999858856201	-57.373050689697266
6.552000045776367	-57.568363189697266
6.556000232696533	-58.074954986572266
6.559999942779541	-58.239749908447266
6.564000129699707	-58.111576080322266
6.567999839782715	-58.343509674072266
6.572000026702881	-58.691410064697266
6.576000213623047	-58.367923736572266
6.579999923706055	-58.056644439697266
6.584000110626221	-58.117679595947266
6.587999820709229	-58.312992095947266
6.592000007629395	-57.806400299072266
6.596000194549561	-57.495121002197266
6.599999904632568	-57.989505767822266
6.604000091552734	-58.312992095947266
6.607999801635742	-58.233646392822266
6.611999988555908	-58.349613189697266
6.616000175476074	-58.721927642822266
6.619999885559082	-58.843997955322266
6.624000072479248	-58.435062408447266
6.627999782562256	-58.660892486572266
6.631999969482422	-58.996585845947266
6.636000156402588	-58.685306549072266
6.639999866485596	-58.496097564697266
6.644000053405762	-58.703617095947266
6.647999763488770	-59.149173736572266
6.651999950408936	-59.136966705322266
6.656000137329102	-58.886722564697266
6.659999847412109	-59.332279205322266
6.664000034332275	-59.582523345947266
6.668000221252441	-59.179691314697266
6.671999931335449	-59.033206939697266
6.676000118255615	-59.265140533447266
6.679999828338623	-59.387210845947266
6.684000015258789	-58.728031158447266
6.688000202178955	-58.789066314697266
6.691999912261963	-59.301761627197266
6.696000099182129	-59.155277252197266
6.699999809265137	-58.935550689697266
6.703999996185303	-58.911136627197266
6.708000183105469	-59.246829986572266
6.711999893188477	-59.545902252197266
6.716000080108643	-59.112552642822266
6.719999790191650	-59.222415924072266
6.723999977111816	-59.625247955322266
6.728000164031982	-59.527591705322266
6.731999874114990	-59.173587799072266
6.736000061035156	-59.033206939697266
6.739999771118164	-59.381107330322266
6.743999958038330	-59.130863189697266
6.748000144958496	-58.837894439697266
6.751999855041504	-59.307865142822266
6.756000041961670	-59.619144439697266
6.760000228881836	-59.613040924072266
6.763999938964844	-59.143070220947266
6.768000125885010	-59.118656158447266
6.771999835968018	-59.741214752197266
6.776000022888184	-59.313968658447266
6.780000209808350	-58.911136627197266
6.783999919891357	-59.198001861572266
6.788000106811523	-59.362796783447266
6.791999816894531	-59.326175689697266
6.796000003814697	-59.265140533447266
6.800000190734863	-59.765628814697266
6.803999900817871	-60.296634674072266
6.808000087738037	-60.284427642822266
6.811999797821045	-60.363773345947266
6.815999984741211	-60.467533111572266
6.820000171661377	-60.766605377197266
6.823999881744385	-60.357669830322266
6.828000068664551	-60.009769439697266
6.831999778747559	-60.449222564697266
6.835999965667725	-60.266117095947266
6.840000152587891	-59.863285064697266
6.843999862670898	-60.137943267822266
6.848000049591065	-60.443119049072266
6.852000236511231	-60.681156158447266
6.855999946594238	-60.443119049072266
6.860000133514404	-60.546878814697266
6.863999843597412	-60.925296783447266
6.868000030517578	-60.601810455322266
6.872000217437744	-60.333255767822266
6.875999927520752	-60.424808502197266
6.880000114440918	-60.595706939697266
6.883999824523926	-60.266117095947266
6.888000011444092	-60.192874908447266
6.892000198364258	-60.760501861572266
6.895999908447266	-60.821537017822266
6.900000095367432	-60.516361236572266
6.903999805450440	-60.693363189697266
6.907999992370606	-60.980228424072266
6.912000179290772	-61.090091705322266
6.915999889373779	-60.742191314697266
6.920000076293945	-60.742191314697266
6.923999786376953	-61.279300689697266
6.927999973297119	-60.998538970947266
6.932000160217285	-60.382083892822266
6.935999870300293	-60.278324127197266
6.940000057220459	-60.528568267822266
6.943999767303467	-60.345462799072266
6.947999954223633	-60.095218658447266
6.952000141143799	-60.491947174072266
6.955999851226807	-60.833744049072266
6.960000038146973	-60.638431549072266
6.964000225067139	-60.736087799072266
6.967999935150147	-61.035160064697266
6.972000122070313	-61.370853424072266
6.975999832153320	-61.108402252197266
6.980000019073486	-60.675052642822266
6.984000205993652	-60.974124908447266
6.987999916076660	-61.114505767822266
6.992000102996826	-60.833744049072266
6.995999813079834	-60.870365142822266
7.000000000000000	-61.108402252197266
7.004000186920166	-61.383060455322266
7.007999897003174	-61.395267486572266
7.012000083923340	-61.199954986572266
7.015999794006348	-61.364749908447266
7.019999980926514	-61.431888580322266
7.024000167846680	-61.035160064697266
7.027999877929688	-60.736087799072266
7.032000064849854	-60.876468658447266
7.035999774932861	-60.992435455322266
7.039999961853027	-60.644535064697266
7.044000148773193	-60.791019439697266
7.047999858856201	-61.297611236572266
7.052000045776367	-61.334232330322266
7.056000232696533	-61.328128814697266
7.059999942779541	-61.267093658447266
7.064000129699707	-61.419681549072266
7.067999839782715	-61.395267486572266
7.072000026702881	-60.821537017822266
7.076000213623047	-60.900882720947266
7.079999923706055	-61.260990142822266
7.084000110626221	-61.059574127197266
7.087999820709229	-60.906986236572266
7.092000007629395	-61.242679595947266
7.096000194549561	-61.553958892822266
7.099999904632568	-61.267093658447266
7.104000091552734	-61.206058502197266
7.107999801635742	-61.358646392822266
7.111999988555908	-61.083988189697266
7.116000175476074	-60.675052642822266
7.119999885559082	-60.675052642822266
7.124000072479248	-60.858158111572266
7.127999782562256	-61.010746002197266
7.131999969482422	-60.687259674072266
7.136000156402588	-61.004642486572266
7.139999866485596	-61.462406158447266
7.144000053405762	-61.450199127197266
7.147999763488770	-61.456302642822266
7.151999950408936	-61.584476470947266
7.156000137329102	-61.791996002197266
7.159999847412109	-61.749271392822266
7.164000034332275	-61.523441314697266
7.168000221252441	-61.730960845947266
7.171999931335449	-61.956790924072266
7.176000118255615	-61.602787017822266
7.179999828338623	-61.346439361572266
7.184000015258789	-61.541751861572266
7.188000202178955	-61.810306549072266
7.191999912261963	-61.486820220947266
7.196000099182129	-61.486820220947266
7.199999809265137	-61.798099517822266
7.203999996185303	-62.017826080322266
7.208000183105469	-61.968997955322266
7.211999893188477	-61.895755767822266
7.216000080108643	-62.091068267822266
7.219999790191650	-62.176517486572266
7.223999977111816	-61.633304595947266
7.228000164031982	-61.328128814697266
7.231999874114990	-61.645511627197266
7.236000061035156	-61.682132720947266
7.239999771118164	-61.425785064697266
7.243999958038330	-61.614994049072266
7.248000144958496	-62.103275299072266
7.251999855041504	-62.231449127197266
7.256000041961670	-62.048343658447266
7.260000228881836	-62.072757720947266
7.263999938964844	-62.268070220947266
7.268000125885010	-62.127689361572266
7.271999835968018	-61.566165924072266
7.276000022888184	-61.132816314697266
7.280000209808350	-61.364749908447266
7.283999919891357	-61.505130767822266
7.288000106811523	-61.236576080322266
7.291999816894531	-61.566165924072266
7.296000003814697	-62.030033111572266
7.300000190734863	-61.999515533447266
7.303999900817871	-62.036136627197266
7.308000087738037	-62.188724517822266
7.311999797821045	-62.292484283447266
7.315999984741211	-62.017826080322266
7.320000171661377	-61.767581939697266
7.323999881744385	-61.999515533447266
7.328000068664551	-62.103275299072266
7.331999778747559	-61.779788970947266
7.335999965667725	-61.840824127197266
7.340000152587891	-62.182621002197266
7.343999862670898	-62.426761627197266
7.348000049591065	-62.011722564697266
7.352000236511231	-62.054447174072266
7.355999946594238	-62.353519439697266
7.360000133514404	-62.207035064697266
7.363999843597412	-61.999515533447266
7.368000030517578	-62.023929595947266
7.372000217437744	-62.261966705322266
7.375999927520752	-62.268070220947266
7.380000114440918	-61.920169830322266
7.383999824523926	-62.219242095947266
7.388000011444092	-62.622074127197266
7.392000198364258	-62.280277252197266
7.395999908447266	-62.048343658447266
7.400000095367432	-62.286380767822266
7.403999805450440	-62.658695220947266
7.407999992370606	-62.402347564697266
7.412000179290772	-62.255863189697266
7.415999889373779	-62.585453033447266
7.420000076293945	-62.536624908447266
7.423999786376953	-62.225345611572266
7.427999973297119	-61.987308502197266
7.432000160217285	-62.231449127197266
7.435999870300293	-62.377933502197266
7.440000057220459	-62.115482330322266
7.443999767303467	-62.823490142822266
7.447999954223633	-63.519290924072266
7.452000141143799	-63.220218658447266
7.455999851226807	-63.006595611572266
7.460000038146973	-62.713626861572266
7.464000225067139	-62.579349517822266
7.467999935150147	-62.274173736572266
7.472000122070313	-61.572269439697266
7.475999832153320	-61.517337799072266
7.480000019073486	-61.834720611572266
7.484000205993652	-61.828617095947266
7.487999916076660	-61.608890533447266
7.492000102996826	-61.975101470947266
7.495999813079834	-62.554935455322266
7.500000000000000	-62.365726470947266
7.504000186920166	-62.249759674072266
7.507999897003174	-62.396244049072266
7.512000083923340	-62.268070220947266
7.515999794006348	-62.127689361572266
7.519999980926514	-61.676029205322266
7.524000167846680	-61.846927642822266
7.527999877929688	-62.408451080322266
7.532000064849854	-62.097171783447266
7.535999774932861	-62.243656158447266
7.539999961853027	-62.792972564697266
7.544000148773193	-62.908939361572266
7.547999858856201	-62.689212799072266
7.552000045776367	-62.451175689697266
7.556000232696533	-62.768558502197266
7.559999942779541	-62.615970611572266
7.564000129699707	-62.164310455322266
7.567999839782715	-62.207035064697266
7.572000026702881	-62.512210845947266
7.576000213623047	-62.603763580322266
7.579999923706055	-62.219242095947266
7.584000110626221	-62.432865142822266
7.587999820709229	-62.927249908447266
7.592000007629395	-62.530521392822266
7.596000194549561	-62.329105377197266
7.599999904632568	-62.585453033447266
7.604000091552734	-62.689212799072266
7.607999801635742	-62.451175689697266
7.611999988555908	-62.115482330322266
7.616000175476074	-62.133792877197266
7.619999885559082	-61.962894439697266
7.624000072479248	-61.572269439697266
7.627999782562256	-61.663822174072266
7.631999969482422	-61.962894439697266
7.636000156402588	-62.249759674072266
7.639999866485596	-62.017826080322266
7.644000053405762	-62.097171783447266
7.647999763488770	-62.756351470947266
7.651999950408936	-62.750247955322266
7.656000137329102	-62.500003814697266
7.659999847412109	-62.683109283447266
7.664000034332275	-62.640384674072266
7.668000221252441	-62.469486236572266
7.671999931335449	-62.078861236572266
7.676000118255615	-62.164310455322266
7.679999828338623	-62.640384674072266
7.684000015258789	-62.561038970947266
7.688000202178955	-62.451175689697266
7.691999912261963	-62.780765533447266
7.696000099182129	-63.232425689697266
7.699999809265137	-63.134769439697266
7.703999996185303	-62.756351470947266
7.708000183105469	-62.805179595947266
7.711999893188477	-62.817386627197266
7.716000080108643	-62.292484283447266
7.719999790191650	-62.200931549072266
7.723999977111816	-62.371829986572266
7.728000164031982	-62.829593658447266
7.731999874114990	-62.658695220947266
7.736000061035156	-62.438968658447266
7.739999771118164	-63.055423736572266
7.743999958038330	-63.195804595947266
7.748000144958496	-62.841800689697266
7.751999855041504	-62.725833892822266
7.756000041961670	-62.713626861572266
7.760000228881836	-62.719730377197266
7.763999938964844	-62.347415924072266
7.768000125885010	-62.213138580322266
7.771999835968018	-62.719730377197266
7.776000022888184	-62.811283111572266
7.780000209808350	-62.750247955322266
7.783999919891357	-62.872318267822266
7.788000106811523	-62.921146392822266
7.791999816894531	-62.628177642822266
7.796000003814697	-62.292484283447266
7.800000190734863	-62.451175689697266
7.803999900817871	-62.402347564697266
7.808000087738037	-62.072757720947266
7.811999797821045	-61.999515533447266
7.815999984741211	-62.170413970947266
7.820000171661377	-62.701419830322266
7.823999881744385	-62.701419830322266
7.828000068664551	-62.536624908447266
7.831999778747559	-62.939456939697266
7.835999965667725	-63.116458892822266
7.840000152587891	-62.786869049072266
7.843999862670898	-62.750247955322266
7.848000049591065	-63.024906158447266
7.852000236511231	-63.085941314697266
7.855999946594238	-62.603763580322266
7.860000133514404	-62.701419830322266
7.863999843597412	-62.969974517822266
7.868000030517578	-62.780765533447266
7.872000217437744	-62.487796783447266
7.875999927520752	-62.536624908447266
7.880000114440918	-62.957767486572266
7.883999824523926	-63.000492095947266
7.888000011444092	-62.622074127197266
7.892000198364258	-62.994388580322266
7.895999908447266	-63.354496002197266
7.900000095367432	-63.092044830322266
7.903999805450440	-62.817386627197266
7.907999992370606	-62.841800689697266
7.912000179290772	-62.890628814697266
7.915999889373779	-62.420658111572266
7.920000076293945	-62.304691314697266
7.923999786376953	-62.707523345947266
7.927999973297119	-63.061527252197266
7.932000160217285	-62.933353424072266
7.935999870300293	-62.799076080322266
7.940000057220459	-63.305667877197266
7.943999767303467	-63.635257720947266
7.947999954223633	-62.933353424072266
7.952000141143799	-62.567142486572266
7.955999851226807	-62.481693267822266
7.960000038146973	-62.237552642822266
7.964000225067139	-61.871341705322266
7.967999935150147	-61.730960845947266
7.972000122070313	-62.200931549072266
7.975999832153320	-62.591556549072266
7.980000019073486	-62.341312408447266
7.984000205993652	-62.603763580322266
7.987999916076660	-63.208011627197266
7.992000102996826	-63.287357330322266
7.995999813079834	-62.896732330322266
[truncated: 3,001 more rows]
