# Supplementary material for: Small Size of Recorded Neuronal Structures Confines the Accuracy in Direct Axonal Voltage Measurements
Source: eNeuro. 2021 Aug 2;8(4):ENEURO.0059-21.2021. doi: 10.1523/ENEURO.0059-21.2021 (PMC8342265; doi:10.1523/ENEURO.0059-21.2021)
Supplement: Extended Data 1 — NEURON codes producing data shown in Figures 2, 5, 8. Download Extended Data 1, ZIP file. [file enu-eN-NWR-0059-21-s01.zip › realistic amplifier model/3_real experiment reconstruction/AP_generator/real data/7o386_20.dat]

0.000000000000000	-83.087165832519531
0.004000000189990	-83.099372863769531
0.008000000379980	-83.496101379394531
0.012000000104308	-84.045417785644531
0.016000000759959	-83.892829895019531
0.019999999552965	-83.654792785644531
0.024000000208616	-84.014900207519531
0.028000000864267	-84.173591613769531
0.032000001519918	-83.746345520019531
0.035999998450279	-83.538825988769531
0.039999999105930	-83.679206848144531
0.043999999761581	-83.782966613769531
0.048000000417233	-83.520515441894531
0.052000001072884	-83.465583801269531
0.056000001728535	-83.959968566894531
0.059999998658895	-84.381111145019531
0.064000003039837	-84.112556457519531
0.068000003695488	-84.069831848144531
0.071999996900558	-84.417732238769531
0.075999997556210	-84.289558410644531
0.079999998211861	-83.660896301269531
0.083999998867512	-83.483894348144531
0.087999999523163	-83.758552551269531
0.092000000178814	-83.740242004394531
0.096000000834465	-83.398445129394531
0.100000001490116	-83.587654113769531
0.104000002145767	-84.075935363769531
0.108000002801418	-84.216316223144531
0.112000003457069	-83.874519348144531
0.115999996662140	-83.941658020019531
0.119999997317791	-84.301765441894531
0.123999997973442	-83.789070129394531
0.128000006079674	-83.502204895019531
0.131999999284744	-83.660896301269531
0.136000007390976	-83.679206848144531
0.140000000596046	-83.447273254394531
0.143999993801117	-83.355720520019531
0.148000001907349	-83.483894348144531
0.151999995112419	-83.483894348144531
0.156000003218651	-83.367927551269531
0.159999996423721	-83.380134582519531
0.164000004529953	-83.410652160644531
0.167999997735024	-83.477790832519531
0.172000005841255	-83.178718566894531
0.175999999046326	-83.062751770019531
0.180000007152557	-83.557136535644531
0.184000000357628	-83.483894348144531
0.187999993562698	-83.306892395019531
0.192000001668930	-83.618171691894531
0.195999994874001	-83.929450988769531
0.200000002980232	-83.880622863769531
0.203999996185303	-83.764656066894531
0.208000004291534	-84.082038879394531
0.211999997496605	-84.301765441894531
0.216000005602837	-84.021003723144531
0.219999998807907	-83.850105285644531
0.224000006914139	-83.929450988769531
0.228000000119209	-84.228523254394531
0.231999993324280	-83.917243957519531
0.236000001430511	-83.526618957519531
0.239999994635582	-84.008796691894531
0.244000002741814	-84.039314270019531
0.247999995946884	-83.648689270019531
0.252000004053116	-83.868415832519531
0.256000012159348	-84.222419738769531
0.259999990463257	-84.442146301269531
0.263999998569489	-84.075935363769531
0.268000006675720	-84.075935363769531
0.272000014781952	-84.368904113769531
0.275999993085861	-84.100349426269531
0.280000001192093	-83.624275207519531
0.284000009298325	-83.459480285644531
0.287999987602234	-83.752449035644531
0.291999995708466	-83.782966613769531
0.296000003814697	-83.374031066894531
0.300000011920929	-83.691413879394531
0.303999990224838	-84.185798645019531
0.307999998331070	-84.143074035644531
0.312000006437302	-83.990486145019531
0.316000014543533	-83.850105285644531
0.319999992847443	-83.770759582519531
0.324000000953674	-83.203132629394531
0.328000009059906	-82.714851379394531
0.331999987363815	-82.904060363769531
0.335999995470047	-83.056648254394531
0.340000003576279	-82.879646301269531
0.344000011682510	-82.824714660644531
0.347999989986420	-83.404548645019531
0.351999998092651	-83.929450988769531
0.356000006198883	-83.776863098144531
0.360000014305115	-83.801277160644531
0.363999992609024	-84.057624816894531
0.368000000715256	-83.978279113769531
0.372000008821487	-83.752449035644531
0.375999987125397	-83.422859191894531
0.379999995231628	-83.746345520019531
0.384000003337860	-83.990486145019531
0.388000011444092	-83.471687316894531
0.391999989748001	-83.679206848144531
0.395999997854233	-84.185798645019531
0.400000005960464	-84.075935363769531
0.404000014066696	-83.892829895019531
0.407999992370605	-84.106452941894531
0.412000000476837	-84.185798645019531
0.416000008583069	-83.776863098144531
0.419999986886978	-83.587654113769531
0.423999994993210	-83.789070129394531
0.428000003099442	-83.844001770019531
0.432000011205673	-83.703620910644531
0.435999989509583	-83.544929504394531
0.439999997615814	-83.654792785644531
0.444000005722046	-83.996589660644531
0.448000013828278	-83.612068176269531
0.451999992132187	-83.654792785644531
0.456000000238419	-84.106452941894531
0.460000008344650	-84.094245910644531
0.463999986648560	-83.782966613769531
0.467999994754791	-83.721931457519531
0.472000002861023	-83.911140441894531
0.476000010967255	-83.654792785644531
0.479999989271164	-83.160408020019531
0.483999997377396	-83.428962707519531
0.488000005483627	-83.551033020019531
0.492000013589859	-83.068855285644531
0.495999991893768	-82.757575988769531
0.500000000000000	-82.934577941894531
0.504000008106232	-83.575447082519531
0.508000016212463	-83.422859191894531
0.512000024318695	-83.154304504394531
0.515999972820282	-83.502204895019531
0.519999980926514	-83.624275207519531
0.523999989032745	-83.325202941894531
0.527999997138977	-82.977302551269531
0.532000005245209	-83.190925598144531
0.536000013351440	-83.624275207519531
0.540000021457672	-83.258064270019531
0.544000029563904	-83.239753723144531
0.547999978065491	-83.813484191894531
0.551999986171722	-84.051521301269531
0.555999994277954	-83.770759582519531
0.560000002384186	-83.557136535644531
0.564000010490417	-83.929450988769531
0.568000018596649	-83.807380676269531
0.572000026702881	-83.135993957519531
0.575999975204468	-83.062751770019531
0.579999983310699	-83.312995910644531
0.583999991416931	-83.416755676269531
0.587999999523163	-83.135993957519531
0.592000007629395	-83.233650207519531
0.596000015735626	-83.941658020019531
0.600000023841858	-83.905036926269531
0.603999972343445	-83.422859191894531
0.607999980449677	-83.502204895019531
0.611999988555908	-83.551033020019531
0.615999996662140	-83.142097473144531
0.620000004768372	-82.714851379394531
0.624000012874603	-82.971199035644531
0.628000020980835	-83.233650207519531
0.632000029087067	-82.934577941894531
0.635999977588654	-83.038337707519531
0.639999985694885	-83.264167785644531
0.643999993801117	-83.703620910644531
0.648000001907349	-83.624275207519531
0.652000010013580	-83.325202941894531
0.656000018119812	-83.941658020019531
0.660000026226044	-84.436042785644531
0.663999974727631	-83.978279113769531
0.667999982833862	-83.966072082519531
0.671999990940094	-84.106452941894531
0.675999999046326	-83.795173645019531
0.680000007152557	-83.251960754394531
0.684000015258789	-83.349617004394531
0.688000023365021	-83.605964660644531
0.691999971866608	-83.312995910644531
0.695999979972839	-83.056648254394531
0.699999988079071	-83.160408020019531
0.703999996185303	-83.380134582519531
0.708000004291534	-83.306892395019531
0.712000012397766	-83.001716613769531
0.716000020503998	-83.129890441894531
0.720000028610229	-83.294685363769531
0.723999977111816	-82.977302551269531
0.727999985218048	-82.720954895019531
0.731999993324280	-82.928474426269531
0.736000001430511	-83.331306457519531
0.740000009536743	-83.184822082519531
0.744000017642975	-83.074958801269531
0.748000025749207	-83.404548645019531
0.751999974250793	-83.648689270019531
0.755999982357025	-83.404548645019531
0.759999990463257	-83.184822082519531
0.763999998569489	-83.264167785644531
0.768000006675720	-83.465583801269531
0.772000014781952	-82.879646301269531
0.776000022888184	-82.696540832519531
0.779999971389771	-83.221443176269531
0.783999979496002	-83.361824035644531
0.787999987602234	-83.160408020019531
0.791999995708466	-83.404548645019531
0.796000003814697	-83.844001770019531
0.800000011920929	-83.941658020019531
0.804000020027161	-83.489997863769531
0.808000028133392	-83.227546691894531
0.811999976634979	-83.532722473144531
0.815999984741211	-83.331306457519531
0.819999992847443	-82.733161926269531
0.824000000953674	-82.958992004394531
0.828000009059906	-83.410652160644531
0.832000017166138	-82.855232238769531
0.836000025272369	-82.470710754394531
0.839999973773956	-82.940681457519531
0.843999981880188	-83.245857238769531
0.847999989986420	-82.995613098144531
0.851999998092651	-82.708747863769531
0.856000006198883	-82.794197082519531
0.860000014305115	-82.885749816894531
0.864000022411346	-82.568367004394531
0.867999970912933	-82.312019348144531
0.871999979019165	-82.757575988769531
0.875999987125397	-82.983406066894531
0.879999995231628	-82.690437316894531
0.884000003337860	-82.812507629394531
0.888000011444092	-83.142097473144531
0.892000019550323	-83.203132629394531
0.896000027656555	-82.904060363769531
0.899999976158142	-82.916267395019531
0.903999984264374	-83.184822082519531
0.907999992370605	-82.971199035644531
0.912000000476837	-82.733161926269531
0.916000008583069	-82.818611145019531
0.920000016689301	-82.934577941894531
0.924000024795532	-82.971199035644531
0.927999973297119	-82.745368957519531
0.931999981403351	-83.007820129394531
0.935999989509583	-83.380134582519531
0.939999997615814	-83.245857238769531
0.944000005722046	-83.233650207519531
0.948000013828278	-83.422859191894531
0.952000021934509	-83.563240051269531
0.955999970436096	-83.374031066894531
0.959999978542328	-83.087165832519531
0.963999986648560	-83.306892395019531
0.967999994754791	-83.294685363769531
0.972000002861023	-82.739265441894531
0.976000010967255	-82.720954895019531
0.980000019073486	-83.068855285644531
0.984000027179718	-83.184822082519531
0.987999975681305	-82.824714660644531
0.991999983787537	-82.946784973144531
0.995999991893768	-83.483894348144531
1.000000000000000	-83.319099426269531
1.003999948501587	-83.020027160644531
1.008000016212463	-82.751472473144531
1.011999964714050	-82.574470520019531
1.016000032424927	-82.342536926269531
1.019999980926514	-81.903083801269531
1.024000048637390	-81.994636535644531
1.027999997138977	-82.482917785644531
1.031999945640564	-82.427986145019531
1.036000013351440	-82.446296691894531
1.039999961853027	-82.971199035644531
1.044000029563904	-83.691413879394531
1.047999978065491	-83.489997863769531
1.052000045776367	-83.190925598144531
1.055999994277954	-83.508308410644531
1.059999942779541	-83.459480285644531
1.064000010490418	-83.013923645019531
1.067999958992004	-82.922370910644531
1.072000026702881	-83.264167785644531
1.075999975204468	-83.660896301269531
1.080000042915344	-83.398445129394531
1.083999991416931	-83.477790832519531
1.088000059127808	-84.106452941894531
1.092000007629395	-84.045417785644531
1.095999956130981	-83.587654113769531
1.100000023841858	-83.721931457519531
1.103999972343445	-83.905036926269531
1.108000040054321	-83.569343566894531
1.111999988555908	-83.026130676269531
1.116000056266785	-83.087165832519531
1.120000004768372	-83.367927551269531
1.123999953269959	-83.270271301269531
1.128000020980835	-83.172615051269531
1.131999969482422	-83.337409973144531
1.136000037193298	-83.752449035644531
1.139999985694885	-83.538825988769531
1.144000053405762	-83.258064270019531
1.148000001907349	-83.569343566894531
1.151999950408936	-83.538825988769531
1.156000018119812	-83.099372863769531
1.159999966621399	-83.032234191894531
1.164000034332275	-83.032234191894531
1.167999982833862	-83.081062316894531
1.172000050544739	-82.623298645019531
1.175999999046326	-82.269294738769531
1.179999947547913	-82.653816223144531
1.184000015258789	-82.891853332519531
1.187999963760376	-82.611091613769531
1.192000031471252	-82.574470520019531
1.195999979972839	-83.081062316894531
1.200000047683716	-83.087165832519531
1.203999996185303	-82.629402160644531
1.207999944686890	-83.013923645019531
1.212000012397766	-83.270271301269531
1.215999960899353	-83.050544738769531
1.220000028610230	-83.020027160644531
1.223999977111816	-83.081062316894531
1.228000044822693	-83.483894348144531
1.231999993324280	-83.599861145019531
1.235999941825867	-83.453376770019531
1.240000009536743	-83.874519348144531
1.243999958038330	-84.191902160644531
1.248000025749207	-83.990486145019531
1.251999974250794	-83.538825988769531
1.256000041961670	-83.624275207519531
1.259999990463257	-83.917243957519531
1.264000058174133	-83.276374816894531
1.268000006675720	-83.074958801269531
1.271999955177307	-83.489997863769531
1.276000022888184	-83.776863098144531
1.279999971389771	-83.642585754394531
1.284000039100647	-83.581550598144531
1.287999987602234	-84.021003723144531
1.292000055313110	-84.252937316894531
1.296000003814697	-83.624275207519531
1.299999952316284	-83.630378723144531
1.304000020027161	-83.666999816894531
1.307999968528748	-83.447273254394531
1.312000036239624	-82.952888488769531
1.315999984741211	-82.727058410644531
1.320000052452087	-83.276374816894531
1.324000000953674	-83.221443176269531
1.327999949455261	-82.989509582519531
1.332000017166138	-83.325202941894531
1.335999965667725	-83.624275207519531
1.340000033378601	-83.551033020019531
1.343999981880188	-82.958992004394531
1.348000049591065	-82.623298645019531
1.351999998092651	-82.775886535644531
1.355999946594238	-82.342536926269531
1.360000014305115	-82.202156066894531
1.363999962806702	-82.360847473144531
1.368000030517578	-82.495124816894531
1.371999979019165	-82.525642395019531
1.376000046730042	-82.714851379394531
1.379999995231628	-83.184822082519531
1.383999943733215	-83.312995910644531
1.388000011444092	-83.197029113769531
1.391999959945679	-83.264167785644531
1.396000027656555	-83.270271301269531
1.399999976158142	-83.398445129394531
1.404000043869019	-83.087165832519531
1.407999992370606	-83.001716613769531
1.411999940872192	-83.422859191894531
1.416000008583069	-83.209236145019531
1.419999957084656	-83.105476379394531
1.424000024795532	-83.465583801269531
1.427999973297119	-83.618171691894531
1.432000041007996	-83.740242004394531
1.435999989509583	-83.685310363769531
1.440000057220459	-83.898933410644531
1.444000005722046	-84.045417785644531
1.447999954223633	-83.654792785644531
1.452000021934509	-83.422859191894531
1.455999970436096	-83.483894348144531
1.460000038146973	-83.563240051269531
1.463999986648560	-83.276374816894531
1.468000054359436	-83.111579895019531
1.472000002861023	-83.477790832519531
1.475999951362610	-83.624275207519531
1.480000019073486	-83.496101379394531
1.483999967575073	-83.563240051269531
1.488000035285950	-83.844001770019531
1.491999983787537	-84.100349426269531
1.496000051498413	-83.605964660644531
1.500000000000000	-83.380134582519531
1.503999948501587	-83.691413879394531
1.508000016212463	-83.496101379394531
1.511999964714050	-82.922370910644531
1.516000032424927	-82.690437316894531
1.519999980926514	-82.928474426269531
1.524000048637390	-83.020027160644531
1.527999997138977	-82.739265441894531
1.531999945640564	-83.038337707519531
1.536000013351440	-83.502204895019531
1.539999961853027	-83.361824035644531
1.544000029563904	-83.062751770019531
1.547999978065491	-83.032234191894531
1.552000045776367	-83.282478332519531
1.555999994277954	-83.093269348144531
1.559999942779541	-82.629402160644531
1.564000010490418	-83.050544738769531
1.567999958992004	-83.575447082519531
1.572000026702881	-83.294685363769531
1.575999975204468	-83.337409973144531
1.580000042915344	-83.886726379394531
1.583999991416931	-83.880622863769531
1.588000059127808	-83.349617004394531
1.592000007629395	-83.245857238769531
1.595999956130981	-83.392341613769531
1.600000023841858	-83.190925598144531
1.603999972343445	-82.617195129394531
1.608000040054321	-82.617195129394531
1.611999988555908	-82.952888488769531
1.616000056266785	-83.056648254394531
1.620000004768372	-82.891853332519531
1.623999953269959	-83.123786926269531
1.628000020980835	-83.563240051269531
1.631999969482422	-83.532722473144531
1.636000037193298	-83.300788879394531
1.639999985694885	-83.416755676269531
1.644000053405762	-83.593757629394531
1.648000001907349	-83.221443176269531
1.651999950408936	-82.940681457519531
1.656000018119812	-83.239753723144531
1.659999966621399	-83.435066223144531
1.664000034332275	-83.081062316894531
1.667999982833862	-83.190925598144531
1.672000050544739	-83.526618957519531
1.675999999046326	-83.691413879394531
1.679999947547913	-83.563240051269531
1.684000015258789	-83.850105285644531
1.687999963760376	-84.472663879394531
1.692000031471252	-84.350593566894531
1.695999979972839	-84.027107238769531
1.700000047683716	-83.764656066894531
1.703999996185303	-83.496101379394531
1.707999944686890	-83.435066223144531
1.712000012397766	-83.038337707519531
1.715999960899353	-82.745368957519531
1.720000028610230	-83.142097473144531
1.723999977111816	-83.068855285644531
1.728000044822693	-82.714851379394531
1.731999993324280	-83.026130676269531
1.735999941825867	-83.477790832519531
1.740000009536743	-83.203132629394531
1.743999958038330	-82.580574035644531
1.748000025749207	-82.580574035644531
1.751999974250794	-82.781990051269531
1.756000041961670	-82.476814270019531
1.759999990463257	-82.165534973144531
1.764000058174133	-82.360847473144531
1.768000006675720	-83.013923645019531
1.771999955177307	-82.965095520019531
1.776000022888184	-82.818611145019531
1.779999971389771	-83.404548645019531
1.784000039100647	-83.612068176269531
1.787999987602234	-83.099372863769531
1.792000055313110	-82.916267395019531
1.796000003814697	-82.885749816894531
1.799999952316284	-82.904060363769531
1.804000020027161	-82.464607238769531
1.807999968528748	-82.293708801269531
1.812000036239624	-82.812507629394531
1.815999984741211	-83.050544738769531
1.820000052452087	-82.946784973144531
1.824000000953674	-83.142097473144531
1.827999949455261	-83.520515441894531
1.832000017166138	-83.398445129394531
1.835999965667725	-82.971199035644531
1.840000033378601	-82.891853332519531
1.843999981880188	-82.995613098144531
1.848000049591065	-82.812507629394531
1.851999998092651	-82.543952941894531
1.855999946594238	-82.263191223144531
1.860000014305115	-82.611091613769531
1.863999962806702	-82.867439270019531
1.868000030517578	-82.739265441894531
1.871999979019165	-82.995613098144531
1.876000046730042	-83.355720520019531
1.879999995231628	-83.123786926269531
1.883999943733215	-83.062751770019531
1.888000011444092	-83.264167785644531
1.891999959945679	-83.355720520019531
1.896000027656555	-82.977302551269531
1.899999976158142	-83.020027160644531
1.904000043869019	-83.337409973144531
1.907999992370606	-83.288581848144531
1.911999940872192	-83.355720520019531
1.916000008583069	-83.489997863769531
1.919999957084656	-83.532722473144531
1.924000024795532	-83.703620910644531
1.927999973297119	-83.496101379394531
1.932000041007996	-83.459480285644531
1.935999989509583	-83.630378723144531
1.940000057220459	-83.447273254394531
1.944000005722046	-82.995613098144531
1.947999954223633	-82.806404113769531
1.952000021934509	-83.093269348144531
1.955999970436096	-82.873542785644531
1.960000038146973	-82.501228332519531
1.963999986648560	-82.928474426269531
1.968000054359436	-83.239753723144531
1.972000002861023	-83.123786926269531
1.975999951362610	-83.117683410644531
1.980000019073486	-83.227546691894531
1.983999967575073	-83.642585754394531
1.988000035285950	-83.062751770019531
1.991999983787537	-82.678230285644531
1.996000051498413	-83.007820129394531
2.000000000000000	-82.928474426269531
2.003999948501587	-82.543952941894531
2.007999897003174	-82.574470520019531
2.012000083923340	-83.013923645019531
2.016000032424927	-83.392341613769531
2.019999980926514	-83.081062316894531
2.023999929428101	-83.300788879394531
2.028000116348267	-83.471687316894531
2.032000064849854	-83.020027160644531
2.036000013351440	-82.495124816894531
2.039999961853027	-82.281501770019531
2.043999910354614	-82.531745910644531
2.048000097274780	-82.196052551269531
2.052000045776367	-81.762702941894531
2.055999994277954	-82.348640441894531
2.059999942779541	-82.702644348144531
2.063999891281128	-82.775886535644531
2.068000078201294	-82.940681457519531
2.072000026702881	-83.154304504394531
2.075999975204468	-83.404548645019531
2.079999923706055	-82.897956848144531
2.084000110626221	-82.531745910644531
2.088000059127808	-82.720954895019531
2.092000007629395	-82.702644348144531
2.095999956130981	-82.354743957519531
2.099999904632568	-82.183845520019531
2.104000091552734	-82.659919738769531
2.108000040054321	-82.897956848144531
2.111999988555908	-82.617195129394531
2.115999937057495	-82.958992004394531
2.119999885559082	-83.099372863769531
2.124000072479248	-83.032234191894531
2.128000020980835	-82.775886535644531
2.131999969482422	-82.794197082519531
2.135999917984009	-82.983406066894531
2.140000104904175	-82.702644348144531
2.144000053405762	-82.550056457519531
2.148000001907349	-82.781990051269531
2.151999950408936	-82.916267395019531
2.155999898910523	-83.032234191894531
2.160000085830689	-82.940681457519531
2.164000034332275	-83.123786926269531
2.167999982833862	-83.428962707519531
2.171999931335449	-83.197029113769531
2.176000118255615	-83.245857238769531
2.180000066757202	-83.300788879394531
2.184000015258789	-83.404548645019531
2.187999963760376	-83.221443176269531
2.191999912261963	-82.586677551269531
2.196000099182129	-82.562263488769531
2.200000047683716	-82.580574035644531
2.203999996185303	-82.189949035644531
2.207999944686890	-82.354743957519531
2.211999893188477	-82.739265441894531
2.216000080108643	-82.879646301269531
2.220000028610230	-82.775886535644531
2.223999977111816	-82.855232238769531
2.227999925613403	-83.227546691894531
2.232000112533569	-83.233650207519531
2.236000061035156	-82.965095520019531
2.240000009536743	-82.806404113769531
2.243999958038330	-83.056648254394531
2.247999906539917	-83.197029113769531
2.252000093460083	-82.659919738769531
2.256000041961670	-82.922370910644531
2.259999990463257	-83.691413879394531
2.263999938964844	-83.551033020019531
2.267999887466431	-83.386238098144531
2.272000074386597	-83.758552551269531
2.276000022888184	-83.978279113769531
2.279999971389771	-83.520515441894531
2.283999919891357	-83.013923645019531
2.288000106811523	-83.062751770019531
2.292000055313110	-83.184822082519531
2.296000003814697	-82.861335754394531
2.299999952316284	-82.659919738769531
2.303999900817871	-82.983406066894531
2.308000087738037	-83.508308410644531
2.312000036239624	-83.355720520019531
2.315999984741211	-83.270271301269531
2.319999933242798	-83.666999816894531
2.323999881744385	-83.514411926269531
2.328000068664551	-83.050544738769531
2.332000017166138	-82.916267395019531
2.335999965667725	-82.983406066894531
2.339999914169312	-83.038337707519531
2.344000101089478	-82.696540832519531
2.348000049591065	-82.696540832519531
2.351999998092651	-83.294685363769531
2.355999946594238	-83.331306457519531
2.359999895095825	-83.020027160644531
2.364000082015991	-83.184822082519531
2.368000030517578	-83.068855285644531
2.371999979019165	-82.592781066894531
2.375999927520752	-82.513435363769531
2.380000114440918	-82.580574035644531
2.384000062942505	-82.434089660644531
2.388000011444092	-82.287605285644531
2.391999959945679	-82.318122863769531
2.395999908447266	-82.379158020019531
2.400000095367432	-82.733161926269531
2.404000043869019	-82.739265441894531
2.407999992370606	-82.757575988769531
2.411999940872192	-83.245857238769531
2.415999889373779	-83.319099426269531
2.420000076293945	-83.105476379394531
2.424000024795532	-83.190925598144531
2.427999973297119	-83.386238098144531
2.431999921798706	-83.386238098144531
2.436000108718872	-83.026130676269531
2.440000057220459	-83.099372863769531
2.444000005722046	-83.337409973144531
2.447999954223633	-83.148200988769531
2.451999902725220	-83.068855285644531
2.456000089645386	-83.251960754394531
2.460000038146973	-83.612068176269531
2.463999986648560	-83.746345520019531
2.467999935150147	-83.538825988769531
2.471999883651733	-83.691413879394531
2.476000070571899	-83.966072082519531
2.480000019073486	-83.526618957519531
2.483999967575073	-83.135993957519531
2.487999916076660	-83.135993957519531
2.492000102996826	-83.447273254394531
2.496000051498413	-83.166511535644531
2.500000000000000	-82.995613098144531
2.503999948501587	-83.502204895019531
2.507999897003174	-84.002693176269531
2.512000083923340	-83.752449035644531
2.516000032424927	-83.666999816894531
2.519999980926514	-83.959968566894531
2.523999929428101	-83.898933410644531
2.528000116348267	-83.227546691894531
2.532000064849854	-82.958992004394531
2.536000013351440	-82.916267395019531
2.539999961853027	-82.580574035644531
2.543999910354614	-82.287605285644531
2.548000097274780	-82.366950988769531
2.552000045776367	-82.824714660644531
2.555999994277954	-83.087165832519531
2.559999942779541	-82.916267395019531
2.563999891281128	-83.093269348144531
2.568000078201294	-83.569343566894531
2.572000026702881	-83.422859191894531
2.575999975204468	-83.056648254394531
2.579999923706055	-83.258064270019531
2.584000110626221	-83.447273254394531
2.588000059127808	-83.264167785644531
2.592000007629395	-83.264167785644531
2.595999956130981	-83.691413879394531
2.599999904632568	-83.972175598144531
2.604000091552734	-84.002693176269531
2.608000040054321	-84.130867004394531
2.611999988555908	-84.906013488769531
2.615999937057495	-94.592292785644531
2.619999885559082	-95.483406066894531
2.624000072479248	-93.719490051269531
2.628000020980835	-91.662605285644531
2.631999969482422	-88.970954895019531
2.635999917984009	-85.711677551269531
2.640000104904175	-82.855232238769531
2.644000053405762	-80.389411926269531
2.648000001907349	-78.253181457519531
2.651999950408936	-76.184089660644531
2.655999898910523	-74.731452941894531
2.660000085830689	-73.834236145019531
2.664000034332275	-72.790534973144531
2.667999982833862	-71.826179504394531
2.671999931335449	-71.344001770019531
2.676000118255615	-71.331794738769531
2.680000066757202	-70.825202941894531
2.684000015258789	-70.404060363769531
2.687999963760376	-70.928962707519531
2.691999912261963	-71.478279113769531
2.696000099182129	-71.691902160644531
2.700000047683716	-72.412117004394531
2.703999996185303	-73.272712707519531
2.707999944686890	-74.536140441894531
2.711999893188477	-75.518806457519531
2.716000080108643	-76.092536926269531
2.720000028610230	-76.818855285644531
2.723999977111816	-77.349861145019531
2.727999925613403	-77.502449035644531
2.732000112533569	-77.685554504394531
2.736000061035156	-78.332527160644531
2.740000009536743	-78.979499816894531
2.743999958038330	-78.845222473144531
2.747999906539917	-79.443367004394531
2.752000093460083	-80.413825988769531
2.756000041961670	-80.786140441894531
2.759999990463257	-81.036384582519531
2.763999938964844	-81.188972473144531
2.767999887466431	-81.530769348144531
2.772000074386597	-81.457527160644531
2.776000022888184	-80.719001770019531
2.779999971389771	-80.706794738769531
2.783999919891357	-80.914314270019531
2.788000106811523	-80.676277160644531
2.792000055313110	-80.242927551269531
2.796000003814697	-80.352790832519531
2.799999952316284	-80.877693176269531
2.803999900817871	-80.413825988769531
2.808000087738037	-80.059822082519531
2.812000036239624	-80.017097473144531
2.815999984741211	-79.718025207519531
2.819999933242798	-79.187019348144531
2.823999881744385	-78.601081848144531
2.828000068664551	-78.479011535644531
2.832000017166138	-78.521736145019531
2.835999965667725	-77.825935363769531
2.839999914169312	-77.740486145019531
2.844000101089478	-77.948005676269531
2.848000049591065	-77.911384582519531
2.851999998092651	-77.740486145019531
2.855999946594238	-77.539070129394531
2.859999895095825	-77.685554504394531
2.864000082015991	-77.404792785644531
2.868000030517578	-76.892097473144531
2.871999979019165	-76.788337707519531
2.875999927520752	-76.782234191894531
2.880000114440918	-76.519783020019531
2.884000062942505	-75.714118957519531
2.888000011444092	-75.524909973144531
2.891999959945679	-75.921638488769531
2.895999908447266	-75.500495910644531
2.900000095367432	-75.360115051269531
2.904000043869019	-75.683601379394531
2.907999992370606	-75.695808410644531
2.911999940872192	-75.622566223144531
2.915999889373779	-75.402839660644531
2.920000076293945	-75.469978332519531
2.924000024795532	-75.457771301269531
2.927999973297119	-75.195320129394531
2.931999921798706	-75.018318176269531
2.936000108718872	-75.000007629394531
2.940000057220459	-75.256355285644531
2.944000005722046	-75.079353332519531
2.947999954223633	-74.920661926269531
2.951999902725220	-75.439460754394531
2.956000089645386	-75.402839660644531
2.960000038146973	-74.926765441894531
2.963999986648560	-74.938972473144531
2.967999935150147	-74.890144348144531
2.971999883651733	-74.688728332519531
2.976000070571899	-73.895271301269531
2.980000019073486	-73.712165832519531
2.983999967575073	-74.267585754394531
2.987999916076660	-73.968513488769531
2.992000102996826	-73.596199035644531
2.996000051498413	-73.980720520019531
3.000000000000000	-74.322517395019531
3.003999948501587	-74.072273254394531
3.007999897003174	-73.736579895019531
3.012000083923340	-73.724372863769531
3.016000032424927	-73.657234191894531
3.019999980926514	-73.156745910644531
3.023999929428101	-72.827156066894531
3.028000116348267	-72.814949035644531
3.032000064849854	-73.101814270019531
3.036000013351440	-72.796638488769531
3.039999961853027	-72.521980285644531
3.043999910354614	-73.126228332519531
3.048000097274780	-72.912605285644531
3.052000045776367	-72.076423645019531
3.055999994277954	-72.015388488769531
3.059999942779541	-72.149665832519531
3.063999891281128	-71.801765441894531
3.068000078201294	-71.264656066894531
3.072000026702881	-71.130378723144531
3.075999975204468	-71.264656066894531
3.079999923706055	-71.154792785644531
3.084000110626221	-71.179206848144531
3.088000059127808	-71.258552551269531
3.092000007629395	-71.496589660644531
3.095999956130981	-71.417243957519531
3.099999904632568	-71.154792785644531
3.104000091552734	-71.313484191894531
3.108000040054321	-71.307380676269531
3.111999988555908	-70.758064270019531
3.115999937057495	-70.550544738769531
3.119999885559082	-70.544441223144531
3.124000072479248	-70.501716613769531
3.128000020980835	-70.245368957519531
3.131999969482422	-70.080574035644531
3.135999917984009	-70.190437316894531
3.140000104904175	-70.227058410644531
3.144000053405762	-70.007331848144531
3.148000001907349	-69.927986145019531
3.151999950408936	-70.056159973144531
3.155999898910523	-70.019538879394531
3.160000085830689	-69.573982238769531
3.164000034332275	-69.610603332519531
3.167999982833862	-69.750984191894531
3.171999931335449	-69.360359191894531
3.176000118255615	-69.055183410644531
3.180000066757202	-68.969734191894531
3.184000015258789	-69.299324035644531
3.187999963760376	-69.433601379394531
3.191999912261963	-69.165046691894531
3.196000099182129	-69.433601379394531
3.200000047683716	-69.824226379394531
3.203999996185303	-69.586189270019531
3.207999944686890	-69.317634582519531
3.211999893188477	-69.348152160644531
3.216000080108643	-69.421394348144531
3.220000028610230	-68.652351379394531
3.223999977111816	-68.005378723144531
3.227999925613403	-68.273933410644531
3.232000112533569	-68.634040832519531
3.236000061035156	-68.359382629394531
3.240000009536743	-68.200691223144531
3.243999958038330	-68.658454895019531
3.247999906539917	-69.104011535644531
3.252000093460083	-68.505867004394531
3.256000041961670	-68.286140441894531
3.259999990463257	-68.713386535644531
3.263999938964844	-68.646247863769531
3.267999887466431	-67.883308410644531
3.272000074386597	-67.681892395019531
3.276000022888184	-68.139656066894531
3.279999971389771	-68.145759582519531
3.283999919891357	-67.785652160644531
3.288000106811523	-67.944343566894531
3.292000055313110	-68.334968566894531
3.296000003814697	-68.157966613769531
3.299999952316284	-67.712409973144531
3.303999900817871	-67.724617004394531
3.308000087738037	-67.871101379394531
3.312000036239624	-67.254646301269531
3.315999984741211	-66.760261535644531
3.319999933242798	-66.857917785644531
3.323999881744385	-67.126472473144531
3.328000068664551	-66.790779113769531
3.332000017166138	-66.516120910644531
3.335999965667725	-66.662605285644531
3.339999914169312	-66.900642395019531
3.344000101089478	-66.546638488769531
3.348000049591065	-66.241462707519531
3.351999998092651	-66.418464660644531
3.355999946594238	-66.387947082519531
3.359999895095825	-65.747077941894531
3.364000082015991	-65.686042785644531
3.368000030517578	-65.948493957519531
3.371999979019165	-65.661628723144531
3.375999927520752	-65.197761535644531
3.380000114440918	-65.374763488769531
3.384000062942505	-65.673835754394531
3.388000011444092	-65.405281066894531
3.391999959945679	-65.057380676269531
3.395999908447266	-64.971931457519531
3.400000095367432	-65.155036926269531
3.404000043869019	-65.051277160644531
3.407999992370606	-64.495857238769531
3.411999940872192	-64.514167785644531
3.415999889373779	-64.660652160644531
3.420000076293945	-64.251716613769531
3.424000024795532	-64.025886535644531
3.427999973297119	-64.373786926269531
3.431999921798706	-64.691169738769531
3.436000108718872	-64.575202941894531
3.440000057220459	-64.660652160644531
3.444000005722046	-65.167243957519531
3.447999954223633	-65.179450988769531
3.451999902725220	-64.843757629394531
3.456000089645386	-64.599617004394531
3.460000038146973	-64.666755676269531
3.463999986648560	-64.739997863769531
3.467999935150147	-63.989261627197266
3.471999883651733	-63.763431549072266
3.476000070571899	-64.196784973144531
3.480000019073486	-64.147956848144531
3.483999967575073	-63.916019439697266
3.487999916076660	-63.928226470947266
3.492000102996826	-64.251716613769531
3.496000051498413	-64.208992004394531
3.500000000000000	-63.574222564697266
3.503999948501587	-63.555912017822266
3.507999897003174	-63.671878814697266
3.512000083923340	-63.220218658447266
3.516000032424927	-62.738040924072266
3.519999980926514	-62.780765533447266
3.523999929428101	-63.189701080322266
3.528000116348267	-62.908939361572266
3.532000064849854	-62.603763580322266
3.536000013351440	-62.994388580322266
3.539999961853027	-63.098148345947266
3.543999910354614	-62.951663970947266
3.548000097274780	-62.646488189697266
3.552000045776367	-62.622074127197266
3.555999994277954	-62.731937408447266
3.559999942779541	-61.914066314697266
3.563999891281128	-61.297611236572266
3.568000078201294	-61.492923736572266
3.572000026702881	-61.602787017822266
3.575999975204468	-61.175540924072266
3.579999923706055	-60.943607330322266
3.584000110626221	-61.389163970947266
3.588000059127808	-61.431888580322266
3.592000007629395	-61.175540924072266
3.595999956130981	-61.431888580322266
3.599999904632568	-61.682132720947266
3.604000091552734	-61.688236236572266
3.608000040054321	-61.322025299072266
3.611999988555908	-61.120609283447266
3.615999937057495	-61.419681549072266
3.619999885559082	-61.053470611572266
3.624000072479248	-60.772708892822266
3.628000020980835	-61.041263580322266
3.631999969482422	-61.224369049072266
3.635999917984009	-61.236576080322266
3.640000104904175	-61.236576080322266
3.644000053405762	-61.395267486572266
3.648000001907349	-61.566165924072266
3.651999950408936	-61.138919830322266
3.655999898910523	-60.906986236572266
3.660000085830689	-60.998538970947266
3.664000034332275	-60.974124908447266
3.667999982833862	-60.412601470947266
3.671999931335449	-60.083011627197266
3.676000118255615	-60.601810455322266
3.680000066757202	-60.662845611572266
3.684000015258789	-60.345462799072266
3.687999963760376	-60.571292877197266
3.691999912261963	-60.821537017822266
3.696000099182129	-60.595706939697266
3.700000047683716	-60.156253814697266
3.703999996185303	-59.930423736572266
3.707999944686890	-60.119632720947266
3.711999893188477	-59.710697174072266
3.716000080108643	-59.210208892822266
3.720000028610230	-59.344486236572266
3.723999977111816	-59.808353424072266
3.727999925613403	-59.741214752197266
3.732000112533569	-59.674076080322266
3.736000061035156	-60.443119049072266
3.740000009536743	-60.705570220947266
3.743999958038330	-60.113529205322266
3.747999906539917	-60.003665924072266
3.752000093460083	-59.948734283447266
3.756000041961670	-59.606937408447266
3.759999990463257	-58.856204986572266
3.763999938964844	-58.129886627197266
3.767999887466431	-58.416751861572266
3.772000074386597	-58.581546783447266
3.776000022888184	-57.995609283447266
3.779999971389771	-57.922367095947266
3.783999919891357	-58.264163970947266
3.788000106811523	-58.306888580322266
3.792000055313110	-57.873538970947266
3.796000003814697	-57.843021392822266
3.799999952316284	-58.319095611572266
3.803999900817871	-58.020023345947266
3.808000087738037	-57.446292877197266
3.812000036239624	-57.391361236572266
3.815999984741211	-57.666019439697266
3.819999933242798	-57.604984283447266
3.823999881744385	-57.189945220947266
3.828000068664551	-57.458499908447266
3.832000017166138	-57.897953033447266
3.835999965667725	-57.592777252197266
3.839999914169312	-57.586673736572266
3.844000101089478	-57.775882720947266
3.848000049591065	-57.812503814697266
3.851999998092651	-57.385257720947266
3.855999946594238	-57.086185455322266
3.859999895095825	-57.214359283447266
3.864000082015991	-57.012943267822266
3.868000030517578	-56.622318267822266
3.871999979019165	-56.561283111572266
3.875999927520752	-56.817630767822266
3.880000114440918	-57.171634674072266
3.884000062942505	-56.890872955322266
3.888000011444092	-56.860355377197266
3.891999959945679	-57.153324127197266
3.895999908447266	-56.774906158447266
3.900000095367432	-56.256107330322266
3.904000043869019	-55.847171783447266
3.907999992370606	-55.651859283447266
3.911999940872192	-55.352787017822266
3.915999889373779	-54.895023345947266
3.920000076293945	-55.145267486572266
3.924000024795532	-55.548099517822266
3.927999973297119	-55.450443267822266
3.931999921798706	-55.426029205322266
3.936000108718872	-55.780033111572266
3.940000057220459	-56.140140533447266
3.944000005722046	-55.645755767822266
3.947999954223633	-55.194095611572266
3.951999902725220	-55.346683502197266
3.956000089645386	-55.212406158447266
3.960000038146973	-54.791263580322266
3.963999986648560	-54.614261627197266
3.967999935150147	-54.992679595947266
3.971999883651733	-55.468753814697266
3.976000070571899	-55.047611236572266
3.980000019073486	-55.139163970947266
3.983999967575073	-55.566410064697266
3.987999916076660	-55.364994049072266
3.992000102996826	-54.840091705322266
3.996000051498413	-54.779056549072266
4.000000000000000	-54.980472564697266
4.004000186920166	-54.644779205322266
4.007999897003174	-54.016117095947266
4.012000083923340	-54.034427642822266
4.015999794006348	-54.345706939697266
4.019999980926514	-54.400638580322266
4.024000167846680	-54.071048736572266
4.027999877929688	-54.022220611572266
4.032000064849854	-54.406742095947266
4.035999774932861	-54.113773345947266
4.039999961853027	-53.680423736572266
4.044000148773193	-53.967288970947266
4.047999858856201	-54.089359283447266
4.052000045776367	-53.460697174072266
4.056000232696533	-53.082279205322266
4.059999942779541	-53.314212799072266
4.064000129699707	-53.320316314697266
4.067999839782715	-53.057865142822266
4.072000026702881	-52.954105377197266
4.076000213623047	-52.960208892822266
4.079999923706055	-52.960208892822266
4.084000110626221	-52.709964752197266
4.087999820709229	-52.490238189697266
4.092000007629395	-52.557376861572266
4.096000194549561	-52.386478424072266
4.099999904632568	-51.831058502197266
4.104000091552734	-51.776126861572266
4.107999801635742	-51.940921783447266
4.111999988555908	-51.702884674072266
4.116000175476074	-51.440433502197266
4.119999885559082	-51.715091705322266
4.124000072479248	-52.160648345947266
4.127999782562256	-52.294925689697266
4.131999969482422	-52.117923736572266
4.136000156402588	-52.423099517822266
4.139999866485596	-52.581790924072266
4.144000053405762	-51.922611236572266
4.147999763488770	-51.525882720947266
4.151999950408936	-51.562503814697266
4.156000137329102	-51.507572174072266
4.159999847412109	-51.074222564697266
4.164000034332275	-50.946048736572266
4.168000221252441	-51.318363189697266
4.171999931335449	-51.470951080322266
4.176000118255615	-51.367191314697266
4.179999828338623	-51.428226470947266
4.184000015258789	-51.550296783447266
4.188000202178955	-51.562503814697266
4.191999912261963	-50.891117095947266
4.196000099182129	-50.592044830322266
4.199999809265137	-50.982669830322266
4.203999996185303	-50.573734283447266
4.208000183105469	-50.000003814697266
4.211999893188477	-50.299076080322266
4.216000080108643	-50.811771392822266
4.219999790191650	-50.695804595947266
4.223999977111816	-50.286869049072266
4.228000164031982	-50.402835845947266
4.231999874114990	-50.628665924072266
4.236000061035156	-50.292972564697266
4.239999771118164	-49.597171783447266
4.243999958038330	-49.157718658447266
4.248000144958496	-49.316410064697266
4.251999855041504	-48.797611236572266
4.256000041961670	-48.199466705322266
4.260000228881836	-48.516849517822266
4.263999938964844	-48.699954986572266
4.268000125885010	-48.541263580322266
4.271999835968018	-48.303226470947266
4.276000022888184	-48.724369049072266
4.280000209808350	-49.157718658447266
4.283999919891357	-48.620609283447266
4.288000106811523	-48.486331939697266
4.291999816894531	-48.889163970947266
4.296000003814697	-48.687747955322266
4.300000190734863	-48.205570220947266
4.303999900817871	-48.065189361572266
4.308000087738037	-48.278812408447266
4.311999797821045	-48.095706939697266
4.315999984741211	-47.637943267822266
4.320000171661377	-47.888187408447266
4.323999881744385	-48.071292877197266
4.328000068664551	-47.930912017822266
4.331999778747559	-47.735599517822266
4.335999965667725	-47.613529205322266
4.340000152587891	-47.790531158447266
4.343999862670898	-47.174076080322266
4.348000049591065	-46.441654205322266
4.352000236511231	-46.563724517822266
4.355999946594238	-46.673587799072266
4.360000133514404	-46.148685455322266
4.363999843597412	-45.910648345947266
4.368000030517578	-46.301273345947266
4.372000217437744	-46.520999908447266
4.375999927520752	-46.026615142822266
4.380000114440918	-46.069339752197266
4.383999824523926	-46.081546783447266
4.388000011444092	-45.751956939697266
4.392000198364258	-45.117191314697266
4.395999908447266	-44.592288970947266
4.400000095367432	-44.769290924072266
4.403999805450440	-44.567874908447266
4.407999992370606	-43.731693267822266
4.412000179290772	-43.707279205322266
4.415999889373779	-43.945316314697266
4.420000076293945	-43.579105377197266
4.423999786376953	-42.987064361572266
4.427999973297119	-42.871097564697266
4.432000160217285	-43.090824127197266
4.435999870300293	-42.480472564697266
4.440000057220459	-41.748050689697266
4.443999767303467	-41.711429595947266
4.447999954223633	-41.528324127197266
4.452000141143799	-40.826419830322266
4.455999851226807	-40.179447174072266
4.460000038146973	-40.130619049072266
4.464000225067139	-40.045169830322266
4.467999935150147	-38.842777252197266
4.472000122070313	-38.092044830322266
4.475999832153320	-37.512210845947266
4.480000019073486	-36.480716705322266
4.484000205993652	-34.924320220947266
4.487999916076660	-33.197025299072266
4.492000102996826	-31.896974563598633
4.495999813079834	-30.297853469848633
4.500000000000000	-27.764894485473633
4.504000186920166	-25.677492141723633
4.507999897003174	-23.950197219848633
4.512000083923340	-21.740724563598633
4.515999794006348	-18.951417922973633
4.519999980926514	-16.668703079223633
4.524000167846680	-15.454102516174316
4.527999877929688	-12.384034156799316
4.532000064849854	-9.094239234924316
4.535999774932861	-6.683350086212158
4.539999961853027	-4.034424304962158
4.544000148773193	-1.287841916084290
4.547999858856201	1.434326291084290
4.552000045776367	3.649902582168579
4.556000232696533	5.505371570587158
4.559999942779541	7.977295398712158
4.564000129699707	9.997559547424316
4.567999839782715	11.480713844299316
4.572000026702881	12.780762672424316
4.576000213623047	14.294434547424316
4.579999923706055	15.948487281799316
4.584000110626221	17.004396438598633
4.587999820709229	18.591310501098633
4.592000007629395	20.410158157348633
4.596000194549561	21.136476516723633
4.599999904632568	21.679689407348633
4.604000091552734	22.137453079223633
4.607999801635742	22.753908157348633
4.611999988555908	22.760011672973633
4.616000175476074	22.314455032348633
4.619999885559082	22.564699172973633
4.624000072479248	22.637941360473633
4.627999782562256	22.271730422973633
4.631999969482422	22.064210891723633
4.636000156402588	22.027589797973633
4.639999866485596	22.344972610473633
4.644000053405762	21.936037063598633
4.647999763488770	21.301271438598633
4.651999950408936	21.362306594848633
4.656000137329102	21.130373001098633
4.659999847412109	20.318605422973633
4.664000034332275	19.567873001098633
4.668000221252441	19.647218704223633
4.671999931335449	19.403078079223633
4.676000118255615	18.481447219848633
4.679999828338623	18.347169876098633
4.684000015258789	18.530275344848633
4.688000202178955	18.048097610473633
4.691999912261963	17.468263626098633
4.696000099182129	17.047121047973633
4.699999809265137	17.144777297973633
4.703999996185303	16.717531204223633
4.708000183105469	15.808106422424316
4.711999893188477	15.405274391174316
4.716000080108643	15.447999000549316
4.719999790191650	15.081788063049316
4.723999977111816	14.215088844299316
4.728000164031982	14.050293922424316
4.731999874114990	14.196778297424316
4.736000061035156	13.543702125549316
4.739999771118164	13.012696266174316
4.743999958038330	13.104249000549316
4.748000144958496	13.012696266174316
4.751999855041504	12.506104469299316
4.756000041961670	11.700440406799316
4.760000228881836	11.462403297424316
4.763999938964844	10.961915016174316
4.768000125885010	9.851075172424316
4.771999835968018	9.478760719299316
4.776000022888184	9.625245094299316
4.780000209808350	9.313965797424316
4.783999919891357	8.843995094299316
4.788000106811523	8.734131813049316
4.791999816894531	8.782959938049316
4.796000003814697	8.453370094299316
4.800000190734863	7.922363758087158
4.803999900817871	7.452393054962158
4.808000087738037	7.128906726837158
4.811999797821045	6.542969226837158
4.815999984741211	5.511475086212158
4.820000171661377	5.059814929962158
4.823999881744385	4.986572742462158
4.828000068664551	4.327393054962158
4.831999778747559	3.753662347793579
4.835999965667725	3.680420160293579
4.840000152587891	3.479004144668579
4.843999862670898	2.923584222793579
4.848000049591065	2.172851800918579
4.852000236511231	1.690673947334290
4.855999946594238	1.300048947334290
4.860000133514404	0.488281279802322
4.863999843597412	-0.378417998552322
4.868000030517578	-0.549316465854645
4.872000217437744	-0.830078184604645
4.875999927520752	-1.544189572334290
4.880000114440918	-2.038574457168579
4.883999824523926	-1.922607541084290
4.888000011444092	-2.233886957168579
4.892000198364258	-3.125000238418579
4.895999908447266	-3.527832269668579
4.900000095367432	-3.704834222793579
4.903999805450440	-4.309082508087158
4.907999992370606	-5.383301258087158
4.912000179290772	-6.018066883087158
4.915999889373779	-6.024170398712158
4.920000076293945	-6.408691883087158
4.923999786376953	-6.945801258087158
4.927999973297119	-6.927490711212158
4.932000160217285	-7.086182117462158
4.935999870300293	-7.702637195587158
4.940000057220459	-8.477784156799316
4.943999767303467	-8.746338844299316
4.947999954223633	-8.752442359924316
4.952000141143799	-9.729004859924316
4.955999851226807	-10.839844703674316
4.960000038146973	-11.047364234924316
4.964000225067139	-11.444092750549316
4.967999935150147	-12.438965797424316
4.972000122070313	-13.378907203674316
4.975999832153320	-13.391114234924316
4.980000019073486	-13.574219703674316
4.984000205993652	-14.385987281799316
4.987999916076660	-14.868165016174316
4.992000102996826	-14.892579078674316
4.995999813079834	-14.538575172424316
5.000000000000000	-15.942383766174316
5.004000186920166	-16.723634719848633
5.007999897003174	-16.961671829223633
5.012000083923340	-17.565919876098633
5.015999794006348	-18.487550735473633
5.019999980926514	-18.927003860473633
5.024000167846680	-19.000246047973633
5.027999877929688	-19.421388626098633
5.032000064849854	-20.031740188598633
5.035999774932861	-19.995119094848633
5.039999961853027	-19.958498001098633
5.044000148773193	-20.587160110473633
5.047999858856201	-21.264650344848633
5.052000045776367	-21.545412063598633
5.056000232696533	-21.997072219848633
5.059999942779541	-22.467042922973633
5.064000129699707	-23.254396438598633
5.067999839782715	-23.638917922973633
5.072000026702881	-23.754884719848633
5.076000213623047	-24.169923782348633
5.079999923706055	-24.493410110473633
5.084000110626221	-24.487306594848633
5.087999820709229	-24.700929641723633
5.092000007629395	-25.195314407348633
5.096000194549561	-25.366212844848633
5.099999904632568	-25.396730422973633
5.104000091552734	-25.866701126098633
5.107999801635742	-26.501466751098633
5.111999988555908	-26.855470657348633
5.116000175476074	-26.983644485473633
5.119999885559082	-27.178956985473633
5.124000072479248	-27.862550735473633
5.127999782562256	-28.228761672973633
5.131999969482422	-28.167726516723633
5.136000156402588	-28.845216751098633
5.139999866485596	-29.534914016723633
5.144000053405762	-29.681398391723633
5.147999763488770	-29.858400344848633
5.151999950408936	-30.456544876098633
5.156000137329102	-31.213380813598633
5.159999847412109	-31.372072219848633
5.164000034332275	-31.463624954223633
5.168000221252441	-32.269290924072266
5.171999931335449	-32.843021392822266
5.176000118255615	-32.812503814697266
5.179999828338623	-32.861331939697266
5.184000015258789	-33.514408111572266
5.188000202178955	-34.167484283447266
5.191999912261963	-33.874515533447266
5.196000099182129	-34.124759674072266
5.199999809265137	-34.802249908447266
5.203999996185303	-35.089115142822266
5.208000183105469	-35.296634674072266
5.211999893188477	-35.675052642822266
5.216000080108643	-36.248783111572266
5.219999790191650	-36.560062408447266
5.223999977111816	-36.297611236572266
5.228000164031982	-36.596683502197266
5.231999874114990	-37.060550689697266
5.236000061035156	-37.023929595947266
5.239999771118164	-36.883548736572266
5.243999958038330	-37.182621002197266
5.248000144958496	-37.792972564697266
5.251999855041504	-37.738040924072266
5.256000041961670	-37.799076080322266
5.260000228881836	-38.299564361572266
5.263999938964844	-38.397220611572266
5.268000125885010	-38.262943267822266
5.271999835968018	-38.000492095947266
5.276000022888184	-38.146976470947266
5.280000209808350	-38.470462799072266
5.283999919891357	-37.976078033447266
5.288000106811523	-38.055423736572266
5.291999816894531	-38.623050689697266
5.296000003814697	-39.013675689697266
5.300000190734863	-39.385990142822266
5.303999900817871	-39.685062408447266
5.308000087738037	-40.197757720947266
5.311999797821045	-40.618900299072266
5.315999984741211	-40.563968658447266
5.320000171661377	-40.753177642822266
5.323999881744385	-40.942386627197266
5.328000068664551	-41.247562408447266
5.331999778747559	-41.210941314697266
5.335999965667725	-41.442874908447266
5.340000152587891	-42.175296783447266
5.343999862670898	-42.358402252197266
5.348000049591065	-42.498783111572266
5.352000236511231	-42.974857330322266
5.355999946594238	-43.267826080322266
5.360000133514404	-43.457035064697266
5.363999843597412	-43.408206939697266
5.368000030517578	-43.560794830322266
5.372000217437744	-43.939212799072266
5.375999927520752	-43.682865142822266
5.380000114440918	-43.652347564697266
5.383999824523926	-43.969730377197266
5.388000011444092	-44.360355377197266
5.392000198364258	-44.177249908447266
5.395999908447266	-44.049076080322266
5.400000095367432	-44.665531158447266
5.403999805450440	-44.726566314697266
5.407999992370606	-44.635013580322266
5.412000179290772	-44.848636627197266
5.415999889373779	-45.098880767822266
5.420000076293945	-45.269779205322266
5.423999786376953	-44.976810455322266
5.427999973297119	-44.964603424072266
5.432000160217285	-45.721439361572266
5.435999870300293	-45.532230377197266
5.440000057220459	-45.013431549072266
5.443999767303467	-45.220951080322266
5.447999954223633	-45.812992095947266
5.452000141143799	-45.880130767822266
5.455999851226807	-45.605472564697266
5.460000038146973	-46.118167877197266
5.464000225067139	-46.569828033447266
5.467999935150147	-46.527103424072266
5.472000122070313	-46.441654205322266
5.475999832153320	-46.533206939697266
5.480000019073486	-46.929935455322266
5.484000205993652	-46.942142486572266
5.487999916076660	-46.771244049072266
5.492000102996826	-47.369388580322266
5.495999813079834	-47.778324127197266
5.500000000000000	-47.790531158447266
5.504000186920166	-47.985843658447266
5.507999897003174	-48.278812408447266
5.512000083923340	-48.486331939697266
5.515999794006348	-48.126224517822266
5.519999980926514	-47.906497955322266
5.524000167846680	-48.150638580322266
5.527999877929688	-48.254398345947266
5.532000064849854	-48.040775299072266
5.535999774932861	-48.034671783447266
5.539999961853027	-48.547367095947266
5.544000148773193	-48.797611236572266
5.547999858856201	-48.669437408447266
5.552000045776367	-48.834232330322266
5.556000232696533	-49.017337799072266
5.559999942779541	-48.864749908447266
5.564000129699707	-48.608402252197266
5.567999839782715	-48.492435455322266
5.572000026702881	-48.748783111572266
5.576000213623047	-48.815921783447266
5.579999923706055	-48.626712799072266
5.584000110626221	-48.925785064697266
5.587999820709229	-49.365238189697266
5.592000007629395	-49.328617095947266
5.596000194549561	-49.267581939697266
5.599999904632568	-49.536136627197266
5.604000091552734	-49.700931549072266
5.607999801635742	-49.218753814697266
5.611999988555908	-48.071292877197266
5.616000175476074	-38.458255767822266
5.619999885559082	-37.487796783447266
5.624000072479248	-38.861087799072266
5.627999782562256	-40.856937408447266
5.631999969482422	-43.951419830322266
5.636000156402588	-47.113040924072266
5.639999866485596	-49.688724517822266
5.644000053405762	-52.526859283447266
5.647999763488770	-55.230716705322266
5.651999950408936	-56.866458892822266
5.656000137329102	-58.172611236572266
5.659999847412109	-59.777835845947266
5.664000034332275	-61.022953033447266
5.668000221252441	-61.480716705322266
5.671999931335449	-61.871341705322266
5.676000118255615	-62.451175689697266
5.679999828338623	-62.884525299072266
5.684000015258789	-62.725833892822266
5.688000202178955	-62.341312408447266
5.691999912261963	-62.329105377197266
5.696000099182129	-62.408451080322266
5.699999809265137	-61.572269439697266
5.703999996185303	-60.876468658447266
5.708000183105469	-60.729984283447266
5.711999893188477	-60.040287017822266
5.716000080108643	-58.837894439697266
5.719999790191650	-57.977298736572266
5.723999977111816	-57.373050689697266
5.728000164031982	-56.866458892822266
5.731999874114990	-55.975345611572266
5.736000061035156	-55.358890533447266
5.739999771118164	-55.267337799072266
5.743999958038330	-54.864505767822266
5.748000144958496	-54.187015533447266
5.751999855041504	-53.845218658447266
5.756000041961670	-53.759769439697266
5.760000228881836	-53.167728424072266
5.763999938964844	-52.459720611572266
5.768000125885010	-52.374271392822266
5.771999835968018	-52.404788970947266
5.776000022888184	-52.203372955322266
5.780000209808350	-52.233890533447266
5.783999919891357	-52.825931549072266
5.788000106811523	-53.424076080322266
5.791999816894531	-53.094486236572266
5.796000003814697	-52.886966705322266
5.800000190734863	-53.308109283447266
5.803999900817871	-53.387454986572266
5.808000087738037	-53.179935455322266
5.811999797821045	-53.070072174072266
5.815999984741211	-53.186038970947266
5.820000171661377	-53.649906158447266
5.823999881744385	-53.637699127197266
5.828000068664551	-53.851322174072266
5.831999778747559	-54.437259674072266
5.835999965667725	-54.827884674072266
5.840000152587891	-54.711917877197266
5.843999862670898	-54.846195220947266
5.848000049591065	-55.267337799072266
5.852000236511231	-55.474857330322266
5.855999946594238	-55.133060455322266
5.860000133514404	-55.383304595947266
5.863999843597412	-55.822757720947266
5.868000030517578	-55.780033111572266
5.872000217437744	-55.767826080322266
5.875999927520752	-56.036380767822266
5.880000114440918	-56.518558502197266
5.883999824523926	-56.500247955322266
5.888000011444092	-56.280521392822266
5.892000198364258	-56.671146392822266
5.895999908447266	-56.982425689697266
5.900000095367432	-56.726078033447266
5.903999805450440	-56.768802642822266
5.907999992370606	-57.177738189697266
5.912000179290772	-57.403568267822266
5.915999889373779	-56.927494049072266
5.920000076293945	-56.829837799072266
5.923999786376953	-57.141117095947266
5.927999973297119	-57.214359283447266
5.932000160217285	-56.976322174072266
5.935999870300293	-56.884769439697266
5.940000057220459	-57.464603424072266
5.943999767303467	-57.873538970947266
5.947999954223633	-57.232669830322266
5.952000141143799	-57.122806549072266
5.955999851226807	-57.421878814697266
5.960000038146973	-57.244876861572266
5.964000225067139	-56.866458892822266
5.967999935150147	-56.872562408447266
5.972000122070313	-57.238773345947266
5.975999832153320	-57.269290924072266
5.980000019073486	-57.128910064697266
5.984000205993652	-57.519535064697266
5.987999916076660	-58.007816314697266
5.992000102996826	-58.239749908447266
5.995999813079834	-58.129886627197266
6.000000000000000	-58.367923736572266
6.004000186920166	-58.886722564697266
6.007999897003174	-58.502201080322266
6.012000083923340	-58.367923736572266
6.015999794006348	-58.728031158447266
6.019999980926514	-58.929447174072266
6.024000167846680	-59.063724517822266
6.027999877929688	-58.984378814697266
6.032000064849854	-59.295658111572266
6.035999774932861	-59.613040924072266
6.039999961853027	-59.356693267822266
6.044000148773193	-59.429935455322266
6.047999858856201	-59.655765533447266
6.052000045776367	-59.686283111572266
6.056000232696533	-59.362796783447266
6.059999942779541	-59.222415924072266
6.064000129699707	-59.783939361572266
6.067999839782715	-59.777835845947266
6.072000026702881	-59.545902252197266
6.076000213623047	-59.735111236572266
6.079999923706055	-59.893802642822266
6.084000110626221	-59.991458892822266
6.087999820709229	-59.570316314697266
6.092000007629395	-59.600833892822266
6.096000194549561	-59.997562408447266
6.099999904632568	-59.832767486572266
6.104000091552734	-59.680179595947266
6.107999801635742	-59.838871002197266
6.111999988555908	-60.070804595947266
6.116000175476074	-59.844974517822266
6.119999885559082	-59.527591705322266
6.124000072479248	-59.948734283447266
6.127999782562256	-60.083011627197266
6.131999969482422	-59.466556549072266
6.136000156402588	-59.240726470947266
6.139999866485596	-59.576419830322266
6.144000053405762	-59.881595611572266
6.147999763488770	-59.368900299072266
6.151999950408936	-59.289554595947266
6.156000137329102	-59.899906158447266
6.159999847412109	-59.777835845947266
6.164000034332275	-59.454349517822266
6.168000221252441	-59.729007720947266
6.171999931335449	-60.046390533447266
6.176000118255615	-60.186771392822266
6.179999828338623	-59.985355377197266
6.184000015258789	-60.394290924072266
6.188000202178955	-61.004642486572266
6.191999912261963	-60.845951080322266
6.196000099182129	-60.614017486572266
6.199999809265137	-60.729984283447266
6.203999996185303	-61.120609283447266
6.208000183105469	-60.681156158447266
6.211999893188477	-60.235599517822266
6.216000080108643	-60.626224517822266
6.219999790191650	-60.894779205322266
6.223999977111816	-60.699466705322266
6.228000164031982	-60.736087799072266
6.231999874114990	-61.065677642822266
6.236000061035156	-61.389163970947266
6.239999771118164	-61.138919830322266
6.243999958038330	-60.931400299072266
6.248000144958496	-61.126712799072266
6.251999855041504	-60.925296783447266
6.256000041961670	-60.467533111572266
6.260000228881836	-60.339359283447266
6.263999938964844	-60.852054595947266
6.268000125885010	-61.010746002197266
6.271999835968018	-60.742191314697266
6.276000022888184	-61.096195220947266
6.280000209808350	-61.474613189697266
6.283999919891357	-61.511234283447266
6.288000106811523	-61.456302642822266
6.291999816894531	-61.065677642822266
6.296000003814697	-61.047367095947266
6.300000190734863	-61.120609283447266
6.303999900817871	-60.772708892822266
6.308000087738037	-60.882572174072266
6.311999797821045	-61.212162017822266
6.315999984741211	-61.059574127197266
6.320000171661377	-61.077884674072266
6.323999881744385	-61.523441314697266
6.328000068664551	-61.871341705322266
6.331999778747559	-61.541751861572266
6.335999965667725	-61.608890533447266
6.340000152587891	-62.036136627197266
6.343999862670898	-62.030033111572266
6.348000049591065	-61.639408111572266
6.352000236511231	-61.486820220947266
6.355999946594238	-61.840824127197266
6.360000133514404	-61.914066314697266
6.363999843597412	-61.389163970947266
6.368000030517578	-61.560062408447266
6.372000217437744	-61.926273345947266
6.375999927520752	-61.730960845947266
6.380000114440918	-61.682132720947266
6.383999824523926	-61.926273345947266
6.388000011444092	-62.231449127197266
6.392000198364258	-62.121585845947266
6.395999908447266	-61.822513580322266
6.400000095367432	-61.962894439697266
6.403999805450440	-62.176517486572266
6.407999992370606	-61.706546783447266
6.412000179290772	-61.383060455322266
6.415999889373779	-61.773685455322266
6.420000076293945	-62.225345611572266
6.423999786376953	-61.840824127197266
6.427999973297119	-61.859134674072266
6.432000160217285	-62.402347564697266
6.435999870300293	-62.585453033447266
6.440000057220459	-62.237552642822266
6.443999767303467	-61.950687408447266
6.447999954223633	-62.030033111572266
6.452000141143799	-62.042240142822266
6.455999851226807	-61.456302642822266
6.460000038146973	-61.401371002197266
6.464000225067139	-61.596683502197266
6.467999935150147	-61.456302642822266
6.472000122070313	-61.413578033447266
6.475999832153320	-61.596683502197266
6.480000019073486	-61.938480377197266
6.484000205993652	-62.084964752197266
6.487999916076660	-61.761478424072266
6.492000102996826	-61.694339752197266
6.495999813079834	-62.060550689697266
6.500000000000000	-62.084964752197266
6.504000186920166	-61.828617095947266
6.507999897003174	-62.042240142822266
6.512000083923340	-62.646488189697266
6.515999794006348	-62.615970611572266
6.519999980926514	-62.615970611572266
6.524000167846680	-63.024906158447266
6.527999877929688	-63.275150299072266
6.532000064849854	-63.012699127197266
6.535999774932861	-62.890628814697266
6.539999961853027	-63.104251861572266
6.544000148773193	-63.153079986572266
6.547999858856201	-62.744144439697266
6.552000045776367	-62.591556549072266
6.556000232696533	-62.963871002197266
6.559999942779541	-63.073734283447266
6.564000129699707	-62.677005767822266
6.567999839782715	-62.652591705322266
6.572000026702881	-63.049320220947266
6.576000213623047	-62.957767486572266
6.579999923706055	-62.634281158447266
6.584000110626221	-62.768558502197266
6.587999820709229	-62.994388580322266
6.592000007629395	-62.823490142822266
6.596000194549561	-62.670902252197266
6.599999904632568	-62.786869049072266
6.604000091552734	-63.116458892822266
6.607999801635742	-62.933353424072266
6.611999988555908	-62.493900299072266
6.616000175476074	-62.847904205322266
6.619999885559082	-63.195804595947266
6.624000072479248	-62.860111236572266
6.627999782562256	-62.884525299072266
6.631999969482422	-63.195804595947266
6.636000156402588	-62.982181549072266
6.639999866485596	-62.512210845947266
6.644000053405762	-62.451175689697266
6.647999763488770	-62.542728424072266
6.651999950408936	-62.396244049072266
6.656000137329102	-62.103275299072266
6.659999847412109	-62.121585845947266
6.664000034332275	-62.622074127197266
6.668000221252441	-62.927249908447266
6.671999931335449	-62.579349517822266
6.676000118255615	-62.945560455322266
6.679999828338623	-63.439945220947266
6.684000015258789	-63.220218658447266
6.688000202178955	-62.902835845947266
6.691999912261963	-62.786869049072266
6.696000099182129	-63.018802642822266
6.699999809265137	-62.866214752197266
6.703999996185303	-62.298587799072266
6.708000183105469	-62.768558502197266
6.711999893188477	-63.287357330322266
6.716000080108643	-63.085941314697266
6.719999790191650	-62.927249908447266
6.723999977111816	-63.232425689697266
6.728000164031982	-63.677982330322266
6.731999874114990	-63.238529205322266
6.736000061035156	-63.037113189697266
6.739999771118164	-63.293460845947266
6.743999958038330	-63.232425689697266
6.748000144958496	-63.098148345947266
6.751999855041504	-63.000492095947266
6.756000041961670	-63.336185455322266
6.760000228881836	-63.635257720947266
6.763999938964844	-63.342288970947266
6.768000125885010	-63.446048736572266
6.771999835968018	-63.684085845947266
6.776000022888184	-63.555912017822266
6.780000209808350	-63.482669830322266
6.783999919891357	-63.317874908447266
6.788000106811523	-63.555912017822266
6.791999816894531	-63.458255767822266
6.796000003814697	-63.232425689697266
6.800000190734863	-63.739017486572266
6.803999900817871	-64.294441223144531
6.808000087738037	-64.282234191894531
6.811999797821045	-63.885501861572266
6.815999984741211	-64.056404113769531
6.820000171661377	-64.202888488769531
6.823999881744385	-63.604740142822266
6.828000068664551	-63.568119049072266
6.831999778747559	-63.885501861572266
6.835999965667725	-63.775638580322266
6.840000152587891	-63.464359283447266
6.843999862670898	-63.189701080322266
6.848000049591065	-63.476566314697266
6.852000236511231	-63.470462799072266
6.855999946594238	-62.939456939697266
6.860000133514404	-63.073734283447266
6.863999843597412	-63.513187408447266
6.868000030517578	-63.653568267822266
6.872000217437744	-63.317874908447266
6.875999927520752	-63.433841705322266
6.880000114440918	-64.123542785644531
6.883999824523926	-63.793949127197266
6.888000011444092	-63.323978424072266
6.892000198364258	-63.421634674072266
6.895999908447266	-63.513187408447266
6.900000095367432	-63.403324127197266
6.903999805450440	-62.994388580322266
6.907999992370606	-63.250736236572266
6.912000179290772	-63.989261627197266
6.915999889373779	-63.763431549072266
6.920000076293945	-63.537601470947266
6.923999786376953	-63.940433502197266
6.927999973297119	-64.324958801269531
6.932000160217285	-63.854984283447266
6.935999870300293	-63.354496002197266
6.940000057220459	-63.726810455322266
6.943999767303467	-63.696292877197266
6.947999954223633	-63.269046783447266
6.952000141143799	-63.305667877197266
6.955999851226807	-63.677982330322266
6.960000038146973	-64.074714660644531
6.964000225067139	-63.818363189697266
6.967999935150147	-63.574222564697266
6.972000122070313	-63.690189361572266
6.975999832153320	-63.433841705322266
6.980000019073486	-63.098148345947266
6.984000205993652	-63.012699127197266
6.987999916076660	-63.104251861572266
6.992000102996826	-63.092044830322266
6.995999813079834	-62.792972564697266
7.000000000000000	-63.037113189697266
7.004000186920166	-63.659671783447266
7.007999897003174	-63.677982330322266
7.012000083923340	-63.562015533447266
7.015999794006348	-63.610843658447266
7.019999980926514	-63.989261627197266
7.024000167846680	-64.007575988769531
7.027999877929688	-63.677982330322266
7.032000064849854	-63.916019439697266
7.035999774932861	-64.215095520019531
7.039999961853027	-63.873294830322266
7.044000148773193	-63.897708892822266
7.047999858856201	-64.007575988769531
7.052000045776367	-64.123542785644531
7.056000232696533	-63.861087799072266
7.059999942779541	-63.800052642822266
7.064000129699707	-64.160163879394531
7.067999839782715	-64.349372863769531
7.072000026702881	-64.141853332519531
7.076000213623047	-64.117439270019531
7.079999923706055	-64.398200988769531
7.084000110626221	-64.349372863769531
7.087999820709229	-63.708499908447266
7.092000007629395	-63.616947174072266
7.096000194549561	-63.824466705322266
7.099999904632568	-63.653568267822266
7.104000091552734	-63.397220611572266
7.107999801635742	-63.494876861572266
7.111999988555908	-64.025886535644531
7.116000175476074	-64.050300598144531
7.119999885559082	-63.739017486572266
7.124000072479248	-64.099128723144531
7.127999782562256	-64.337165832519531
7.131999969482422	-63.842777252197266
7.136000156402588	-63.494876861572266
7.139999866485596	-63.702396392822266
7.144000053405762	-63.830570220947266
7.147999763488770	-63.122562408447266
7.151999950408936	-62.890628814697266
7.156000137329102	-63.616947174072266
7.159999847412109	-63.940433502197266
7.164000034332275	-63.629154205322266
7.168000221252441	-63.568119049072266
7.171999931335449	-64.019783020019531
7.176000118255615	-64.251716613769531
7.179999828338623	-63.659671783447266
7.184000015258789	-63.635257720947266
7.188000202178955	-64.068611145019531
7.191999912261963	-63.977054595947266
7.196000099182129	-63.690189361572266
7.199999809265137	-63.873294830322266
7.203999996185303	-64.526374816894531
7.208000183105469	-64.691169738769531
7.211999893188477	-64.239509582519531
7.216000080108643	-64.331062316894531
7.219999790191650	-64.721687316894531
7.223999977111816	-64.514167785644531
7.228000164031982	-63.873294830322266
7.231999874114990	-63.916019439697266
7.236000061035156	-64.337165832519531
7.239999771118164	-63.922122955322266
7.243999958038330	-63.671878814697266
7.248000144958496	-64.025886535644531
7.251999855041504	-64.117439270019531
7.256000041961670	-63.989261627197266
7.260000228881836	-63.909915924072266
7.263999938964844	-64.074714660644531
7.268000125885010	-64.324958801269531
7.271999835968018	-64.007575988769531
7.276000022888184	-63.897708892822266
7.280000209808350	-64.196784973144531
7.283999919891357	-64.105232238769531
7.288000106811523	-63.549808502197266
7.291999816894531	-63.470462799072266
7.296000003814697	-63.720706939697266
7.300000190734863	-63.598636627197266
7.303999900817871	-63.311771392822266
7.308000087738037	-63.549808502197266
7.311999797821045	-63.696292877197266
7.315999984741211	-63.446048736572266
7.320000171661377	-63.250736236572266
7.323999881744385	-63.378910064697266
7.328000068664551	-63.537601470947266
7.331999778747559	-63.195804595947266
7.335999965667725	-62.829593658447266
7.340000152587891	-63.098148345947266
7.343999862670898	-63.287357330322266
7.348000049591065	-63.000492095947266
7.352000236511231	-63.293460845947266
7.355999946594238	-63.934329986572266
7.360000133514404	-64.276130676269531
7.363999843597412	-64.044197082519531
7.368000030517578	-64.099128723144531
7.372000217437744	-64.495857238769531
7.375999927520752	-64.447029113769531
7.380000114440918	-63.891605377197266
7.383999824523926	-63.763431549072266
7.388000011444092	-64.154060363769531
7.392000198364258	-64.154060363769531
7.395999908447266	-63.824466705322266
7.400000095367432	-64.117439270019531
7.403999805450440	-64.746101379394531
7.407999992370606	-64.685066223144531
7.412000179290772	-64.465339660644531
7.415999889373779	-64.544685363769531
7.420000076293945	-64.807136535644531
7.423999786376953	-64.404304504394531
7.427999973297119	-63.854984283447266
7.432000160217285	-64.263923645019531
7.435999870300293	-64.501960754394531
7.440000057220459	-64.099128723144531
7.443999767303467	-64.038093566894531
7.447999954223633	-64.440925598144531
7.452000141143799	-64.666755676269531
7.455999851226807	-64.349372863769531
7.460000038146973	-64.184577941894531
7.464000225067139	-64.434822082519531
7.467999935150147	-64.379890441894531
7.472000122070313	-64.074714660644531
7.475999832153320	-63.684085845947266
7.480000019073486	-63.800052642822266
7.484000205993652	-63.745121002197266
7.487999916076660	-62.951663970947266
7.492000102996826	-63.067630767822266
7.495999813079834	-63.537601470947266
7.500000000000000	-63.354496002197266
7.504000186920166	-63.195804595947266
7.507999897003174	-63.421634674072266
7.512000083923340	-63.916019439697266
7.515999794006348	-64.007575988769531
7.519999980926514	-63.836673736572266
7.524000167846680	-64.080818176269531
7.527999877929688	-64.208992004394531
7.532000064849854	-64.019783020019531
7.535999774932861	-63.824466705322266
7.539999961853027	-63.958744049072266
7.544000148773193	-64.282234191894531
7.547999858856201	-63.885501861572266
7.552000045776367	-64.050300598144531
7.556000232696533	-64.550788879394531
7.559999942779541	-64.544685363769531
7.564000129699707	-64.459236145019531
7.567999839782715	-64.385993957519531
7.572000026702881	-64.501960754394531
7.576000213623047	-64.538581848144531
7.579999923706055	-63.946537017822266
7.584000110626221	-63.867191314697266
7.587999820709229	-64.105232238769531
7.592000007629395	-64.025886535644531
7.596000194549561	-63.861087799072266
7.599999904632568	-64.038093566894531
7.604000091552734	-64.495857238769531
7.607999801635742	-64.270027160644531
7.611999988555908	-64.050300598144531
7.616000175476074	-64.202888488769531
7.619999885559082	-64.196784973144531
7.624000072479248	-63.787845611572266
7.627999782562256	-63.311771392822266
7.631999969482422	-63.555912017822266
7.636000156402588	-64.001472473144531
7.639999866485596	-63.537601470947266
7.644000053405762	-63.513187408447266
7.647999763488770	-64.044197082519531
7.651999950408936	-64.300544738769531
7.656000137329102	-63.970951080322266
7.659999847412109	-63.427738189697266
7.664000034332275	-63.488773345947266
7.668000221252441	-63.580326080322266
7.671999931335449	-63.067630767822266
7.676000118255615	-62.896732330322266
7.679999828338623	-63.116458892822266
7.684000015258789	-63.305667877197266
7.688000202178955	-63.092044830322266
7.691999912261963	-63.250736236572266
7.696000099182129	-63.977054595947266
7.699999809265137	-63.970951080322266
7.703999996185303	-63.665775299072266
7.708000183105469	-63.952640533447266
7.711999893188477	-64.251716613769531
7.716000080108643	-64.343269348144531
7.719999790191650	-63.977054595947266
7.723999977111816	-63.964847564697266
7.728000164031982	-64.373786926269531
7.731999874114990	-64.300544738769531
7.736000061035156	-64.093025207519531
7.739999771118164	-64.154060363769531
7.743999958038330	-64.447029113769531
7.748000144958496	-64.312751770019531
7.751999855041504	-64.050300598144531
7.756000041961670	-64.501960754394531
7.760000228881836	-64.752204895019531
7.763999938964844	-64.379890441894531
7.768000125885010	-64.318855285644531
7.771999835968018	-64.300544738769531
7.776000022888184	-64.294441223144531
7.780000209808350	-64.019783020019531
7.783999919891357	-63.714603424072266
7.788000106811523	-64.086921691894531
7.791999816894531	-64.196784973144531
7.796000003814697	-63.879398345947266
7.800000190734863	-64.080818176269531
7.803999900817871	-64.422615051269531
7.808000087738037	-64.495857238769531
7.811999797821045	-64.172370910644531
7.815999984741211	-64.117439270019531
7.820000171661377	-64.074714660644531
7.823999881744385	-63.806156158447266
7.828000068664551	-63.952640533447266
7.831999778747559	-64.434822082519531
7.835999965667725	-64.678962707519531
7.840000152587891	-64.605720520019531
7.843999862670898	-64.227302551269531
7.848000049591065	-64.434822082519531
7.852000236511231	-64.617927551269531
7.855999946594238	-64.160163879394531
7.860000133514404	-63.861087799072266
7.863999843597412	-63.873294830322266
7.868000030517578	-63.793949127197266
7.872000217437744	-63.232425689697266
7.875999927520752	-63.024906158447266
7.880000114440918	-63.500980377197266
7.883999824523926	-63.684085845947266
7.888000011444092	-63.470462799072266
7.892000198364258	-63.677982330322266
7.895999908447266	-64.166267395019531
7.900000095367432	-64.288337707519531
7.903999805450440	-63.836673736572266
7.907999992370606	-64.062507629394531
7.912000179290772	-64.324958801269531
7.915999889373779	-64.093025207519531
7.920000076293945	-63.769535064697266
7.923999786376953	-63.763431549072266
7.927999973297119	-64.099128723144531
7.932000160217285	-64.105232238769531
7.935999870300293	-63.793949127197266
7.940000057220459	-64.074714660644531
7.943999767303467	-64.410408020019531
7.947999954223633	-64.263923645019531
7.952000141143799	-64.050300598144531
7.955999851226807	-64.251716613769531
7.960000038146973	-64.526374816894531
7.964000225067139	-64.160163879394531
7.967999935150147	-63.958744049072266
7.972000122070313	-64.166267395019531
7.975999832153320	-64.178474426269531
7.980000019073486	-63.940433502197266
7.984000205993652	-63.806156158447266
7.987999916076660	-64.147956848144531
7.992000102996826	-64.422615051269531
7.995999813079834	-64.068611145019531
[truncated: 3,001 more rows]
