# Supplementary material for: Small Size of Recorded Neuronal Structures Confines the Accuracy in Direct Axonal Voltage Measurements
Source: eNeuro. 2021 Aug 2;8(4):ENEURO.0059-21.2021. doi: 10.1523/ENEURO.0059-21.2021 (PMC8342265; doi:10.1523/ENEURO.0059-21.2021)
Supplement: Extended Data 1 — NEURON codes producing data shown in Figures 2, 5, 8. Download Extended Data 1, ZIP file. [file enu-eN-NWR-0059-21-s01.zip › realistic amplifier model/3_real experiment reconstruction/AP_generator/real data/7o386_21.dat]

0.000000000000000	-84.271247863769531
0.004000000189990	-84.680183410644531
0.008000000379980	-84.942634582519531
0.012000000104308	-84.686286926269531
0.016000000759959	-84.710700988769531
0.019999999552965	-84.869392395019531
0.024000000208616	-85.040290832519531
0.028000000864267	-84.619148254394531
0.032000001519918	-84.429939270019531
0.035999998450279	-84.887702941894531
0.039999999105930	-84.802253723144531
0.043999999761581	-84.527595520019531
0.048000000417233	-84.753425598144531
0.052000001072884	-85.131843566894531
0.056000001728535	-85.076911926269531
0.059999998658895	-84.777839660644531
0.064000003039837	-84.942634582519531
0.068000003695488	-84.936531066894531
0.071999996900558	-84.454353332519531
0.075999997556210	-83.984382629394531
0.079999998211861	-84.033210754394531
0.083999998867512	-84.393318176269531
0.087999999523163	-84.106452941894531
0.092000000178814	-83.740242004394531
0.096000000834465	-84.240730285644531
0.100000001490116	-84.680183410644531
0.104000002145767	-84.466560363769531
0.108000002801418	-84.356697082519531
0.112000003457069	-84.527595520019531
0.115999996662140	-84.588630676269531
0.119999997317791	-83.972175598144531
0.123999997973442	-83.648689270019531
0.128000006079674	-83.996589660644531
0.131999999284744	-84.191902160644531
0.136000007390976	-83.593757629394531
0.140000000596046	-83.465583801269531
0.143999993801117	-84.100349426269531
0.148000001907349	-84.240730285644531
0.151999995112419	-83.959968566894531
0.156000003218651	-84.149177551269531
0.159999996423721	-84.356697082519531
0.164000004529953	-84.326179504394531
0.167999997735024	-83.996589660644531
0.172000005841255	-83.880622863769531
0.175999999046326	-84.387214660644531
0.180000007152557	-84.539802551269531
0.184000000357628	-84.252937316894531
0.187999993562698	-84.588630676269531
0.192000001668930	-85.253913879394531
0.195999994874001	-85.046394348144531
0.200000002980232	-84.942634582519531
0.203999996185303	-85.296638488769531
0.208000004291534	-85.437019348144531
0.211999997496605	-85.101325988769531
0.216000005602837	-84.863288879394531
0.219999998807907	-85.028083801269531
0.224000006914139	-85.162361145019531
0.228000000119209	-84.869392395019531
0.231999993324280	-84.802253723144531
0.236000001430511	-85.083015441894531
0.239999994635582	-85.339363098144531
0.244000002741814	-85.137947082519531
0.247999995946884	-85.040290832519531
0.252000004053116	-85.510261535644531
0.256000012159348	-85.327156066894531
0.259999990463257	-84.844978332519531
0.263999998569489	-84.887702941894531
0.268000006675720	-84.936531066894531
0.272000014781952	-84.704597473144531
0.275999993085861	-84.259040832519531
0.280000001192093	-84.344490051269531
0.284000009298325	-84.661872863769531
0.287999987602234	-84.350593566894531
0.291999995708466	-84.198005676269531
0.296000003814697	-84.625251770019531
0.300000011920929	-84.881599426269531
0.303999990224838	-84.606941223144531
0.307999998331070	-84.515388488769531
0.312000006437302	-85.235603332519531
0.316000014543533	-85.321052551269531
0.319999992847443	-84.478767395019531
0.324000000953674	-84.271247863769531
0.328000009059906	-84.460456848144531
0.331999987363815	-84.558113098144531
0.335999995470047	-84.198005676269531
0.340000003576279	-84.252937316894531
0.344000011682510	-84.851081848144531
0.347999989986420	-84.753425598144531
0.351999998092651	-84.460456848144531
0.356000006198883	-84.625251770019531
0.360000014305115	-84.899909973144531
0.363999992609024	-84.613044738769531
0.368000000715256	-83.953865051269531
0.372000008821487	-84.112556457519531
0.375999987125397	-84.393318176269531
0.379999995231628	-84.191902160644531
0.384000003337860	-84.283454895019531
0.388000011444092	-84.509284973144531
0.391999989748001	-84.942634582519531
0.395999997854233	-85.015876770019531
0.400000005960464	-84.692390441894531
0.404000014066696	-84.838874816894531
0.407999992370605	-84.881599426269531
0.412000000476837	-84.490974426269531
0.416000008583069	-84.149177551269531
0.419999986886978	-84.283454895019531
0.423999994993210	-84.600837707519531
0.428000003099442	-84.442146301269531
0.432000011205673	-84.472663879394531
0.435999989509583	-84.881599426269531
0.439999997615814	-85.125740051269531
0.444000005722046	-85.028083801269531
0.448000013828278	-84.820564270019531
0.451999992132187	-84.954841613769531
0.456000000238419	-85.034187316894531
0.460000008344650	-84.448249816894531
0.463999986648560	-84.344490051269531
0.467999994754791	-84.442146301269531
0.472000002861023	-84.362800598144531
0.476000010967255	-84.277351379394531
0.479999989271164	-83.990486145019531
0.483999997377396	-84.063728332519531
0.488000005483627	-83.990486145019531
0.492000013589859	-83.728034973144531
0.495999991893768	-83.844001770019531
0.500000000000000	-84.094245910644531
0.504000008106232	-83.911140441894531
0.508000016212463	-83.728034973144531
0.512000024318695	-83.844001770019531
0.515999972820282	-84.222419738769531
0.519999980926514	-83.935554504394531
0.523999989032745	-84.051521301269531
0.527999997138977	-84.387214660644531
0.532000005245209	-84.368904113769531
0.536000013351440	-84.423835754394531
0.540000021457672	-84.423835754394531
0.544000029563904	-84.613044738769531
0.547999978065491	-84.930427551269531
0.551999986171722	-84.631355285644531
0.555999994277954	-84.594734191894531
0.560000002384186	-84.912117004394531
0.564000010490417	-84.606941223144531
0.568000018596649	-84.173591613769531
0.572000026702881	-84.295661926269531
0.575999975204468	-84.759529113769531
0.579999983310699	-84.564216613769531
0.583999991416931	-84.417732238769531
0.587999999523163	-84.826667785644531
0.592000007629395	-85.052497863769531
0.596000015735626	-84.924324035644531
0.600000023841858	-84.698493957519531
0.603999972343445	-84.875495910644531
0.607999980449677	-84.997566223144531
0.611999988555908	-84.240730285644531
0.615999996662140	-83.996589660644531
0.620000004768372	-84.344490051269531
0.624000012874603	-84.448249816894531
0.628000020980835	-84.356697082519531
0.632000029087067	-84.234626770019531
0.635999977588654	-84.680183410644531
0.639999985694885	-85.070808410644531
0.643999993801117	-84.631355285644531
0.648000001907349	-84.503181457519531
0.652000010013580	-84.320075988769531
0.656000018119812	-84.149177551269531
0.660000026226044	-83.734138488769531
0.663999974727631	-83.355720520019531
0.667999982833862	-83.929450988769531
0.671999990940094	-83.978279113769531
0.675999999046326	-83.544929504394531
0.680000007152557	-84.118659973144531
0.684000015258789	-84.582527160644531
0.688000023365021	-84.649665832519531
0.691999971866608	-84.539802551269531
0.695999979972839	-84.570320129394531
0.699999988079071	-84.893806457519531
0.703999996185303	-84.667976379394531
0.708000004291534	-84.442146301269531
0.712000012397766	-84.552009582519531
0.716000020503998	-84.906013488769531
0.720000028610229	-84.844978332519531
0.723999977111816	-84.545906066894531
0.727999985218048	-85.021980285644531
0.731999993324280	-85.278327941894531
0.736000001430511	-84.893806457519531
0.740000009536743	-85.064704895019531
0.744000017642975	-85.241706848144531
0.748000025749207	-85.339363098144531
0.751999974250793	-84.997566223144531
0.755999982357025	-84.790046691894531
0.759999990463257	-85.052497863769531
0.763999998569489	-84.783943176269531
0.768000006675720	-84.350593566894531
0.772000014781952	-84.417732238769531
0.776000022888184	-84.619148254394531
0.779999971389771	-84.594734191894531
0.783999979496002	-84.271247863769531
0.787999987602234	-84.497077941894531
0.791999995708466	-84.783943176269531
0.796000003814697	-84.631355285644531
0.800000011920929	-84.472663879394531
0.804000020027161	-84.442146301269531
0.808000028133392	-84.539802551269531
0.811999976634979	-84.124763488769531
0.815999984741211	-83.740242004394531
0.819999992847443	-83.911140441894531
0.824000000953674	-83.746345520019531
0.828000009059906	-83.343513488769531
0.832000017166138	-83.538825988769531
0.836000025272369	-83.874519348144531
0.839999973773956	-84.014900207519531
0.843999981880188	-83.746345520019531
0.847999989986420	-83.764656066894531
0.851999998092651	-83.959968566894531
0.856000006198883	-83.844001770019531
0.860000014305115	-83.520515441894531
0.864000022411346	-83.380134582519531
0.867999970912933	-83.795173645019531
0.871999979019165	-84.051521301269531
0.875999987125397	-83.740242004394531
0.879999995231628	-84.069831848144531
0.884000003337860	-84.808357238769531
0.888000011444092	-84.844978332519531
0.892000019550323	-84.649665832519531
0.896000027656555	-84.838874816894531
0.899999976158142	-85.015876770019531
0.903999984264374	-84.631355285644531
0.907999992370605	-84.234626770019531
0.912000000476837	-84.442146301269531
0.916000008583069	-84.820564270019531
0.920000016689301	-84.747322082519531
0.924000024795532	-84.582527160644531
0.927999973297119	-84.973152160644531
0.931999981403351	-85.363777160644531
0.935999989509583	-85.144050598144531
0.939999997615814	-84.954841613769531
0.944000005722046	-85.125740051269531
0.948000013828278	-85.070808410644531
0.952000021934509	-84.558113098144531
0.955999970436096	-84.259040832519531
0.959999978542328	-84.454353332519531
0.963999986648560	-84.661872863769531
0.967999994754791	-84.307868957519531
0.972000002861023	-84.228523254394531
0.976000010967255	-84.765632629394531
0.980000019073486	-84.753425598144531
0.984000027179718	-84.320075988769531
0.987999975681305	-84.301765441894531
0.991999983787537	-84.381111145019531
0.995999991893768	-84.045417785644531
1.000000000000000	-83.648689270019531
1.003999948501587	-83.697517395019531
1.008000016212463	-83.770759582519531
1.011999964714050	-83.465583801269531
1.016000032424927	-83.441169738769531
1.019999980926514	-83.660896301269531
1.024000048637390	-84.100349426269531
1.027999997138977	-84.094245910644531
1.031999945640564	-83.990486145019531
1.036000013351440	-84.460456848144531
1.039999961853027	-84.796150207519531
1.044000029563904	-84.338386535644531
1.047999978065491	-84.301765441894531
1.052000045776367	-84.613044738769531
1.055999994277954	-84.466560363769531
1.059999942779541	-84.014900207519531
1.064000010490418	-84.094245910644531
1.067999958992004	-84.619148254394531
1.072000026702881	-84.613044738769531
1.075999975204468	-84.442146301269531
1.080000042915344	-84.710700988769531
1.083999991416931	-85.217292785644531
1.088000059127808	-85.186775207519531
1.092000007629395	-84.637458801269531
1.095999956130981	-84.777839660644531
1.100000023841858	-84.857185363769531
1.103999972343445	-84.234626770019531
1.108000040054321	-83.917243957519531
1.111999988555908	-84.155281066894531
1.116000056266785	-84.631355285644531
1.120000004768372	-84.478767395019531
1.123999953269959	-84.234626770019531
1.128000020980835	-84.857185363769531
1.131999969482422	-85.253913879394531
1.136000037193298	-84.796150207519531
1.139999985694885	-84.643562316894531
1.144000053405762	-84.808357238769531
1.148000001907349	-84.680183410644531
1.151999950408936	-84.069831848144531
1.156000018119812	-83.966072082519531
1.159999966621399	-84.301765441894531
1.164000034332275	-84.039314270019531
1.167999982833862	-83.636482238769531
1.172000050544739	-83.679206848144531
1.175999999046326	-84.143074035644531
1.179999947547913	-84.259040832519531
1.184000015258789	-83.697517395019531
1.187999963760376	-83.752449035644531
1.192000031471252	-84.265144348144531
1.195999979972839	-84.033210754394531
1.200000047683716	-83.666999816894531
1.203999996185303	-83.868415832519531
1.207999944686890	-84.399421691894531
1.212000012397766	-84.332283020019531
1.215999960899353	-84.088142395019531
1.220000028610230	-84.503181457519531
1.223999977111816	-84.863288879394531
1.228000044822693	-84.680183410644531
1.231999993324280	-84.613044738769531
1.235999941825867	-84.790046691894531
1.240000009536743	-85.034187316894531
1.243999958038330	-84.661872863769531
1.248000025749207	-84.484870910644531
1.251999974250794	-84.826667785644531
1.256000041961670	-84.814460754394531
1.259999990463257	-84.533699035644531
1.264000058174133	-84.552009582519531
1.268000006675720	-84.881599426269531
1.271999955177307	-85.162361145019531
1.276000022888184	-84.875495910644531
1.279999971389771	-85.058601379394531
1.284000039100647	-85.461433410644531
1.287999987602234	-85.400398254394531
1.292000055313110	-85.003669738769531
1.296000003814697	-84.869392395019531
1.299999952316284	-85.113533020019531
1.304000020027161	-84.710700988769531
1.307999968528748	-84.167488098144531
1.312000036239624	-84.588630676269531
1.315999984741211	-84.759529113769531
1.320000052452087	-84.552009582519531
1.324000000953674	-84.655769348144531
1.327999949455261	-84.942634582519531
1.332000017166138	-85.717781066894531
1.335999965667725	-85.656745910644531
1.340000033378601	-85.168464660644531
1.343999981880188	-85.290534973144531
1.348000049591065	-85.168464660644531
1.351999998092651	-84.271247863769531
1.355999946594238	-83.935554504394531
1.360000014305115	-84.478767395019531
1.363999962806702	-84.570320129394531
1.368000030517578	-83.880622863769531
1.371999979019165	-84.204109191894531
1.376000046730042	-84.606941223144531
1.379999995231628	-84.515388488769531
1.383999943733215	-84.234626770019531
1.388000011444092	-83.947761535644531
1.391999959945679	-84.326179504394531
1.396000027656555	-84.124763488769531
1.399999976158142	-83.465583801269531
1.404000043869019	-83.813484191894531
1.407999992370606	-84.265144348144531
1.411999940872192	-84.307868957519531
1.416000008583069	-84.112556457519531
1.419999957084656	-84.423835754394531
1.424000024795532	-85.021980285644531
1.427999973297119	-84.600837707519531
1.432000041007996	-84.375007629394531
1.435999989509583	-84.777839660644531
1.440000057220459	-84.912117004394531
1.444000005722046	-84.552009582519531
1.447999954223633	-84.228523254394531
1.452000021934509	-84.716804504394531
1.455999970436096	-84.954841613769531
1.460000038146973	-84.448249816894531
1.463999986648560	-84.643562316894531
1.468000054359436	-85.003669738769531
1.472000002861023	-85.125740051269531
1.475999951362610	-84.967048645019531
1.480000019073486	-84.851081848144531
1.483999967575073	-85.174568176269531
1.488000035285950	-85.162361145019531
1.491999983787537	-84.698493957519531
1.496000051498413	-84.667976379394531
1.500000000000000	-84.899909973144531
1.503999948501587	-84.692390441894531
1.508000016212463	-83.837898254394531
1.511999964714050	-84.094245910644531
1.516000032424927	-84.649665832519531
1.519999980926514	-84.124763488769531
1.524000048637390	-84.094245910644531
1.527999997138977	-84.667976379394531
1.531999945640564	-84.887702941894531
1.536000013351440	-84.594734191894531
1.539999961853027	-84.375007629394531
1.544000029563904	-84.729011535644531
1.547999978065491	-84.820564270019531
1.552000045776367	-84.326179504394531
1.555999994277954	-84.320075988769531
1.559999942779541	-84.814460754394531
1.564000010490418	-85.107429504394531
1.567999958992004	-84.832771301269531
1.572000026702881	-85.046394348144531
1.575999975204468	-85.601814270019531
1.580000042915344	-85.473640441894531
1.583999991416931	-85.021980285644531
1.588000059127808	-84.887702941894531
1.592000007629395	-85.095222473144531
1.595999956130981	-85.064704895019531
1.600000023841858	-84.405525207519531
1.603999972343445	-84.625251770019531
1.608000040054321	-85.327156066894531
1.611999988555908	-85.107429504394531
1.616000056266785	-84.814460754394531
1.620000004768372	-85.119636535644531
1.623999953269959	-85.418708801269531
1.628000020980835	-85.089118957519531
1.631999969482422	-84.704597473144531
1.636000037193298	-84.814460754394531
1.639999985694885	-84.973152160644531
1.644000053405762	-84.655769348144531
1.648000001907349	-84.381111145019531
1.651999950408936	-84.631355285644531
1.656000018119812	-85.144050598144531
1.659999966621399	-84.857185363769531
1.664000034332275	-84.594734191894531
1.667999982833862	-85.113533020019531
1.672000050544739	-85.186775207519531
1.675999999046326	-84.320075988769531
1.679999947547913	-83.953865051269531
1.684000015258789	-84.271247863769531
1.687999963760376	-84.155281066894531
1.692000031471252	-83.587654113769531
1.695999979972839	-83.422859191894531
1.700000047683716	-83.764656066894531
1.703999996185303	-83.795173645019531
1.707999944686890	-83.697517395019531
1.712000012397766	-83.862312316894531
1.715999960899353	-84.411628723144531
1.720000028610230	-84.503181457519531
1.723999977111816	-84.228523254394531
1.728000044822693	-84.588630676269531
1.731999993324280	-85.028083801269531
1.735999941825867	-84.655769348144531
1.740000009536743	-84.411628723144531
1.743999958038330	-84.564216613769531
1.748000025749207	-84.765632629394531
1.751999974250794	-84.527595520019531
1.756000041961670	-84.344490051269531
1.759999990463257	-84.832771301269531
1.764000058174133	-85.089118957519531
1.768000006675720	-84.893806457519531
1.771999955177307	-84.985359191894531
1.776000022888184	-85.253913879394531
1.779999971389771	-85.186775207519531
1.784000039100647	-84.686286926269531
1.787999987602234	-84.393318176269531
1.792000055313110	-84.582527160644531
1.796000003814697	-84.387214660644531
1.799999952316284	-83.984382629394531
1.804000020027161	-84.112556457519531
1.807999968528748	-84.704597473144531
1.812000036239624	-84.844978332519531
1.815999984741211	-84.503181457519531
1.820000052452087	-84.814460754394531
1.824000000953674	-85.266120910644531
1.827999949455261	-84.771736145019531
1.832000017166138	-84.295661926269531
1.835999965667725	-84.442146301269531
1.840000033378601	-84.436042785644531
1.843999981880188	-83.624275207519531
1.848000049591065	-83.355720520019531
1.851999998092651	-83.868415832519531
1.855999946594238	-84.143074035644531
1.860000014305115	-83.886726379394531
1.863999962806702	-83.996589660644531
1.868000030517578	-84.375007629394531
1.871999979019165	-84.594734191894531
1.876000046730042	-84.167488098144531
1.879999995231628	-84.069831848144531
1.883999943733215	-84.503181457519531
1.888000011444092	-84.545906066894531
1.891999959945679	-84.136970520019531
1.896000027656555	-84.216316223144531
1.899999976158142	-84.716804504394531
1.904000043869019	-84.826667785644531
1.907999992370606	-84.582527160644531
1.911999940872192	-84.881599426269531
1.916000008583069	-85.357673645019531
1.919999957084656	-85.144050598144531
1.924000024795532	-84.893806457519531
1.927999973297119	-85.064704895019531
1.932000041007996	-85.308845520019531
1.935999989509583	-84.869392395019531
1.940000057220459	-84.564216613769531
1.944000005722046	-84.790046691894531
1.947999954223633	-84.893806457519531
1.952000021934509	-84.667976379394531
1.955999970436096	-84.613044738769531
1.960000038146973	-84.698493957519531
1.963999986648560	-85.083015441894531
1.968000054359436	-84.942634582519531
1.972000002861023	-84.686286926269531
1.975999951362610	-85.021980285644531
1.980000019073486	-84.936531066894531
1.983999967575073	-84.289558410644531
1.988000035285950	-84.271247863769531
1.991999983787537	-84.436042785644531
1.996000051498413	-84.295661926269531
2.000000000000000	-84.014900207519531
2.003999948501587	-84.313972473144531
2.007999897003174	-84.674079895019531
2.012000083923340	-84.405525207519531
2.016000032424927	-84.082038879394531
2.019999980926514	-84.222419738769531
2.023999929428101	-84.527595520019531
2.028000116348267	-84.155281066894531
2.032000064849854	-83.544929504394531
2.036000013351440	-83.831794738769531
2.039999961853027	-84.002693176269531
2.043999910354614	-83.587654113769531
2.048000097274780	-83.587654113769531
2.052000045776367	-84.112556457519531
2.055999994277954	-84.588630676269531
2.059999942779541	-84.405525207519531
2.063999891281128	-84.399421691894531
2.068000078201294	-84.893806457519531
2.072000026702881	-84.802253723144531
2.075999975204468	-84.246833801269531
2.079999923706055	-84.124763488769531
2.084000110626221	-84.509284973144531
2.088000059127808	-84.631355285644531
2.092000007629395	-83.941658020019531
2.095999956130981	-84.100349426269531
2.099999904632568	-84.692390441894531
2.104000091552734	-84.680183410644531
2.108000040054321	-84.552009582519531
2.111999988555908	-84.680183410644531
2.115999937057495	-85.113533020019531
2.119999885559082	-84.954841613769531
2.124000072479248	-84.313972473144531
2.128000020980835	-84.558113098144531
2.131999969482422	-84.759529113769531
2.135999917984009	-84.478767395019531
2.140000104904175	-84.155281066894531
2.144000053405762	-84.362800598144531
2.148000001907349	-84.777839660644531
2.151999950408936	-84.417732238769531
2.155999898910523	-84.429939270019531
2.160000085830689	-84.777839660644531
2.164000034332275	-84.808357238769531
2.167999982833862	-84.851081848144531
2.171999931335449	-84.570320129394531
2.176000118255615	-84.588630676269531
2.180000066757202	-84.655769348144531
2.184000015258789	-83.770759582519531
2.187999963760376	-83.471687316894531
2.191999912261963	-83.709724426269531
2.196000099182129	-83.764656066894531
2.200000047683716	-83.569343566894531
2.203999996185303	-83.538825988769531
2.207999944686890	-84.124763488769531
2.211999893188477	-84.313972473144531
2.216000080108643	-84.179695129394531
2.220000028610230	-84.478767395019531
2.223999977111816	-84.680183410644531
2.227999925613403	-84.576423645019531
2.232000112533569	-84.161384582519531
2.236000061035156	-84.112556457519531
2.240000009536743	-84.490974426269531
2.243999958038330	-84.149177551269531
2.247999906539917	-84.210212707519531
2.252000093460083	-84.667976379394531
2.256000041961670	-84.912117004394531
2.259999990463257	-84.997566223144531
2.263999938964844	-84.875495910644531
2.267999887466431	-84.997566223144531
2.272000074386597	-85.034187316894531
2.276000022888184	-84.454353332519531
2.279999971389771	-84.167488098144531
2.283999919891357	-84.368904113769531
2.288000106811523	-84.436042785644531
2.292000055313110	-83.972175598144531
2.296000003814697	-83.947761535644531
2.299999952316284	-84.716804504394531
2.303999900817871	-84.680183410644531
2.308000087738037	-84.442146301269531
2.312000036239624	-84.613044738769531
2.315999984741211	-84.710700988769531
2.319999933242798	-84.490974426269531
2.323999881744385	-84.039314270019531
2.328000068664551	-84.057624816894531
2.332000017166138	-84.411628723144531
2.335999965667725	-84.149177551269531
2.339999914169312	-83.825691223144531
2.344000101089478	-84.198005676269531
2.348000049591065	-84.686286926269531
2.351999998092651	-84.466560363769531
2.355999946594238	-84.350593566894531
2.359999895095825	-85.314949035644531
2.364000082015991	-85.778816223144531
2.368000030517578	-85.247810363769531
2.371999979019165	-85.192878723144531
2.375999927520752	-85.253913879394531
2.380000114440918	-85.015876770019531
2.384000062942505	-84.387214660644531
2.388000011444092	-84.143074035644531
2.391999959945679	-84.539802551269531
2.395999908447266	-84.448249816894531
2.400000095367432	-84.021003723144531
2.404000043869019	-84.124763488769531
2.407999992370606	-84.588630676269531
2.411999940872192	-84.747322082519531
2.415999889373779	-84.472663879394531
2.420000076293945	-84.484870910644531
2.424000024795532	-84.631355285644531
2.427999973297119	-84.246833801269531
2.431999921798706	-83.905036926269531
2.436000108718872	-83.874519348144531
2.440000057220459	-84.216316223144531
2.444000005722046	-84.283454895019531
2.447999954223633	-84.069831848144531
2.451999902725220	-84.533699035644531
2.456000089645386	-84.906013488769531
2.460000038146973	-84.637458801269531
2.463999986648560	-84.655769348144531
2.467999935150147	-84.765632629394531
2.471999883651733	-84.698493957519531
2.476000070571899	-84.301765441894531
2.480000019073486	-84.130867004394531
2.483999967575073	-84.259040832519531
2.487999916076660	-84.326179504394531
2.492000102996826	-84.191902160644531
2.496000051498413	-84.368904113769531
2.500000000000000	-84.875495910644531
2.503999948501587	-85.211189270019531
2.507999897003174	-84.814460754394531
2.512000083923340	-84.783943176269531
2.516000032424927	-84.967048645019531
2.519999980926514	-84.387214660644531
2.523999929428101	-83.691413879394531
2.528000116348267	-83.569343566894531
2.532000064849854	-83.837898254394531
2.536000013351440	-83.532722473144531
2.539999961853027	-83.239753723144531
2.543999910354614	-83.721931457519531
2.548000097274780	-84.222419738769531
2.552000045776367	-84.057624816894531
2.555999994277954	-84.082038879394531
2.559999942779541	-84.393318176269531
2.563999891281128	-84.576423645019531
2.568000078201294	-84.161384582519531
2.572000026702881	-83.947761535644531
2.575999975204468	-84.283454895019531
2.579999923706055	-84.399421691894531
2.584000110626221	-84.063728332519531
2.588000059127808	-84.033210754394531
2.592000007629395	-84.600837707519531
2.595999956130981	-84.960945129394531
2.599999904632568	-84.484870910644531
2.604000091552734	-84.509284973144531
2.608000040054321	-85.021980285644531
2.611999988555908	-85.522468566894531
2.615999937057495	-94.775398254394531
2.619999885559082	-95.996101379394531
2.624000072479248	-94.488533020019531
2.628000020980835	-92.114265441894531
2.631999969482422	-89.123542785644531
2.635999917984009	-86.297615051269531
2.640000104904175	-83.959968566894531
2.644000053405762	-81.451423645019531
2.648000001907349	-78.918464660644531
2.651999950408936	-77.301033020019531
2.655999898910523	-76.239021301269531
2.660000085830689	-74.853523254394531
2.664000034332275	-73.693855285644531
2.667999982833862	-73.181159973144531
2.671999931335449	-72.576911926269531
2.676000118255615	-71.832283020019531
2.680000066757202	-71.551521301269531
2.684000015258789	-71.813972473144531
2.687999963760376	-72.210700988769531
2.691999912261963	-72.540290832519531
2.696000099182129	-72.869880676269531
2.700000047683716	-73.492439270019531
2.703999996185303	-74.291999816894531
2.707999944686890	-74.737556457519531
2.711999893188477	-75.170906066894531
2.716000080108643	-75.805671691894531
2.720000028610230	-76.452644348144531
2.723999977111816	-76.788337707519531
2.727999925613403	-77.453620910644531
2.732000112533569	-78.405769348144531
2.736000061035156	-79.028327941894531
2.740000009536743	-79.589851379394531
2.743999958038330	-80.297859191894531
2.747999906539917	-81.079109191894531
2.752000093460083	-81.573493957519531
2.756000041961670	-81.512458801269531
2.759999990463257	-81.854255676269531
2.763999938964844	-82.153327941894531
2.767999887466431	-81.768806457519531
2.772000074386597	-81.695564270019531
2.776000022888184	-82.067878723144531
2.779999971389771	-82.141120910644531
2.783999919891357	-81.884773254394531
2.788000106811523	-81.842048645019531
2.792000055313110	-82.202156066894531
2.796000003814697	-82.177742004394531
2.799999952316284	-81.921394348144531
2.803999900817871	-81.683357238769531
2.808000087738037	-81.744392395019531
2.812000036239624	-81.744392395019531
2.815999984741211	-80.865486145019531
2.819999933242798	-80.633552551269531
2.823999881744385	-80.981452941894531
2.828000068664551	-80.316169738769531
2.832000017166138	-79.681404113769531
2.835999965667725	-79.803474426269531
2.839999914169312	-80.035408020019531
2.844000101089478	-79.748542785644531
2.848000049591065	-79.101570129394531
2.851999998092651	-79.168708801269531
2.855999946594238	-79.180915832519531
2.859999895095825	-78.692634582519531
2.864000082015991	-78.381355285644531
2.868000030517578	-78.186042785644531
2.871999979019165	-78.204353332519531
2.875999927520752	-77.587898254394531
2.880000114440918	-76.867683410644531
2.884000062942505	-76.818855285644531
2.888000011444092	-76.983650207519531
2.891999959945679	-76.977546691894531
2.895999908447266	-76.690681457519531
2.900000095367432	-76.885993957519531
2.904000043869019	-77.246101379394531
2.907999992370606	-76.788337707519531
2.911999940872192	-76.635749816894531
2.915999889373779	-76.776130676269531
2.920000076293945	-76.434333801269531
2.924000024795532	-76.251228332519531
2.927999973297119	-76.116950988769531
2.931999921798706	-76.312263488769531
2.936000108718872	-76.330574035644531
2.940000057220459	-76.367195129394531
2.944000005722046	-76.721199035644531
2.947999954223633	-76.770027160644531
2.951999902725220	-76.806648254394531
2.956000089645386	-76.501472473144531
2.960000038146973	-76.196296691894531
2.963999986648560	-76.287849426269531
2.967999935150147	-75.817878723144531
2.971999883651733	-75.408943176269531
2.976000070571899	-75.701911926269531
2.980000019073486	-75.817878723144531
2.983999967575073	-75.683601379394531
2.987999916076660	-75.585945129394531
2.992000102996826	-75.860603332519531
2.996000051498413	-75.988777160644531
3.000000000000000	-75.567634582519531
3.003999948501587	-75.433357238769531
3.007999897003174	-75.250251770019531
3.012000083923340	-75.073249816894531
3.016000032424927	-74.658210754394531
3.019999980926514	-74.383552551269531
3.023999929428101	-74.646003723144531
3.028000116348267	-74.456794738769531
3.032000064849854	-74.102790832519531
3.036000013351440	-74.243171691894531
3.039999961853027	-74.041755676269531
3.043999910354614	-73.858650207519531
3.048000097274780	-73.510749816894531
3.052000045776367	-73.443611145019531
3.055999994277954	-73.760993957519531
3.059999942779541	-73.297126770019531
3.063999891281128	-72.869880676269531
3.068000078201294	-73.046882629394531
3.072000026702881	-73.181159973144531
3.075999975204468	-72.833259582519531
3.079999923706055	-72.619636535644531
3.084000110626221	-73.156745910644531
3.088000059127808	-73.370368957519531
3.092000007629395	-72.790534973144531
3.095999956130981	-72.930915832519531
3.099999904632568	-73.126228332519531
3.104000091552734	-73.168952941894531
3.108000040054321	-72.839363098144531
3.111999988555908	-72.412117004394531
3.115999937057495	-72.631843566894531
3.119999885559082	-72.619636535644531
3.124000072479248	-71.948249816894531
3.128000020980835	-71.856697082519531
3.131999969482422	-72.332771301269531
3.135999917984009	-72.448738098144531
3.140000104904175	-72.161872863769531
3.144000053405762	-72.247322082519531
3.148000001907349	-72.393806457519531
3.151999950408936	-71.990974426269531
3.155999898910523	-71.600349426269531
3.160000085830689	-71.411140441894531
3.164000034332275	-71.307380676269531
3.167999982833862	-71.160896301269531
3.171999931335449	-70.751960754394531
3.176000118255615	-70.788581848144531
3.180000066757202	-71.173103332519531
3.184000015258789	-71.014411926269531
3.187999963760376	-70.819099426269531
3.191999912261963	-70.904548645019531
3.196000099182129	-71.105964660644531
3.200000047683716	-70.672615051269531
3.203999996185303	-70.159919738769531
3.207999944686890	-70.104988098144531
3.211999893188477	-69.610603332519531
3.216000080108643	-69.006355285644531
3.220000028610230	-69.122322082519531
3.223999977111816	-69.311531066894531
3.227999925613403	-69.342048645019531
3.232000112533569	-69.073493957519531
3.236000061035156	-69.317634582519531
3.240000009536743	-69.647224426269531
3.243999958038330	-69.409187316894531
3.247999906539917	-69.195564270019531
3.252000093460083	-69.140632629394531
3.256000041961670	-69.201667785644531
3.259999990463257	-69.116218566894531
3.263999938964844	-68.609626770019531
3.267999887466431	-68.597419738769531
3.272000074386597	-68.914802551269531
3.276000022888184	-68.719490051269531
3.279999971389771	-68.573005676269531
3.283999919891357	-68.847663879394531
3.288000106811523	-69.134529113769531
3.292000055313110	-68.713386535644531
3.296000003814697	-68.493659973144531
3.299999952316284	-68.750007629394531
3.303999900817871	-68.603523254394531
3.308000087738037	-68.090827941894531
3.312000036239624	-67.858894348144531
3.315999984741211	-67.999275207519531
3.319999933242798	-68.023689270019531
3.323999881744385	-67.425544738769531
3.328000068664551	-67.480476379394531
3.332000017166138	-68.194587707519531
3.335999965667725	-68.286140441894531
3.339999914169312	-67.956550598144531
3.344000101089478	-67.926033020019531
3.348000049591065	-67.950447082519531
3.351999998092651	-67.663581848144531
3.355999946594238	-67.193611145019531
3.359999895095825	-67.095954895019531
3.364000082015991	-67.041023254394531
3.368000030517578	-66.802986145019531
3.371999979019165	-66.467292785644531
3.375999927520752	-66.552742004394531
3.380000114440918	-67.187507629394531
3.384000062942505	-67.486579895019531
3.388000011444092	-67.498786926269531
3.391999959945679	-67.492683410644531
3.395999908447266	-67.285163879394531
3.400000095367432	-66.680915832519531
3.404000043869019	-66.259773254394531
3.407999992370606	-65.966804504394531
3.411999940872192	-65.777595520019531
3.415999889373779	-65.380867004394531
3.420000076293945	-65.142829895019531
3.424000024795532	-65.246589660644531
3.427999973297119	-65.466316223144531
3.431999921798706	-65.356452941894531
3.436000108718872	-65.325935363769531
3.440000057220459	-65.545661926269531
3.444000005722046	-65.362556457519531
3.447999954223633	-64.831550598144531
3.451999902725220	-64.739997863769531
3.456000089645386	-64.776618957519531
3.460000038146973	-64.501960754394531
3.463999986648560	-64.331062316894531
3.467999935150147	-64.373786926269531
3.471999883651733	-64.697273254394531
3.476000070571899	-64.898689270019531
3.480000019073486	-64.709480285644531
3.483999967575073	-64.843757629394531
3.487999916076660	-65.008552551269531
3.492000102996826	-64.654548645019531
3.496000051498413	-64.526374816894531
3.500000000000000	-64.746101379394531
3.503999948501587	-64.672859191894531
3.507999897003174	-64.312751770019531
3.512000083923340	-64.038093566894531
3.516000032424927	-64.190681457519531
3.519999980926514	-64.190681457519531
3.523999929428101	-63.934329986572266
3.528000116348267	-63.873294830322266
3.532000064849854	-64.221199035644531
3.536000013351440	-64.465339660644531
3.539999961853027	-64.080818176269531
3.543999910354614	-63.903812408447266
3.548000097274780	-64.093025207519531
3.552000045776367	-63.531497955322266
3.555999994277954	-62.829593658447266
3.559999942779541	-62.707523345947266
3.563999891281128	-62.780765533447266
3.568000078201294	-62.585453033447266
3.572000026702881	-62.121585845947266
3.575999975204468	-62.438968658447266
3.579999923706055	-62.988285064697266
3.584000110626221	-62.854007720947266
3.588000059127808	-62.609867095947266
3.592000007629395	-62.725833892822266
3.595999956130981	-63.024906158447266
3.599999904632568	-62.408451080322266
3.604000091552734	-61.950687408447266
3.608000040054321	-62.219242095947266
3.611999988555908	-62.133792877197266
3.615999937057495	-61.767581939697266
3.619999885559082	-61.706546783447266
3.624000072479248	-62.042240142822266
3.628000020980835	-62.585453033447266
3.631999969482422	-62.097171783447266
3.635999917984009	-61.926273345947266
3.640000104904175	-62.377933502197266
3.644000053405762	-62.084964752197266
3.648000001907349	-61.456302642822266
3.651999950408936	-61.254886627197266
3.655999898910523	-61.590579986572266
3.660000085830689	-61.450199127197266
3.664000034332275	-61.035160064697266
3.667999982833862	-61.315921783447266
3.671999931335449	-61.743167877197266
3.676000118255615	-61.877445220947266
3.680000066757202	-61.669925689697266
3.684000015258789	-61.480716705322266
3.687999963760376	-61.901859283447266
3.691999912261963	-61.663822174072266
3.696000099182129	-61.254886627197266
3.700000047683716	-61.456302642822266
3.703999996185303	-61.499027252197266
3.707999944686890	-61.212162017822266
3.711999893188477	-61.212162017822266
3.716000080108643	-61.584476470947266
3.720000028610230	-61.755374908447266
3.723999977111816	-61.163333892822266
3.727999925613403	-61.022953033447266
3.732000112533569	-61.248783111572266
3.736000061035156	-61.273197174072266
3.740000009536743	-60.845951080322266
3.743999958038330	-60.473636627197266
3.747999906539917	-60.791019439697266
3.752000093460083	-60.742191314697266
3.756000041961670	-60.150150299072266
3.759999990463257	-60.247806549072266
3.763999938964844	-60.430912017822266
3.767999887466431	-60.192874908447266
3.772000074386597	-59.979251861572266
3.776000022888184	-60.119632720947266
3.779999971389771	-60.498050689697266
3.783999919891357	-60.095218658447266
3.788000106811523	-59.661869049072266
3.792000055313110	-59.680179595947266
3.796000003814697	-59.783939361572266
3.799999952316284	-59.350589752197266
3.803999900817871	-58.843997955322266
3.808000087738037	-59.008792877197266
3.812000036239624	-59.234622955322266
3.815999984741211	-58.837894439697266
3.819999933242798	-58.831790924072266
3.823999881744385	-59.149173736572266
3.828000068664551	-59.381107330322266
3.832000017166138	-59.075931549072266
3.835999965667725	-58.728031158447266
3.839999914169312	-58.966068267822266
3.844000101089478	-58.892826080322266
3.848000049591065	-58.215335845947266
3.851999998092651	-58.123783111572266
3.855999946594238	-58.245853424072266
3.859999895095825	-58.245853424072266
3.864000082015991	-57.904056549072266
3.868000030517578	-58.032230377197266
3.871999979019165	-58.551029205322266
3.875999927520752	-58.483890533447266
3.880000114440918	-58.068851470947266
3.884000062942505	-57.849124908447266
3.888000011444092	-57.910160064697266
3.891999959945679	-57.604984283447266
3.895999908447266	-56.646732330322266
3.900000095367432	-56.567386627197266
3.904000043869019	-56.945804595947266
3.907999992370606	-56.512454986572266
3.911999940872192	-56.518558502197266
3.915999889373779	-56.872562408447266
3.920000076293945	-57.244876861572266
3.924000024795532	-57.141117095947266
3.927999973297119	-56.921390533447266
3.931999921798706	-57.153324127197266
3.936000108718872	-57.452396392822266
3.940000057220459	-57.165531158447266
3.944000005722046	-57.159427642822266
3.947999954223633	-57.415775299072266
3.951999902725220	-57.647708892822266
3.956000089645386	-57.202152252197266
3.960000038146973	-57.275394439697266
3.963999986648560	-57.781986236572266
3.967999935150147	-57.568363189697266
3.971999883651733	-57.336429595947266
3.976000070571899	-57.415775299072266
3.980000019073486	-57.434085845947266
3.983999967575073	-57.189945220947266
3.987999916076660	-56.750492095947266
3.992000102996826	-56.817630767822266
3.996000051498413	-56.951908111572266
4.000000000000000	-56.384281158447266
4.004000186920166	-56.121829986572266
4.007999897003174	-56.237796783447266
4.012000083923340	-56.347660064697266
4.015999794006348	-55.981449127197266
4.019999980926514	-55.810550689697266
4.024000167846680	-56.140140533447266
4.027999877929688	-56.036380767822266
4.032000064849854	-55.718997955322266
4.035999774932861	-55.560306549072266
4.039999961853027	-55.505374908447266
4.044000148773193	-55.554203033447266
4.047999858856201	-54.956058502197266
4.052000045776367	-54.711917877197266
4.056000232696533	-55.114749908447266
4.059999942779541	-55.072025299072266
4.064000129699707	-54.479984283447266
4.067999839782715	-54.278568267822266
4.072000026702881	-54.675296783447266
4.076000213623047	-54.571537017822266
4.079999923706055	-53.863529205322266
4.084000110626221	-53.863529205322266
4.087999820709229	-53.985599517822266
4.092000007629395	-53.717044830322266
4.096000194549561	-53.259281158447266
4.099999904632568	-53.161624908447266
4.104000091552734	-53.741458892822266
4.107999801635742	-53.845218658447266
4.111999988555908	-53.613285064697266
4.116000175476074	-53.948978424072266
4.119999885559082	-54.223636627197266
4.124000072479248	-53.881839752197266
4.127999782562256	-53.625492095947266
4.131999969482422	-53.747562408447266
4.136000156402588	-53.936771392822266
4.139999866485596	-53.521732330322266
4.144000053405762	-53.173831939697266
4.147999763488770	-53.442386627197266
4.151999950408936	-53.662113189697266
4.156000137329102	-53.302005767822266
4.159999847412109	-53.210453033447266
4.164000034332275	-53.710941314697266
4.168000221252441	-53.674320220947266
4.171999931335449	-53.222660064697266
4.176000118255615	-53.234867095947266
4.179999828338623	-53.448490142822266
4.184000015258789	-53.173831939697266
4.188000202178955	-52.801517486572266
4.191999912261963	-52.880863189697266
4.196000099182129	-53.002933502197266
4.199999809265137	-52.667240142822266
4.203999996185303	-52.276615142822266
4.208000183105469	-52.539066314697266
4.211999893188477	-52.703861236572266
4.216000080108643	-52.301029205322266
4.219999790191650	-52.166751861572266
4.223999977111816	-52.337650299072266
4.228000164031982	-52.355960845947266
4.231999874114990	-52.026371002197266
4.236000061035156	-51.574710845947266
4.239999771118164	-51.464847564697266
4.243999958038330	-51.422122955322266
4.248000144958496	-50.958255767822266
4.251999855041504	-50.726322174072266
4.256000041961670	-51.037601470947266
4.260000228881836	-51.184085845947266
4.263999938964844	-50.762943267822266
4.268000125885010	-50.939945220947266
4.271999835968018	-51.556400299072266
4.276000022888184	-51.379398345947266
4.280000209808350	-50.964359283447266
4.283999919891357	-50.939945220947266
4.288000106811523	-51.184085845947266
4.291999816894531	-50.988773345947266
4.296000003814697	-50.323490142822266
4.300000190734863	-50.494388580322266
4.303999900817871	-51.110843658447266
4.308000087738037	-50.885013580322266
4.311999797821045	-50.689701080322266
4.315999984741211	-50.982669830322266
4.320000171661377	-51.287845611572266
4.323999881744385	-50.732425689697266
4.328000068664551	-50.286869049072266
4.331999778747559	-50.555423736572266
4.335999965667725	-50.463871002197266
4.340000152587891	-49.938968658447266
4.343999862670898	-49.511722564697266
4.348000049591065	-49.603275299072266
4.352000236511231	-49.969486236572266
4.355999946594238	-49.481204986572266
4.360000133514404	-49.291996002197266
4.363999843597412	-49.816898345947266
4.368000030517578	-49.688724517822266
4.372000217437744	-49.108890533447266
4.375999927520752	-48.962406158447266
4.380000114440918	-49.163822174072266
4.383999824523926	-48.986820220947266
4.388000011444092	-48.394779205322266
4.392000198364258	-48.431400299072266
4.395999908447266	-48.583988189697266
4.400000095367432	-48.425296783447266
4.403999805450440	-48.498538970947266
4.407999992370606	-48.803714752197266
4.412000179290772	-49.212650299072266
4.415999889373779	-48.791507720947266
4.420000076293945	-48.107913970947266
4.423999786376953	-48.095706939697266
4.427999973297119	-48.028568267822266
4.432000160217285	-47.491458892822266
4.435999870300293	-46.948246002197266
4.440000057220459	-46.948246002197266
4.443999767303467	-46.978763580322266
4.447999954223633	-46.307376861572266
4.452000141143799	-46.228031158447266
4.455999851226807	-46.496585845947266
4.460000038146973	-46.520999908447266
4.464000225067139	-46.215824127197266
4.467999935150147	-46.136478424072266
4.472000122070313	-46.508792877197266
4.475999832153320	-46.405033111572266
4.480000019073486	-45.831302642822266
4.484000205993652	-45.959476470947266
4.487999916076660	-45.977787017822266
4.492000102996826	-45.617679595947266
4.495999813079834	-45.318607330322266
4.500000000000000	-45.275882720947266
4.504000186920166	-45.733646392822266
4.507999897003174	-45.495609283447266
4.512000083923340	-45.117191314697266
4.515999794006348	-45.367435455322266
4.519999980926514	-45.532230377197266
4.524000167846680	-45.086673736572266
4.527999877929688	-44.641117095947266
4.532000064849854	-44.665531158447266
4.535999774932861	-44.598392486572266
4.539999961853027	-43.695072174072266
4.544000148773193	-43.432621002197266
4.547999858856201	-43.524173736572266
4.552000045776367	-43.341068267822266
4.556000232696533	-42.864994049072266
4.559999942779541	-42.462162017822266
4.564000129699707	-42.657474517822266
4.567999839782715	-42.224124908447266
4.572000026702881	-40.728763580322266
4.576000213623047	-39.996341705322266
4.579999923706055	-39.611820220947266
4.584000110626221	-38.830570220947266
4.587999820709229	-37.542728424072266
4.592000007629395	-36.529544830322266
4.596000194549561	-36.010746002197266
4.599999904632568	-35.046390533447266
4.604000091552734	-33.496097564697266
4.607999801635742	-32.257083892822266
4.611999988555908	-31.036378860473633
4.616000175476074	-29.235841751098633
4.619999885559082	-26.763917922973633
4.624000072479248	-24.890138626098633
4.627999782562256	-23.370363235473633
4.631999969482422	-20.764162063598633
4.636000156402588	-18.365480422973633
4.639999866485596	-16.302492141723633
4.644000053405762	-15.325928688049316
4.647999763488770	-11.944581031799316
4.651999950408936	-8.972168922424316
4.656000137329102	-6.781006336212158
4.659999847412109	-4.455566883087158
4.664000034332275	-1.593017697334290
4.668000221252441	0.677490293979645
4.671999931335449	2.630615472793579
4.676000118255615	4.772949695587158
4.679999828338623	7.312012195587158
4.684000015258789	9.240723609924316
4.688000202178955	10.681153297424316
4.691999912261963	12.628174781799316
4.696000099182129	14.300538063049316
4.699999809265137	15.454102516174316
4.703999996185303	16.552736282348633
4.708000183105469	17.486574172973633
4.711999893188477	18.792726516723633
4.716000080108643	19.421388626098633
4.719999790191650	19.738771438598633
4.723999977111816	20.751955032348633
4.728000164031982	21.527101516723633
4.731999874114990	21.679689407348633
4.736000061035156	21.868898391723633
4.739999771118164	22.454835891723633
4.743999958038330	22.583009719848633
4.748000144958496	22.003175735473633
4.751999855041504	21.942140579223633
4.756000041961670	22.265626907348633
4.760000228881836	22.161867141723633
4.763999938964844	21.600343704223633
4.768000125885010	21.112062454223633
4.771999835968018	21.545412063598633
4.776000022888184	21.423341751098633
4.780000209808350	20.562746047973633
4.783999919891357	20.391847610473633
4.788000106811523	20.281984329223633
4.791999816894531	19.573976516723633
4.796000003814697	18.676759719848633
4.800000190734863	18.121339797973633
4.803999900817871	17.987062454223633
4.808000087738037	17.327882766723633
4.811999797821045	16.583253860473633
4.815999984741211	16.589357376098633
4.820000171661377	16.638185501098633
4.823999881744385	16.113283157348633
4.828000068664551	15.325928688049316
4.831999778747559	15.344239234924316
4.835999965667725	15.295411109924316
4.840000152587891	14.471436500549316
4.843999862670898	13.842774391174316
4.848000049591065	13.763428688049316
4.852000236511231	13.531495094299316
4.855999946594238	12.921143531799316
4.860000133514404	12.335206031799316
4.863999843597412	12.493897438049316
4.868000030517578	12.335206031799316
4.872000217437744	11.535645484924316
4.875999927520752	11.212159156799316
4.880000114440918	11.254883766174316
4.883999824523926	10.815430641174316
4.888000011444092	9.942627906799316
4.892000198364258	9.759522438049316
4.895999908447266	9.600831031799316
4.900000095367432	9.002686500549316
4.903999805450440	8.282471656799316
4.907999992370606	7.910156726837158
4.912000179290772	7.922363758087158
4.915999889373779	7.867432117462158
4.920000076293945	7.318115711212158
4.923999786376953	7.049561023712158
4.927999973297119	7.061768054962158
4.932000160217285	6.561279773712158
4.935999870300293	5.999756336212158
4.940000057220459	5.871582508087158
4.943999767303467	5.371094226837158
4.947999954223633	4.534912586212158
4.952000141143799	3.942871332168579
4.955999851226807	3.570556879043579
4.960000038146973	3.015136957168579
4.964000225067139	2.349853754043579
4.967999935150147	1.873779416084290
4.972000122070313	1.873779416084290
4.975999832153320	1.586914181709290
4.980000019073486	0.903320372104645
4.984000205993652	0.500488340854645
4.987999916076660	0.415039092302322
4.992000102996826	-0.299072295427322
4.995999813079834	-1.165771603584290
5.000000000000000	-1.525879025459290
5.004000186920166	-1.995849728584290
5.007999897003174	-2.606201410293579
5.012000083923340	-3.094482660293579
5.015999794006348	-3.271484613418579
5.019999980926514	-3.308105707168579
5.024000167846680	-3.778076410293579
5.027999877929688	-4.577637195587158
5.032000064849854	-4.608154773712158
5.035999774932861	-4.895020008087158
5.039999961853027	-5.841064929962158
5.044000148773193	-6.787109851837158
5.047999858856201	-6.903076648712158
5.052000045776367	-7.244873523712158
5.056000232696533	-8.062745094299316
5.059999942779541	-8.636475563049316
5.064000129699707	-8.666993141174316
5.067999839782715	-8.911133766174316
5.072000026702881	-9.606934547424316
5.076000213623047	-10.382081031799316
5.079999923706055	-10.375977516174316
5.084000110626221	-10.595704078674316
5.087999820709229	-11.254883766174316
5.092000007629395	-11.614991188049316
5.096000194549561	-11.938477516174316
5.099999904632568	-12.408448219299316
5.104000091552734	-13.195801734924316
5.107999801635742	-13.726807594299316
5.111999988555908	-13.793946266174316
5.116000175476074	-14.489747047424316
5.119999885559082	-14.459229469299316
5.124000072479248	-15.655518531799316
5.127999782562256	-16.241456985473633
5.131999969482422	-16.766359329223633
5.136000156402588	-17.559816360473633
5.139999866485596	-17.877199172973633
5.144000053405762	-18.243410110473633
5.147999763488770	-19.055177688598633
5.151999950408936	-19.641115188598633
5.156000137329102	-19.879152297973633
5.159999847412109	-20.288087844848633
5.164000034332275	-20.825197219848633
5.168000221252441	-21.472169876098633
5.171999931335449	-21.423341751098633
5.176000118255615	-21.557619094848633
5.179999828338623	-22.167970657348633
5.184000015258789	-22.412111282348633
5.188000202178955	-22.460939407348633
5.191999912261963	-22.967531204223633
5.196000099182129	-23.699953079223633
5.199999809265137	-24.200441360473633
5.203999996185303	-24.316408157348633
5.208000183105469	-24.822999954223633
5.211999893188477	-25.225831985473633
5.216000080108643	-25.311281204223633
5.219999790191650	-25.366212844848633
5.223999977111816	-25.659181594848633
5.228000164031982	-26.245119094848633
5.231999874114990	-26.287843704223633
5.236000061035156	-26.458742141723633
5.239999771118164	-27.459718704223633
5.243999958038330	-28.070070266723633
5.248000144958496	-28.161623001098633
5.251999855041504	-28.436281204223633
5.256000041961670	-28.741456985473633
5.260000228881836	-28.967287063598633
5.263999938964844	-28.863527297973633
5.268000125885010	-29.058839797973633
5.271999835968018	-29.650880813598633
5.276000022888184	-30.004884719848633
5.280000209808350	-30.102540969848633
5.283999919891357	-30.529787063598633
5.288000106811523	-31.475831985473633
5.291999816894531	-32.049564361572266
5.296000003814697	-32.049564361572266
5.300000190734863	-32.672122955322266
5.303999900817871	-33.312992095947266
5.308000087738037	-33.526615142822266
5.311999797821045	-33.508304595947266
5.315999984741211	-33.740238189697266
5.320000171661377	-34.472660064697266
5.323999881744385	-34.759525299072266
5.328000068664551	-34.667972564697266
5.331999778747559	-35.198978424072266
5.335999965667725	-35.803226470947266
5.340000152587891	-35.992435455322266
5.343999862670898	-35.858158111572266
5.348000049591065	-36.291507720947266
5.352000236511231	-37.091068267822266
5.355999946594238	-36.944583892822266
5.360000133514404	-36.987308502197266
5.363999843597412	-37.493900299072266
5.368000030517578	-37.841800689697266
5.372000217437744	-37.841800689697266
5.375999927520752	-37.774662017822266
5.380000114440918	-38.317874908447266
5.383999824523926	-38.598636627197266
5.388000011444092	-38.403324127197266
5.392000198364258	-38.891605377197266
5.395999908447266	-39.434818267822266
5.400000095367432	-39.697269439697266
5.403999805450440	-39.782718658447266
5.407999992370606	-39.849857330322266
5.412000179290772	-40.277103424072266
5.415999889373779	-40.270999908447266
5.420000076293945	-40.191654205322266
5.423999786376953	-40.350345611572266
5.427999973297119	-40.881351470947266
5.432000160217285	-41.503910064697266
5.435999870300293	-41.528324127197266
5.440000057220459	-41.772464752197266
5.443999767303467	-42.297367095947266
5.447999954223633	-42.211917877197266
5.452000141143799	-42.327884674072266
5.455999851226807	-42.346195220947266
5.460000038146973	-42.303470611572266
5.464000225067139	-42.266849517822266
5.467999935150147	-41.955570220947266
5.472000122070313	-42.254642486572266
5.475999832153320	-42.553714752197266
5.480000019073486	-42.541507720947266
5.484000205993652	-42.987064361572266
5.487999916076660	-43.524173736572266
5.492000102996826	-43.743900299072266
5.495999813079834	-43.573001861572266
5.500000000000000	-43.774417877197266
5.504000186920166	-44.189456939697266
5.507999897003174	-43.975833892822266
5.512000083923340	-43.841556549072266
5.515999794006348	-44.036869049072266
5.519999980926514	-44.464115142822266
5.524000167846680	-44.732669830322266
5.527999877929688	-44.451908111572266
5.532000064849854	-44.964603424072266
5.535999774932861	-45.660404205322266
5.539999961853027	-45.544437408447266
5.544000148773193	-45.471195220947266
5.547999858856201	-45.721439361572266
5.552000045776367	-46.081546783447266
5.556000232696533	-45.880130767822266
5.559999942779541	-45.788578033447266
5.564000129699707	-46.374515533447266
5.567999839782715	-46.673587799072266
5.572000026702881	-46.557621002197266
5.576000213623047	-46.563724517822266
5.579999923706055	-46.887210845947266
5.584000110626221	-47.222904205322266
5.587999820709229	-46.917728424072266
5.592000007629395	-47.027591705322266
5.596000194549561	-47.521976470947266
5.599999904632568	-47.277835845947266
5.604000091552734	-46.850589752197266
5.607999801635742	-46.960453033447266
5.611999988555908	-46.490482330322266
5.616000175476074	-36.767581939697266
5.619999885559082	-35.565189361572266
5.624000072479248	-37.420658111572266
5.627999782562256	-39.801029205322266
5.631999969482422	-42.510990142822266
5.636000156402588	-45.672611236572266
5.639999866485596	-48.901371002197266
5.644000053405762	-51.928714752197266
5.647999763488770	-54.071048736572266
5.651999950408936	-55.816654205322266
5.656000137329102	-57.592777252197266
5.659999847412109	-58.880619049072266
5.664000034332275	-59.698490142822266
5.668000221252441	-60.369876861572266
5.671999931335449	-60.968021392822266
5.676000118255615	-61.572269439697266
5.679999828338623	-61.602787017822266
5.684000015258789	-61.700443267822266
5.688000202178955	-61.999515533447266
5.691999912261963	-61.816410064697266
5.696000099182129	-61.059574127197266
5.699999809265137	-60.601810455322266
5.703999996185303	-59.954837799072266
5.708000183105469	-59.039310455322266
5.711999893188477	-58.105472564697266
5.716000080108643	-57.489017486572266
5.719999790191650	-57.006839752197266
5.723999977111816	-56.396488189697266
5.728000164031982	-55.706790924072266
5.731999874114990	-55.358890533447266
5.736000061035156	-55.206302642822266
5.739999771118164	-54.461673736572266
5.743999958038330	-53.625492095947266
5.748000144958496	-53.338626861572266
5.751999855041504	-53.094486236572266
5.756000041961670	-52.264408111572266
5.760000228881836	-51.910404205322266
5.763999938964844	-52.050785064697266
5.768000125885010	-51.873783111572266
5.771999835968018	-51.251224517822266
5.776000022888184	-51.129154205322266
5.780000209808350	-51.593021392822266
5.783999919891357	-51.745609283447266
5.788000106811523	-51.416019439697266
5.791999816894531	-51.477054595947266
5.796000003814697	-52.117923736572266
5.800000190734863	-52.429203033447266
5.803999900817871	-52.166751861572266
5.808000087738037	-52.532962799072266
5.811999797821045	-53.253177642822266
5.815999984741211	-53.466800689697266
5.820000171661377	-53.454593658447266
5.823999881744385	-53.704837799072266
5.828000068664551	-54.260257720947266
5.831999778747559	-54.718021392822266
5.835999965667725	-54.583744049072266
5.840000152587891	-54.840091705322266
5.843999862670898	-55.468753814697266
5.848000049591065	-55.560306549072266
5.852000236511231	-55.224613189697266
5.855999946594238	-55.389408111572266
5.860000133514404	-55.767826080322266
5.863999843597412	-55.596927642822266
5.868000030517578	-55.407718658447266
5.872000217437744	-55.761722564697266
5.875999927520752	-56.152347564697266
5.880000114440918	-56.243900299072266
5.883999824523926	-56.311038970947266
5.888000011444092	-56.640628814697266
5.892000198364258	-57.116703033447266
5.895999908447266	-56.762699127197266
5.900000095367432	-56.604007720947266
5.903999805450440	-56.799320220947266
5.907999992370606	-56.683353424072266
5.912000179290772	-56.408695220947266
5.915999889373779	-56.427005767822266
5.920000076293945	-56.671146392822266
5.923999786376953	-57.049564361572266
5.927999973297119	-56.976322174072266
5.932000160217285	-57.189945220947266
5.935999870300293	-57.574466705322266
5.940000057220459	-57.263187408447266
5.943999767303467	-56.719974517822266
5.947999954223633	-56.689456939697266
5.952000141143799	-56.909183502197266
5.955999851226807	-56.640628814697266
5.960000038146973	-56.463626861572266
5.964000225067139	-56.903079986572266
5.967999935150147	-57.275394439697266
5.972000122070313	-57.366947174072266
5.975999832153320	-57.574466705322266
5.980000019073486	-58.093265533447266
5.984000205993652	-58.587650299072266
5.987999916076660	-58.123783111572266
5.992000102996826	-57.916263580322266
5.995999813079834	-58.453372955322266
6.000000000000000	-58.483890533447266
6.004000186920166	-58.227542877197266
6.007999897003174	-58.361820220947266
6.012000083923340	-58.734134674072266
6.015999794006348	-58.874515533447266
6.019999980926514	-58.721927642822266
6.024000167846680	-58.941654205322266
6.027999877929688	-59.356693267822266
6.032000064849854	-59.387210845947266
6.035999774932861	-59.106449127197266
6.039999961853027	-59.185794830322266
6.044000148773193	-59.667972564697266
6.047999858856201	-59.545902252197266
6.052000045776367	-59.082035064697266
6.056000232696533	-59.552005767822266
6.059999942779541	-59.783939361572266
6.064000129699707	-59.472660064697266
6.067999839782715	-59.271244049072266
6.072000026702881	-59.478763580322266
6.076000213623047	-60.015872955322266
6.079999923706055	-59.838871002197266
6.084000110626221	-59.667972564697266
6.087999820709229	-60.009769439697266
6.092000007629395	-60.198978424072266
6.096000194549561	-60.064701080322266
6.099999904632568	-59.808353424072266
6.104000091552734	-59.979251861572266
6.107999801635742	-59.967044830322266
6.111999988555908	-59.246829986572266
6.116000175476074	-59.161380767822266
6.119999885559082	-59.411624908447266
6.124000072479248	-59.576419830322266
6.127999782562256	-59.539798736572266
6.131999969482422	-59.448246002197266
6.136000156402588	-60.034183502197266
6.139999866485596	-60.113529205322266
6.144000053405762	-59.704593658447266
6.147999763488770	-59.741214752197266
6.151999950408936	-59.960941314697266
6.156000137329102	-60.003665924072266
6.159999847412109	-59.729007720947266
6.164000034332275	-59.979251861572266
6.168000221252441	-60.638431549072266
6.171999931335449	-60.589603424072266
6.176000118255615	-60.803226470947266
6.179999828338623	-61.126712799072266
6.184000015258789	-61.267093658447266
6.188000202178955	-61.120609283447266
6.191999912261963	-60.711673736572266
6.196000099182129	-61.102298736572266
6.199999809265137	-61.309818267822266
6.203999996185303	-60.870365142822266
6.208000183105469	-61.016849517822266
6.211999893188477	-61.425785064697266
6.216000080108643	-61.651615142822266
6.219999790191650	-61.535648345947266
6.223999977111816	-61.602787017822266
6.228000164031982	-62.011722564697266
6.231999874114990	-61.859134674072266
6.236000061035156	-61.462406158447266
6.239999771118164	-61.499027252197266
6.243999958038330	-61.688236236572266
6.248000144958496	-61.492923736572266
6.251999855041504	-61.108402252197266
6.256000041961670	-61.419681549072266
6.260000228881836	-61.779788970947266
6.263999938964844	-61.389163970947266
6.268000125885010	-61.437992095947266
6.271999835968018	-61.694339752197266
6.276000022888184	-62.030033111572266
6.280000209808350	-61.663822174072266
6.283999919891357	-61.022953033447266
6.288000106811523	-61.285404205322266
6.291999816894531	-61.718753814697266
6.296000003814697	-61.212162017822266
6.300000190734863	-60.913089752197266
6.303999900817871	-61.163333892822266
6.308000087738037	-61.450199127197266
6.311999797821045	-61.120609283447266
6.315999984741211	-61.114505767822266
6.320000171661377	-61.718753814697266
6.323999881744385	-61.926273345947266
6.328000068664551	-61.883548736572266
6.331999778747559	-61.889652252197266
6.335999965667725	-62.316898345947266
6.340000152587891	-62.457279205322266
6.343999862670898	-61.834720611572266
6.348000049591065	-61.700443267822266
6.352000236511231	-62.213138580322266
6.355999946594238	-62.005619049072266
6.360000133514404	-61.761478424072266
6.363999843597412	-62.042240142822266
6.368000030517578	-62.524417877197266
6.372000217437744	-62.628177642822266
6.375999927520752	-62.628177642822266
6.380000114440918	-62.847904205322266
6.383999824523926	-63.043216705322266
6.388000011444092	-62.817386627197266
6.392000198364258	-62.457279205322266
6.395999908447266	-62.475589752197266
6.400000095367432	-62.792972564697266
6.403999805450440	-62.402347564697266
6.407999992370606	-62.335208892822266
6.412000179290772	-62.902835845947266
6.415999889373779	-63.128665924072266
6.420000076293945	-63.012699127197266
6.423999786376953	-63.079837799072266
6.427999973297119	-63.220218658447266
6.432000160217285	-63.323978424072266
6.435999870300293	-62.829593658447266
6.440000057220459	-62.664798736572266
6.443999767303467	-63.006595611572266
6.447999954223633	-63.146976470947266
6.452000141143799	-63.238529205322266
6.455999851226807	-63.519290924072266
6.460000038146973	-63.922122955322266
6.464000225067139	-63.848880767822266
6.467999935150147	-63.287357330322266
6.472000122070313	-63.330081939697266
6.475999832153320	-63.647464752197266
6.480000019073486	-63.140872955322266
6.484000205993652	-62.597660064697266
6.487999916076660	-62.689212799072266
6.492000102996826	-62.951663970947266
6.495999813079834	-62.615970611572266
6.500000000000000	-62.463382720947266
6.504000186920166	-62.878421783447266
6.507999897003174	-63.073734283447266
6.512000083923340	-62.713626861572266
6.515999794006348	-62.622074127197266
6.519999980926514	-63.055423736572266
6.524000167846680	-63.269046783447266
6.527999877929688	-62.835697174072266
6.532000064849854	-62.872318267822266
6.535999774932861	-63.317874908447266
6.539999961853027	-63.330081939697266
6.544000148773193	-62.847904205322266
6.547999858856201	-62.713626861572266
6.552000045776367	-63.116458892822266
6.556000232696533	-63.079837799072266
6.559999942779541	-62.664798736572266
6.564000129699707	-63.085941314697266
6.567999839782715	-63.690189361572266
6.572000026702881	-63.696292877197266
6.576000213623047	-63.519290924072266
6.579999923706055	-63.610843658447266
6.584000110626221	-63.873294830322266
6.587999820709229	-63.598636627197266
6.592000007629395	-63.171390533447266
6.596000194549561	-63.482669830322266
6.599999904632568	-63.659671783447266
6.604000091552734	-63.269046783447266
6.607999801635742	-63.281253814697266
6.611999988555908	-63.879398345947266
6.616000175476074	-64.147956848144531
6.619999885559082	-63.854984283447266
6.624000072479248	-63.897708892822266
6.627999782562256	-63.989261627197266
6.631999969482422	-63.610843658447266
6.636000156402588	-63.079837799072266
6.639999866485596	-62.847904205322266
6.644000053405762	-63.012699127197266
6.647999763488770	-62.982181549072266
6.651999950408936	-62.658695220947266
6.656000137329102	-62.939456939697266
6.659999847412109	-63.488773345947266
6.664000034332275	-63.433841705322266
6.668000221252441	-63.354496002197266
6.671999931335449	-63.665775299072266
6.676000118255615	-63.824466705322266
6.679999828338623	-63.586429595947266
6.684000015258789	-63.330081939697266
6.688000202178955	-63.586429595947266
6.691999912261963	-63.928226470947266
6.696000099182129	-63.769535064697266
6.699999809265137	-63.671878814697266
6.703999996185303	-64.099128723144531
6.708000183105469	-64.398200988769531
6.711999893188477	-64.050300598144531
6.716000080108643	-64.031990051269531
6.719999790191650	-64.471443176269531
6.723999977111816	-64.367683410644531
6.728000164031982	-63.989261627197266
6.731999874114990	-64.007575988769531
6.736000061035156	-64.245613098144531
6.739999771118164	-64.263923645019531
6.743999958038330	-63.836673736572266
6.748000144958496	-63.842777252197266
6.751999855041504	-64.294441223144531
6.756000041961670	-64.117439270019531
6.760000228881836	-63.763431549072266
6.763999938964844	-63.958744049072266
6.768000125885010	-64.447029113769531
6.771999835968018	-64.306648254394531
6.776000022888184	-63.800052642822266
6.780000209808350	-63.983158111572266
6.783999919891357	-64.215095520019531
6.788000106811523	-63.848880767822266
6.791999816894531	-63.507083892822266
6.796000003814697	-63.275150299072266
6.800000190734863	-63.458255767822266
6.803999900817871	-63.330081939697266
6.808000087738037	-63.226322174072266
6.811999797821045	-63.720706939697266
6.815999984741211	-63.995365142822266
6.820000171661377	-63.787845611572266
6.823999881744385	-63.665775299072266
6.828000068664551	-63.934329986572266
6.831999778747559	-64.221199035644531
6.835999965667725	-63.824466705322266
6.840000152587891	-63.659671783447266
6.843999862670898	-63.897708892822266
6.848000049591065	-64.019783020019531
6.852000236511231	-63.952640533447266
6.855999946594238	-63.946537017822266
6.860000133514404	-64.703376770019531
6.863999843597412	-64.715583801269531
6.868000030517578	-64.355476379394531
6.872000217437744	-64.587409973144531
6.875999927520752	-64.617927551269531
6.880000114440918	-64.300544738769531
6.883999824523926	-63.916019439697266
6.888000011444092	-63.879398345947266
6.892000198364258	-64.404304504394531
6.895999908447266	-64.117439270019531
6.900000095367432	-63.922122955322266
6.903999805450440	-64.520271301269531
6.907999992370606	-64.807136535644531
6.912000179290772	-64.636238098144531
6.915999889373779	-64.379890441894531
6.920000076293945	-64.648445129394531
6.923999786376953	-64.660652160644531
6.927999973297119	-64.093025207519531
6.932000160217285	-64.135749816894531
6.935999870300293	-64.288337707519531
6.940000057220459	-64.392097473144531
6.943999767303467	-64.080818176269531
6.947999954223633	-63.958744049072266
6.952000141143799	-64.648445129394531
6.955999851226807	-64.617927551269531
6.960000038146973	-63.854984283447266
6.964000225067139	-64.025886535644531
6.967999935150147	-64.312751770019531
6.972000122070313	-64.123542785644531
6.975999832153320	-63.629154205322266
6.980000019073486	-63.739017486572266
6.984000205993652	-64.184577941894531
6.987999916076660	-63.854984283447266
6.992000102996826	-63.769535064697266
6.995999813079834	-64.038093566894531
7.000000000000000	-64.471443176269531
7.004000186920166	-64.324958801269531
7.007999897003174	-64.190681457519531
7.012000083923340	-64.825447082519531
7.015999794006348	-65.167243957519531
7.019999980926514	-64.678962707519531
7.024000167846680	-64.636238098144531
7.027999877929688	-64.837654113769531
7.032000064849854	-64.904792785644531
7.035999774932861	-64.422615051269531
7.039999961853027	-64.129646301269531
7.044000148773193	-64.514167785644531
7.047999858856201	-64.624031066894531
7.052000045776367	-64.501960754394531
7.056000232696533	-64.813240051269531
7.059999942779541	-65.368659973144531
7.064000129699707	-65.515144348144531
7.067999839782715	-64.996345520019531
7.072000026702881	-65.148933410644531
7.076000213623047	-65.319831848144531
7.079999923706055	-64.758308410644531
7.084000110626221	-64.501960754394531
7.087999820709229	-64.489753723144531
7.092000007629395	-64.508064270019531
7.096000194549561	-64.447029113769531
7.099999904632568	-64.257820129394531
7.104000091552734	-64.739997863769531
7.107999801635742	-65.148933410644531
7.111999988555908	-64.770515441894531
7.116000175476074	-64.648445129394531
7.119999885559082	-64.611824035644531
7.124000072479248	-64.544685363769531
7.127999782562256	-64.215095520019531
7.131999969482422	-64.001472473144531
7.136000156402588	-63.928226470947266
7.139999866485596	-63.665775299072266
7.144000053405762	-63.378910064697266
7.147999763488770	-63.580326080322266
7.151999950408936	-63.964847564697266
7.156000137329102	-64.093025207519531
7.159999847412109	-63.775638580322266
7.164000034332275	-64.074714660644531
7.168000221252441	-64.489753723144531
7.171999931335449	-64.190681457519531
7.176000118255615	-64.044197082519531
7.179999828338623	-64.221199035644531
7.184000015258789	-64.447029113769531
7.188000202178955	-64.337165832519531
7.191999912261963	-64.117439270019531
7.196000099182129	-64.501960754394531
7.199999809265137	-64.941413879394531
7.203999996185303	-64.727790832519531
7.208000183105469	-64.782722473144531
7.211999893188477	-65.283210754394531
7.216000080108643	-65.466316223144531
7.219999790191650	-64.965827941894531
7.223999977111816	-64.868171691894531
7.228000164031982	-65.216072082519531
7.231999874114990	-65.081794738769531
7.236000061035156	-64.666755676269531
7.239999771118164	-64.508064270019531
7.243999958038330	-64.776618957519531
7.248000144958496	-64.984138488769531
7.251999855041504	-64.636238098144531
7.256000041961670	-64.892585754394531
7.260000228881836	-65.570075988769531
7.263999938964844	-65.448005676269531
7.268000125885010	-65.075691223144531
7.271999835968018	-65.173347473144531
7.276000022888184	-65.325935363769531
7.280000209808350	-65.002449035644531
7.283999919891357	-64.514167785644531
7.288000106811523	-64.764411926269531
7.291999816894531	-64.959724426269531
7.296000003814697	-64.910896301269531
7.300000190734863	-64.837654113769531
7.303999900817871	-65.155036926269531
7.308000087738037	-65.411384582519531
7.311999797821045	-64.788825988769531
7.315999984741211	-64.361579895019531
7.320000171661377	-64.617927551269531
7.323999881744385	-64.569099426269531
7.328000068664551	-64.105232238769531
7.331999778747559	-63.861087799072266
7.335999965667725	-64.050300598144531
7.340000152587891	-64.288337707519531
7.343999862670898	-64.123542785644531
7.348000049591065	-64.477546691894531
7.352000236511231	-65.051277160644531
7.355999946594238	-65.051277160644531
7.360000133514404	-64.770515441894531
7.363999843597412	-64.752204895019531
7.368000030517578	-65.026863098144531
7.372000217437744	-64.916999816894531
7.375999927520752	-64.666755676269531
7.380000114440918	-64.752204895019531
7.383999824523926	-64.935310363769531
7.388000011444092	-64.855964660644531
7.392000198364258	-64.825447082519531
7.395999908447266	-65.075691223144531
7.400000095367432	-65.393074035644531
7.403999805450440	-65.216072082519531
7.407999992370606	-65.094001770019531
7.412000179290772	-65.399177551269531
7.415999889373779	-65.429695129394531
7.420000076293945	-65.057380676269531
7.423999786376953	-64.910896301269531
7.427999973297119	-65.118415832519531
7.432000160217285	-65.057380676269531
7.435999870300293	-64.794929504394531
7.440000057220459	-64.721687316894531
7.443999767303467	-65.081794738769531
7.447999954223633	-65.246589660644531
7.452000141143799	-64.984138488769531
7.455999851226807	-65.039070129394531
7.460000038146973	-65.441902160644531
7.464000225067139	-65.393074035644531
7.467999935150147	-64.935310363769531
7.472000122070313	-64.947517395019531
7.475999832153320	-65.509040832519531
7.480000019073486	-65.521247863769531
7.484000205993652	-65.094001770019531
7.487999916076660	-65.203865051269531
7.492000102996826	-65.704353332519531
7.495999813079834	-65.710456848144531
7.500000000000000	-65.429695129394531
7.504000186920166	-65.557868957519531
7.507999897003174	-65.631111145019531
7.512000083923340	-65.069587707519531
7.515999794006348	-64.520271301269531
7.519999980926514	-64.550788879394531
7.524000167846680	-64.727790832519531
7.527999877929688	-64.117439270019531
7.532000064849854	-63.800052642822266
7.535999774932861	-64.196784973144531
7.539999961853027	-64.428718566894531
7.544000148773193	-64.514167785644531
7.547999858856201	-64.660652160644531
7.552000045776367	-64.941413879394531
7.556000232696533	-65.234382629394531
7.559999942779541	-64.758308410644531
7.564000129699707	-64.581306457519531
7.567999839782715	-64.984138488769531
7.572000026702881	-64.794929504394531
7.576000213623047	-64.514167785644531
7.579999923706055	-64.532478332519531
7.584000110626221	-64.849861145019531
7.587999820709229	-64.935310363769531
7.592000007629395	-64.843757629394531
7.596000194549561	-65.136726379394531
7.599999904632568	-65.454109191894531
7.604000091552734	-65.380867004394531
7.607999801635742	-65.167243957519531
7.611999988555908	-65.051277160644531
7.616000175476074	-65.240486145019531
7.619999885559082	-64.904792785644531
7.624000072479248	-64.776618957519531
7.627999782562256	-65.142829895019531
7.631999969482422	-65.130622863769531
7.636000156402588	-65.081794738769531
7.639999866485596	-65.191658020019531
7.644000053405762	-65.423591613769531
7.647999763488770	-65.423591613769531
7.651999950408936	-64.678962707519531
7.656000137329102	-64.703376770019531
7.659999847412109	-64.984138488769531
7.664000034332275	-64.764411926269531
7.668000221252441	-64.398200988769531
7.671999931335449	-64.422615051269531
7.676000118255615	-64.752204895019531
7.679999828338623	-64.636238098144531
7.684000015258789	-64.489753723144531
7.688000202178955	-64.971931457519531
7.691999912261963	-65.240486145019531
7.696000099182129	-65.356452941894531
7.699999809265137	-65.222175598144531
7.703999996185303	-65.423591613769531
7.708000183105469	-65.979011535644531
7.711999893188477	-65.496833801269531
7.716000080108643	-65.246589660644531
7.719999790191650	-65.496833801269531
7.723999977111816	-65.539558410644531
7.728000164031982	-65.173347473144531
7.731999874114990	-64.923103332519531
7.736000061035156	-65.295417785644531
7.739999771118164	-65.588386535644531
7.743999958038330	-65.289314270019531
7.748000144958496	-65.490730285644531
7.751999855041504	-65.734870910644531
7.756000041961670	-65.692146301269531
7.760000228881836	-65.216072082519531
7.763999938964844	-64.910896301269531
7.768000125885010	-65.368659973144531
7.771999835968018	-65.185554504394531
7.776000022888184	-64.599617004394531
7.780000209808350	-64.709480285644531
7.783999919891357	-65.045173645019531
7.788000106811523	-65.252693176269531
7.791999816894531	-65.130622863769531
7.796000003814697	-65.319831848144531
7.800000190734863	-65.686042785644531
7.803999900817871	-65.448005676269531
7.808000087738037	-65.069587707519531
7.811999797821045	-64.831550598144531
7.815999984741211	-64.611824035644531
7.820000171661377	-64.294441223144531
7.823999881744385	-64.013679504394531
7.828000068664551	-64.245613098144531
7.831999778747559	-64.556892395019531
7.835999965667725	-64.398200988769531
7.840000152587891	-64.648445129394531
7.843999862670898	-64.953620910644531
7.848000049591065	-65.087898254394531
7.852000236511231	-64.916999816894531
7.855999946594238	-64.764411926269531
7.860000133514404	-64.971931457519531
7.863999843597412	-65.008552551269531
7.868000030517578	-64.801033020019531
7.872000217437744	-64.862068176269531
7.875999927520752	-65.100105285644531
7.880000114440918	-65.264900207519531
7.883999824523926	-65.203865051269531
7.888000011444092	-65.435798645019531
7.892000198364258	-65.728767395019531
7.895999908447266	-65.594490051269531
7.900000095367432	-65.582283020019531
7.903999805450440	-65.631111145019531
7.907999992370606	-65.631111145019531
7.912000179290772	-65.484626770019531
7.915999889373779	-65.106208801269531
7.920000076293945	-65.252693176269531
7.923999786376953	-65.423591613769531
7.927999973297119	-65.032966613769531
7.932000160217285	-64.953620910644531
7.935999870300293	-65.185554504394531
7.940000057220459	-65.478523254394531
7.943999767303467	-65.216072082519531
7.947999954223633	-65.045173645019531
7.952000141143799	-65.399177551269531
7.955999851226807	-65.271003723144531
7.960000038146973	-64.868171691894531
7.964000225067139	-64.813240051269531
7.967999935150147	-64.947517395019531
7.972000122070313	-64.910896301269531
7.975999832153320	-64.337165832519531
7.980000019073486	-64.453132629394531
7.984000205993652	-65.002449035644531
7.987999916076660	-64.660652160644531
7.992000102996826	-64.373786926269531
7.995999813079834	-64.605720520019531
[truncated: 3,001 more rows]
