# Supplementary material for: Small Size of Recorded Neuronal Structures Confines the Accuracy in Direct Axonal Voltage Measurements
Source: eNeuro. 2021 Aug 2;8(4):ENEURO.0059-21.2021. doi: 10.1523/ENEURO.0059-21.2021 (PMC8342265; doi:10.1523/ENEURO.0059-21.2021)
Supplement: Extended Data 1 — NEURON codes producing data shown in Figures 2, 5, 8. Download Extended Data 1, ZIP file. [file enu-eN-NWR-0059-21-s01.zip › realistic amplifier model/3_real experiment reconstruction/AP_generator/real data/7o386_22.dat]

0.000000000000000	-84.814460754394531
0.004000000189990	-84.954841613769531
0.008000000379980	-85.382087707519531
0.012000000104308	-85.217292785644531
0.016000000759959	-84.783943176269531
0.019999999552965	-84.808357238769531
0.024000000208616	-85.211189270019531
0.028000000864267	-85.076911926269531
0.032000001519918	-84.735115051269531
0.035999998450279	-84.887702941894531
0.039999999105930	-85.253913879394531
0.043999999761581	-85.351570129394531
0.048000000417233	-85.137947082519531
0.052000001072884	-85.125740051269531
0.056000001728535	-85.479743957519531
0.059999998658895	-85.015876770019531
0.064000003039837	-84.509284973144531
0.068000003695488	-84.643562316894531
0.071999996900558	-84.777839660644531
0.075999997556210	-84.417732238769531
0.079999998211861	-84.069831848144531
0.083999998867512	-84.393318176269531
0.087999999523163	-84.765632629394531
0.092000000178814	-84.735115051269531
0.096000000834465	-84.503181457519531
0.100000001490116	-84.765632629394531
0.104000002145767	-84.844978332519531
0.108000002801418	-84.289558410644531
0.112000003457069	-84.027107238769531
0.115999996662140	-84.326179504394531
0.119999997317791	-84.234626770019531
0.123999997973442	-83.709724426269531
0.128000006079674	-83.685310363769531
0.131999999284744	-84.094245910644531
0.136000007390976	-84.161384582519531
0.140000000596046	-83.898933410644531
0.143999993801117	-83.947761535644531
0.148000001907349	-84.283454895019531
0.151999995112419	-84.124763488769531
0.156000003218651	-83.728034973144531
0.159999996423721	-83.978279113769531
0.164000004529953	-84.167488098144531
0.167999997735024	-83.892829895019531
0.172000005841255	-83.923347473144531
0.175999999046326	-84.344490051269531
0.180000007152557	-84.716804504394531
0.184000000357628	-84.649665832519531
0.187999993562698	-84.606941223144531
0.192000001668930	-84.948738098144531
0.195999994874001	-84.997566223144531
0.200000002980232	-84.613044738769531
0.203999996185303	-84.558113098144531
0.208000004291534	-84.899909973144531
0.211999997496605	-84.808357238769531
0.216000005602837	-84.320075988769531
0.219999998807907	-84.606941223144531
0.224000006914139	-84.997566223144531
0.228000000119209	-84.875495910644531
0.231999993324280	-84.692390441894531
0.236000001430511	-84.869392395019531
0.239999994635582	-85.223396301269531
0.244000002741814	-85.174568176269531
0.247999995946884	-84.783943176269531
0.252000004053116	-84.930427551269531
0.256000012159348	-85.162361145019531
0.259999990463257	-84.735115051269531
0.263999998569489	-84.283454895019531
0.268000006675720	-84.515388488769531
0.272000014781952	-84.857185363769531
0.275999993085861	-84.460456848144531
0.280000001192093	-84.375007629394531
0.284000009298325	-84.771736145019531
0.287999987602234	-84.887702941894531
0.291999995708466	-84.564216613769531
0.296000003814697	-84.252937316894531
0.300000011920929	-84.490974426269531
0.303999990224838	-84.570320129394531
0.307999998331070	-83.898933410644531
0.312000006437302	-83.740242004394531
0.316000014543533	-84.057624816894531
0.319999992847443	-84.161384582519531
0.324000000953674	-83.966072082519531
0.328000009059906	-84.234626770019531
0.331999987363815	-84.948738098144531
0.335999995470047	-85.076911926269531
0.340000003576279	-84.777839660644531
0.344000011682510	-84.936531066894531
0.347999989986420	-85.095222473144531
0.351999998092651	-84.857185363769531
0.356000006198883	-84.338386535644531
0.360000014305115	-84.204109191894531
0.363999992609024	-84.539802551269531
0.368000000715256	-84.277351379394531
0.372000008821487	-84.167488098144531
0.375999987125397	-84.631355285644531
0.379999995231628	-84.942634582519531
0.384000003337860	-84.851081848144531
0.388000011444092	-84.838874816894531
0.391999989748001	-84.967048645019531
0.395999997854233	-84.967048645019531
0.400000005960464	-84.387214660644531
0.404000014066696	-84.344490051269531
0.407999992370605	-84.558113098144531
0.412000000476837	-84.442146301269531
0.416000008583069	-84.252937316894531
0.419999986886978	-84.497077941894531
0.423999994993210	-84.967048645019531
0.428000003099442	-85.028083801269531
0.432000011205673	-84.887702941894531
0.435999989509583	-85.125740051269531
0.439999997615814	-85.144050598144531
0.444000005722046	-84.942634582519531
0.448000013828278	-84.692390441894531
0.451999992132187	-84.741218566894531
0.456000000238419	-84.942634582519531
0.460000008344650	-84.417732238769531
0.463999986648560	-83.984382629394531
0.467999994754791	-84.094245910644531
0.472000002861023	-84.222419738769531
0.476000010967255	-83.990486145019531
0.479999989271164	-83.721931457519531
0.483999997377396	-84.124763488769531
0.488000005483627	-84.582527160644531
0.492000013589859	-84.399421691894531
0.495999991893768	-84.466560363769531
0.500000000000000	-84.655769348144531
0.504000008106232	-84.716804504394531
0.508000016212463	-84.503181457519531
0.512000024318695	-84.179695129394531
0.515999972820282	-84.545906066894531
0.519999980926514	-84.600837707519531
0.523999989032745	-84.179695129394531
0.527999997138977	-84.509284973144531
0.532000005245209	-84.893806457519531
0.536000013351440	-85.028083801269531
0.540000021457672	-84.735115051269531
0.544000029563904	-84.802253723144531
0.547999978065491	-85.070808410644531
0.551999986171722	-84.747322082519531
0.555999994277954	-84.265144348144531
0.560000002384186	-84.130867004394531
0.564000010490417	-84.429939270019531
0.568000018596649	-84.558113098144531
0.572000026702881	-84.222419738769531
0.575999975204468	-84.704597473144531
0.579999983310699	-85.229499816894531
0.583999991416931	-84.906013488769531
0.587999999523163	-84.991462707519531
0.592000007629395	-84.930427551269531
0.596000015735626	-84.985359191894531
0.600000023841858	-84.735115051269531
0.603999972343445	-84.368904113769531
0.607999980449677	-84.649665832519531
0.611999988555908	-84.802253723144531
0.615999996662140	-84.600837707519531
0.620000004768372	-84.808357238769531
0.624000012874603	-85.211189270019531
0.628000020980835	-85.388191223144531
0.632000029087067	-84.808357238769531
0.635999977588654	-84.539802551269531
0.639999985694885	-84.655769348144531
0.643999993801117	-84.332283020019531
0.648000001907349	-84.124763488769531
0.652000010013580	-83.953865051269531
0.656000018119812	-84.118659973144531
0.660000026226044	-84.289558410644531
0.663999974727631	-84.130867004394531
0.667999982833862	-84.643562316894531
0.671999990940094	-85.095222473144531
0.675999999046326	-84.979255676269531
0.680000007152557	-84.960945129394531
0.684000015258789	-85.076911926269531
0.688000023365021	-85.430915832519531
0.691999971866608	-85.150154113769531
0.695999979972839	-84.899909973144531
0.699999988079071	-85.229499816894531
0.703999996185303	-85.186775207519531
0.708000004291534	-85.028083801269531
0.712000012397766	-84.899909973144531
0.716000020503998	-85.083015441894531
0.720000028610229	-85.339363098144531
0.723999977111816	-84.954841613769531
0.727999985218048	-85.095222473144531
0.731999993324280	-85.559089660644531
0.736000001430511	-85.540779113769531
0.740000009536743	-85.253913879394531
0.744000017642975	-85.101325988769531
0.748000025749207	-85.375984191894531
0.751999974250793	-85.089118957519531
0.755999982357025	-84.503181457519531
0.759999990463257	-84.539802551269531
0.763999998569489	-84.802253723144531
0.768000006675720	-84.844978332519531
0.772000014781952	-84.613044738769531
0.776000022888184	-84.741218566894531
0.779999971389771	-85.467536926269531
0.783999979496002	-85.253913879394531
0.787999987602234	-84.851081848144531
0.791999995708466	-85.083015441894531
0.796000003814697	-85.089118957519531
0.800000011920929	-84.613044738769531
0.804000020027161	-84.478767395019531
0.808000028133392	-84.991462707519531
0.811999976634979	-85.284431457519531
0.815999984741211	-84.680183410644531
0.819999992847443	-84.539802551269531
0.824000000953674	-85.131843566894531
0.828000009059906	-85.510261535644531
0.832000017166138	-84.942634582519531
0.836000025272369	-84.521492004394531
0.839999973773956	-84.826667785644531
0.843999981880188	-84.637458801269531
0.847999989986420	-84.216316223144531
0.851999998092651	-84.356697082519531
0.856000006198883	-84.570320129394531
0.860000014305115	-84.655769348144531
0.864000022411346	-84.625251770019531
0.867999970912933	-84.729011535644531
0.871999979019165	-85.186775207519531
0.875999987125397	-85.247810363769531
0.879999995231628	-84.936531066894531
0.884000003337860	-85.083015441894531
0.888000011444092	-85.272224426269531
0.892000019550323	-84.899909973144531
0.896000027656555	-84.594734191894531
0.899999976158142	-84.851081848144531
0.903999984264374	-85.131843566894531
0.907999992370605	-84.863288879394531
0.912000000476837	-84.924324035644531
0.916000008583069	-85.083015441894531
0.920000016689301	-85.247810363769531
0.924000024795532	-85.162361145019531
0.927999973297119	-84.924324035644531
0.931999981403351	-85.107429504394531
0.935999989509583	-85.229499816894531
0.939999997615814	-84.667976379394531
0.944000005722046	-84.600837707519531
0.948000013828278	-84.899909973144531
0.952000021934509	-84.570320129394531
0.955999970436096	-84.198005676269531
0.959999978542328	-84.448249816894531
0.963999986648560	-84.826667785644531
0.967999994754791	-84.667976379394531
0.972000002861023	-84.472663879394531
0.976000010967255	-84.271247863769531
0.980000019073486	-84.320075988769531
0.984000027179718	-84.265144348144531
0.987999975681305	-83.844001770019531
0.991999983787537	-83.813484191894531
0.995999991893768	-84.130867004394531
1.000000000000000	-83.654792785644531
1.003999948501587	-83.441169738769531
1.008000016212463	-84.002693176269531
1.011999964714050	-84.332283020019531
1.016000032424927	-84.246833801269531
1.019999980926514	-84.442146301269531
1.024000048637390	-84.973152160644531
1.027999997138977	-85.284431457519531
1.031999945640564	-85.028083801269531
1.036000013351440	-84.881599426269531
1.039999961853027	-85.040290832519531
1.044000029563904	-85.101325988769531
1.047999978065491	-84.674079895019531
1.052000045776367	-84.552009582519531
1.055999994277954	-85.083015441894531
1.059999942779541	-85.223396301269531
1.064000010490418	-84.948738098144531
1.067999958992004	-85.180671691894531
1.072000026702881	-85.589607238769531
1.075999975204468	-85.559089660644531
1.080000042915344	-85.174568176269531
1.083999991416931	-85.052497863769531
1.088000059127808	-84.997566223144531
1.092000007629395	-84.759529113769531
1.095999956130981	-84.344490051269531
1.100000023841858	-84.454353332519531
1.103999972343445	-84.851081848144531
1.108000040054321	-84.710700988769531
1.111999988555908	-84.533699035644531
1.116000056266785	-84.942634582519531
1.120000004768372	-85.241706848144531
1.123999953269959	-84.954841613769531
1.128000020980835	-84.967048645019531
1.131999969482422	-84.948738098144531
1.136000037193298	-84.814460754394531
1.139999985694885	-84.600837707519531
1.144000053405762	-84.246833801269531
1.148000001907349	-84.082038879394531
1.151999950408936	-84.143074035644531
1.156000018119812	-83.923347473144531
1.159999966621399	-83.941658020019531
1.164000034332275	-84.265144348144531
1.167999982833862	-84.191902160644531
1.172000050544739	-83.898933410644531
1.175999999046326	-84.033210754394531
1.179999947547913	-84.521492004394531
1.184000015258789	-84.399421691894531
1.187999963760376	-84.094245910644531
1.192000031471252	-84.356697082519531
1.195999979972839	-84.552009582519531
1.200000047683716	-84.356697082519531
1.203999996185303	-84.155281066894531
1.207999944686890	-84.515388488769531
1.212000012397766	-85.009773254394531
1.215999960899353	-84.857185363769531
1.220000028610230	-84.802253723144531
1.223999977111816	-85.266120910644531
1.228000044822693	-85.394294738769531
1.231999993324280	-85.070808410644531
1.235999941825867	-84.759529113769531
1.240000009536743	-85.052497863769531
1.243999958038330	-85.150154113769531
1.248000025749207	-84.393318176269531
1.251999974250794	-84.387214660644531
1.256000041961670	-84.875495910644531
1.259999990463257	-85.040290832519531
1.264000058174133	-84.790046691894531
1.268000006675720	-84.948738098144531
1.271999955177307	-85.467536926269531
1.276000022888184	-85.198982238769531
1.279999971389771	-84.729011535644531
1.284000039100647	-84.643562316894531
1.287999987602234	-84.698493957519531
1.292000055313110	-84.472663879394531
1.296000003814697	-83.868415832519531
1.299999952316284	-84.063728332519531
1.304000020027161	-84.729011535644531
1.307999968528748	-84.356697082519531
1.312000036239624	-84.289558410644531
1.315999984741211	-84.478767395019531
1.320000052452087	-84.436042785644531
1.324000000953674	-84.143074035644531
1.327999949455261	-83.758552551269531
1.332000017166138	-83.929450988769531
1.335999965667725	-83.715827941894531
1.340000033378601	-83.343513488769531
1.343999981880188	-83.398445129394531
1.348000049591065	-83.666999816894531
1.351999998092651	-84.252937316894531
1.355999946594238	-84.228523254394531
1.360000014305115	-84.222419738769531
1.363999962806702	-84.832771301269531
1.368000030517578	-84.674079895019531
1.371999979019165	-84.301765441894531
1.376000046730042	-84.381111145019531
1.379999995231628	-84.576423645019531
1.383999943733215	-84.503181457519531
1.388000011444092	-84.179695129394531
1.391999959945679	-84.466560363769531
1.396000027656555	-84.722908020019531
1.399999976158142	-84.692390441894531
1.404000043869019	-84.759529113769531
1.407999992370606	-84.826667785644531
1.411999940872192	-85.223396301269531
1.416000008583069	-85.070808410644531
1.419999957084656	-84.674079895019531
1.424000024795532	-85.131843566894531
1.427999973297119	-85.180671691894531
1.432000041007996	-84.741218566894531
1.435999989509583	-84.722908020019531
1.440000057220459	-84.997566223144531
1.444000005722046	-85.107429504394531
1.447999954223633	-84.570320129394531
1.452000021934509	-84.570320129394531
1.455999970436096	-85.003669738769531
1.460000038146973	-85.125740051269531
1.463999986648560	-84.924324035644531
1.468000054359436	-84.875495910644531
1.472000002861023	-85.339363098144531
1.475999951362610	-85.290534973144531
1.480000019073486	-84.436042785644531
1.483999967575073	-84.191902160644531
1.488000035285950	-84.381111145019531
1.491999983787537	-83.990486145019531
1.496000051498413	-83.544929504394531
1.500000000000000	-83.697517395019531
1.503999948501587	-84.344490051269531
1.508000016212463	-84.082038879394531
1.511999964714050	-83.947761535644531
1.516000032424927	-84.588630676269531
1.519999980926514	-84.936531066894531
1.524000048637390	-84.539802551269531
1.527999997138977	-84.143074035644531
1.531999945640564	-84.307868957519531
1.536000013351440	-84.490974426269531
1.539999961853027	-83.984382629394531
1.544000029563904	-83.966072082519531
1.547999978065491	-84.588630676269531
1.552000045776367	-84.802253723144531
1.555999994277954	-84.808357238769531
1.559999942779541	-84.802253723144531
1.564000010490418	-85.290534973144531
1.567999958992004	-85.369880676269531
1.572000026702881	-84.661872863769531
1.575999975204468	-84.576423645019531
1.580000042915344	-84.808357238769531
1.583999991416931	-84.497077941894531
1.588000059127808	-84.155281066894531
1.592000007629395	-84.246833801269531
1.595999956130981	-84.594734191894531
1.600000023841858	-84.643562316894531
1.603999972343445	-84.582527160644531
1.608000040054321	-84.777839660644531
1.611999988555908	-84.899909973144531
1.616000056266785	-84.722908020019531
1.620000004768372	-84.405525207519531
1.623999953269959	-84.399421691894531
1.628000020980835	-84.588630676269531
1.631999969482422	-84.167488098144531
1.636000037193298	-84.069831848144531
1.639999985694885	-84.350593566894531
1.644000053405762	-84.417732238769531
1.648000001907349	-84.283454895019531
1.651999950408936	-84.313972473144531
1.656000018119812	-84.539802551269531
1.659999966621399	-84.332283020019531
1.664000034332275	-83.825691223144531
1.667999982833862	-83.941658020019531
1.672000050544739	-84.088142395019531
1.675999999046326	-84.051521301269531
1.679999947547913	-83.831794738769531
1.684000015258789	-83.782966613769531
1.687999963760376	-84.234626770019531
1.692000031471252	-84.234626770019531
1.695999979972839	-84.063728332519531
1.700000047683716	-84.484870910644531
1.703999996185303	-84.973152160644531
1.707999944686890	-84.887702941894531
1.712000012397766	-84.692390441894531
1.715999960899353	-85.076911926269531
1.720000028610230	-85.467536926269531
1.723999977111816	-84.948738098144531
1.728000044822693	-84.564216613769531
1.731999993324280	-84.753425598144531
1.735999941825867	-84.942634582519531
1.740000009536743	-84.570320129394531
1.743999958038330	-84.515388488769531
1.748000025749207	-85.101325988769531
1.751999974250794	-85.296638488769531
1.756000041961670	-84.973152160644531
1.759999990463257	-85.363777160644531
1.764000058174133	-85.571296691894531
1.768000006675720	-85.510261535644531
1.771999955177307	-85.113533020019531
1.776000022888184	-84.814460754394531
1.779999971389771	-85.064704895019531
1.784000039100647	-84.948738098144531
1.787999987602234	-84.411628723144531
1.792000055313110	-84.649665832519531
1.796000003814697	-85.162361145019531
1.799999952316284	-85.070808410644531
1.804000020027161	-84.967048645019531
1.807999968528748	-85.186775207519531
1.812000036239624	-85.162361145019531
1.815999984741211	-84.814460754394531
1.820000052452087	-84.631355285644531
1.824000000953674	-84.552009582519531
1.827999949455261	-85.052497863769531
1.832000017166138	-85.211189270019531
1.835999965667725	-84.851081848144531
1.840000033378601	-85.119636535644531
1.843999981880188	-85.205085754394531
1.848000049591065	-84.606941223144531
1.851999998092651	-84.442146301269531
1.855999946594238	-84.674079895019531
1.860000014305115	-84.466560363769531
1.863999962806702	-83.917243957519531
1.868000030517578	-83.752449035644531
1.871999979019165	-83.947761535644531
1.876000046730042	-84.039314270019531
1.879999995231628	-83.984382629394531
1.883999943733215	-84.094245910644531
1.888000011444092	-84.405525207519531
1.891999959945679	-84.472663879394531
1.896000027656555	-84.313972473144531
1.899999976158142	-84.454353332519531
1.904000043869019	-84.820564270019531
1.907999992370606	-84.735115051269531
1.911999940872192	-84.454353332519531
1.916000008583069	-84.759529113769531
1.919999957084656	-84.991462707519531
1.924000024795532	-84.747322082519531
1.927999973297119	-84.490974426269531
1.932000041007996	-84.741218566894531
1.935999989509583	-85.070808410644531
1.940000057220459	-84.735115051269531
1.944000005722046	-84.582527160644531
1.947999954223633	-85.058601379394531
1.952000021934509	-85.223396301269531
1.955999970436096	-84.918220520019531
1.960000038146973	-84.875495910644531
1.963999986648560	-85.308845520019531
1.968000054359436	-85.260017395019531
1.972000002861023	-84.539802551269531
1.975999951362610	-84.564216613769531
1.980000019073486	-84.783943176269531
1.983999967575073	-84.680183410644531
1.988000035285950	-84.338386535644531
1.991999983787537	-84.460456848144531
1.996000051498413	-85.144050598144531
2.000000000000000	-84.796150207519531
2.003999948501587	-84.118659973144531
2.007999897003174	-84.539802551269531
2.012000083923340	-84.875495910644531
2.016000032424927	-84.533699035644531
2.019999980926514	-84.179695129394531
2.023999929428101	-84.362800598144531
2.028000116348267	-84.631355285644531
2.032000064849854	-84.259040832519531
2.036000013351440	-84.350593566894531
2.039999961853027	-84.857185363769531
2.043999910354614	-85.180671691894531
2.048000097274780	-85.223396301269531
2.052000045776367	-85.131843566894531
2.055999994277954	-85.461433410644531
2.059999942779541	-85.565193176269531
2.063999891281128	-85.083015441894531
2.068000078201294	-84.979255676269531
2.072000026702881	-85.174568176269531
2.075999975204468	-85.308845520019531
2.079999923706055	-85.095222473144531
2.084000110626221	-85.046394348144531
2.088000059127808	-85.382087707519531
2.092000007629395	-85.418708801269531
2.095999956130981	-85.272224426269531
2.099999904632568	-85.375984191894531
2.104000091552734	-85.546882629394531
2.108000040054321	-85.510261535644531
2.111999988555908	-85.058601379394531
2.115999937057495	-85.217292785644531
2.119999885559082	-85.290534973144531
2.124000072479248	-84.808357238769531
2.128000020980835	-84.802253723144531
2.131999969482422	-84.808357238769531
2.135999917984009	-85.009773254394531
2.140000104904175	-85.095222473144531
2.144000053405762	-84.771736145019531
2.148000001907349	-84.991462707519531
2.151999950408936	-85.186775207519531
2.155999898910523	-84.820564270019531
2.160000085830689	-84.777839660644531
2.164000034332275	-85.070808410644531
2.167999982833862	-84.948738098144531
2.171999931335449	-84.039314270019531
2.176000118255615	-83.892829895019531
2.180000066757202	-84.411628723144531
2.184000015258789	-84.124763488769531
2.187999963760376	-83.825691223144531
2.191999912261963	-84.075935363769531
2.196000099182129	-84.655769348144531
2.200000047683716	-84.954841613769531
2.203999996185303	-84.649665832519531
2.207999944686890	-84.851081848144531
2.211999893188477	-85.308845520019531
2.216000080108643	-84.954841613769531
2.220000028610230	-84.521492004394531
2.223999977111816	-84.564216613769531
2.227999925613403	-85.003669738769531
2.232000112533569	-84.826667785644531
2.236000061035156	-84.558113098144531
2.240000009536743	-85.192878723144531
2.243999958038330	-85.675056457519531
2.247999906539917	-85.485847473144531
2.252000093460083	-85.552986145019531
2.256000041961670	-85.809333801269531
2.259999990463257	-85.998542785644531
2.263999938964844	-85.437019348144531
2.267999887466431	-85.119636535644531
2.272000074386597	-85.430915832519531
2.276000022888184	-85.406501770019531
2.279999971389771	-85.040290832519531
2.283999919891357	-85.083015441894531
2.288000106811523	-85.601814270019531
2.292000055313110	-85.833747863769531
2.296000003814697	-85.552986145019531
2.299999952316284	-85.681159973144531
2.303999900817871	-85.748298645019531
2.308000087738037	-85.467536926269531
2.312000036239624	-85.131843566894531
2.315999984741211	-84.948738098144531
2.319999933242798	-85.150154113769531
2.323999881744385	-85.015876770019531
2.328000068664551	-84.753425598144531
2.332000017166138	-85.070808410644531
2.335999965667725	-85.125740051269531
2.339999914169312	-84.594734191894531
2.344000101089478	-84.405525207519531
2.348000049591065	-84.423835754394531
2.351999998092651	-84.570320129394531
2.355999946594238	-84.259040832519531
2.359999895095825	-84.039314270019531
2.364000082015991	-84.008796691894531
2.368000030517578	-84.057624816894531
2.371999979019165	-84.027107238769531
2.375999927520752	-84.021003723144531
2.380000114440918	-84.600837707519531
2.384000062942505	-85.015876770019531
2.388000011444092	-84.686286926269531
2.391999959945679	-84.985359191894531
2.395999908447266	-85.461433410644531
2.400000095367432	-85.308845520019531
2.404000043869019	-85.046394348144531
2.407999992370606	-84.967048645019531
2.411999940872192	-85.266120910644531
2.415999889373779	-85.125740051269531
2.420000076293945	-84.710700988769531
2.424000024795532	-84.906013488769531
2.427999973297119	-85.113533020019531
2.431999921798706	-84.936531066894531
2.436000108718872	-84.729011535644531
2.440000057220459	-85.137947082519531
2.444000005722046	-85.681159973144531
2.447999954223633	-85.382087707519531
2.451999902725220	-85.217292785644531
2.456000089645386	-85.565193176269531
2.460000038146973	-85.455329895019531
2.463999986648560	-85.009773254394531
2.467999935150147	-84.692390441894531
2.471999883651733	-85.150154113769531
2.476000070571899	-85.302742004394531
2.480000019073486	-84.753425598144531
2.483999967575073	-84.954841613769531
2.487999916076660	-85.565193176269531
2.492000102996826	-85.668952941894531
2.496000051498413	-85.357673645019531
2.500000000000000	-85.375984191894531
2.503999948501587	-85.552986145019531
2.507999897003174	-85.260017395019531
2.512000083923340	-84.680183410644531
2.516000032424927	-84.283454895019531
2.519999980926514	-84.246833801269531
2.523999929428101	-84.332283020019531
2.528000116348267	-83.837898254394531
2.532000064849854	-84.143074035644531
2.536000013351440	-84.924324035644531
2.539999961853027	-84.759529113769531
2.543999910354614	-84.680183410644531
2.548000097274780	-85.089118957519531
2.552000045776367	-85.119636535644531
2.555999994277954	-84.796150207519531
2.559999942779541	-84.527595520019531
2.563999891281128	-84.606941223144531
2.568000078201294	-84.729011535644531
2.572000026702881	-84.698493957519531
2.575999975204468	-84.844978332519531
2.579999923706055	-85.186775207519531
2.584000110626221	-85.498054504394531
2.588000059127808	-85.345466613769531
2.592000007629395	-85.327156066894531
2.595999956130981	-85.681159973144531
2.599999904632568	-85.491950988769531
2.604000091552734	-85.040290832519531
2.608000040054321	-85.052497863769531
2.611999988555908	-85.864265441894531
2.615999937057495	-95.257575988769531
2.619999885559082	-96.185310363769531
2.624000072479248	-94.738777160644531
2.628000020980835	-92.858894348144531
2.631999969482422	-90.197761535644531
2.635999917984009	-87.182624816894531
2.640000104904175	-84.576423645019531
2.644000053405762	-82.141120910644531
2.648000001907349	-79.547126770019531
2.651999950408936	-77.478034973144531
2.655999898910523	-76.239021301269531
2.660000085830689	-75.067146301269531
2.664000034332275	-73.657234191894531
2.667999982833862	-73.010261535644531
2.671999931335449	-72.979743957519531
2.676000118255615	-72.662361145019531
2.680000066757202	-72.229011535644531
2.684000015258789	-72.100837707519531
2.687999963760376	-72.583015441894531
2.691999912261963	-73.120124816894531
2.696000099182129	-73.107917785644531
2.700000047683716	-73.687751770019531
2.703999996185303	-74.676521301269531
2.707999944686890	-75.006111145019531
2.711999893188477	-75.347908020019531
2.716000080108643	-76.318367004394531
2.720000028610230	-77.392585754394531
2.723999977111816	-77.923591613769531
2.727999925613403	-78.375251770019531
2.732000112533569	-79.467781066894531
2.736000061035156	-80.523689270019531
2.740000009536743	-80.828865051269531
2.743999958038330	-81.054695129394531
2.747999906539917	-81.823738098144531
2.752000093460083	-82.507331848144531
2.756000041961670	-82.153327941894531
2.759999990463257	-82.061775207519531
2.763999938964844	-82.598884582519531
2.767999887466431	-82.891853332519531
2.772000074386597	-82.702644348144531
2.776000022888184	-82.672126770019531
2.779999971389771	-83.245857238769531
2.783999919891357	-83.422859191894531
2.788000106811523	-82.885749816894531
2.792000055313110	-82.788093566894531
2.796000003814697	-82.720954895019531
2.799999952316284	-82.409675598144531
2.803999900817871	-81.805427551269531
2.808000087738037	-81.286628723144531
2.812000036239624	-81.335456848144531
2.815999984741211	-81.042488098144531
2.819999933242798	-80.584724426269531
2.823999881744385	-80.664070129394531
2.828000068664551	-80.847175598144531
2.832000017166138	-80.786140441894531
2.835999965667725	-80.145271301269531
2.839999914169312	-79.937751770019531
2.844000101089478	-80.102546691894531
2.848000049591065	-79.455574035644531
2.851999998092651	-79.241950988769531
2.855999946594238	-79.602058410644531
2.859999895095825	-79.638679504394531
2.864000082015991	-79.138191223144531
2.868000030517578	-79.046638488769531
2.871999979019165	-79.260261535644531
2.875999927520752	-78.790290832519531
2.880000114440918	-78.112800598144531
2.884000062942505	-78.137214660644531
2.888000011444092	-77.899177551269531
2.891999959945679	-77.752693176269531
2.895999908447266	-77.246101379394531
2.900000095367432	-76.879890441894531
2.904000043869019	-77.130134582519531
2.907999992370606	-77.020271301269531
2.911999940872192	-76.623542785644531
2.915999889373779	-76.763923645019531
2.920000076293945	-76.971443176269531
2.924000024795532	-76.715095520019531
2.927999973297119	-76.458747863769531
2.931999921798706	-76.782234191894531
2.936000108718872	-77.197273254394531
2.940000057220459	-76.904304504394531
2.944000005722046	-76.739509582519531
2.947999954223633	-76.696784973144531
2.951999902725220	-76.861579895019531
2.956000089645386	-76.513679504394531
2.960000038146973	-76.007087707519531
2.963999986648560	-76.263435363769531
2.967999935150147	-76.385505676269531
2.971999883651733	-75.988777160644531
2.976000070571899	-75.872810363769531
2.980000019073486	-76.123054504394531
2.983999967575073	-76.348884582519531
2.987999916076660	-75.891120910644531
2.992000102996826	-75.592048645019531
2.996000051498413	-75.878913879394531
3.000000000000000	-75.598152160644531
3.003999948501587	-74.969490051269531
3.007999897003174	-74.731452941894531
3.012000083923340	-74.951179504394531
3.016000032424927	-74.871833801269531
3.019999980926514	-74.053962707519531
3.023999929428101	-74.127204895019531
3.028000116348267	-74.609382629394531
3.032000064849854	-74.420173645019531
3.036000013351440	-73.980720520019531
3.039999961853027	-73.864753723144531
3.043999910354614	-74.035652160644531
3.048000097274780	-73.876960754394531
3.052000045776367	-73.248298645019531
3.055999994277954	-73.339851379394531
3.059999942779541	-73.706062316894531
3.063999891281128	-73.596199035644531
3.068000078201294	-73.443611145019531
3.072000026702881	-73.706062316894531
3.075999975204468	-74.133308410644531
3.079999923706055	-73.730476379394531
3.084000110626221	-73.571784973144531
3.088000059127808	-73.712165832519531
3.092000007629395	-73.547370910644531
3.095999956130981	-73.107917785644531
3.099999904632568	-72.937019348144531
3.104000091552734	-73.022468566894531
3.108000040054321	-73.150642395019531
3.111999988555908	-72.741706848144531
3.115999937057495	-72.772224426269531
3.119999885559082	-73.065193176269531
3.124000072479248	-72.906501770019531
3.128000020980835	-72.656257629394531
3.131999969482422	-72.613533020019531
3.135999917984009	-72.882087707519531
3.140000104904175	-72.595222473144531
3.144000053405762	-72.009284973144531
3.148000001907349	-72.119148254394531
3.151999950408936	-72.027595520019531
3.155999898910523	-71.575935363769531
3.160000085830689	-71.325691223144531
3.164000034332275	-71.478279113769531
3.167999982833862	-71.630867004394531
3.171999931335449	-71.087654113769531
3.176000118255615	-70.977790832519531
3.180000066757202	-71.362312316894531
3.184000015258789	-71.197517395019531
3.187999963760376	-70.935066223144531
3.191999912261963	-70.422370910644531
3.196000099182129	-70.184333801269531
3.200000047683716	-70.074470520019531
3.203999996185303	-69.549568176269531
3.207999944686890	-69.439704895019531
3.211999893188477	-69.622810363769531
3.216000080108643	-69.763191223144531
3.220000028610230	-69.494636535644531
3.223999977111816	-69.616706848144531
3.227999925613403	-70.404060363769531
3.232000112533569	-70.306404113769531
3.236000061035156	-69.885261535644531
3.240000009536743	-70.098884582519531
3.243999958038330	-70.166023254394531
3.247999906539917	-69.787605285644531
3.252000093460083	-69.348152160644531
3.256000041961670	-69.537361145019531
3.259999990463257	-69.873054504394531
3.263999938964844	-69.647224426269531
3.267999887466431	-69.653327941894531
3.272000074386597	-70.037849426269531
3.276000022888184	-70.404060363769531
3.279999971389771	-70.056159973144531
3.283999919891357	-69.641120910644531
3.288000106811523	-69.830329895019531
3.292000055313110	-69.671638488769531
3.296000003814697	-69.018562316894531
3.299999952316284	-68.823249816894531
3.303999900817871	-68.914802551269531
3.308000087738037	-68.902595520019531
3.312000036239624	-68.646247863769531
3.315999984741211	-68.499763488769531
3.319999933242798	-68.920906066894531
3.323999881744385	-68.829353332519531
3.328000068664551	-68.237312316894531
3.332000017166138	-68.145759582519531
3.335999965667725	-68.243415832519531
3.339999914169312	-67.755134582519531
3.344000101089478	-67.132575988769531
3.348000049591065	-67.224128723144531
3.351999998092651	-67.303474426269531
3.355999946594238	-67.095954895019531
3.359999895095825	-66.973884582519531
3.364000082015991	-67.059333801269531
3.368000030517578	-67.248542785644531
3.371999979019165	-66.961677551269531
3.375999927520752	-66.394050598144531
3.380000114440918	-66.540534973144531
3.384000062942505	-66.711433410644531
3.388000011444092	-66.064460754394531
3.391999959945679	-65.734870910644531
3.395999908447266	-66.003425598144531
3.400000095367432	-65.942390441894531
3.404000043869019	-65.600593566894531
3.407999992370606	-65.838630676269531
3.411999940872192	-66.040046691894531
3.415999889373779	-65.954597473144531
3.420000076293945	-65.893562316894531
3.424000024795532	-66.064460754394531
3.427999973297119	-66.339118957519531
3.431999921798706	-66.320808410644531
3.436000108718872	-65.875251770019531
3.440000057220459	-65.765388488769531
3.444000005722046	-66.027839660644531
3.447999954223633	-65.783699035644531
3.451999902725220	-65.435798645019531
3.456000089645386	-65.643318176269531
3.460000038146973	-65.930183410644531
3.463999986648560	-65.759284973144531
3.467999935150147	-65.686042785644531
3.471999883651733	-65.893562316894531
3.476000070571899	-66.162117004394531
3.480000019073486	-65.771492004394531
3.483999967575073	-65.338142395019531
3.487999916076660	-65.295417785644531
3.492000102996826	-65.240486145019531
3.496000051498413	-64.794929504394531
3.500000000000000	-64.520271301269531
3.503999948501587	-64.672859191894531
3.507999897003174	-64.892585754394531
3.512000083923340	-64.666755676269531
3.516000032424927	-64.703376770019531
3.519999980926514	-64.965827941894531
3.523999929428101	-65.045173645019531
3.528000116348267	-64.617927551269531
3.532000064849854	-63.885501861572266
3.536000013351440	-63.696292877197266
3.539999961853027	-63.366703033447266
3.543999910354614	-62.854007720947266
3.548000097274780	-62.878421783447266
3.552000045776367	-63.122562408447266
3.555999994277954	-63.226322174072266
3.559999942779541	-63.226322174072266
3.563999891281128	-63.439945220947266
3.568000078201294	-63.702396392822266
3.572000026702881	-63.604740142822266
3.575999975204468	-63.500980377197266
3.579999923706055	-63.421634674072266
3.584000110626221	-63.397220611572266
3.588000059127808	-63.232425689697266
3.592000007629395	-62.829593658447266
3.595999956130981	-62.933353424072266
3.599999904632568	-63.305667877197266
3.604000091552734	-63.122562408447266
3.608000040054321	-63.177494049072266
3.611999988555908	-63.305667877197266
3.615999937057495	-63.348392486572266
3.619999885559082	-63.024906158447266
3.624000072479248	-62.933353424072266
3.628000020980835	-63.262943267822266
3.631999969482422	-63.012699127197266
3.635999917984009	-62.390140533447266
3.640000104904175	-62.341312408447266
3.644000053405762	-62.536624908447266
3.648000001907349	-62.316898345947266
3.651999950408936	-61.901859283447266
3.655999898910523	-62.115482330322266
3.660000085830689	-62.335208892822266
3.664000034332275	-61.944583892822266
3.667999982833862	-61.895755767822266
3.671999931335449	-62.084964752197266
3.676000118255615	-62.084964752197266
3.680000066757202	-61.785892486572266
3.684000015258789	-61.236576080322266
3.687999963760376	-61.352542877197266
3.691999912261963	-61.456302642822266
3.696000099182129	-60.821537017822266
3.700000047683716	-60.644535064697266
3.703999996185303	-60.900882720947266
3.707999944686890	-60.626224517822266
3.711999893188477	-60.070804595947266
3.716000080108643	-60.229496002197266
3.720000028610230	-60.614017486572266
3.723999977111816	-60.455326080322266
3.727999925613403	-60.046390533447266
3.732000112533569	-59.912113189697266
3.736000061035156	-59.887699127197266
3.740000009536743	-59.997562408447266
3.743999958038330	-59.613040924072266
3.747999906539917	-59.741214752197266
3.752000093460083	-60.290531158447266
3.756000041961670	-60.150150299072266
3.759999990463257	-60.052494049072266
3.763999938964844	-60.339359283447266
3.767999887466431	-60.675052642822266
3.772000074386597	-60.540775299072266
3.776000022888184	-60.058597564697266
3.779999971389771	-60.101322174072266
3.783999919891357	-60.223392486572266
3.788000106811523	-59.838871002197266
3.792000055313110	-59.674076080322266
3.796000003814697	-59.655765533447266
3.799999952316284	-60.034183502197266
3.803999900817871	-59.875492095947266
3.808000087738037	-59.582523345947266
3.812000036239624	-59.924320220947266
3.815999984741211	-59.887699127197266
3.819999933242798	-59.387210845947266
3.823999881744385	-59.185794830322266
3.828000068664551	-59.130863189697266
3.832000017166138	-59.124759674072266
3.835999965667725	-58.563236236572266
3.839999914169312	-58.386234283447266
3.844000101089478	-58.703617095947266
3.848000049591065	-58.599857330322266
3.851999998092651	-58.306888580322266
3.855999946594238	-58.184818267822266
3.859999895095825	-58.532718658447266
3.864000082015991	-58.245853424072266
3.868000030517578	-57.678226470947266
3.871999979019165	-58.117679595947266
3.875999927520752	-58.215335845947266
3.880000114440918	-58.087162017822266
3.884000062942505	-58.160404205322266
3.888000011444092	-57.812503814697266
3.891999959945679	-57.733158111572266
3.895999908447266	-57.501224517822266
3.900000095367432	-57.275394439697266
3.904000043869019	-57.531742095947266
3.907999992370606	-57.452396392822266
3.911999940872192	-57.116703033447266
3.915999889373779	-56.939701080322266
3.920000076293945	-57.324222564697266
3.924000024795532	-57.421878814697266
3.927999973297119	-56.762699127197266
3.931999921798706	-56.695560455322266
3.936000108718872	-56.842044830322266
3.940000057220459	-56.768802642822266
3.944000005722046	-56.402591705322266
3.947999954223633	-56.292728424072266
3.951999902725220	-56.762699127197266
3.956000089645386	-56.738285064697266
3.960000038146973	-56.439212799072266
3.963999986648560	-56.884769439697266
3.967999935150147	-57.037357330322266
3.971999883651733	-56.835941314697266
3.976000070571899	-56.396488189697266
3.980000019073486	-56.176761627197266
3.983999967575073	-56.439212799072266
3.987999916076660	-56.066898345947266
3.992000102996826	-55.755619049072266
3.996000051498413	-55.944828033447266
4.000000000000000	-56.323246002197266
4.004000186920166	-56.304935455322266
4.007999897003174	-56.005863189697266
4.012000083923340	-56.347660064697266
4.015999794006348	-56.628421783447266
4.019999980926514	-56.054691314697266
4.024000167846680	-55.755619049072266
4.027999877929688	-55.761722564697266
4.032000064849854	-55.584720611572266
4.035999774932861	-55.322269439697266
4.039999961853027	-55.010990142822266
4.044000148773193	-55.102542877197266
4.047999858856201	-54.956058502197266
4.052000045776367	-54.681400299072266
4.056000232696533	-54.589847564697266
4.059999942779541	-54.742435455322266
4.064000129699707	-54.803470611572266
4.067999839782715	-54.339603424072266
4.072000026702881	-54.296878814697266
4.076000213623047	-54.577640533447266
4.079999923706055	-54.284671783447266
4.084000110626221	-54.058841705322266
4.087999820709229	-54.199222564697266
4.092000007629395	-54.492191314697266
4.096000194549561	-54.364017486572266
4.099999904632568	-54.254154205322266
4.104000091552734	-54.510501861572266
4.107999801635742	-54.718021392822266
4.111999988555908	-54.522708892822266
4.116000175476074	-54.418949127197266
4.119999885559082	-54.589847564697266
4.124000072479248	-54.608158111572266
4.127999782562256	-54.083255767822266
4.131999969482422	-53.814701080322266
4.136000156402588	-54.034427642822266
4.139999866485596	-54.064945220947266
4.144000053405762	-53.710941314697266
4.147999763488770	-53.649906158447266
4.151999950408936	-53.942874908447266
4.156000137329102	-54.003910064697266
4.159999847412109	-53.717044830322266
4.164000034332275	-53.802494049072266
4.168000221252441	-54.132083892822266
4.171999931335449	-53.662113189697266
4.176000118255615	-53.094486236572266
4.179999828338623	-53.192142486572266
4.184000015258789	-53.222660064697266
4.188000202178955	-52.783206939697266
4.191999912261963	-52.593997955322266
4.196000099182129	-52.838138580322266
4.199999809265137	-53.033451080322266
4.203999996185303	-52.789310455322266
4.208000183105469	-52.716068267822266
4.211999893188477	-52.819828033447266
4.216000080108643	-52.886966705322266
4.219999790191650	-52.044681549072266
4.223999977111816	-51.275638580322266
4.228000164031982	-51.416019439697266
4.231999874114990	-51.275638580322266
4.236000061035156	-50.677494049072266
4.239999771118164	-50.817874908447266
4.243999958038330	-51.275638580322266
4.248000144958496	-51.434329986572266
4.251999855041504	-51.220706939697266
4.256000041961670	-51.324466705322266
4.260000228881836	-51.678470611572266
4.263999938964844	-51.470951080322266
4.268000125885010	-50.854496002197266
4.271999835968018	-50.695804595947266
4.276000022888184	-50.738529205322266
4.280000209808350	-50.592044830322266
4.283999919891357	-50.152591705322266
4.288000106811523	-50.256351470947266
4.291999816894531	-50.695804595947266
4.296000003814697	-50.720218658447266
4.300000190734863	-50.646976470947266
4.303999900817871	-50.695804595947266
4.308000087738037	-50.946048736572266
4.311999797821045	-50.744632720947266
4.315999984741211	-50.213626861572266
4.320000171661377	-50.311283111572266
4.323999881744385	-50.555423736572266
4.328000068664551	-49.810794830322266
4.331999778747559	-49.615482330322266
4.335999965667725	-50.079349517822266
4.340000152587891	-50.079349517822266
4.343999862670898	-49.676517486572266
4.348000049591065	-49.786380767822266
4.352000236511231	-50.067142486572266
4.355999946594238	-50.018314361572266
4.360000133514404	-49.633792877197266
4.363999843597412	-49.444583892822266
4.368000030517578	-49.627689361572266
4.372000217437744	-49.420169830322266
4.375999927520752	-48.693851470947266
4.380000114440918	-48.620609283447266
4.383999824523926	-48.907474517822266
4.388000011444092	-48.132328033447266
4.392000198364258	-47.442630767822266
4.395999908447266	-47.827152252197266
4.400000095367432	-48.175052642822266
4.403999805450440	-47.564701080322266
4.407999992370606	-47.161869049072266
4.412000179290772	-47.491458892822266
4.415999889373779	-47.491458892822266
4.420000076293945	-46.813968658447266
4.423999786376953	-46.472171783447266
4.427999973297119	-46.563724517822266
4.432000160217285	-46.575931549072266
4.435999870300293	-46.051029205322266
4.440000057220459	-45.812992095947266
4.443999767303467	-46.417240142822266
4.447999954223633	-46.539310455322266
4.452000141143799	-46.105960845947266
4.455999851226807	-46.215824127197266
4.460000038146973	-46.398929595947266
4.464000225067139	-46.215824127197266
4.467999935150147	-45.654300689697266
4.472000122070313	-45.483402252197266
4.475999832153320	-45.794681549072266
4.480000019073486	-45.611576080322266
4.484000205993652	-45.123294830322266
4.487999916076660	-45.343021392822266
4.492000102996826	-45.751956939697266
4.495999813079834	-45.739749908447266
4.500000000000000	-45.440677642822266
4.504000186920166	-45.556644439697266
4.507999897003174	-45.587162017822266
4.512000083923340	-45.147708892822266
4.515999794006348	-44.750980377197266
4.519999980926514	-44.372562408447266
4.524000167846680	-44.494632720947266
4.527999877929688	-44.165042877197266
4.532000064849854	-43.481449127197266
4.535999774932861	-43.664554595947266
4.539999961853027	-43.725589752197266
4.544000148773193	-43.151859283447266
4.547999858856201	-42.669681549072266
4.552000045776367	-42.401126861572266
4.556000232696533	-42.089847564697266
4.559999942779541	-40.893558502197266
4.564000129699707	-39.703372955322266
4.567999839782715	-39.208988189697266
4.572000026702881	-38.177494049072266
4.576000213623047	-36.822513580322266
4.579999923706055	-35.644535064697266
4.584000110626221	-34.735111236572266
4.587999820709229	-33.538822174072266
4.592000007629395	-31.646730422973633
4.596000194549561	-30.303956985473633
4.599999904632568	-28.973390579223633
4.604000091552734	-26.916505813598633
4.607999801635742	-24.743654251098633
4.611999988555908	-22.570802688598633
4.616000175476074	-20.629884719848633
4.619999885559082	-17.919923782348633
4.624000072479248	-15.179444313049316
4.627999782562256	-13.568116188049316
4.631999969482422	-10.736084938049316
4.636000156402588	-7.836914539337158
4.639999866485596	-5.371094226837158
4.644000053405762	-3.472900629043579
4.647999763488770	-1.397705197334290
4.651999950408936	1.354980587959290
4.656000137329102	3.430176019668579
4.659999847412109	5.175781726837158
4.664000034332275	7.507324695587158
4.668000221252441	9.783936500549316
4.671999931335449	11.712647438049316
4.676000118255615	12.902832984924316
4.679999828338623	14.306641578674316
4.684000015258789	16.027833938598633
4.688000202178955	16.784669876098633
4.691999912261963	17.163087844848633
4.696000099182129	18.145753860473633
4.699999809265137	19.189455032348633
4.703999996185303	19.616701126098633
4.708000183105469	19.793703079223633
4.711999893188477	20.916749954223633
4.716000080108643	21.478273391723633
4.719999790191650	21.380617141723633
4.723999977111816	21.569826126098633
4.728000164031982	21.728517532348633
4.731999874114990	22.088624954223633
4.736000061035156	21.942140579223633
4.739999771118164	21.343996047973633
4.743999958038330	21.484376907348633
4.748000144958496	21.411134719848633
4.751999855041504	20.861818313598633
4.756000041961670	20.501710891723633
4.760000228881836	20.501710891723633
4.763999938964844	20.562746047973633
4.768000125885010	19.763185501098633
4.771999835968018	19.183351516723633
4.776000022888184	19.177248001098633
4.780000209808350	18.719484329223633
4.783999919891357	17.901613235473633
4.788000106811523	17.364503860473633
4.791999816894531	17.352296829223633
4.796000003814697	16.949464797973633
4.800000190734863	16.082765579223633
4.803999900817871	15.893555641174316
4.808000087738037	15.869141578674316
4.811999797821045	15.399170875549316
4.815999984741211	14.984131813049316
4.820000171661377	14.825440406799316
4.823999881744385	14.880372047424316
4.828000068664551	14.508057594299316
4.831999778747559	13.739014625549316
4.835999965667725	13.574219703674316
4.840000152587891	13.372803688049316
4.843999862670898	12.695313453674316
4.848000049591065	12.017823219299316
4.852000236511231	12.200928688049316
4.855999946594238	12.084961891174316
4.860000133514404	11.303711891174316
4.863999843597412	11.077881813049316
4.868000030517578	11.480713844299316
4.872000217437744	11.035157203674316
4.875999927520752	10.394288063049316
4.880000114440918	10.058594703674316
4.883999824523926	9.924317359924316
4.888000011444092	9.246827125549316
4.892000198364258	8.245850563049316
4.895999908447266	7.788086414337158
4.900000095367432	7.318115711212158
4.903999805450440	6.597900867462158
4.907999992370606	6.121826648712158
4.912000179290772	6.176758289337158
4.915999889373779	6.408691883087158
4.920000076293945	6.048584461212158
4.923999786376953	5.413818836212158
4.927999973297119	5.426025867462158
4.932000160217285	5.114746570587158
4.935999870300293	4.260254383087158
4.940000057220459	3.442383050918579
4.943999767303467	3.289795160293579
4.947999954223633	3.088379144668579
4.952000141143799	2.264404535293579
4.955999851226807	1.922607541084290
4.960000038146973	2.105713129043579
4.964000225067139	1.623535275459290
4.967999935150147	0.836181700229645
4.972000122070313	0.280761748552322
4.975999832153320	0.067138679325581
4.980000019073486	-0.408935576677322
4.984000205993652	-1.416015744209290
4.987999916076660	-2.050781488418579
4.992000102996826	-2.209472894668579
4.995999813079834	-2.655029535293579
5.000000000000000	-3.552246332168579
5.004000186920166	-3.918457269668579
5.007999897003174	-3.692627191543579
5.012000083923340	-4.241943836212158
5.015999794006348	-5.065918445587158
5.019999980926514	-5.291748523712158
5.024000167846680	-5.566406726837158
5.027999877929688	-6.176758289337158
5.032000064849854	-7.012939929962158
5.035999774932861	-7.458496570587158
5.039999961853027	-7.751465320587158
5.044000148773193	-8.489991188049316
5.047999858856201	-9.259034156799316
5.052000045776367	-9.442139625549316
5.056000232696533	-9.625245094299316
5.059999942779541	-10.272217750549316
5.064000129699707	-10.870362281799316
5.067999839782715	-10.797120094299316
5.072000026702881	-10.888672828674316
5.076000213623047	-11.553956031799316
5.079999923706055	-12.091065406799316
5.084000110626221	-12.451172828674316
5.087999820709229	-13.153077125549316
5.092000007629395	-14.135743141174316
5.096000194549561	-14.666749000549316
5.099999904632568	-13.610840797424316
5.104000091552734	-15.032959938049316
5.107999801635742	-16.107179641723633
5.111999988555908	-16.357423782348633
5.116000175476074	-16.497804641723633
5.119999885559082	-17.279054641723633
5.124000072479248	-18.029787063598633
5.127999782562256	-18.402101516723633
5.131999969482422	-18.933107376098633
5.136000156402588	-19.921876907348633
5.139999866485596	-20.788576126098633
5.144000053405762	-20.989992141723633
5.147999763488770	-21.099855422973633
5.151999950408936	-21.740724563598633
5.156000137329102	-22.064210891723633
5.159999847412109	-21.697999954223633
5.164000034332275	-21.893312454223633
5.168000221252441	-22.833253860473633
5.171999931335449	-23.242189407348633
5.176000118255615	-23.120119094848633
5.179999828338623	-23.864748001098633
5.184000015258789	-24.731447219848633
5.188000202178955	-25.018312454223633
5.191999912261963	-25.061037063598633
5.196000099182129	-25.531007766723633
5.199999809265137	-26.080324172973633
5.203999996185303	-26.049806594848633
5.208000183105469	-25.946046829223633
5.211999893188477	-26.342775344848633
5.216000080108643	-26.922609329223633
5.219999790191650	-27.117921829223633
5.223999977111816	-27.227785110473633
5.228000164031982	-27.880861282348633
5.231999874114990	-28.680421829223633
5.236000061035156	-28.802492141723633
5.239999771118164	-28.997804641723633
5.243999958038330	-29.571535110473633
5.248000144958496	-30.053712844848633
5.251999855041504	-29.766847610473633
5.256000041961670	-29.583742141723633
5.260000228881836	-30.291749954223633
5.263999938964844	-30.541994094848633
5.268000125885010	-30.419923782348633
5.271999835968018	-30.761720657348633
5.276000022888184	-31.445314407348633
5.280000209808350	-32.092288970947266
5.283999919891357	-32.373050689697266
5.288000106811523	-32.653812408447266
5.291999816894531	-33.453372955322266
5.296000003814697	-33.856204986572266
5.300000190734863	-33.886722564697266
5.303999900817871	-33.935550689697266
5.308000087738037	-34.478763580322266
5.311999797821045	-34.924320220947266
5.315999984741211	-34.643558502197266
5.320000171661377	-35.021976470947266
5.323999881744385	-35.882572174072266
5.328000068664551	-36.126712799072266
5.331999778747559	-36.553958892822266
5.335999965667725	-37.139896392822266
5.340000152587891	-37.640384674072266
5.343999862670898	-37.652591705322266
5.348000049591065	-37.493900299072266
5.352000236511231	-37.884525299072266
5.355999946594238	-38.140872955322266
5.360000133514404	-37.817386627197266
5.363999843597412	-37.799076080322266
5.368000030517578	-38.317874908447266
5.372000217437744	-38.928226470947266
5.375999927520752	-38.616947174072266
5.380000114440918	-39.074710845947266
5.383999824523926	-39.971927642822266
5.388000011444092	-39.904788970947266
5.392000198364258	-39.764408111572266
5.395999908447266	-39.916996002197266
5.400000095367432	-40.161136627197266
5.403999805450440	-40.026859283447266
5.407999992370606	-39.324954986572266
5.412000179290772	-39.611820220947266
5.415999889373779	-40.313724517822266
5.420000076293945	-40.093997955322266
5.423999786376953	-40.100101470947266
5.427999973297119	-40.704349517822266
5.432000160217285	-41.424564361572266
5.435999870300293	-41.204837799072266
5.440000057220459	-41.253665924072266
5.443999767303467	-41.882328033447266
5.447999954223633	-42.114261627197266
5.452000141143799	-41.986087799072266
5.455999851226807	-41.857913970947266
5.460000038146973	-42.279056549072266
5.464000225067139	-42.919925689697266
5.467999935150147	-42.639163970947266
5.472000122070313	-42.993167877197266
5.475999832153320	-43.841556549072266
5.480000019073486	-44.049076080322266
5.484000205993652	-43.896488189697266
5.487999916076660	-44.134525299072266
5.492000102996826	-44.671634674072266
5.495999813079834	-44.732669830322266
5.500000000000000	-44.458011627197266
5.504000186920166	-44.732669830322266
5.507999897003174	-44.952396392822266
5.512000083923340	-44.982913970947266
5.515999794006348	-44.781497955322266
5.519999980926514	-44.915775299072266
5.524000167846680	-45.727542877197266
5.527999877929688	-45.910648345947266
5.532000064849854	-45.849613189697266
5.535999774932861	-46.240238189697266
5.539999961853027	-46.582035064697266
5.544000148773193	-46.527103424072266
5.547999858856201	-46.234134674072266
5.552000045776367	-46.423343658447266
5.556000232696533	-46.820072174072266
5.559999942779541	-46.447757720947266
5.564000129699707	-46.496585845947266
5.567999839782715	-47.058109283447266
5.572000026702881	-47.406009674072266
5.576000213623047	-47.290042877197266
5.579999923706055	-47.283939361572266
5.584000110626221	-47.607425689697266
5.587999820709229	-47.589115142822266
5.592000007629395	-47.064212799072266
5.596000194549561	-47.113040924072266
5.599999904632568	-47.149662017822266
5.604000091552734	-47.045902252197266
5.607999801635742	-46.759037017822266
5.611999988555908	-46.221927642822266
5.616000175476074	-37.365726470947266
5.619999885559082	-36.352542877197266
5.624000072479248	-37.890628814697266
5.627999782562256	-40.594486236572266
5.631999969482422	-43.573001861572266
5.636000156402588	-46.185306549072266
5.639999866485596	-48.864749908447266
5.644000053405762	-51.684574127197266
5.647999763488770	-54.058841705322266
5.651999950408936	-55.566410064697266
5.656000137329102	-57.165531158447266
5.659999847412109	-58.795169830322266
5.664000034332275	-60.125736236572266
5.668000221252441	-60.821537017822266
5.671999931335449	-61.383060455322266
5.676000118255615	-62.310794830322266
5.679999828338623	-62.500003814697266
5.684000015258789	-61.840824127197266
5.688000202178955	-61.791996002197266
5.691999912261963	-61.798099517822266
5.696000099182129	-61.248783111572266
5.699999809265137	-60.272220611572266
5.703999996185303	-59.735111236572266
5.708000183105469	-59.490970611572266
5.711999893188477	-58.691410064697266
5.716000080108643	-57.818607330322266
5.719999790191650	-57.476810455322266
5.723999977111816	-57.177738189697266
5.728000164031982	-56.512454986572266
5.731999874114990	-55.438236236572266
5.736000061035156	-55.004886627197266
5.739999771118164	-54.772953033447266
5.743999958038330	-53.967288970947266
5.748000144958496	-53.338626861572266
5.751999855041504	-52.960208892822266
5.756000041961670	-52.655033111572266
5.760000228881836	-51.922611236572266
5.763999938964844	-51.342777252197266
5.768000125885010	-51.690677642822266
5.771999835968018	-52.105716705322266
5.776000022888184	-51.721195220947266
5.780000209808350	-51.574710845947266
5.783999919891357	-52.160648345947266
5.788000106811523	-52.447513580322266
5.791999816894531	-51.971439361572266
5.796000003814697	-51.940921783447266
5.800000190734863	-52.386478424072266
5.803999900817871	-52.398685455322266
5.808000087738037	-52.490238189697266
5.811999797821045	-52.893070220947266
5.815999984741211	-53.558353424072266
5.820000171661377	-54.003910064697266
5.823999881744385	-54.107669830322266
5.828000068664551	-54.589847564697266
5.831999778747559	-55.169681549072266
5.835999965667725	-55.096439361572266
5.840000152587891	-54.791263580322266
5.843999862670898	-54.974369049072266
5.848000049591065	-55.316165924072266
5.852000236511231	-55.114749908447266
5.855999946594238	-54.962162017822266
5.860000133514404	-55.603031158447266
5.863999843597412	-56.103519439697266
5.868000030517578	-56.024173736572266
5.872000217437744	-56.243900299072266
5.875999927520752	-56.811527252197266
5.880000114440918	-56.835941314697266
5.883999824523926	-56.347660064697266
5.888000011444092	-56.390384674072266
5.892000198364258	-56.707767486572266
5.895999908447266	-56.561283111572266
5.900000095367432	-56.262210845947266
5.903999805450440	-56.365970611572266
5.907999992370606	-56.890872955322266
5.912000179290772	-57.006839752197266
5.915999889373779	-56.805423736572266
5.920000076293945	-57.147220611572266
5.923999786376953	-58.007816314697266
5.927999973297119	-58.074954986572266
5.932000160217285	-57.647708892822266
5.935999870300293	-57.916263580322266
5.940000057220459	-58.032230377197266
5.943999767303467	-57.440189361572266
5.947999954223633	-57.122806549072266
5.952000141143799	-57.257083892822266
5.955999851226807	-57.391361236572266
5.960000038146973	-57.037357330322266
5.964000225067139	-56.982425689697266
5.967999935150147	-57.452396392822266
5.972000122070313	-57.983402252197266
5.975999832153320	-57.928470611572266
5.980000019073486	-57.867435455322266
5.984000205993652	-58.276371002197266
5.987999916076660	-58.355716705322266
5.992000102996826	-57.818607330322266
5.995999813079834	-57.775882720947266
6.000000000000000	-58.013919830322266
6.004000186920166	-58.087162017822266
6.007999897003174	-57.989505767822266
6.012000083923340	-58.013919830322266
6.015999794006348	-58.679203033447266
6.019999980926514	-59.002689361572266
6.024000167846680	-58.880619049072266
6.027999877929688	-59.027103424072266
6.032000064849854	-59.448246002197266
6.035999774932861	-59.222415924072266
6.039999961853027	-58.581546783447266
6.044000148773193	-58.697513580322266
6.047999858856201	-59.094242095947266
6.052000045776367	-58.752445220947266
6.056000232696533	-58.660892486572266
6.059999942779541	-59.063724517822266
6.064000129699707	-59.613040924072266
6.067999839782715	-59.661869049072266
6.072000026702881	-59.484867095947266
6.076000213623047	-59.924320220947266
6.079999923706055	-59.973148345947266
6.084000110626221	-59.338382720947266
6.087999820709229	-59.130863189697266
6.092000007629395	-59.143070220947266
6.096000194549561	-58.801273345947266
6.099999904632568	-58.251956939697266
6.104000091552734	-58.508304595947266
6.107999801635742	-59.039310455322266
6.111999988555908	-59.130863189697266
6.116000175476074	-59.136966705322266
6.119999885559082	-59.356693267822266
6.124000072479248	-59.777835845947266
6.127999782562256	-59.753421783447266
6.131999969482422	-59.283451080322266
6.136000156402588	-59.692386627197266
6.139999866485596	-60.137943267822266
6.144000053405762	-59.667972564697266
6.147999763488770	-59.686283111572266
6.151999950408936	-60.015872955322266
6.156000137329102	-60.424808502197266
6.159999847412109	-60.388187408447266
6.164000034332275	-60.449222564697266
6.168000221252441	-61.114505767822266
6.171999931335449	-61.340335845947266
6.176000118255615	-61.108402252197266
6.179999828338623	-61.035160064697266
6.184000015258789	-61.193851470947266
6.188000202178955	-61.322025299072266
6.191999912261963	-60.845951080322266
6.196000099182129	-60.717777252197266
6.199999809265137	-61.071781158447266
6.203999996185303	-61.120609283447266
6.208000183105469	-61.083988189697266
6.211999893188477	-61.096195220947266
6.216000080108643	-61.486820220947266
6.219999790191650	-61.700443267822266
6.223999977111816	-61.328128814697266
6.228000164031982	-61.462406158447266
6.231999874114990	-61.724857330322266
6.236000061035156	-61.468509674072266
6.239999771118164	-60.968021392822266
6.243999958038330	-60.876468658447266
6.248000144958496	-61.242679595947266
6.251999855041504	-61.120609283447266
6.256000041961670	-60.955814361572266
6.260000228881836	-61.358646392822266
6.263999938964844	-61.389163970947266
6.268000125885010	-61.193851470947266
6.271999835968018	-61.108402252197266
6.276000022888184	-61.163333892822266
6.280000209808350	-61.315921783447266
6.283999919891357	-60.687259674072266
6.288000106811523	-60.418704986572266
6.291999816894531	-60.729984283447266
6.296000003814697	-60.821537017822266
6.300000190734863	-60.937503814697266
6.303999900817871	-61.315921783447266
6.308000087738037	-61.798099517822266
6.311999797821045	-62.091068267822266
6.315999984741211	-61.956790924072266
6.320000171661377	-62.121585845947266
6.323999881744385	-62.249759674072266
6.328000068664551	-62.091068267822266
6.331999778747559	-61.840824127197266
6.335999965667725	-61.859134674072266
6.340000152587891	-62.280277252197266
6.343999862670898	-62.097171783447266
6.348000049591065	-61.999515533447266
6.352000236511231	-62.536624908447266
6.355999946594238	-62.792972564697266
6.360000133514404	-62.683109283447266
6.363999843597412	-62.664798736572266
6.368000030517578	-62.908939361572266
6.372000217437744	-63.055423736572266
6.375999927520752	-62.591556549072266
6.380000114440918	-62.469486236572266
6.383999824523926	-62.731937408447266
6.388000011444092	-62.756351470947266
6.392000198364258	-62.561038970947266
6.395999908447266	-62.377933502197266
6.400000095367432	-62.860111236572266
6.403999805450440	-63.018802642822266
6.407999992370606	-62.664798736572266
6.412000179290772	-62.921146392822266
6.415999889373779	-63.165287017822266
6.420000076293945	-63.146976470947266
6.423999786376953	-62.835697174072266
6.427999973297119	-62.731937408447266
6.432000160217285	-63.006595611572266
6.435999870300293	-62.408451080322266
6.440000057220459	-61.785892486572266
6.443999767303467	-62.133792877197266
6.447999954223633	-62.207035064697266
6.452000141143799	-62.066654205322266
6.455999851226807	-61.889652252197266
6.460000038146973	-62.213138580322266
6.464000225067139	-62.713626861572266
6.467999935150147	-62.561038970947266
6.472000122070313	-62.512210845947266
6.475999832153320	-62.518314361572266
6.480000019073486	-62.689212799072266
6.484000205993652	-62.463382720947266
6.487999916076660	-61.920169830322266
6.492000102996826	-62.280277252197266
6.495999813079834	-62.762454986572266
6.500000000000000	-62.713626861572266
6.504000186920166	-63.061527252197266
6.507999897003174	-63.500980377197266
6.512000083923340	-63.690189361572266
6.515999794006348	-63.372806549072266
6.519999980926514	-63.092044830322266
6.524000167846680	-63.342288970947266
6.527999877929688	-63.214115142822266
6.532000064849854	-62.780765533447266
6.535999774932861	-62.628177642822266
6.539999961853027	-62.982181549072266
6.544000148773193	-63.073734283447266
6.547999858856201	-62.817386627197266
6.552000045776367	-63.232425689697266
6.556000232696533	-63.592533111572266
6.559999942779541	-63.214115142822266
6.564000129699707	-62.982181549072266
6.567999839782715	-62.963871002197266
6.572000026702881	-63.031009674072266
6.576000213623047	-62.799076080322266
6.579999923706055	-62.561038970947266
6.584000110626221	-62.866214752197266
6.587999820709229	-63.122562408447266
6.592000007629395	-62.945560455322266
6.596000194549561	-63.073734283447266
6.599999904632568	-63.543704986572266
6.604000091552734	-63.665775299072266
6.607999801635742	-63.061527252197266
6.611999988555908	-62.902835845947266
6.616000175476074	-63.195804595947266
6.619999885559082	-63.043216705322266
6.624000072479248	-62.677005767822266
6.627999782562256	-62.683109283447266
6.631999969482422	-63.092044830322266
6.636000156402588	-63.140872955322266
6.639999866485596	-62.854007720947266
6.644000053405762	-63.110355377197266
6.647999763488770	-63.684085845947266
6.651999950408936	-63.470462799072266
6.656000137329102	-63.293460845947266
6.659999847412109	-63.665775299072266
6.664000034332275	-64.025886535644531
6.668000221252441	-63.726810455322266
6.671999931335449	-63.531497955322266
6.676000118255615	-63.641361236572266
6.679999828338623	-63.800052642822266
6.684000015258789	-63.385013580322266
6.688000202178955	-63.049320220947266
6.691999912261963	-63.385013580322266
6.696000099182129	-63.836673736572266
6.699999809265137	-63.690189361572266
6.703999996185303	-63.677982330322266
6.708000183105469	-64.263923645019531
6.711999893188477	-64.398200988769531
6.716000080108643	-64.019783020019531
6.719999790191650	-63.909915924072266
6.723999977111816	-63.970951080322266
6.728000164031982	-63.854984283447266
6.731999874114990	-63.360599517822266
6.736000061035156	-63.116458892822266
6.739999771118164	-63.562015533447266
6.743999958038330	-63.726810455322266
6.748000144958496	-63.635257720947266
6.751999855041504	-63.909915924072266
6.756000041961670	-64.233406066894531
6.760000228881836	-64.062507629394531
6.763999938964844	-63.690189361572266
6.768000125885010	-63.665775299072266
6.771999835968018	-63.702396392822266
6.776000022888184	-63.226322174072266
6.780000209808350	-62.756351470947266
6.783999919891357	-62.719730377197266
6.788000106811523	-62.878421783447266
6.791999816894531	-62.750247955322266
6.796000003814697	-62.628177642822266
6.800000190734863	-63.165287017822266
6.803999900817871	-63.323978424072266
6.808000087738037	-63.031009674072266
6.811999797821045	-63.226322174072266
6.815999984741211	-63.348392486572266
6.820000171661377	-63.537601470947266
6.823999881744385	-63.360599517822266
6.828000068664551	-63.323978424072266
6.831999778747559	-63.629154205322266
6.835999965667725	-63.720706939697266
6.840000152587891	-63.702396392822266
6.843999862670898	-63.940433502197266
6.848000049591065	-64.141853332519531
6.852000236511231	-64.154060363769531
6.855999946594238	-64.019783020019531
6.860000133514404	-64.392097473144531
6.863999843597412	-64.666755676269531
6.868000030517578	-64.392097473144531
6.872000217437744	-64.270027160644531
6.875999927520752	-64.190681457519531
6.880000114440918	-64.263923645019531
6.883999824523926	-64.068611145019531
6.888000011444092	-63.677982330322266
6.892000198364258	-63.946537017822266
6.895999908447266	-64.282234191894531
6.900000095367432	-64.025886535644531
6.903999805450440	-64.056404113769531
6.907999992370606	-64.483650207519531
6.912000179290772	-64.715583801269531
6.915999889373779	-64.251716613769531
6.920000076293945	-64.062507629394531
6.923999786376953	-64.166267395019531
6.927999973297119	-64.007575988769531
6.932000160217285	-63.610843658447266
6.935999870300293	-63.470462799072266
6.940000057220459	-63.793949127197266
6.943999767303467	-64.129646301269531
6.947999954223633	-63.854984283447266
6.952000141143799	-64.465339660644531
6.955999851226807	-65.203865051269531
6.960000038146973	-64.691169738769531
6.964000225067139	-64.001472473144531
6.967999935150147	-64.013679504394531
6.972000122070313	-64.257820129394531
6.975999832153320	-63.879398345947266
6.980000019073486	-63.269046783447266
6.984000205993652	-63.397220611572266
6.987999916076660	-63.708499908447266
6.992000102996826	-63.653568267822266
6.995999813079834	-63.574222564697266
7.000000000000000	-63.867191314697266
7.004000186920166	-64.331062316894531
7.007999897003174	-63.769535064697266
7.012000083923340	-63.446048736572266
7.015999794006348	-63.806156158447266
7.019999980926514	-63.787845611572266
7.024000167846680	-63.494876861572266
7.027999877929688	-63.470462799072266
7.032000064849854	-63.848880767822266
7.035999774932861	-64.141853332519531
7.039999961853027	-63.928226470947266
7.044000148773193	-64.099128723144531
7.047999858856201	-64.416511535644531
7.052000045776367	-64.263923645019531
7.056000232696533	-64.044197082519531
7.059999942779541	-64.099128723144531
7.064000129699707	-64.337165832519531
7.067999839782715	-64.123542785644531
7.072000026702881	-63.879398345947266
7.076000213623047	-64.099128723144531
7.079999923706055	-64.099128723144531
7.084000110626221	-64.007575988769531
7.087999820709229	-63.763431549072266
7.092000007629395	-63.934329986572266
7.096000194549561	-64.416511535644531
7.099999904632568	-64.141853332519531
7.104000091552734	-64.074714660644531
7.107999801635742	-64.550788879394531
7.111999988555908	-64.550788879394531
7.116000175476074	-64.349372863769531
7.119999885559082	-64.190681457519531
7.124000072479248	-64.135749816894531
7.127999782562256	-63.763431549072266
7.131999969482422	-63.299564361572266
7.136000156402588	-63.543704986572266
7.139999866485596	-63.812259674072266
7.144000053405762	-63.861087799072266
7.147999763488770	-63.720706939697266
7.151999950408936	-63.769535064697266
7.156000137329102	-64.373786926269531
7.159999847412109	-64.324958801269531
7.164000034332275	-63.824466705322266
7.168000221252441	-64.062507629394531
7.171999931335449	-64.349372863769531
7.176000118255615	-64.318855285644531
7.179999828338623	-64.093025207519531
7.184000015258789	-64.239509582519531
7.188000202178955	-65.014656066894531
7.191999912261963	-64.990242004394531
7.196000099182129	-64.764411926269531
7.199999809265137	-64.996345520019531
7.203999996185303	-65.448005676269531
7.208000183105469	-65.045173645019531
7.211999893188477	-64.410408020019531
7.216000080108643	-64.880378723144531
7.219999790191650	-65.124519348144531
7.223999977111816	-64.526374816894531
7.228000164031982	-64.477546691894531
7.231999874114990	-64.831550598144531
7.236000061035156	-65.264900207519531
7.239999771118164	-65.020759582519531
7.243999958038330	-64.825447082519531
7.248000144958496	-65.258796691894531
7.251999855041504	-65.057380676269531
7.256000041961670	-64.587409973144531
7.260000228881836	-64.587409973144531
7.263999938964844	-64.813240051269531
7.268000125885010	-64.709480285644531
7.271999835968018	-64.428718566894531
7.276000022888184	-64.630134582519531
7.280000209808350	-64.886482238769531
7.283999919891357	-64.550788879394531
7.288000106811523	-64.294441223144531
7.291999816894531	-64.025886535644531
7.296000003814697	-64.019783020019531
7.300000190734863	-63.842777252197266
7.303999900817871	-63.519290924072266
7.308000087738037	-63.751224517822266
7.311999797821045	-63.891605377197266
7.315999984741211	-63.653568267822266
7.320000171661377	-63.647464752197266
7.323999881744385	-63.861087799072266
7.328000068664551	-64.038093566894531
7.331999778747559	-63.842777252197266
7.335999965667725	-63.928226470947266
7.340000152587891	-64.166267395019531
7.343999862670898	-64.184577941894531
7.348000049591065	-64.172370910644531
7.352000236511231	-64.117439270019531
7.355999946594238	-64.208992004394531
7.360000133514404	-64.276130676269531
7.363999843597412	-63.879398345947266
7.368000030517578	-63.903812408447266
7.372000217437744	-64.257820129394531
7.375999927520752	-64.184577941894531
7.380000114440918	-64.056404113769531
7.383999824523926	-64.172370910644531
7.388000011444092	-64.678962707519531
7.392000198364258	-64.776618957519531
7.395999908447266	-64.495857238769531
7.400000095367432	-64.685066223144531
7.403999805450440	-65.014656066894531
7.407999992370606	-64.471443176269531
7.412000179290772	-64.105232238769531
7.415999889373779	-64.385993957519531
7.420000076293945	-64.489753723144531
7.423999786376953	-64.074714660644531
7.427999973297119	-63.977054595947266
7.432000160217285	-64.483650207519531
7.435999870300293	-64.916999816894531
7.440000057220459	-64.691169738769531
7.443999767303467	-64.630134582519531
7.447999954223633	-64.959724426269531
7.452000141143799	-64.892585754394531
7.455999851226807	-63.885501861572266
7.460000038146973	-63.531497955322266
7.464000225067139	-64.111335754394531
7.467999935150147	-63.983158111572266
7.472000122070313	-63.433841705322266
7.475999832153320	-63.751224517822266
7.480000019073486	-64.160163879394531
7.484000205993652	-64.117439270019531
7.487999916076660	-63.842777252197266
7.492000102996826	-63.983158111572266
7.495999813079834	-64.385993957519531
7.500000000000000	-64.086921691894531
7.504000186920166	-63.824466705322266
7.507999897003174	-63.995365142822266
7.512000083923340	-64.245613098144531
7.515999794006348	-64.086921691894531
7.519999980926514	-63.964847564697266
7.524000167846680	-64.294441223144531
7.527999877929688	-64.489753723144531
7.532000064849854	-64.288337707519531
7.535999774932861	-64.392097473144531
7.539999961853027	-64.501960754394531
7.544000148773193	-64.654548645019531
7.547999858856201	-64.520271301269531
7.552000045776367	-64.416511535644531
7.556000232696533	-64.739997863769531
7.559999942779541	-64.733894348144531
7.564000129699707	-64.367683410644531
7.567999839782715	-64.428718566894531
7.572000026702881	-64.807136535644531
7.576000213623047	-64.727790832519531
7.579999923706055	-64.422615051269531
7.584000110626221	-64.685066223144531
7.587999820709229	-65.014656066894531
7.592000007629395	-64.843757629394531
7.596000194549561	-64.843757629394531
7.599999904632568	-64.819343566894531
7.604000091552734	-64.874275207519531
7.607999801635742	-64.550788879394531
7.611999988555908	-64.074714660644531
7.616000175476074	-64.196784973144531
7.619999885559082	-64.312751770019531
7.624000072479248	-64.007575988769531
7.627999782562256	-63.787845611572266
7.631999969482422	-63.861087799072266
7.636000156402588	-64.038093566894531
7.639999866485596	-63.745121002197266
7.644000053405762	-63.555912017822266
7.647999763488770	-63.824466705322266
7.651999950408936	-63.726810455322266
7.656000137329102	-63.250736236572266
7.659999847412109	-63.159183502197266
7.664000034332275	-63.616947174072266
7.668000221252441	-63.916019439697266
7.671999931335449	-63.452152252197266
7.676000118255615	-63.800052642822266
7.679999828338623	-64.501960754394531
7.684000015258789	-64.416511535644531
7.688000202178955	-64.190681457519531
7.691999912261963	-64.337165832519531
7.696000099182129	-64.660652160644531
7.699999809265137	-64.428718566894531
7.703999996185303	-63.916019439697266
7.708000183105469	-64.276130676269531
7.711999893188477	-64.678962707519531
7.716000080108643	-64.270027160644531
7.719999790191650	-64.129646301269531
7.723999977111816	-64.453132629394531
7.728000164031982	-64.892585754394531
7.731999874114990	-64.654548645019531
7.736000061035156	-64.471443176269531
7.739999771118164	-64.715583801269531
7.743999958038330	-64.794929504394531
7.748000144958496	-64.550788879394531
7.751999855041504	-64.312751770019531
7.756000041961670	-64.599617004394531
7.760000228881836	-64.758308410644531
7.763999938964844	-64.123542785644531
7.768000125885010	-64.147956848144531
7.771999835968018	-64.721687316894531
7.776000022888184	-64.593513488769531
7.780000209808350	-64.447029113769531
7.783999919891357	-64.642341613769531
7.788000106811523	-64.947517395019531
7.791999816894531	-64.892585754394531
7.796000003814697	-64.648445129394531
7.800000190734863	-64.758308410644531
7.803999900817871	-64.562995910644531
7.808000087738037	-64.080818176269531
7.811999797821045	-63.842777252197266
7.815999984741211	-63.830570220947266
7.820000171661377	-64.086921691894531
7.823999881744385	-63.787845611572266
7.828000068664551	-63.720706939697266
7.831999778747559	-64.343269348144531
7.835999965667725	-64.367683410644531
7.840000152587891	-64.306648254394531
7.843999862670898	-64.312751770019531
7.848000049591065	-64.410408020019531
7.852000236511231	-64.495857238769531
7.855999946594238	-63.946537017822266
7.860000133514404	-63.769535064697266
7.863999843597412	-64.056404113769531
7.868000030517578	-64.093025207519531
7.872000217437744	-63.854984283447266
7.875999927520752	-63.970951080322266
7.880000114440918	-64.807136535644531
7.883999824523926	-64.703376770019531
7.888000011444092	-64.178474426269531
7.892000198364258	-64.501960754394531
7.895999908447266	-64.556892395019531
7.900000095367432	-64.166267395019531
7.903999805450440	-63.830570220947266
7.907999992370606	-64.056404113769531
7.912000179290772	-64.599617004394531
7.915999889373779	-64.111335754394531
7.920000076293945	-63.928226470947266
7.923999786376953	-64.508064270019531
7.927999973297119	-64.801033020019531
7.932000160217285	-64.581306457519531
7.935999870300293	-64.233406066894531
7.940000057220459	-64.556892395019531
7.943999767303467	-64.630134582519531
7.947999954223633	-63.934329986572266
7.952000141143799	-63.964847564697266
7.955999851226807	-64.239509582519531
7.960000038146973	-64.324958801269531
7.964000225067139	-63.995365142822266
7.967999935150147	-63.995365142822266
7.972000122070313	-65.155036926269531
7.975999832153320	-65.362556457519531
7.980000019073486	-64.825447082519531
7.984000205993652	-65.100105285644531
7.987999916076660	-65.380867004394531
7.992000102996826	-65.209968566894531
7.995999813079834	-64.660652160644531
[truncated: 3,001 more rows]
