# Supplementary material for: Small Size of Recorded Neuronal Structures Confines the Accuracy in Direct Axonal Voltage Measurements
Source: eNeuro. 2021 Aug 2;8(4):ENEURO.0059-21.2021. doi: 10.1523/ENEURO.0059-21.2021 (PMC8342265; doi:10.1523/ENEURO.0059-21.2021)
Supplement: Extended Data 1 — NEURON codes producing data shown in Figures 2, 5, 8. Download Extended Data 1, ZIP file. [file enu-eN-NWR-0059-21-s01.zip › realistic amplifier model/3_real experiment reconstruction/AP_generator/real data/7o386_23.dat]

0.000000000000000	-83.844001770019531
0.004000000189990	-83.953865051269531
0.008000000379980	-84.002693176269531
0.012000000104308	-83.416755676269531
0.016000000759959	-83.337409973144531
0.019999999552965	-83.703620910644531
0.024000000208616	-83.721931457519531
0.028000000864267	-83.654792785644531
0.032000001519918	-83.959968566894531
0.035999998450279	-84.442146301269531
0.039999999105930	-84.527595520019531
0.043999999761581	-84.326179504394531
0.048000000417233	-84.344490051269531
0.052000001072884	-84.393318176269531
0.056000001728535	-83.953865051269531
0.059999998658895	-83.569343566894531
0.064000003039837	-83.563240051269531
0.068000003695488	-83.807380676269531
0.071999996900558	-83.618171691894531
0.075999997556210	-83.532722473144531
0.079999998211861	-83.953865051269531
0.083999998867512	-84.118659973144531
0.087999999523163	-83.770759582519531
0.092000000178814	-83.654792785644531
0.096000000834465	-83.874519348144531
0.100000001490116	-83.892829895019531
0.104000002145767	-83.361824035644531
0.108000002801418	-83.227546691894531
0.112000003457069	-83.459480285644531
0.115999996662140	-83.325202941894531
0.119999997317791	-82.891853332519531
0.123999997973442	-82.629402160644531
0.128000006079674	-82.977302551269531
0.131999999284744	-83.074958801269531
0.136000007390976	-82.678230285644531
0.140000000596046	-82.879646301269531
0.143999993801117	-83.227546691894531
0.148000001907349	-83.142097473144531
0.151999995112419	-82.684333801269531
0.156000003218651	-82.873542785644531
0.159999996423721	-83.367927551269531
0.164000004529953	-82.989509582519531
0.167999997735024	-82.653816223144531
0.172000005841255	-83.038337707519531
0.175999999046326	-83.355720520019531
0.180000007152557	-83.251960754394531
0.184000000357628	-83.343513488769531
0.187999993562698	-83.911140441894531
0.192000001668930	-84.265144348144531
0.195999994874001	-83.984382629394531
0.200000002980232	-83.898933410644531
0.203999996185303	-83.886726379394531
0.208000004291534	-84.021003723144531
0.211999997496605	-83.630378723144531
0.216000005602837	-83.294685363769531
0.219999998807907	-83.770759582519531
0.224000006914139	-83.972175598144531
0.228000000119209	-83.697517395019531
0.231999993324280	-84.014900207519531
0.236000001430511	-84.417732238769531
0.239999994635582	-84.460456848144531
0.244000002741814	-84.210212707519531
0.247999995946884	-84.051521301269531
0.252000004053116	-84.136970520019531
0.256000012159348	-83.740242004394531
0.259999990463257	-83.325202941894531
0.263999998569489	-83.288581848144531
0.268000006675720	-83.618171691894531
0.272000014781952	-83.685310363769531
0.275999993085861	-83.557136535644531
0.280000001192093	-84.027107238769531
0.284000009298325	-84.228523254394531
0.287999987602234	-83.563240051269531
0.291999995708466	-83.221443176269531
0.296000003814697	-83.203132629394531
0.300000011920929	-83.197029113769531
0.303999990224838	-82.891853332519531
0.307999998331070	-82.482917785644531
0.312000006437302	-82.653816223144531
0.316000014543533	-82.849128723144531
0.319999992847443	-82.684333801269531
0.324000000953674	-83.050544738769531
0.328000009059906	-83.483894348144531
0.331999987363815	-83.636482238769531
0.335999995470047	-83.319099426269531
0.340000003576279	-83.392341613769531
0.344000011682510	-83.764656066894531
0.347999989986420	-83.575447082519531
0.351999998092651	-83.282478332519531
0.356000006198883	-83.312995910644531
0.360000014305115	-83.551033020019531
0.363999992609024	-83.392341613769531
0.368000000715256	-83.013923645019531
0.372000008821487	-83.471687316894531
0.375999987125397	-83.978279113769531
0.379999995231628	-83.593757629394531
0.384000003337860	-83.551033020019531
0.388000011444092	-83.880622863769531
0.391999989748001	-84.033210754394531
0.395999997854233	-83.612068176269531
0.400000005960464	-83.337409973144531
0.404000014066696	-83.642585754394531
0.407999992370605	-83.581550598144531
0.412000000476837	-83.111579895019531
0.416000008583069	-83.056648254394531
0.419999986886978	-83.520515441894531
0.423999994993210	-83.947761535644531
0.428000003099442	-83.544929504394531
0.432000011205673	-83.666999816894531
0.435999989509583	-84.307868957519531
0.439999997615814	-84.100349426269531
0.444000005722046	-83.618171691894531
0.448000013828278	-83.447273254394531
0.451999992132187	-83.569343566894531
0.456000000238419	-83.380134582519531
0.460000008344650	-82.464607238769531
0.463999986648560	-82.562263488769531
0.467999994754791	-83.087165832519531
0.472000002861023	-82.958992004394531
0.476000010967255	-82.904060363769531
0.479999989271164	-83.221443176269531
0.483999997377396	-83.599861145019531
0.488000005483627	-83.258064270019531
0.492000013589859	-83.074958801269531
0.495999991893768	-83.447273254394531
0.500000000000000	-83.367927551269531
0.504000008106232	-83.135993957519531
0.508000016212463	-83.056648254394531
0.512000024318695	-83.276374816894531
0.515999972820282	-83.941658020019531
0.519999980926514	-83.764656066894531
0.523999989032745	-83.978279113769531
0.527999997138977	-84.429939270019531
0.532000005245209	-84.368904113769531
0.536000013351440	-84.039314270019531
0.540000021457672	-83.868415832519531
0.544000029563904	-84.082038879394531
0.547999978065491	-84.014900207519531
0.551999986171722	-83.605964660644531
0.555999994277954	-83.789070129394531
0.560000002384186	-83.941658020019531
0.564000010490417	-84.008796691894531
0.568000018596649	-84.027107238769531
0.572000026702881	-84.124763488769531
0.575999975204468	-84.625251770019531
0.579999983310699	-84.185798645019531
0.583999991416931	-83.801277160644531
0.587999999523163	-84.100349426269531
0.592000007629395	-83.978279113769531
0.596000015735626	-83.496101379394531
0.600000023841858	-83.239753723144531
0.603999972343445	-83.496101379394531
0.607999980449677	-83.624275207519531
0.611999988555908	-83.148200988769531
0.615999996662140	-83.166511535644531
0.620000004768372	-83.685310363769531
0.624000012874603	-84.057624816894531
0.628000020980835	-84.228523254394531
0.632000029087067	-84.411628723144531
0.635999977588654	-84.973152160644531
0.639999985694885	-84.851081848144531
0.643999993801117	-84.014900207519531
0.648000001907349	-83.825691223144531
0.652000010013580	-83.978279113769531
0.656000018119812	-83.789070129394531
0.660000026226044	-83.245857238769531
0.663999974727631	-83.367927551269531
0.667999982833862	-83.923347473144531
0.671999990940094	-83.795173645019531
0.675999999046326	-83.593757629394531
0.680000007152557	-84.069831848144531
0.684000015258789	-84.399421691894531
0.688000023365021	-83.929450988769531
0.691999971866608	-83.331306457519531
0.695999979972839	-83.471687316894531
0.699999988079071	-83.666999816894531
0.703999996185303	-83.300788879394531
0.708000004291534	-83.166511535644531
0.712000012397766	-83.581550598144531
0.716000020503998	-84.167488098144531
0.720000028610229	-84.106452941894531
0.723999977111816	-84.069831848144531
0.727999985218048	-84.399421691894531
0.731999993324280	-84.381111145019531
0.736000001430511	-83.868415832519531
0.740000009536743	-83.752449035644531
0.744000017642975	-84.002693176269531
0.748000025749207	-83.844001770019531
0.751999974250793	-83.459480285644531
0.755999982357025	-83.630378723144531
0.759999990463257	-84.179695129394531
0.763999998569489	-84.320075988769531
0.768000006675720	-84.234626770019531
0.772000014781952	-84.326179504394531
0.776000022888184	-84.515388488769531
0.779999971389771	-84.356697082519531
0.783999979496002	-84.027107238769531
0.787999987602234	-84.045417785644531
0.791999995708466	-84.289558410644531
0.796000003814697	-83.880622863769531
0.800000011920929	-83.508308410644531
0.804000020027161	-83.563240051269531
0.808000028133392	-83.630378723144531
0.811999976634979	-83.422859191894531
0.815999984741211	-83.337409973144531
0.819999992847443	-83.679206848144531
0.824000000953674	-83.923347473144531
0.828000009059906	-83.563240051269531
0.832000017166138	-83.666999816894531
0.836000025272369	-84.045417785644531
0.839999973773956	-83.947761535644531
0.843999981880188	-83.569343566894531
0.847999989986420	-83.666999816894531
0.851999998092651	-84.014900207519531
0.856000006198883	-83.862312316894531
0.860000014305115	-83.648689270019531
0.864000022411346	-84.021003723144531
0.867999970912933	-84.436042785644531
0.871999979019165	-84.484870910644531
0.875999987125397	-84.240730285644531
0.879999995231628	-84.332283020019531
0.884000003337860	-84.857185363769531
0.888000011444092	-84.362800598144531
0.892000019550323	-83.862312316894531
0.896000027656555	-84.149177551269531
0.899999976158142	-84.332283020019531
0.903999984264374	-83.874519348144531
0.907999992370605	-83.941658020019531
0.912000000476837	-84.466560363769531
0.916000008583069	-84.838874816894531
0.920000016689301	-84.576423645019531
0.924000024795532	-84.539802551269531
0.927999973297119	-84.826667785644531
0.931999981403351	-84.942634582519531
0.935999989509583	-84.399421691894531
0.939999997615814	-84.161384582519531
0.944000005722046	-84.466560363769531
0.948000013828278	-84.344490051269531
0.952000021934509	-83.947761535644531
0.955999970436096	-84.179695129394531
0.959999978542328	-84.515388488769531
0.963999986648560	-84.509284973144531
0.967999994754791	-84.124763488769531
0.972000002861023	-83.868415832519531
0.976000010967255	-84.063728332519531
0.980000019073486	-83.819587707519531
0.984000027179718	-83.386238098144531
0.987999975681305	-83.380134582519531
0.991999983787537	-83.685310363769531
0.995999991893768	-83.630378723144531
1.000000000000000	-83.428962707519531
1.003999948501587	-83.862312316894531
1.008000016212463	-84.252937316894531
1.011999964714050	-84.014900207519531
1.016000032424927	-84.027107238769531
1.019999980926514	-84.277351379394531
1.024000048637390	-84.423835754394531
1.027999997138977	-84.265144348144531
1.031999945640564	-84.039314270019531
1.036000013351440	-84.320075988769531
1.039999961853027	-84.490974426269531
1.044000029563904	-84.106452941894531
1.047999978065491	-84.106452941894531
1.052000045776367	-84.332283020019531
1.055999994277954	-84.393318176269531
1.059999942779541	-84.008796691894531
1.064000010490418	-84.069831848144531
1.067999958992004	-84.454353332519531
1.072000026702881	-84.265144348144531
1.075999975204468	-84.075935363769531
1.080000042915344	-84.210212707519531
1.083999991416931	-84.344490051269531
1.088000059127808	-84.191902160644531
1.092000007629395	-83.673103332519531
1.095999956130981	-83.813484191894531
1.100000023841858	-84.289558410644531
1.103999972343445	-83.734138488769531
1.108000040054321	-83.654792785644531
1.111999988555908	-84.100349426269531
1.116000056266785	-84.271247863769531
1.120000004768372	-83.972175598144531
1.123999953269959	-83.880622863769531
1.128000020980835	-84.411628723144531
1.131999969482422	-84.368904113769531
1.136000037193298	-83.520515441894531
1.139999985694885	-83.117683410644531
1.144000053405762	-83.300788879394531
1.148000001907349	-83.392341613769531
1.151999950408936	-82.775886535644531
1.156000018119812	-82.885749816894531
1.159999966621399	-83.752449035644531
1.164000034332275	-83.697517395019531
1.167999982833862	-83.551033020019531
1.172000050544739	-83.837898254394531
1.175999999046326	-84.063728332519531
1.179999947547913	-84.161384582519531
1.184000015258789	-83.666999816894531
1.187999963760376	-83.776863098144531
1.192000031471252	-84.234626770019531
1.195999979972839	-84.118659973144531
1.200000047683716	-84.027107238769531
1.203999996185303	-84.356697082519531
1.207999944686890	-84.844978332519531
1.212000012397766	-84.716804504394531
1.215999960899353	-84.558113098144531
1.220000028610230	-84.942634582519531
1.223999977111816	-84.844978332519531
1.228000044822693	-84.552009582519531
1.231999993324280	-84.509284973144531
1.235999941825867	-84.454353332519531
1.240000009536743	-84.704597473144531
1.243999958038330	-84.515388488769531
1.248000025749207	-84.503181457519531
1.251999974250794	-84.924324035644531
1.256000041961670	-84.899909973144531
1.259999990463257	-84.716804504394531
1.264000058174133	-84.643562316894531
1.268000006675720	-84.857185363769531
1.271999955177307	-84.820564270019531
1.276000022888184	-84.429939270019531
1.279999971389771	-84.460456848144531
1.284000039100647	-84.515388488769531
1.287999987602234	-84.375007629394531
1.292000055313110	-84.106452941894531
1.296000003814697	-84.051521301269531
1.299999952316284	-84.478767395019531
1.304000020027161	-84.063728332519531
1.307999968528748	-83.447273254394531
1.312000036239624	-83.593757629394531
1.315999984741211	-83.618171691894531
1.320000052452087	-83.410652160644531
1.324000000953674	-83.282478332519531
1.327999949455261	-83.441169738769531
1.332000017166138	-83.587654113769531
1.335999965667725	-83.190925598144531
1.340000033378601	-83.178718566894531
1.343999981880188	-83.447273254394531
1.348000049591065	-83.453376770019531
1.351999998092651	-83.428962707519531
1.355999946594238	-83.489997863769531
1.360000014305115	-84.014900207519531
1.363999962806702	-84.008796691894531
1.368000030517578	-83.673103332519531
1.371999979019165	-83.911140441894531
1.376000046730042	-83.947761535644531
1.379999995231628	-83.721931457519531
1.383999943733215	-83.337409973144531
1.388000011444092	-83.190925598144531
1.391999959945679	-83.557136535644531
1.396000027656555	-83.483894348144531
1.399999976158142	-83.337409973144531
1.404000043869019	-83.770759582519531
1.407999992370606	-84.228523254394531
1.411999940872192	-83.996589660644531
1.416000008583069	-83.679206848144531
1.419999957084656	-83.813484191894531
1.424000024795532	-83.862312316894531
1.427999973297119	-83.374031066894531
1.432000041007996	-83.282478332519531
1.435999989509583	-83.435066223144531
1.440000057220459	-83.636482238769531
1.444000005722046	-83.575447082519531
1.447999954223633	-83.489997863769531
1.452000021934509	-83.911140441894531
1.455999970436096	-84.179695129394531
1.460000038146973	-83.831794738769531
1.463999986648560	-83.898933410644531
1.468000054359436	-84.130867004394531
1.472000002861023	-84.124763488769531
1.475999951362610	-83.862312316894531
1.480000019073486	-83.410652160644531
1.483999967575073	-83.355720520019531
1.488000035285950	-83.380134582519531
1.491999983787537	-83.251960754394531
1.496000051498413	-83.239753723144531
1.500000000000000	-83.703620910644531
1.503999948501587	-83.776863098144531
1.508000016212463	-83.459480285644531
1.511999964714050	-83.728034973144531
1.516000032424927	-84.106452941894531
1.519999980926514	-83.807380676269531
1.524000048637390	-83.746345520019531
1.527999997138977	-83.984382629394531
1.531999945640564	-83.990486145019531
1.536000013351440	-83.844001770019531
1.539999961853027	-83.660896301269531
1.544000029563904	-83.923347473144531
1.547999978065491	-84.313972473144531
1.552000045776367	-84.191902160644531
1.555999994277954	-84.155281066894531
1.559999942779541	-84.509284973144531
1.564000010490418	-84.741218566894531
1.567999958992004	-84.368904113769531
1.572000026702881	-84.399421691894531
1.575999975204468	-84.729011535644531
1.580000042915344	-84.533699035644531
1.583999991416931	-84.039314270019531
1.588000059127808	-84.100349426269531
1.592000007629395	-84.545906066894531
1.595999956130981	-84.661872863769531
1.600000023841858	-84.503181457519531
1.603999972343445	-84.906013488769531
1.608000040054321	-85.302742004394531
1.611999988555908	-84.887702941894531
1.616000056266785	-84.631355285644531
1.620000004768372	-84.808357238769531
1.623999953269959	-84.771736145019531
1.628000020980835	-84.143074035644531
1.631999969482422	-83.825691223144531
1.636000037193298	-84.075935363769531
1.639999985694885	-84.179695129394531
1.644000053405762	-83.819587707519531
1.648000001907349	-83.898933410644531
1.651999950408936	-84.466560363769531
1.656000018119812	-84.997566223144531
1.659999966621399	-84.497077941894531
1.664000034332275	-83.807380676269531
1.667999982833862	-83.892829895019531
1.672000050544739	-83.801277160644531
1.675999999046326	-83.123786926269531
1.679999947547913	-82.995613098144531
1.684000015258789	-83.306892395019531
1.687999963760376	-83.258064270019531
1.692000031471252	-82.885749816894531
1.695999979972839	-83.068855285644531
1.700000047683716	-83.654792785644531
1.703999996185303	-83.660896301269531
1.707999944686890	-83.374031066894531
1.712000012397766	-83.489997863769531
1.715999960899353	-83.709724426269531
1.720000028610230	-83.526618957519531
1.723999977111816	-83.245857238769531
1.728000044822693	-83.508308410644531
1.731999993324280	-83.770759582519531
1.735999941825867	-83.544929504394531
1.740000009536743	-83.496101379394531
1.743999958038330	-83.691413879394531
1.748000025749207	-83.905036926269531
1.751999974250794	-83.813484191894531
1.756000041961670	-83.654792785644531
1.759999990463257	-83.972175598144531
1.764000058174133	-84.167488098144531
1.768000006675720	-83.764656066894531
1.771999955177307	-83.923347473144531
1.776000022888184	-84.271247863769531
1.779999971389771	-83.966072082519531
1.784000039100647	-83.605964660644531
1.787999987602234	-83.862312316894531
1.792000055313110	-84.161384582519531
1.796000003814697	-84.094245910644531
1.799999952316284	-83.959968566894531
1.804000020027161	-84.210212707519531
1.807999968528748	-84.454353332519531
1.812000036239624	-84.307868957519531
1.815999984741211	-83.941658020019531
1.820000052452087	-83.935554504394531
1.824000000953674	-83.782966613769531
1.827999949455261	-83.197029113769531
1.832000017166138	-83.197029113769531
1.835999965667725	-83.526618957519531
1.840000033378601	-83.728034973144531
1.843999981880188	-83.807380676269531
1.848000049591065	-83.868415832519531
1.851999998092651	-84.387214660644531
1.855999946594238	-84.735115051269531
1.860000014305115	-84.381111145019531
1.863999962806702	-84.259040832519531
1.868000030517578	-84.497077941894531
1.871999979019165	-84.552009582519531
1.876000046730042	-84.100349426269531
1.879999995231628	-84.069831848144531
1.883999943733215	-84.674079895019531
1.888000011444092	-84.576423645019531
1.891999959945679	-84.393318176269531
1.896000027656555	-84.698493957519531
1.899999976158142	-84.942634582519531
1.904000043869019	-84.948738098144531
1.907999992370606	-84.405525207519531
1.911999940872192	-84.350593566894531
1.916000008583069	-84.539802551269531
1.919999957084656	-84.100349426269531
1.924000024795532	-83.874519348144531
1.927999973297119	-84.051521301269531
1.932000041007996	-84.350593566894531
1.935999989509583	-84.198005676269531
1.940000057220459	-83.953865051269531
1.944000005722046	-84.320075988769531
1.947999954223633	-84.497077941894531
1.952000021934509	-84.240730285644531
1.955999970436096	-84.088142395019531
1.960000038146973	-84.063728332519531
1.963999986648560	-84.460456848144531
1.968000054359436	-84.167488098144531
1.972000002861023	-83.959968566894531
1.975999951362610	-84.356697082519531
1.980000019073486	-84.271247863769531
1.983999967575073	-84.075935363769531
1.988000035285950	-84.021003723144531
1.991999983787537	-84.265144348144531
1.996000051498413	-84.417732238769531
2.000000000000000	-83.776863098144531
2.003999948501587	-83.673103332519531
2.007999897003174	-84.045417785644531
2.012000083923340	-83.862312316894531
2.016000032424927	-83.666999816894531
2.019999980926514	-83.575447082519531
2.023999929428101	-83.953865051269531
2.028000116348267	-83.709724426269531
2.032000064849854	-83.428962707519531
2.036000013351440	-83.978279113769531
2.039999961853027	-84.228523254394531
2.043999910354614	-84.124763488769531
2.048000097274780	-84.155281066894531
2.052000045776367	-84.326179504394531
2.055999994277954	-84.704597473144531
2.059999942779541	-84.240730285644531
2.063999891281128	-83.923347473144531
2.068000078201294	-84.338386535644531
2.072000026702881	-84.167488098144531
2.075999975204468	-83.685310363769531
2.079999923706055	-83.679206848144531
2.084000110626221	-84.161384582519531
2.088000059127808	-84.259040832519531
2.092000007629395	-84.033210754394531
2.095999956130981	-84.405525207519531
2.099999904632568	-84.692390441894531
2.104000091552734	-84.472663879394531
2.108000040054321	-84.008796691894531
2.111999988555908	-83.874519348144531
2.115999937057495	-84.313972473144531
2.119999885559082	-84.051521301269531
2.124000072479248	-83.532722473144531
2.128000020980835	-83.972175598144531
2.131999969482422	-84.344490051269531
2.135999917984009	-84.167488098144531
2.140000104904175	-83.990486145019531
2.144000053405762	-84.252937316894531
2.148000001907349	-84.521492004394531
2.151999950408936	-84.045417785644531
2.155999898910523	-83.825691223144531
2.160000085830689	-83.880622863769531
2.164000034332275	-83.740242004394531
2.167999982833862	-83.294685363769531
2.171999931335449	-83.197029113769531
2.176000118255615	-83.648689270019531
2.180000066757202	-83.782966613769531
2.184000015258789	-83.392341613769531
2.187999963760376	-83.636482238769531
2.191999912261963	-84.082038879394531
2.196000099182129	-84.228523254394531
2.200000047683716	-84.088142395019531
2.203999996185303	-84.021003723144531
2.207999944686890	-84.466560363769531
2.211999893188477	-84.552009582519531
2.216000080108643	-84.326179504394531
2.220000028610230	-84.283454895019531
2.223999977111816	-84.503181457519531
2.227999925613403	-84.436042785644531
2.232000112533569	-84.179695129394531
2.236000061035156	-84.405525207519531
2.240000009536743	-84.893806457519531
2.243999958038330	-84.704597473144531
2.247999906539917	-84.722908020019531
2.252000093460083	-84.893806457519531
2.256000041961670	-84.887702941894531
2.259999990463257	-84.661872863769531
2.263999938964844	-84.326179504394531
2.267999887466431	-84.350593566894531
2.272000074386597	-84.393318176269531
2.276000022888184	-83.929450988769531
2.279999971389771	-83.886726379394531
2.283999919891357	-84.204109191894531
2.288000106811523	-84.466560363769531
2.292000055313110	-84.362800598144531
2.296000003814697	-84.454353332519531
2.299999952316284	-84.826667785644531
2.303999900817871	-84.643562316894531
2.308000087738037	-84.252937316894531
2.312000036239624	-84.277351379394531
2.315999984741211	-84.399421691894531
2.319999933242798	-84.271247863769531
2.323999881744385	-83.984382629394531
2.328000068664551	-84.252937316894531
2.332000017166138	-84.930427551269531
2.335999965667725	-84.521492004394531
2.339999914169312	-84.155281066894531
2.344000101089478	-84.582527160644531
2.348000049591065	-84.765632629394531
2.351999998092651	-84.271247863769531
2.355999946594238	-83.856208801269531
2.359999895095825	-84.082038879394531
2.364000082015991	-84.338386535644531
2.368000030517578	-84.075935363769531
2.371999979019165	-84.057624816894531
2.375999927520752	-84.527595520019531
2.380000114440918	-84.851081848144531
2.384000062942505	-84.515388488769531
2.388000011444092	-84.490974426269531
2.391999959945679	-85.015876770019531
2.395999908447266	-84.881599426269531
2.400000095367432	-84.429939270019531
2.404000043869019	-84.429939270019531
2.407999992370606	-84.729011535644531
2.411999940872192	-84.796150207519531
2.415999889373779	-84.350593566894531
2.420000076293945	-84.344490051269531
2.424000024795532	-84.826667785644531
2.427999973297119	-84.698493957519531
2.431999921798706	-84.313972473144531
2.436000108718872	-84.619148254394531
2.440000057220459	-84.918220520019531
2.444000005722046	-84.710700988769531
2.447999954223633	-84.417732238769531
2.451999902725220	-84.643562316894531
2.456000089645386	-84.674079895019531
2.460000038146973	-84.423835754394531
2.463999986648560	-84.124763488769531
2.467999935150147	-84.112556457519531
2.471999883651733	-84.246833801269531
2.476000070571899	-83.782966613769531
2.480000019073486	-83.599861145019531
2.483999967575073	-84.100349426269531
2.487999916076660	-84.417732238769531
2.492000102996826	-84.155281066894531
2.496000051498413	-84.271247863769531
2.500000000000000	-84.478767395019531
2.503999948501587	-84.057624816894531
2.507999897003174	-83.355720520019531
2.512000083923340	-83.337409973144531
2.516000032424927	-83.514411926269531
2.519999980926514	-83.227546691894531
2.523999929428101	-82.983406066894531
2.528000116348267	-83.331306457519531
2.532000064849854	-83.874519348144531
2.536000013351440	-83.953865051269531
2.539999961853027	-83.892829895019531
2.543999910354614	-84.252937316894531
2.548000097274780	-84.625251770019531
2.552000045776367	-84.088142395019531
2.555999994277954	-83.868415832519531
2.559999942779541	-84.094245910644531
2.563999891281128	-84.228523254394531
2.568000078201294	-84.118659973144531
2.572000026702881	-84.002693176269531
2.575999975204468	-84.484870910644531
2.579999923706055	-84.869392395019531
2.584000110626221	-84.503181457519531
2.588000059127808	-84.497077941894531
2.592000007629395	-84.899909973144531
2.595999956130981	-84.771736145019531
2.599999904632568	-84.222419738769531
2.604000091552734	-84.100349426269531
2.608000040054321	-84.686286926269531
2.611999988555908	-85.290534973144531
2.615999937057495	-94.573982238769531
2.619999885559082	-95.983894348144531
2.624000072479248	-94.836433410644531
2.628000020980835	-92.645271301269531
2.631999969482422	-89.501960754394531
2.635999917984009	-86.798103332519531
2.640000104904175	-84.521492004394531
2.644000053405762	-81.494148254394531
2.648000001907349	-78.839118957519531
2.651999950408936	-77.221687316894531
2.655999898910523	-75.958259582519531
2.660000085830689	-74.475105285644531
2.664000034332275	-73.065193176269531
2.667999982833862	-72.637947082519531
2.671999931335449	-72.387702941894531
2.676000118255615	-71.795661926269531
2.680000066757202	-71.966560363769531
2.684000015258789	-72.662361145019531
2.687999963760376	-72.973640441894531
2.691999912261963	-72.637947082519531
2.696000099182129	-73.004158020019531
2.700000047683716	-73.901374816894531
2.703999996185303	-74.243171691894531
2.707999944686890	-74.566658020019531
2.711999893188477	-75.134284973144531
2.716000080108643	-75.872810363769531
2.720000028610230	-76.702888488769531
2.723999977111816	-77.105720520019531
2.727999925613403	-77.972419738769531
2.732000112533569	-79.187019348144531
2.736000061035156	-79.626472473144531
2.740000009536743	-79.833992004394531
2.743999958038330	-80.346687316894531
2.747999906539917	-80.963142395019531
2.752000093460083	-80.975349426269531
2.756000041961670	-80.847175598144531
2.759999990463257	-81.298835754394531
2.763999938964844	-81.549079895019531
2.767999887466431	-81.591804504394531
2.772000074386597	-81.616218566894531
2.776000022888184	-81.988533020019531
2.779999971389771	-82.513435363769531
2.783999919891357	-82.061775207519531
2.788000106811523	-81.744392395019531
2.792000055313110	-82.061775207519531
2.796000003814697	-81.658943176269531
2.799999952316284	-81.005867004394531
2.803999900817871	-80.810554504394531
2.808000087738037	-80.981452941894531
2.812000036239624	-80.853279113769531
2.815999984741211	-80.187995910644531
2.819999933242798	-80.444343566894531
2.823999881744385	-80.786140441894531
2.828000068664551	-80.474861145019531
2.832000017166138	-80.004890441894531
2.835999965667725	-79.742439270019531
2.839999914169312	-79.968269348144531
2.844000101089478	-79.449470520019531
2.848000049591065	-78.521736145019531
2.851999998092651	-78.479011535644531
2.855999946594238	-78.607185363769531
2.859999895095825	-78.088386535644531
2.864000082015991	-77.789314270019531
2.868000030517578	-77.941902160644531
2.871999979019165	-78.161628723144531
2.875999927520752	-77.661140441894531
2.880000114440918	-77.557380676269531
2.884000062942505	-78.002937316894531
2.888000011444092	-78.192146301269531
2.891999959945679	-77.673347473144531
2.895999908447266	-77.374275207519531
2.900000095367432	-77.880867004394531
2.904000043869019	-78.002937316894531
2.907999992370606	-77.337654113769531
2.911999940872192	-77.301033020019531
2.915999889373779	-77.532966613769531
2.920000076293945	-77.398689270019531
2.924000024795532	-77.075202941894531
2.927999973297119	-77.038581848144531
2.931999921798706	-77.502449035644531
2.936000108718872	-77.294929504394531
2.940000057220459	-76.751716613769531
2.944000005722046	-76.770027160644531
2.947999954223633	-76.812751770019531
2.951999902725220	-76.348884582519531
2.956000089645386	-75.952156066894531
2.960000038146973	-75.952156066894531
2.963999986648560	-76.080329895019531
2.967999935150147	-75.726325988769531
2.971999883651733	-75.604255676269531
2.976000070571899	-75.897224426269531
2.980000019073486	-76.062019348144531
2.983999967575073	-75.769050598144531
2.987999916076660	-75.354011535644531
2.992000102996826	-75.427253723144531
2.996000051498413	-75.347908020019531
3.000000000000000	-74.658210754394531
3.003999948501587	-74.768074035644531
3.007999897003174	-74.884040832519531
3.012000083923340	-74.749763488769531
3.016000032424927	-74.560554504394531
3.019999980926514	-74.401863098144531
3.023999929428101	-74.475105285644531
3.028000116348267	-74.401863098144531
3.032000064849854	-73.956306457519531
3.036000013351440	-73.968513488769531
3.039999961853027	-73.956306457519531
3.043999910354614	-73.663337707519531
3.048000097274780	-73.339851379394531
3.052000045776367	-73.504646301269531
3.055999994277954	-73.889167785644531
3.059999942779541	-73.553474426269531
3.063999891281128	-73.681648254394531
3.068000078201294	-74.066169738769531
3.072000026702881	-74.145515441894531
3.075999975204468	-73.883064270019531
3.079999923706055	-73.590095520019531
3.084000110626221	-73.577888488769531
3.088000059127808	-73.669441223144531
3.092000007629395	-73.144538879394531
3.095999956130981	-72.991950988769531
3.099999904632568	-73.156745910644531
3.104000091552734	-73.089607238769531
3.108000040054321	-72.589118957519531
3.111999988555908	-72.515876770019531
3.115999937057495	-72.857673645019531
3.119999885559082	-72.619636535644531
3.124000072479248	-72.210700988769531
3.128000020980835	-72.235115051269531
3.131999969482422	-72.424324035644531
3.135999917984009	-72.314460754394531
3.140000104904175	-71.777351379394531
3.144000053405762	-71.716316223144531
3.148000001907349	-71.960456848144531
3.151999950408936	-71.563728332519531
3.155999898910523	-71.130378723144531
3.160000085830689	-71.258552551269531
3.164000034332275	-71.582038879394531
3.167999982833862	-71.405036926269531
3.171999931335449	-71.075447082519531
3.176000118255615	-71.301277160644531
3.180000066757202	-71.618659973144531
3.184000015258789	-71.240242004394531
3.187999963760376	-70.635993957519531
3.191999912261963	-70.355232238769531
3.196000099182129	-70.440681457519531
3.200000047683716	-70.007331848144531
3.203999996185303	-69.549568176269531
3.207999944686890	-69.769294738769531
3.211999893188477	-69.903572082519531
3.216000080108643	-69.653327941894531
3.220000028610230	-69.824226379394531
3.223999977111816	-70.300300598144531
3.227999925613403	-70.318611145019531
3.232000112533569	-69.842536926269531
3.236000061035156	-69.647224426269531
3.240000009536743	-69.781501770019531
3.243999958038330	-69.506843566894531
3.247999906539917	-69.012458801269531
3.252000093460083	-69.110115051269531
3.256000041961670	-69.323738098144531
3.259999990463257	-69.104011535644531
3.263999938964844	-69.036872863769531
3.267999887466431	-69.445808410644531
3.272000074386597	-69.494636535644531
3.276000022888184	-69.000251770019531
3.279999971389771	-68.707283020019531
3.283999919891357	-68.750007629394531
3.288000106811523	-68.750007629394531
3.292000055313110	-68.243415832519531
3.296000003814697	-67.840583801269531
3.299999952316284	-68.261726379394531
3.303999900817871	-68.334968566894531
3.308000087738037	-67.803962707519531
3.312000036239624	-67.999275207519531
3.315999984741211	-68.414314270019531
3.319999933242798	-68.151863098144531
3.323999881744385	-67.730720520019531
3.328000068664551	-67.706306457519531
3.332000017166138	-67.962654113769531
3.335999965667725	-67.687995910644531
3.339999914169312	-67.150886535644531
3.344000101089478	-67.346199035644531
3.348000049591065	-67.492683410644531
3.351999998092651	-67.102058410644531
3.355999946594238	-66.723640441894531
3.359999895095825	-66.992195129394531
3.364000082015991	-67.382820129394531
3.368000030517578	-66.900642395019531
3.371999979019165	-66.497810363769531
3.375999927520752	-66.357429504394531
3.380000114440918	-66.448982238769531
3.384000062942505	-66.235359191894531
3.388000011444092	-65.643318176269531
3.391999959945679	-65.728767395019531
3.395999908447266	-66.033943176269531
3.400000095367432	-65.527351379394531
3.404000043869019	-65.441902160644531
3.407999992370606	-65.899665832519531
3.411999940872192	-66.156013488769531
3.415999889373779	-65.936286926269531
3.420000076293945	-65.985115051269531
3.424000024795532	-66.510017395019531
3.427999973297119	-66.400154113769531
3.431999921798706	-65.948493957519531
3.436000108718872	-65.814216613769531
3.440000057220459	-65.924079895019531
3.444000005722046	-65.832527160644531
3.447999954223633	-65.332038879394531
3.451999902725220	-65.332038879394531
3.456000089645386	-65.808113098144531
3.460000038146973	-65.704353332519531
3.463999986648560	-65.783699035644531
3.467999935150147	-65.893562316894531
3.471999883651733	-65.985115051269531
3.476000070571899	-65.618904113769531
3.480000019073486	-65.081794738769531
3.483999967575073	-65.045173645019531
3.487999916076660	-64.990242004394531
3.492000102996826	-64.532478332519531
3.496000051498413	-64.337165832519531
3.500000000000000	-64.459236145019531
3.503999948501587	-64.678962707519531
3.507999897003174	-64.355476379394531
3.512000083923340	-64.331062316894531
3.516000032424927	-64.739997863769531
3.519999980926514	-64.318855285644531
3.523999929428101	-63.952640533447266
3.528000116348267	-63.806156158447266
3.532000064849854	-63.397220611572266
3.536000013351440	-63.122562408447266
3.539999961853027	-62.719730377197266
3.543999910354614	-62.756351470947266
3.548000097274780	-62.933353424072266
3.552000045776367	-62.622074127197266
3.555999994277954	-62.573246002197266
3.559999942779541	-63.018802642822266
3.563999891281128	-63.250736236572266
3.568000078201294	-62.951663970947266
3.572000026702881	-62.835697174072266
3.575999975204468	-63.122562408447266
3.579999923706055	-63.055423736572266
3.584000110626221	-62.799076080322266
3.588000059127808	-62.725833892822266
3.592000007629395	-62.756351470947266
3.595999956130981	-63.061527252197266
3.599999904632568	-62.652591705322266
3.604000091552734	-62.542728424072266
3.608000040054321	-63.098148345947266
3.611999988555908	-63.134769439697266
3.615999937057495	-62.744144439697266
3.619999885559082	-62.902835845947266
3.624000072479248	-63.085941314697266
3.628000020980835	-63.000492095947266
3.631999969482422	-62.469486236572266
3.635999917984009	-62.371829986572266
3.640000104904175	-62.506107330322266
3.644000053405762	-62.249759674072266
3.648000001907349	-61.755374908447266
3.651999950408936	-61.633304595947266
3.655999898910523	-62.091068267822266
3.660000085830689	-62.054447174072266
3.664000034332275	-61.645511627197266
3.667999982833862	-61.920169830322266
3.671999931335449	-61.993412017822266
3.676000118255615	-61.645511627197266
3.680000066757202	-61.322025299072266
3.684000015258789	-61.047367095947266
3.687999963760376	-61.206058502197266
3.691999912261963	-60.931400299072266
3.696000099182129	-60.626224517822266
3.700000047683716	-61.193851470947266
3.703999996185303	-61.724857330322266
3.707999944686890	-61.596683502197266
3.711999893188477	-61.450199127197266
3.716000080108643	-61.553958892822266
3.720000028610230	-61.187747955322266
3.723999977111816	-60.369876861572266
3.727999925613403	-60.235599517822266
3.732000112533569	-60.119632720947266
3.736000061035156	-59.814456939697266
3.740000009536743	-59.466556549072266
3.743999958038330	-59.295658111572266
3.747999906539917	-59.643558502197266
3.752000093460083	-59.783939361572266
3.756000041961670	-59.619144439697266
3.759999990463257	-60.064701080322266
3.763999938964844	-60.144046783447266
3.767999887466431	-59.820560455322266
3.772000074386597	-59.442142486572266
3.776000022888184	-59.472660064697266
3.779999971389771	-59.686283111572266
3.783999919891357	-59.301761627197266
3.788000106811523	-59.063724517822266
3.792000055313110	-59.265140533447266
3.796000003814697	-59.332279205322266
3.799999952316284	-59.143070220947266
3.803999900817871	-58.905033111572266
3.808000087738037	-59.362796783447266
3.812000036239624	-59.436038970947266
3.815999984741211	-58.795169830322266
3.819999933242798	-59.002689361572266
3.823999881744385	-59.179691314697266
3.828000068664551	-58.966068267822266
3.832000017166138	-58.685306549072266
3.835999965667725	-58.489994049072266
3.839999914169312	-58.728031158447266
3.844000101089478	-58.508304595947266
3.848000049591065	-58.068851470947266
3.851999998092651	-58.197025299072266
3.855999946594238	-58.660892486572266
3.859999895095825	-58.624271392822266
3.864000082015991	-58.068851470947266
3.868000030517578	-58.233646392822266
3.871999979019165	-58.233646392822266
3.875999927520752	-57.482913970947266
3.880000114440918	-57.147220611572266
3.884000062942505	-57.055667877197266
3.888000011444092	-56.988529205322266
3.891999959945679	-56.884769439697266
3.895999908447266	-56.518558502197266
3.900000095367432	-56.994632720947266
3.904000043869019	-57.531742095947266
3.907999992370606	-57.281497955322266
3.911999940872192	-57.238773345947266
3.915999889373779	-57.574466705322266
3.920000076293945	-57.696537017822266
3.924000024795532	-57.122806549072266
3.927999973297119	-56.896976470947266
3.931999921798706	-57.012943267822266
3.936000108718872	-56.933597564697266
3.940000057220459	-56.689456939697266
3.944000005722046	-56.640628814697266
3.947999954223633	-56.890872955322266
3.951999902725220	-57.189945220947266
3.956000089645386	-56.939701080322266
3.960000038146973	-57.006839752197266
3.963999986648560	-57.281497955322266
3.967999935150147	-56.903079986572266
3.971999883651733	-56.457523345947266
3.976000070571899	-56.463626861572266
3.980000019073486	-56.604007720947266
3.983999967575073	-56.207279205322266
3.987999916076660	-55.957035064697266
3.992000102996826	-56.140140533447266
3.996000051498413	-56.365970611572266
4.000000000000000	-56.188968658447266
4.004000186920166	-56.127933502197266
4.007999897003174	-56.304935455322266
4.012000083923340	-56.323246002197266
4.015999794006348	-55.914310455322266
4.019999980926514	-55.694583892822266
4.024000167846680	-55.853275299072266
4.027999877929688	-55.737308502197266
4.032000064849854	-55.334476470947266
4.035999774932861	-55.340579986572266
4.039999961853027	-55.426029205322266
4.044000148773193	-54.931644439697266
4.047999858856201	-54.388431549072266
4.052000045776367	-54.437259674072266
4.056000232696533	-54.803470611572266
4.059999942779541	-54.577640533447266
4.064000129699707	-54.144290924072266
4.067999839782715	-54.278568267822266
4.072000026702881	-54.516605377197266
4.076000213623047	-54.315189361572266
4.079999923706055	-54.058841705322266
4.084000110626221	-53.985599517822266
4.087999820709229	-54.156497955322266
4.092000007629395	-53.985599517822266
4.096000194549561	-53.912357330322266
4.099999904632568	-54.278568267822266
4.104000091552734	-54.626468658447266
4.107999801635742	-54.418949127197266
4.111999988555908	-54.199222564697266
4.116000175476074	-54.486087799072266
4.119999885559082	-54.669193267822266
4.124000072479248	-54.162601470947266
4.127999782562256	-53.942874908447266
4.131999969482422	-53.967288970947266
4.136000156402588	-53.979496002197266
4.139999866485596	-53.698734283447266
4.144000053405762	-53.564456939697266
4.147999763488770	-54.040531158447266
4.151999950408936	-54.266361236572266
4.156000137329102	-53.942874908447266
4.159999847412109	-53.857425689697266
4.164000034332275	-53.991703033447266
4.168000221252441	-53.808597564697266
4.171999931335449	-53.240970611572266
4.176000118255615	-53.167728424072266
4.179999828338623	-53.356937408447266
4.184000015258789	-52.954105377197266
4.188000202178955	-52.752689361572266
4.191999912261963	-52.984622955322266
4.196000099182129	-53.363040924072266
4.199999809265137	-53.308109283447266
4.203999996185303	-52.874759674072266
4.208000183105469	-52.886966705322266
4.211999893188477	-52.709964752197266
4.216000080108643	-52.032474517822266
4.219999790191650	-51.824954986572266
4.223999977111816	-51.824954986572266
4.228000164031982	-51.782230377197266
4.231999874114990	-51.519779205322266
4.236000061035156	-51.568607330322266
4.239999771118164	-51.928714752197266
4.243999958038330	-52.069095611572266
4.248000144958496	-52.069095611572266
4.251999855041504	-52.264408111572266
4.256000041961670	-52.435306549072266
4.260000228881836	-52.526859283447266
4.263999938964844	-52.008060455322266
4.268000125885010	-51.995853424072266
4.271999835968018	-52.307132720947266
4.276000022888184	-52.001956939697266
4.280000209808350	-51.654056549072266
4.283999919891357	-51.654056549072266
4.288000106811523	-51.824954986572266
4.291999816894531	-51.763919830322266
4.296000003814697	-51.562503814697266
4.300000190734863	-51.831058502197266
4.303999900817871	-52.056888580322266
4.308000087738037	-51.629642486572266
4.311999797821045	-51.464847564697266
4.315999984741211	-51.556400299072266
4.320000171661377	-51.660160064697266
4.323999881744385	-51.086429595947266
4.328000068664551	-50.756839752197266
4.331999778747559	-50.921634674072266
4.335999965667725	-50.921634674072266
4.340000152587891	-50.646976470947266
4.343999862670898	-50.646976470947266
4.348000049591065	-50.909427642822266
4.352000236511231	-51.007083892822266
4.355999946594238	-50.598148345947266
4.360000133514404	-50.372318267822266
4.363999843597412	-50.634769439697266
4.368000030517578	-50.408939361572266
4.372000217437744	-49.890140533447266
4.375999927520752	-49.578861236572266
4.380000114440918	-49.517826080322266
4.383999824523926	-49.200443267822266
4.388000011444092	-48.748783111572266
4.392000198364258	-49.133304595947266
4.395999908447266	-49.462894439697266
4.400000095367432	-49.395755767822266
4.403999805450440	-49.102787017822266
4.407999992370606	-49.053958892822266
4.412000179290772	-49.322513580322266
4.415999889373779	-48.980716705322266
4.420000076293945	-48.425296783447266
4.423999786376953	-48.651126861572266
4.427999973297119	-48.754886627197266
4.432000160217285	-48.577884674072266
4.435999870300293	-48.480228424072266
4.440000057220459	-48.699954986572266
4.443999767303467	-49.121097564697266
4.447999954223633	-48.748783111572266
4.452000141143799	-48.608402252197266
4.455999851226807	-48.687747955322266
4.460000038146973	-48.541263580322266
4.464000225067139	-48.126224517822266
4.467999935150147	-47.680667877197266
4.472000122070313	-47.863773345947266
4.475999832153320	-47.808841705322266
4.480000019073486	-47.167972564697266
4.484000205993652	-47.351078033447266
4.487999916076660	-47.515872955322266
4.492000102996826	-47.369388580322266
4.495999813079834	-47.235111236572266
4.500000000000000	-47.015384674072266
4.504000186920166	-47.186283111572266
4.507999897003174	-46.789554595947266
4.512000083923340	-46.392826080322266
4.515999794006348	-46.508792877197266
4.519999980926514	-46.368412017822266
4.524000167846680	-45.861820220947266
4.527999877929688	-45.458988189697266
4.532000064849854	-45.672611236572266
4.535999774932861	-45.837406158447266
4.539999961853027	-45.220951080322266
4.544000148773193	-45.196537017822266
4.547999858856201	-45.245365142822266
4.552000045776367	-44.744876861572266
4.556000232696533	-44.152835845947266
4.559999942779541	-43.701175689697266
4.564000129699707	-43.920902252197266
4.567999839782715	-43.560794830322266
4.572000026702881	-42.773441314697266
4.576000213623047	-42.645267486572266
4.579999923706055	-42.706302642822266
4.584000110626221	-42.602542877197266
4.587999820709229	-42.291263580322266
4.592000007629395	-42.486576080322266
4.596000194549561	-42.877201080322266
4.599999904632568	-42.303470611572266
4.604000091552734	-41.888431549072266
4.607999801635742	-41.839603424072266
4.611999988555908	-41.503910064697266
4.616000175476074	-40.808109283447266
4.619999885559082	-39.715579986572266
4.624000072479248	-39.300540924072266
4.627999782562256	-39.056400299072266
4.631999969482422	-37.945560455322266
4.636000156402588	-37.139896392822266
4.639999866485596	-36.553958892822266
4.644000053405762	-35.589603424072266
4.647999763488770	-33.984378814697266
4.651999950408936	-32.330326080322266
4.656000137329102	-30.828859329223633
4.659999847412109	-28.723146438598633
4.664000034332275	-26.208498001098633
4.668000221252441	-23.980714797973633
4.671999931335449	-22.009279251098633
4.676000118255615	-19.793703079223633
4.679999828338623	-16.992189407348633
4.684000015258789	-15.100098609924316
4.688000202178955	-13.555909156799316
4.691999912261963	-10.321045875549316
4.696000099182129	-7.568359851837158
4.699999809265137	-5.157471179962158
4.703999996185303	-2.825927972793579
4.708000183105469	-0.262451201677322
4.711999893188477	2.368164300918579
4.716000080108643	4.473877429962158
4.719999790191650	6.347656726837158
4.723999977111816	8.410645484924316
4.728000164031982	10.003663063049316
4.731999874114990	11.181641578674316
4.736000061035156	12.548829078674316
4.739999771118164	14.166260719299316
4.743999958038330	15.429688453674316
4.748000144958496	16.589357376098633
4.751999855041504	17.980958938598633
4.756000041961670	19.293214797973633
4.760000228881836	20.098878860473633
4.763999938964844	20.568849563598633
4.768000125885010	21.124269485473633
4.771999835968018	22.058107376098633
4.776000022888184	22.302248001098633
4.780000209808350	22.009279251098633
4.783999919891357	22.161867141723633
4.788000106811523	22.265626907348633
4.791999816894531	21.771242141723633
4.796000003814697	21.313478469848633
4.800000190734863	21.374513626098633
4.803999900817871	21.472169876098633
4.808000087738037	21.014406204223633
4.811999797821045	20.452882766723633
4.815999984741211	20.593263626098633
4.820000171661377	20.623781204223633
4.823999881744385	20.074464797973633
4.828000068664551	19.342042922973633
4.831999778747559	19.213869094848633
4.835999965667725	18.963624954223633
4.840000152587891	18.078615188598633
4.843999862670898	17.449953079223633
4.848000049591065	17.553712844848633
4.852000236511231	17.346193313598633
4.855999946594238	16.998292922973633
4.860000133514404	16.741945266723633
4.863999843597412	16.986085891723633
4.868000030517578	16.961671829223633
4.872000217437744	16.235353469848633
4.875999927520752	15.802002906799316
4.880000114440918	15.802002906799316
4.883999824523926	15.295411109924316
4.888000011444092	14.489747047424316
4.892000198364258	14.477540016174316
4.895999908447266	14.965821266174316
4.900000095367432	14.624024391174316
4.903999805450440	14.074707984924316
4.907999992370606	14.239502906799316
4.912000179290772	14.276124000549316
4.915999889373779	13.861084938049316
4.920000076293945	13.220215797424316
4.923999786376953	12.823487281799316
4.927999973297119	12.640381813049316
4.932000160217285	11.810303688049316
4.935999870300293	11.059571266174316
4.940000057220459	11.090088844299316
4.943999767303467	10.931397438049316
4.947999954223633	10.290528297424316
4.952000141143799	9.851075172424316
4.955999851226807	9.875489234924316
4.960000038146973	9.558106422424316
4.964000225067139	8.825684547424316
4.967999935150147	8.258057594299316
4.972000122070313	8.001709938049316
4.975999832153320	7.501221179962158
4.980000019073486	6.689453601837158
4.984000205993652	6.127930164337158
4.987999916076660	5.938721179962158
4.992000102996826	5.261230945587158
4.995999813079834	4.461670398712158
5.000000000000000	4.315186023712158
5.004000186920166	3.985595941543579
5.007999897003174	3.295898675918579
5.012000083923340	2.703857660293579
5.015999794006348	2.423095941543579
5.019999980926514	2.313232660293579
5.024000167846680	1.605224728584290
5.027999877929688	0.762939512729645
5.032000064849854	0.579834043979645
5.035999774932861	0.128173843026161
5.039999961853027	-0.756835997104645
5.044000148773193	-1.434326291084290
5.047999858856201	-1.434326291084290
5.052000045776367	-1.696777462959290
5.056000232696533	-2.520752191543579
5.059999942779541	-2.880859613418579
5.064000129699707	-2.581787347793579
5.067999839782715	-2.783203363418579
5.072000026702881	-3.613281488418579
5.076000213623047	-4.412842273712158
5.079999923706055	-4.595947742462158
5.084000110626221	-5.102539539337158
5.087999820709229	-6.286621570587158
5.092000007629395	-6.768799304962158
5.096000194549561	-6.854248523712158
5.099999904632568	-7.458496570587158
5.104000091552734	-8.190918922424316
5.107999801635742	-8.398438453674316
5.111999988555908	-8.483887672424316
5.116000175476074	-9.252930641174316
5.119999885559082	-10.150147438049316
5.124000072479248	-10.668946266174316
5.127999782562256	-11.248780250549316
5.131999969482422	-11.956788063049316
5.136000156402588	-12.951661109924316
5.139999866485596	-13.146973609924316
5.144000053405762	-13.140870094299316
5.147999763488770	-14.111329078674316
5.151999950408936	-14.617920875549316
5.156000137329102	-14.514161109924316
5.159999847412109	-14.880372047424316
5.164000034332275	-14.996338844299316
5.168000221252441	-16.168214797973633
5.171999931335449	-16.552736282348633
5.176000118255615	-17.102052688598633
5.179999828338623	-17.901613235473633
5.184000015258789	-18.328859329223633
5.188000202178955	-18.438722610473633
5.191999912261963	-18.597414016723633
5.196000099182129	-19.342042922973633
5.199999809265137	-19.616701126098633
5.203999996185303	-19.482423782348633
5.208000183105469	-20.263673782348633
5.211999893188477	-20.910646438598633
5.216000080108643	-20.953371047973633
5.219999790191650	-21.392824172973633
5.223999977111816	-21.881105422973633
5.228000164031982	-22.515871047973633
5.231999874114990	-22.406007766723633
5.236000061035156	-22.369386672973633
5.239999771118164	-23.187257766723633
5.243999958038330	-23.614503860473633
5.248000144958496	-23.596193313598633
5.251999855041504	-23.706056594848633
5.256000041961670	-24.444581985473633
5.260000228881836	-25.048830032348633
5.263999938964844	-24.847414016723633
5.268000125885010	-25.506593704223633
5.271999835968018	-26.611330032348633
5.276000022888184	-26.916505813598633
5.280000209808350	-27.252199172973633
5.283999919891357	-27.838136672973633
5.288000106811523	-28.692628860473633
5.291999816894531	-29.022218704223633
5.296000003814697	-28.826906204223633
5.300000190734863	-29.321290969848633
5.303999900817871	-29.956056594848633
5.308000087738037	-30.059816360473633
5.311999797821045	-29.943849563598633
5.315999984741211	-30.572511672973633
5.320000171661377	-31.561281204223633
5.323999881744385	-31.683351516723633
5.328000068664551	-32.049564361572266
5.331999778747559	-32.916263580322266
5.335999965667725	-33.288578033447266
5.340000152587891	-33.270267486572266
5.343999862670898	-33.197025299072266
5.348000049591065	-33.715824127197266
5.352000236511231	-34.216312408447266
5.355999946594238	-33.813480377197266
5.360000133514404	-33.984378814697266
5.363999843597412	-34.722904205322266
5.368000030517578	-35.339359283447266
5.372000217437744	-35.479740142822266
5.375999927520752	-35.809329986572266
5.380000114440918	-36.547855377197266
5.383999824523926	-36.755374908447266
5.388000011444092	-36.529544830322266
5.392000198364258	-36.730960845947266
5.395999908447266	-36.962894439697266
5.400000095367432	-37.188724517822266
5.403999805450440	-37.030033111572266
5.407999992370606	-36.950687408447266
5.412000179290772	-37.493900299072266
5.415999889373779	-37.707523345947266
5.420000076293945	-37.768558502197266
5.423999786376953	-38.128665924072266
5.427999973297119	-38.800052642822266
5.432000160217285	-38.958744049072266
5.435999870300293	-38.940433502197266
5.440000057220459	-39.331058502197266
5.443999767303467	-39.849857330322266
5.447999954223633	-39.801029205322266
5.452000141143799	-39.953617095947266
5.455999851226807	-40.386966705322266
5.460000038146973	-40.814212799072266
5.464000225067139	-40.850833892822266
5.467999935150147	-41.070560455322266
5.472000122070313	-41.699222564697266
5.475999832153320	-41.876224517822266
5.480000019073486	-41.894535064697266
5.484000205993652	-42.364505767822266
5.487999916076660	-42.785648345947266
5.492000102996826	-42.956546783447266
5.495999813079834	-42.907718658447266
5.500000000000000	-42.956546783447266
5.504000186920166	-43.408206939697266
5.507999897003174	-43.414310455322266
5.512000083923340	-43.194583892822266
5.515999794006348	-43.707279205322266
5.519999980926514	-44.256595611572266
5.524000167846680	-44.317630767822266
5.527999877929688	-44.378665924072266
5.532000064849854	-44.915775299072266
5.535999774932861	-45.251468658447266
5.539999961853027	-45.050052642822266
5.544000148773193	-44.982913970947266
5.547999858856201	-45.190433502197266
5.552000045776367	-45.471195220947266
5.556000232696533	-45.129398345947266
5.559999942779541	-44.946292877197266
5.564000129699707	-45.733646392822266
5.567999839782715	-46.282962799072266
5.572000026702881	-46.069339752197266
5.576000213623047	-46.154788970947266
5.579999923706055	-46.374515533447266
5.584000110626221	-46.356204986572266
5.587999820709229	-45.977787017822266
5.592000007629395	-45.959476470947266
5.596000194549561	-46.197513580322266
5.599999904632568	-46.307376861572266
5.604000091552734	-46.276859283447266
5.607999801635742	-46.447757720947266
5.611999988555908	-46.405033111572266
5.616000175476074	-37.182621002197266
5.619999885559082	-36.035160064697266
5.624000072479248	-38.098148345947266
5.627999782562256	-40.808109283447266
5.631999969482422	-43.109134674072266
5.636000156402588	-45.776371002197266
5.639999866485596	-48.876956939697266
5.644000053405762	-51.629642486572266
5.647999763488770	-53.704837799072266
5.651999950408936	-55.554203033447266
5.656000137329102	-57.482913970947266
5.659999847412109	-59.045413970947266
5.664000034332275	-59.979251861572266
5.668000221252441	-60.803226470947266
5.671999931335449	-61.608890533447266
5.676000118255615	-62.115482330322266
5.679999828338623	-61.846927642822266
5.684000015258789	-61.676029205322266
5.688000202178955	-61.810306549072266
5.691999912261963	-61.462406158447266
5.696000099182129	-60.620121002197266
5.699999809265137	-60.223392486572266
5.703999996185303	-59.857181549072266
5.708000183105469	-59.106449127197266
5.711999893188477	-58.245853424072266
5.716000080108643	-57.702640533447266
5.719999790191650	-57.299808502197266
5.723999977111816	-56.549076080322266
5.728000164031982	-55.670169830322266
5.731999874114990	-55.206302642822266
5.736000061035156	-54.846195220947266
5.739999771118164	-53.955081939697266
5.743999958038330	-53.161624908447266
5.748000144958496	-52.911380767822266
5.751999855041504	-52.911380767822266
5.756000041961670	-52.520755767822266
5.760000228881836	-52.081302642822266
5.763999938964844	-52.008060455322266
5.768000125885010	-52.209476470947266
5.771999835968018	-51.873783111572266
5.776000022888184	-51.580814361572266
5.780000209808350	-51.928714752197266
5.783999919891357	-51.818851470947266
5.788000106811523	-51.348880767822266
5.791999816894531	-51.434329986572266
5.796000003814697	-51.660160064697266
5.800000190734863	-51.800540924072266
5.803999900817871	-51.867679595947266
5.808000087738037	-52.105716705322266
5.811999797821045	-52.868656158447266
5.815999984741211	-53.277591705322266
5.820000171661377	-53.338626861572266
5.823999881744385	-53.802494049072266
5.828000068664551	-54.412845611572266
5.831999778747559	-54.327396392822266
5.835999965667725	-53.948978424072266
5.840000152587891	-54.382328033447266
5.843999862670898	-54.809574127197266
5.848000049591065	-54.681400299072266
5.852000236511231	-54.864505767822266
5.855999946594238	-55.377201080322266
5.860000133514404	-55.853275299072266
5.863999843597412	-56.024173736572266
5.868000030517578	-55.938724517822266
5.872000217437744	-56.347660064697266
5.875999927520752	-56.555179595947266
5.880000114440918	-56.427005767822266
5.883999824523926	-56.341556549072266
5.888000011444092	-56.579593658447266
5.892000198364258	-56.823734283447266
5.895999908447266	-56.445316314697266
5.900000095367432	-56.628421783447266
5.903999805450440	-57.299808502197266
5.907999992370606	-57.293704986572266
5.912000179290772	-57.354740142822266
5.915999889373779	-57.525638580322266
5.920000076293945	-57.324222564697266
5.923999786376953	-57.238773345947266
5.927999973297119	-57.043460845947266
5.932000160217285	-57.128910064697266
5.935999870300293	-57.342533111572266
5.940000057220459	-57.104496002197266
5.943999767303467	-57.189945220947266
5.947999954223633	-57.342533111572266
5.952000141143799	-57.647708892822266
5.955999851226807	-57.568363189697266
5.960000038146973	-57.696537017822266
5.964000225067139	-58.142093658447266
5.967999935150147	-58.306888580322266
5.972000122070313	-58.288578033447266
5.975999832153320	-58.288578033447266
5.980000019073486	-58.465579986572266
5.984000205993652	-58.709720611572266
5.987999916076660	-58.166507720947266
5.992000102996826	-58.074954986572266
5.995999813079834	-58.538822174072266
6.000000000000000	-58.398441314697266
6.004000186920166	-58.300785064697266
6.007999897003174	-58.508304595947266
6.012000083923340	-59.051517486572266
6.015999794006348	-59.204105377197266
6.019999980926514	-58.972171783447266
6.024000167846680	-59.277347564697266
6.027999877929688	-59.436038970947266
6.032000064849854	-59.198001861572266
6.035999774932861	-58.911136627197266
6.039999961853027	-58.874515533447266
6.044000148773193	-59.503177642822266
6.047999858856201	-59.210208892822266
6.052000045776367	-58.941654205322266
6.056000232696533	-59.655765533447266
6.059999942779541	-60.076908111572266
6.064000129699707	-59.960941314697266
6.067999839782715	-59.906009674072266
6.072000026702881	-60.168460845947266
6.076000213623047	-60.345462799072266
6.079999923706055	-59.747318267822266
6.084000110626221	-59.509281158447266
6.087999820709229	-59.765628814697266
6.092000007629395	-59.735111236572266
6.096000194549561	-59.265140533447266
6.099999904632568	-59.240726470947266
6.104000091552734	-59.979251861572266
6.107999801635742	-60.150150299072266
6.111999988555908	-59.674076080322266
6.116000175476074	-59.881595611572266
6.119999885559082	-60.198978424072266
6.124000072479248	-60.229496002197266
6.127999782562256	-59.973148345947266
6.131999969482422	-59.967044830322266
6.136000156402588	-60.510257720947266
6.139999866485596	-60.375980377197266
6.144000053405762	-60.168460845947266
6.147999763488770	-60.437015533447266
6.151999950408936	-60.784915924072266
6.156000137329102	-60.803226470947266
6.159999847412109	-60.766605377197266
6.164000034332275	-61.022953033447266
6.168000221252441	-61.242679595947266
6.171999931335449	-60.870365142822266
6.176000118255615	-60.809329986572266
6.179999828338623	-60.943607330322266
6.184000015258789	-61.169437408447266
6.188000202178955	-61.010746002197266
6.191999912261963	-60.754398345947266
6.196000099182129	-61.175540924072266
6.199999809265137	-61.242679595947266
6.203999996185303	-60.870365142822266
6.208000183105469	-61.151126861572266
6.211999893188477	-61.517337799072266
6.216000080108643	-61.480716705322266
6.219999790191650	-61.297611236572266
6.223999977111816	-61.462406158447266
6.228000164031982	-61.560062408447266
6.231999874114990	-61.279300689697266
6.236000061035156	-61.010746002197266
6.239999771118164	-61.114505767822266
6.243999958038330	-61.376956939697266
6.248000144958496	-61.383060455322266
6.251999855041504	-61.108402252197266
6.256000041961670	-61.584476470947266
6.260000228881836	-61.975101470947266
6.263999938964844	-61.315921783447266
6.268000125885010	-61.236576080322266
6.271999835968018	-61.547855377197266
6.276000022888184	-61.572269439697266
6.280000209808350	-61.108402252197266
6.283999919891357	-60.925296783447266
6.288000106811523	-61.224369049072266
6.291999816894531	-61.517337799072266
6.296000003814697	-61.358646392822266
6.300000190734863	-61.651615142822266
6.303999900817871	-62.243656158447266
6.308000087738037	-62.500003814697266
6.311999797821045	-62.176517486572266
6.315999984741211	-62.225345611572266
6.320000171661377	-62.780765533447266
6.323999881744385	-62.542728424072266
6.328000068664551	-61.975101470947266
6.331999778747559	-62.011722564697266
6.335999965667725	-62.335208892822266
6.340000152587891	-62.310794830322266
6.343999862670898	-62.030033111572266
6.348000049591065	-62.225345611572266
6.352000236511231	-62.756351470947266
6.355999946594238	-62.664798736572266
6.360000133514404	-62.426761627197266
6.363999843597412	-62.652591705322266
6.368000030517578	-62.872318267822266
6.372000217437744	-62.481693267822266
6.375999927520752	-62.091068267822266
6.380000114440918	-62.420658111572266
6.383999824523926	-62.524417877197266
6.388000011444092	-62.304691314697266
6.392000198364258	-62.200931549072266
6.395999908447266	-62.402347564697266
6.400000095367432	-62.823490142822266
6.403999805450440	-62.689212799072266
6.407999992370606	-62.524417877197266
6.412000179290772	-62.933353424072266
6.415999889373779	-63.055423736572266
6.420000076293945	-62.658695220947266
6.423999786376953	-62.573246002197266
6.427999973297119	-62.792972564697266
6.432000160217285	-62.475589752197266
6.435999870300293	-61.816410064697266
6.440000057220459	-61.987308502197266
6.443999767303467	-62.207035064697266
6.447999954223633	-62.072757720947266
6.452000141143799	-62.066654205322266
6.455999851226807	-62.323001861572266
6.460000038146973	-62.835697174072266
6.464000225067139	-62.896732330322266
6.467999935150147	-62.658695220947266
6.472000122070313	-62.927249908447266
6.475999832153320	-63.067630767822266
6.480000019073486	-62.658695220947266
6.484000205993652	-62.445072174072266
6.487999916076660	-62.750247955322266
6.492000102996826	-63.012699127197266
6.495999813079834	-62.908939361572266
6.500000000000000	-62.976078033447266
6.504000186920166	-63.470462799072266
6.507999897003174	-63.568119049072266
6.512000083923340	-63.226322174072266
6.515999794006348	-63.256839752197266
6.519999980926514	-63.629154205322266
6.524000167846680	-63.317874908447266
6.527999877929688	-62.683109283447266
6.532000064849854	-62.652591705322266
6.535999774932861	-63.067630767822266
6.539999961853027	-62.969974517822266
6.544000148773193	-62.774662017822266
6.547999858856201	-63.208011627197266
6.552000045776367	-63.775638580322266
6.556000232696533	-63.739017486572266
6.559999942779541	-63.415531158447266
6.564000129699707	-63.592533111572266
6.567999839782715	-63.854984283447266
6.572000026702881	-63.159183502197266
6.576000213623047	-62.847904205322266
6.579999923706055	-63.409427642822266
6.584000110626221	-63.555912017822266
6.587999820709229	-63.201908111572266
6.592000007629395	-63.195804595947266
6.596000194549561	-63.702396392822266
6.599999904632568	-63.970951080322266
6.604000091552734	-63.610843658447266
6.607999801635742	-63.269046783447266
6.611999988555908	-63.275150299072266
6.616000175476074	-63.323978424072266
6.619999885559082	-62.780765533447266
6.624000072479248	-62.493900299072266
6.627999782562256	-62.908939361572266
6.631999969482422	-62.841800689697266
6.636000156402588	-62.695316314697266
6.639999866485596	-63.061527252197266
6.644000053405762	-63.500980377197266
6.647999763488770	-63.677982330322266
6.651999950408936	-63.574222564697266
6.656000137329102	-63.775638580322266
6.659999847412109	-64.123542785644531
6.664000034332275	-63.928226470947266
6.668000221252441	-63.830570220947266
6.671999931335449	-63.775638580322266
6.676000118255615	-64.074714660644531
6.679999828338623	-63.854984283447266
6.684000015258789	-63.537601470947266
6.688000202178955	-63.970951080322266
6.691999912261963	-64.166267395019531
6.696000099182129	-64.135749816894531
6.699999809265137	-64.355476379394531
6.703999996185303	-64.416511535644531
6.708000183105469	-64.593513488769531
6.711999893188477	-64.373786926269531
6.716000080108643	-64.117439270019531
6.719999790191650	-64.392097473144531
6.723999977111816	-64.178474426269531
6.728000164031982	-63.641361236572266
6.731999874114990	-63.592533111572266
6.736000061035156	-63.977054595947266
6.739999771118164	-63.977054595947266
6.743999958038330	-63.623050689697266
6.748000144958496	-64.154060363769531
6.751999855041504	-64.379890441894531
6.756000041961670	-64.086921691894531
6.760000228881836	-63.989261627197266
6.763999938964844	-63.867191314697266
6.768000125885010	-64.093025207519531
6.771999835968018	-64.001472473144531
6.776000022888184	-63.714603424072266
6.780000209808350	-64.025886535644531
6.783999919891357	-64.300544738769531
6.788000106811523	-63.885501861572266
6.791999816894531	-63.623050689697266
6.796000003814697	-64.019783020019531
6.800000190734863	-64.392097473144531
6.803999900817871	-63.604740142822266
6.808000087738037	-63.458255767822266
6.811999797821045	-63.702396392822266
6.815999984741211	-63.488773345947266
6.820000171661377	-62.957767486572266
6.823999881744385	-62.799076080322266
6.828000068664551	-63.244632720947266
6.831999778747559	-63.543704986572266
6.835999965667725	-63.159183502197266
6.840000152587891	-63.452152252197266
6.843999862670898	-64.074714660644531
6.848000049591065	-64.184577941894531
6.852000236511231	-63.989261627197266
6.855999946594238	-64.172370910644531
6.860000133514404	-64.562995910644531
6.863999843597412	-64.135749816894531
6.868000030517578	-63.684085845947266
6.872000217437744	-63.916019439697266
6.875999927520752	-64.184577941894531
6.880000114440918	-64.123542785644531
6.883999824523926	-63.891605377197266
6.888000011444092	-64.257820129394531
6.892000198364258	-64.703376770019531
6.895999908447266	-64.312751770019531
6.900000095367432	-64.312751770019531
6.903999805450440	-64.562995910644531
6.907999992370606	-64.416511535644531
6.912000179290772	-64.178474426269531
6.915999889373779	-63.946537017822266
6.920000076293945	-64.056404113769531
6.923999786376953	-64.135749816894531
6.927999973297119	-63.714603424072266
6.932000160217285	-63.800052642822266
6.935999870300293	-64.196784973144531
6.940000057220459	-64.038093566894531
6.943999767303467	-63.500980377197266
6.947999954223633	-63.665775299072266
6.952000141143799	-64.117439270019531
6.955999851226807	-63.806156158447266
6.960000038146973	-63.391117095947266
6.964000225067139	-63.720706939697266
6.967999935150147	-63.745121002197266
6.972000122070313	-63.610843658447266
6.975999832153320	-63.513187408447266
6.980000019073486	-63.757328033447266
6.984000205993652	-64.239509582519531
6.987999916076660	-64.074714660644531
6.992000102996826	-64.129646301269531
6.995999813079834	-64.739997863769531
7.000000000000000	-65.045173645019531
7.004000186920166	-64.776618957519531
7.007999897003174	-64.593513488769531
7.012000083923340	-64.941413879394531
7.015999794006348	-64.898689270019531
7.019999980926514	-64.294441223144531
7.024000167846680	-64.257820129394531
7.027999877929688	-64.562995910644531
7.032000064849854	-64.837654113769531
7.035999774932861	-64.630134582519531
7.039999961853027	-64.703376770019531
7.044000148773193	-65.435798645019531
7.047999858856201	-65.325935363769531
7.052000045776367	-64.849861145019531
7.056000232696533	-65.002449035644531
7.059999942779541	-65.094001770019531
7.064000129699707	-64.746101379394531
7.067999839782715	-64.227302551269531
7.072000026702881	-64.373786926269531
7.076000213623047	-64.831550598144531
7.079999923706055	-64.624031066894531
7.084000110626221	-64.379890441894531
7.087999820709229	-64.581306457519531
7.092000007629395	-65.081794738769531
7.096000194549561	-64.868171691894531
7.099999904632568	-64.300544738769531
7.104000091552734	-64.544685363769531
7.107999801635742	-64.538581848144531
7.111999988555908	-63.970951080322266
7.116000175476074	-63.854984283447266
7.119999885559082	-63.970951080322266
7.124000072479248	-63.830570220947266
7.127999782562256	-63.391117095947266
7.131999969482422	-63.482669830322266
7.136000156402588	-63.842777252197266
7.139999866485596	-63.916019439697266
7.144000053405762	-63.720706939697266
7.147999763488770	-63.549808502197266
7.151999950408936	-63.940433502197266
7.156000137329102	-64.141853332519531
7.159999847412109	-63.623050689697266
7.164000034332275	-63.732913970947266
7.168000221252441	-64.166267395019531
7.171999931335449	-63.964847564697266
7.176000118255615	-63.830570220947266
7.179999828338623	-64.068611145019531
7.184000015258789	-64.489753723144531
7.188000202178955	-64.434822082519531
7.191999912261963	-64.318855285644531
7.196000099182129	-64.660652160644531
7.199999809265137	-64.904792785644531
7.203999996185303	-64.630134582519531
7.208000183105469	-64.514167785644531
7.211999893188477	-64.794929504394531
7.216000080108643	-64.849861145019531
7.219999790191650	-64.385993957519531
7.223999977111816	-64.324958801269531
7.228000164031982	-64.752204895019531
7.231999874114990	-64.874275207519531
7.236000061035156	-64.709480285644531
7.239999771118164	-64.807136535644531
7.243999958038330	-65.319831848144531
7.248000144958496	-65.380867004394531
7.251999855041504	-64.910896301269531
7.256000041961670	-64.874275207519531
7.260000228881836	-65.130622863769531
7.263999938964844	-64.666755676269531
7.268000125885010	-64.117439270019531
7.271999835968018	-64.538581848144531
7.276000022888184	-65.069587707519531
7.280000209808350	-64.624031066894531
7.283999919891357	-64.141853332519531
7.288000106811523	-64.538581848144531
7.291999816894531	-64.941413879394531
7.296000003814697	-64.642341613769531
7.300000190734863	-64.227302551269531
7.303999900817871	-64.331062316894531
7.308000087738037	-64.520271301269531
7.311999797821045	-64.007575988769531
7.315999984741211	-63.720706939697266
7.320000171661377	-64.379890441894531
7.323999881744385	-64.764411926269531
7.328000068664551	-64.416511535644531
7.331999778747559	-64.630134582519531
7.335999965667725	-65.167243957519531
7.340000152587891	-65.325935363769531
7.343999862670898	-65.051277160644531
7.348000049591065	-64.929206848144531
7.352000236511231	-65.252693176269531
7.355999946594238	-65.087898254394531
7.360000133514404	-64.550788879394531
7.363999843597412	-64.672859191894531
7.368000030517578	-65.118415832519531
7.372000217437744	-65.106208801269531
7.375999927520752	-64.831550598144531
7.380000114440918	-65.179450988769531
7.383999824523926	-65.545661926269531
7.388000011444092	-65.350349426269531
7.392000198364258	-65.246589660644531
7.395999908447266	-65.191658020019531
7.400000095367432	-65.307624816894531
7.403999805450440	-65.002449035644531
7.407999992370606	-64.630134582519531
7.412000179290772	-64.916999816894531
7.415999889373779	-65.051277160644531
7.420000076293945	-64.495857238769531
7.423999786376953	-64.440925598144531
7.427999973297119	-64.739997863769531
7.432000160217285	-64.916999816894531
7.435999870300293	-64.636238098144531
7.440000057220459	-64.703376770019531
7.443999767303467	-65.051277160644531
7.447999954223633	-64.868171691894531
7.452000141143799	-64.367683410644531
7.455999851226807	-63.928226470947266
7.460000038146973	-63.977054595947266
7.464000225067139	-63.983158111572266
7.467999935150147	-63.238529205322266
7.472000122070313	-63.299564361572266
7.475999832153320	-63.970951080322266
7.480000019073486	-63.787845611572266
7.484000205993652	-63.751224517822266
7.487999916076660	-64.343269348144531
7.492000102996826	-64.843757629394531
7.495999813079834	-64.562995910644531
7.500000000000000	-64.288337707519531
7.504000186920166	-64.575202941894531
7.507999897003174	-64.599617004394531
7.512000083923340	-64.190681457519531
7.515999794006348	-64.007575988769531
7.519999980926514	-64.440925598144531
7.524000167846680	-64.996345520019531
7.527999877929688	-64.685066223144531
7.532000064849854	-64.898689270019531
7.535999774932861	-65.484626770019531
7.539999961853027	-65.557868957519531
7.544000148773193	-65.222175598144531
7.547999858856201	-65.014656066894531
7.552000045776367	-65.191658020019531
7.556000232696533	-65.087898254394531
7.559999942779541	-64.257820129394531
7.564000129699707	-64.331062316894531
7.567999839782715	-64.984138488769531
7.572000026702881	-65.051277160644531
7.576000213623047	-64.788825988769531
7.579999923706055	-65.081794738769531
7.584000110626221	-65.667732238769531
7.587999820709229	-65.319831848144531
7.592000007629395	-64.801033020019531
7.596000194549561	-64.965827941894531
7.599999904632568	-64.874275207519531
7.604000091552734	-64.520271301269531
7.607999801635742	-64.202888488769531
7.611999988555908	-64.300544738769531
7.616000175476074	-64.703376770019531
7.619999885559082	-64.440925598144531
7.624000072479248	-64.044197082519531
7.627999782562256	-64.257820129394531
7.631999969482422	-64.514167785644531
7.636000156402588	-64.221199035644531
7.639999866485596	-63.958744049072266
7.644000053405762	-64.166267395019531
7.647999763488770	-64.208992004394531
7.651999950408936	-63.751224517822266
7.656000137329102	-63.861087799072266
7.659999847412109	-64.105232238769531
7.664000034332275	-64.154060363769531
7.668000221252441	-64.117439270019531
7.671999931335449	-64.184577941894531
7.676000118255615	-64.709480285644531
7.679999828338623	-64.746101379394531
7.684000015258789	-64.630134582519531
7.688000202178955	-65.081794738769531
7.691999912261963	-65.179450988769531
7.696000099182129	-65.008552551269531
7.699999809265137	-64.849861145019531
7.703999996185303	-64.825447082519531
7.708000183105469	-65.069587707519531
7.711999893188477	-64.654548645019531
7.716000080108643	-64.465339660644531
7.719999790191650	-64.904792785644531
7.723999977111816	-65.295417785644531
7.728000164031982	-65.209968566894531
7.731999874114990	-65.155036926269531
7.736000061035156	-65.631111145019531
7.739999771118164	-65.661628723144531
7.743999958038330	-65.026863098144531
7.748000144958496	-65.051277160644531
7.751999855041504	-65.179450988769531
7.756000041961670	-64.904792785644531
7.760000228881836	-64.514167785644531
7.763999938964844	-64.489753723144531
7.768000125885010	-65.124519348144531
7.771999835968018	-65.209968566894531
7.776000022888184	-64.965827941894531
7.780000209808350	-65.216072082519531
7.783999919891357	-65.643318176269531
7.788000106811523	-65.527351379394531
7.791999816894531	-64.837654113769531
7.796000003814697	-65.087898254394531
7.800000190734863	-65.753181457519531
7.803999900817871	-65.118415832519531
7.808000087738037	-64.587409973144531
7.811999797821045	-64.837654113769531
7.815999984741211	-65.173347473144531
7.820000171661377	-65.124519348144531
7.823999881744385	-64.782722473144531
7.828000068664551	-65.142829895019531
7.831999778747559	-65.332038879394531
7.835999965667725	-64.733894348144531
7.840000152587891	-64.355476379394531
7.843999862670898	-64.501960754394531
7.848000049591065	-64.691169738769531
7.852000236511231	-64.166267395019531
7.855999946594238	-63.995365142822266
7.860000133514404	-64.538581848144531
7.863999843597412	-64.501960754394531
7.868000030517578	-64.263923645019531
7.872000217437744	-64.416511535644531
7.875999927520752	-64.739997863769531
7.880000114440918	-64.849861145019531
7.883999824523926	-64.306648254394531
7.888000011444092	-64.398200988769531
7.892000198364258	-64.831550598144531
7.895999908447266	-64.312751770019531
7.900000095367432	-64.068611145019531
7.903999805450440	-64.331062316894531
7.907999992370606	-64.605720520019531
7.912000179290772	-64.361579895019531
7.915999889373779	-64.312751770019531
7.920000076293945	-64.758308410644531
7.923999786376953	-65.112312316894531
7.927999973297119	-65.020759582519531
7.932000160217285	-64.935310363769531
7.935999870300293	-65.130622863769531
7.940000057220459	-65.380867004394531
7.943999767303467	-64.855964660644531
7.947999954223633	-64.733894348144531
7.952000141143799	-65.124519348144531
7.955999851226807	-64.929206848144531
7.960000038146973	-64.514167785644531
7.964000225067139	-64.575202941894531
7.967999935150147	-64.855964660644531
7.972000122070313	-64.837654113769531
7.975999832153320	-64.605720520019531
7.980000019073486	-64.807136535644531
7.984000205993652	-65.106208801269531
7.987999916076660	-64.837654113769531
7.992000102996826	-64.483650207519531
7.995999813079834	-64.593513488769531
[truncated: 3,001 more rows]
