# Supplementary material for: Small Size of Recorded Neuronal Structures Confines the Accuracy in Direct Axonal Voltage Measurements
Source: eNeuro. 2021 Aug 2;8(4):ENEURO.0059-21.2021. doi: 10.1523/ENEURO.0059-21.2021 (PMC8342265; doi:10.1523/ENEURO.0059-21.2021)
Supplement: Extended Data 1 — NEURON codes producing data shown in Figures 2, 5, 8. Download Extended Data 1, ZIP file. [file enu-eN-NWR-0059-21-s01.zip › realistic amplifier model/3_real experiment reconstruction/AP_generator/real data/7o386_24.dat]

0.000000000000000	-81.903083801269531
0.004000000189990	-81.762702941894531
0.008000000379980	-81.268318176269531
0.012000000104308	-81.164558410644531
0.016000000759959	-81.591804504394531
0.019999999552965	-81.597908020019531
0.024000000208616	-81.292732238769531
0.028000000864267	-81.506355285644531
0.032000001519918	-82.043464660644531
0.035999998450279	-82.226570129394531
0.039999999105930	-81.713874816894531
0.043999999761581	-81.677253723144531
0.048000000417233	-82.092292785644531
0.052000001072884	-81.561286926269531
0.056000001728535	-81.030281066894531
0.059999998658895	-81.286628723144531
0.064000003039837	-81.573493957519531
0.068000003695488	-81.408699035644531
0.071999996900558	-81.176765441894531
0.075999997556210	-81.634529113769531
0.079999998211861	-81.964118957519531
0.083999998867512	-81.604011535644531
0.087999999523163	-81.427009582519531
0.092000000178814	-81.384284973144531
0.096000000834465	-81.341560363769531
0.100000001490116	-80.865486145019531
0.104000002145767	-80.438240051269531
0.108000002801418	-80.749519348144531
0.112000003457069	-80.859382629394531
0.115999996662140	-80.566413879394531
0.119999997317791	-80.572517395019531
0.123999997973442	-80.627449035644531
0.128000006079674	-80.816658020019531
0.131999999284744	-80.523689270019531
0.136000007390976	-80.407722473144531
0.140000000596046	-80.816658020019531
0.143999993801117	-80.773933410644531
0.148000001907349	-80.554206848144531
0.151999995112419	-80.645759582519531
0.156000003218651	-80.877693176269531
0.159999996423721	-80.920417785644531
0.164000004529953	-80.828865051269531
0.167999997735024	-80.957038879394531
0.172000005841255	-81.268318176269531
0.175999999046326	-81.304939270019531
0.180000007152557	-81.427009582519531
0.184000000357628	-81.433113098144531
0.187999993562698	-81.774909973144531
0.192000001668930	-81.634529113769531
0.195999994874001	-81.286628723144531
0.200000002980232	-81.640632629394531
0.203999996185303	-81.640632629394531
0.208000004291534	-81.121833801269531
0.211999997496605	-81.152351379394531
0.216000005602837	-81.372077941894531
0.219999998807907	-81.420906066894531
0.224000006914139	-81.280525207519531
0.228000000119209	-81.481941223144531
0.231999993324280	-81.921394348144531
0.236000001430511	-81.872566223144531
0.239999994635582	-81.658943176269531
0.244000002741814	-81.518562316894531
0.247999995946884	-81.610115051269531
0.252000004053116	-81.341560363769531
0.256000012159348	-80.670173645019531
0.259999990463257	-81.066902160644531
0.263999998569489	-81.433113098144531
0.268000006675720	-80.963142395019531
0.272000014781952	-80.908210754394531
0.275999993085861	-81.195075988769531
0.280000001192093	-81.188972473144531
0.284000009298325	-80.670173645019531
0.287999987602234	-80.364997863769531
0.291999995708466	-80.603034973144531
0.296000003814697	-80.352790832519531
0.300000011920929	-79.907234191894531
0.303999990224838	-79.748542785644531
0.307999998331070	-80.096443176269531
0.312000006437302	-80.609138488769531
0.316000014543533	-80.249031066894531
0.319999992847443	-80.627449035644531
0.324000000953674	-81.311042785644531
0.328000009059906	-81.225593566894531
0.331999987363815	-80.896003723144531
0.335999995470047	-80.798347473144531
0.340000003576279	-81.005867004394531
0.344000011682510	-81.097419738769531
0.347999989986420	-80.609138488769531
0.351999998092651	-80.786140441894531
0.356000006198883	-81.164558410644531
0.360000014305115	-81.207283020019531
0.363999992609024	-81.085212707519531
0.368000000715256	-81.359870910644531
0.372000008821487	-81.945808410644531
0.375999987125397	-81.677253723144531
0.379999995231628	-81.500251770019531
0.384000003337860	-81.774909973144531
0.388000011444092	-81.634529113769531
0.391999989748001	-81.488044738769531
0.395999997854233	-81.292732238769531
0.400000005960464	-81.274421691894531
0.404000014066696	-81.646736145019531
0.407999992370605	-81.268318176269531
0.412000000476837	-81.176765441894531
0.416000008583069	-81.542976379394531
0.419999986886978	-81.530769348144531
0.423999994993210	-81.243904113769531
0.428000003099442	-81.195075988769531
0.432000011205673	-81.445320129394531
0.435999989509583	-81.280525207519531
0.439999997615814	-80.999763488769531
0.444000005722046	-81.036384582519531
0.448000013828278	-81.018074035644531
0.451999992132187	-80.969245910644531
0.456000000238419	-81.024177551269531
0.460000008344650	-81.402595520019531
0.463999986648560	-81.622322082519531
0.467999994754791	-81.097419738769531
0.472000002861023	-80.999763488769531
0.476000010967255	-81.372077941894531
0.479999989271164	-81.518562316894531
0.483999997377396	-81.286628723144531
0.488000005483627	-80.834968566894531
0.492000013589859	-80.926521301269531
0.495999991893768	-80.944831848144531
0.500000000000000	-80.413825988769531
0.504000008106232	-80.426033020019531
0.508000016212463	-80.767829895019531
0.512000024318695	-80.993659973144531
0.515999972820282	-80.810554504394531
0.519999980926514	-80.841072082519531
0.523999989032745	-81.347663879394531
0.527999997138977	-81.420906066894531
0.532000005245209	-80.999763488769531
0.536000013351440	-80.987556457519531
0.540000021457672	-81.079109191894531
0.544000029563904	-80.969245910644531
0.547999978065491	-80.645759582519531
0.551999986171722	-80.468757629394531
0.555999994277954	-81.005867004394531
0.560000002384186	-81.243904113769531
0.564000010490417	-80.859382629394531
0.568000018596649	-81.109626770019531
0.572000026702881	-81.726081848144531
0.575999975204468	-81.427009582519531
0.579999983310699	-80.926521301269531
0.583999991416931	-80.987556457519531
0.587999999523163	-81.079109191894531
0.592000007629395	-80.792243957519531
0.596000015735626	-80.468757629394531
0.600000023841858	-80.639656066894531
0.603999972343445	-80.908210754394531
0.607999980449677	-80.761726379394531
0.611999988555908	-80.548103332519531
0.615999996662140	-80.999763488769531
0.620000004768372	-81.256111145019531
0.624000012874603	-80.615242004394531
0.628000020980835	-80.322273254394531
0.632000029087067	-80.657966613769531
0.635999977588654	-80.554206848144531
0.639999985694885	-80.114753723144531
0.643999993801117	-80.108650207519531
0.648000001907349	-80.389411926269531
0.652000010013580	-80.456550598144531
0.656000018119812	-80.310066223144531
0.660000026226044	-80.517585754394531
0.663999974727631	-80.853279113769531
0.667999982833862	-80.981452941894531
0.671999990940094	-80.786140441894531
0.675999999046326	-80.902107238769531
0.680000007152557	-81.475837707519531
0.684000015258789	-81.365974426269531
0.688000023365021	-81.018074035644531
0.691999971866608	-81.127937316894531
0.695999979972839	-81.115730285644531
0.699999988079071	-80.834968566894531
0.703999996185303	-80.749519348144531
0.708000004291534	-80.963142395019531
0.712000012397766	-81.280525207519531
0.716000020503998	-81.176765441894531
0.720000028610229	-81.317146301269531
0.723999977111816	-81.689460754394531
0.727999985218048	-81.866462707519531
0.731999993324280	-81.420906066894531
0.736000001430511	-81.231697082519531
0.740000009536743	-81.506355285644531
0.744000017642975	-81.195075988769531
0.748000025749207	-80.682380676269531
0.751999974250793	-80.865486145019531
0.755999982357025	-81.182868957519531
0.759999990463257	-81.292732238769531
0.763999998569489	-81.268318176269531
0.768000006675720	-81.420906066894531
0.772000014781952	-81.958015441894531
0.776000022888184	-81.732185363769531
0.779999971389771	-81.231697082519531
0.783999979496002	-81.213386535644531
0.787999987602234	-81.384284973144531
0.791999995708466	-80.615242004394531
0.796000003814697	-79.925544738769531
0.800000011920929	-80.456550598144531
0.804000020027161	-80.767829895019531
0.808000028133392	-80.291755676269531
0.811999976634979	-80.499275207519531
0.815999984741211	-81.048591613769531
0.819999992847443	-81.256111145019531
0.824000000953674	-81.085212707519531
0.828000009059906	-80.804450988769531
0.832000017166138	-81.060798645019531
0.836000025272369	-81.140144348144531
0.839999973773956	-80.688484191894531
0.843999981880188	-80.676277160644531
0.847999989986420	-81.024177551269531
0.851999998092651	-81.201179504394531
0.856000006198883	-80.950935363769531
0.860000014305115	-81.127937316894531
0.864000022411346	-81.573493957519531
0.867999970912933	-81.414802551269531
0.871999979019165	-81.164558410644531
0.875999987125397	-81.292732238769531
0.879999995231628	-81.549079895019531
0.884000003337860	-81.378181457519531
0.888000011444092	-81.036384582519531
0.892000019550323	-81.164558410644531
0.896000027656555	-81.372077941894531
0.899999976158142	-81.103523254394531
0.903999984264374	-81.097419738769531
0.907999992370605	-81.182868957519531
0.912000000476837	-81.390388488769531
0.916000008583069	-81.341560363769531
0.920000016689301	-81.231697082519531
0.924000024795532	-81.494148254394531
0.927999973297119	-81.604011535644531
0.931999981403351	-81.262214660644531
0.935999989509583	-81.085212707519531
0.939999997615814	-81.115730285644531
0.944000005722046	-81.109626770019531
0.948000013828278	-80.682380676269531
0.952000021934509	-80.810554504394531
0.955999970436096	-81.506355285644531
0.959999978542328	-81.475837707519531
0.963999986648560	-81.250007629394531
0.967999994754791	-81.243904113769531
0.972000002861023	-81.237800598144531
0.976000010967255	-81.219490051269531
0.980000019073486	-80.615242004394531
0.984000027179718	-80.523689270019531
0.987999975681305	-80.773933410644531
0.991999983787537	-80.395515441894531
0.995999991893768	-80.133064270019531
1.000000000000000	-80.438240051269531
1.003999948501587	-81.024177551269531
1.008000016212463	-81.097419738769531
1.011999964714050	-81.073005676269531
1.016000032424927	-81.738288879394531
1.019999980926514	-81.909187316894531
1.024000048637390	-81.445320129394531
1.027999997138977	-81.268318176269531
1.031999945640564	-81.225593566894531
1.036000013351440	-81.439216613769531
1.039999961853027	-80.993659973144531
1.044000029563904	-80.871589660644531
1.047999978065491	-81.420906066894531
1.052000045776367	-81.488044738769531
1.055999994277954	-81.378181457519531
1.059999942779541	-81.524665832519531
1.064000010490418	-81.823738098144531
1.067999958992004	-81.884773254394531
1.072000026702881	-81.329353332519531
1.075999975204468	-81.256111145019531
1.080000042915344	-81.427009582519531
1.083999991416931	-81.170661926269531
1.088000059127808	-80.914314270019531
1.092000007629395	-80.853279113769531
1.095999956130981	-81.439216613769531
1.100000023841858	-81.420906066894531
1.103999972343445	-81.103523254394531
1.108000040054321	-81.628425598144531
1.111999988555908	-81.884773254394531
1.116000056266785	-81.683357238769531
1.120000004768372	-81.524665832519531
1.123999953269959	-81.610115051269531
1.128000020980835	-81.677253723144531
1.131999969482422	-81.219490051269531
1.136000037193298	-80.767829895019531
1.139999985694885	-80.560310363769531
1.144000053405762	-80.706794738769531
1.148000001907349	-80.719001770019531
1.151999950408936	-80.407722473144531
1.156000018119812	-81.005867004394531
1.159999966621399	-81.353767395019531
1.164000034332275	-80.883796691894531
1.167999982833862	-81.164558410644531
1.172000050544739	-81.481941223144531
1.175999999046326	-81.365974426269531
1.179999947547913	-81.103523254394531
1.184000015258789	-80.957038879394531
1.187999963760376	-81.066902160644531
1.192000031471252	-80.950935363769531
1.195999979972839	-80.822761535644531
1.200000047683716	-81.146247863769531
1.203999996185303	-81.445320129394531
1.207999944686890	-81.585700988769531
1.212000012397766	-81.518562316894531
1.215999960899353	-81.811531066894531
1.220000028610230	-82.086189270019531
1.223999977111816	-81.622322082519531
1.228000044822693	-81.317146301269531
1.231999993324280	-81.396492004394531
1.235999941825867	-81.494148254394531
1.240000009536743	-81.188972473144531
1.243999958038330	-81.085212707519531
1.248000025749207	-81.573493957519531
1.251999974250794	-81.793220520019531
1.256000041961670	-81.567390441894531
1.259999990463257	-81.805427551269531
1.264000058174133	-82.135017395019531
1.268000006675720	-81.927497863769531
1.271999955177307	-81.329353332519531
1.276000022888184	-81.213386535644531
1.279999971389771	-81.536872863769531
1.284000039100647	-81.250007629394531
1.287999987602234	-81.036384582519531
1.292000055313110	-81.274421691894531
1.296000003814697	-81.719978332519531
1.299999952316284	-81.781013488769531
1.304000020027161	-81.378181457519531
1.307999968528748	-81.176765441894531
1.312000036239624	-81.427009582519531
1.315999984741211	-81.054695129394531
1.320000052452087	-80.401618957519531
1.324000000953674	-80.505378723144531
1.327999949455261	-80.664070129394531
1.332000017166138	-80.285652160644531
1.335999965667725	-80.163581848144531
1.340000033378601	-80.694587707519531
1.343999981880188	-81.060798645019531
1.348000049591065	-80.950935363769531
1.351999998092651	-81.060798645019531
1.355999946594238	-81.372077941894531
1.360000014305115	-81.365974426269531
1.363999962806702	-80.987556457519531
1.368000030517578	-80.902107238769531
1.371999979019165	-81.250007629394531
1.376000046730042	-81.158454895019531
1.379999995231628	-80.749519348144531
1.383999943733215	-80.798347473144531
1.388000011444092	-81.005867004394531
1.391999959945679	-81.030281066894531
1.396000027656555	-80.871589660644531
1.399999976158142	-80.981452941894531
1.404000043869019	-81.445320129394531
1.407999992370606	-81.280525207519531
1.411999940872192	-81.164558410644531
1.416000008583069	-81.408699035644531
1.419999957084656	-81.439216613769531
1.424000024795532	-81.054695129394531
1.427999973297119	-80.841072082519531
1.432000041007996	-81.030281066894531
1.435999989509583	-81.201179504394531
1.440000057220459	-80.902107238769531
1.444000005722046	-81.036384582519531
1.447999954223633	-81.372077941894531
1.452000021934509	-81.567390441894531
1.455999970436096	-81.500251770019531
1.460000038146973	-81.304939270019531
1.463999986648560	-81.573493957519531
1.468000054359436	-81.512458801269531
1.472000002861023	-81.048591613769531
1.475999951362610	-81.433113098144531
1.480000019073486	-81.903083801269531
1.483999967575073	-81.463630676269531
1.488000035285950	-81.292732238769531
1.491999983787537	-81.781013488769531
1.496000051498413	-81.695564270019531
1.500000000000000	-81.311042785644531
1.503999948501587	-81.243904113769531
1.508000016212463	-81.311042785644531
1.511999964714050	-81.262214660644531
1.516000032424927	-80.847175598144531
1.519999980926514	-80.200202941894531
1.524000048637390	-80.261238098144531
1.527999997138977	-80.645759582519531
1.531999945640564	-80.358894348144531
1.536000013351440	-80.230720520019531
1.539999961853027	-80.786140441894531
1.544000029563904	-81.207283020019531
1.547999978065491	-81.042488098144531
1.552000045776367	-80.981452941894531
1.555999994277954	-81.414802551269531
1.559999942779541	-81.604011535644531
1.564000010490418	-81.054695129394531
1.567999958992004	-80.920417785644531
1.572000026702881	-81.268318176269531
1.575999975204468	-81.365974426269531
1.580000042915344	-80.914314270019531
1.583999991416931	-80.963142395019531
1.588000059127808	-81.573493957519531
1.592000007629395	-81.671150207519531
1.595999956130981	-81.481941223144531
1.600000023841858	-81.671150207519531
1.603999972343445	-81.848152160644531
1.608000040054321	-81.799324035644531
1.611999988555908	-81.402595520019531
1.616000056266785	-81.329353332519531
1.620000004768372	-81.762702941894531
1.623999953269959	-81.463630676269531
1.628000020980835	-81.170661926269531
1.631999969482422	-81.335456848144531
1.636000037193298	-81.597908020019531
1.639999985694885	-81.347663879394531
1.644000053405762	-81.219490051269531
1.648000001907349	-81.488044738769531
1.651999950408936	-81.311042785644531
1.656000018119812	-80.920417785644531
1.659999966621399	-81.024177551269531
1.664000034332275	-80.999763488769531
1.667999982833862	-80.920417785644531
1.672000050544739	-80.725105285644531
1.675999999046326	-80.541999816894531
1.679999947547913	-80.889900207519531
1.684000015258789	-80.883796691894531
1.687999963760376	-80.719001770019531
1.692000031471252	-80.993659973144531
1.695999979972839	-81.347663879394531
1.700000047683716	-81.512458801269531
1.703999996185303	-81.262214660644531
1.707999944686890	-81.561286926269531
1.712000012397766	-81.903083801269531
1.715999960899353	-81.457527160644531
1.720000028610230	-81.127937316894531
1.723999977111816	-81.182868957519531
1.728000044822693	-81.262214660644531
1.731999993324280	-81.146247863769531
1.735999941825867	-80.981452941894531
1.740000009536743	-81.597908020019531
1.743999958038330	-81.958015441894531
1.748000025749207	-81.811531066894531
1.751999974250794	-81.945808410644531
1.756000041961670	-82.147224426269531
1.759999990463257	-82.354743957519531
1.764000058174133	-81.829841613769531
1.768000006675720	-81.445320129394531
1.771999955177307	-81.842048645019531
1.776000022888184	-81.823738098144531
1.779999971389771	-81.341560363769531
1.784000039100647	-81.280525207519531
1.787999987602234	-81.933601379394531
1.792000055313110	-82.232673645019531
1.796000003814697	-81.652839660644531
1.799999952316284	-81.994636535644531
1.804000020027161	-82.366950988769531
1.807999968528748	-81.896980285644531
1.812000036239624	-81.500251770019531
1.815999984741211	-81.207283020019531
1.820000052452087	-81.121833801269531
1.824000000953674	-80.761726379394531
1.827999949455261	-80.249031066894531
1.832000017166138	-80.572517395019531
1.835999965667725	-80.889900207519531
1.840000033378601	-80.804450988769531
1.843999981880188	-80.664070129394531
1.848000049591065	-81.036384582519531
1.851999998092651	-81.610115051269531
1.855999946594238	-81.030281066894531
1.860000014305115	-80.896003723144531
1.863999962806702	-81.341560363769531
1.868000030517578	-81.225593566894531
1.871999979019165	-80.969245910644531
1.876000046730042	-80.908210754394531
1.879999995231628	-81.158454895019531
1.883999943733215	-81.390388488769531
1.888000011444092	-81.097419738769531
1.891999959945679	-81.457527160644531
1.896000027656555	-81.903083801269531
1.899999976158142	-81.896980285644531
1.904000043869019	-81.719978332519531
1.907999992370606	-81.726081848144531
1.911999940872192	-81.994636535644531
1.916000008583069	-81.579597473144531
1.919999957084656	-81.127937316894531
1.924000024795532	-81.250007629394531
1.927999973297119	-81.335456848144531
1.932000041007996	-81.280525207519531
1.935999989509583	-81.103523254394531
1.940000057220459	-81.359870910644531
1.944000005722046	-81.884773254394531
1.947999954223633	-81.622322082519531
1.952000021934509	-81.481941223144531
1.955999970436096	-81.872566223144531
1.960000038146973	-81.774909973144531
1.963999986648560	-81.292732238769531
1.968000054359436	-81.030281066894531
1.972000002861023	-81.146247863769531
1.975999951362610	-81.054695129394531
1.980000019073486	-80.896003723144531
1.983999967575073	-81.158454895019531
1.988000035285950	-81.604011535644531
1.991999983787537	-81.903083801269531
1.996000051498413	-81.469734191894531
2.000000000000000	-81.054695129394531
2.003999948501587	-81.500251770019531
2.007999897003174	-81.237800598144531
2.012000083923340	-80.560310363769531
2.016000032424927	-80.560310363769531
2.019999980926514	-80.877693176269531
2.023999929428101	-80.743415832519531
2.028000116348267	-80.474861145019531
2.032000064849854	-81.073005676269531
2.036000013351440	-81.823738098144531
2.039999961853027	-81.652839660644531
2.043999910354614	-81.549079895019531
2.048000097274780	-81.848152160644531
2.052000045776367	-81.933601379394531
2.055999994277954	-81.567390441894531
2.059999942779541	-81.109626770019531
2.063999891281128	-81.304939270019531
2.068000078201294	-81.494148254394531
2.072000026702881	-81.085212707519531
2.075999975204468	-81.097419738769531
2.079999923706055	-81.524665832519531
2.084000110626221	-81.738288879394531
2.088000059127808	-81.469734191894531
2.092000007629395	-81.378181457519531
2.095999956130981	-81.787117004394531
2.099999904632568	-81.652839660644531
2.104000091552734	-81.054695129394531
2.108000040054321	-81.079109191894531
2.111999988555908	-81.237800598144531
2.115999937057495	-80.944831848144531
2.119999885559082	-80.627449035644531
2.124000072479248	-80.792243957519531
2.128000020980835	-81.164558410644531
2.131999969482422	-81.018074035644531
2.135999917984009	-81.048591613769531
2.140000104904175	-81.231697082519531
2.144000053405762	-81.536872863769531
2.148000001907349	-81.445320129394531
2.151999950408936	-81.201179504394531
2.155999898910523	-81.268318176269531
2.160000085830689	-81.201179504394531
2.164000034332275	-80.371101379394531
2.167999982833862	-80.389411926269531
2.171999931335449	-80.719001770019531
2.176000118255615	-80.651863098144531
2.180000066757202	-80.456550598144531
2.184000015258789	-80.767829895019531
2.187999963760376	-81.396492004394531
2.191999912261963	-81.530769348144531
2.196000099182129	-81.451423645019531
2.200000047683716	-81.591804504394531
2.203999996185303	-81.768806457519531
2.207999944686890	-81.652839660644531
2.211999893188477	-81.207283020019531
2.216000080108643	-81.073005676269531
2.220000028610230	-81.414802551269531
2.223999977111816	-81.378181457519531
2.227999925613403	-81.335456848144531
2.232000112533569	-81.732185363769531
2.236000061035156	-82.208259582519531
2.240000009536743	-82.135017395019531
2.243999958038330	-81.878669738769531
2.247999906539917	-81.970222473144531
2.252000093460083	-82.061775207519531
2.256000041961670	-81.433113098144531
2.259999990463257	-80.877693176269531
2.263999938964844	-81.134040832519531
2.267999887466431	-81.451423645019531
2.272000074386597	-80.987556457519531
2.276000022888184	-80.871589660644531
2.279999971389771	-81.494148254394531
2.283999919891357	-81.750495910644531
2.288000106811523	-81.463630676269531
2.292000055313110	-81.402595520019531
2.296000003814697	-81.616218566894531
2.299999952316284	-81.665046691894531
2.303999900817871	-81.121833801269531
2.308000087738037	-80.975349426269531
2.312000036239624	-81.500251770019531
2.315999984741211	-81.610115051269531
2.319999933242798	-81.201179504394531
2.323999881744385	-81.439216613769531
2.328000068664551	-81.848152160644531
2.332000017166138	-81.591804504394531
2.335999965667725	-81.115730285644531
2.339999914169312	-81.323249816894531
2.344000101089478	-81.738288879394531
2.348000049591065	-81.359870910644531
2.351999998092651	-80.969245910644531
2.355999946594238	-81.231697082519531
2.359999895095825	-81.512458801269531
2.364000082015991	-81.274421691894531
2.368000030517578	-81.127937316894531
2.371999979019165	-81.506355285644531
2.375999927520752	-81.793220520019531
2.380000114440918	-81.451423645019531
2.384000062942505	-81.536872863769531
2.388000011444092	-81.872566223144531
2.391999959945679	-81.970222473144531
2.395999908447266	-81.561286926269531
2.400000095367432	-81.311042785644531
2.404000043869019	-81.634529113769531
2.407999992370606	-81.567390441894531
2.411999940872192	-80.969245910644531
2.415999889373779	-80.969245910644531
2.420000076293945	-81.262214660644531
2.424000024795532	-81.268318176269531
2.427999973297119	-81.146247863769531
2.431999921798706	-81.500251770019531
2.436000108718872	-81.903083801269531
2.440000057220459	-81.677253723144531
2.444000005722046	-81.488044738769531
2.447999954223633	-81.591804504394531
2.451999902725220	-81.616218566894531
2.456000089645386	-81.262214660644531
2.460000038146973	-80.657966613769531
2.463999986648560	-80.981452941894531
2.467999935150147	-81.414802551269531
2.471999883651733	-80.987556457519531
2.476000070571899	-81.103523254394531
2.480000019073486	-81.726081848144531
2.483999967575073	-82.067878723144531
2.487999916076660	-81.597908020019531
2.492000102996826	-81.469734191894531
2.496000051498413	-81.903083801269531
2.500000000000000	-81.958015441894531
2.503999948501587	-81.695564270019531
2.507999897003174	-81.646736145019531
2.512000083923340	-81.872566223144531
2.516000032424927	-81.842048645019531
2.519999980926514	-81.066902160644531
2.523999929428101	-81.170661926269531
2.528000116348267	-81.884773254394531
2.532000064849854	-81.469734191894531
2.536000013351440	-80.957038879394531
2.539999961853027	-80.926521301269531
2.543999910354614	-81.341560363769531
2.548000097274780	-81.091316223144531
2.552000045776367	-80.462654113769531
2.555999994277954	-80.822761535644531
2.559999942779541	-81.176765441894531
2.563999891281128	-80.981452941894531
2.568000078201294	-80.816658020019531
2.572000026702881	-81.152351379394531
2.575999975204468	-81.628425598144531
2.579999923706055	-81.121833801269531
2.584000110626221	-80.950935363769531
2.588000059127808	-81.549079895019531
2.592000007629395	-81.286628723144531
2.595999956130981	-81.005867004394531
2.599999904632568	-80.987556457519531
2.604000091552734	-81.054695129394531
2.608000040054321	-81.262214660644531
2.611999988555908	-81.646736145019531
2.615999937057495	-91.314704895019531
2.619999885559082	-92.791755676269531
2.624000072479248	-91.333015441894531
2.628000020980835	-89.025886535644531
2.631999969482422	-86.480720520019531
2.635999917984009	-84.136970520019531
2.640000104904175	-81.256111145019531
2.644000053405762	-78.155525207519531
2.648000001907349	-76.080329895019531
2.651999950408936	-74.114997863769531
2.655999898910523	-72.149665832519531
2.660000085830689	-70.733650207519531
2.664000034332275	-69.763191223144531
2.667999982833862	-69.012458801269531
2.671999931335449	-68.090827941894531
2.676000118255615	-67.993171691894531
2.680000066757202	-68.365486145019531
2.684000015258789	-68.615730285644531
2.687999963760376	-68.756111145019531
2.691999912261963	-68.957527160644531
2.696000099182129	-69.628913879394531
2.700000047683716	-70.367439270019531
2.703999996185303	-70.544441223144531
2.707999944686890	-71.405036926269531
2.711999893188477	-72.576911926269531
2.716000080108643	-73.321540832519531
2.720000028610230	-74.005134582519531
2.723999977111816	-74.896247863769531
2.727999925613403	-76.293952941894531
2.732000112533569	-76.940925598144531
2.736000061035156	-77.032478332519531
2.740000009536743	-77.758796691894531
2.743999958038330	-78.430183410644531
2.747999906539917	-78.363044738769531
2.752000093460083	-78.308113098144531
2.756000041961670	-78.656013488769531
2.759999990463257	-79.364021301269531
2.763999938964844	-79.382331848144531
2.767999887466431	-79.370124816894531
2.772000074386597	-79.772956848144531
2.776000022888184	-80.212409973144531
2.779999971389771	-79.876716613769531
2.783999919891357	-79.278572082519531
2.788000106811523	-79.510505676269531
2.792000055313110	-79.516609191894531
2.796000003814697	-78.552253723144531
2.799999952316284	-78.271492004394531
2.803999900817871	-78.436286926269531
2.808000087738037	-78.112800598144531
2.812000036239624	-77.441413879394531
2.815999984741211	-77.166755676269531
2.819999933242798	-77.557380676269531
2.823999881744385	-77.307136535644531
2.828000068664551	-76.611335754394531
2.832000017166138	-76.531990051269531
2.835999965667725	-76.574714660644531
2.839999914169312	-75.982673645019531
2.844000101089478	-75.036628723144531
2.848000049591065	-74.835212707519531
2.851999998092651	-74.975593566894531
2.855999946594238	-74.285896301269531
2.859999895095825	-74.005134582519531
2.864000082015991	-74.249275207519531
2.868000030517578	-74.450691223144531
2.871999979019165	-74.438484191894531
2.875999927520752	-74.298103332519531
2.880000114440918	-74.603279113769531
2.884000062942505	-74.938972473144531
2.888000011444092	-74.365242004394531
2.891999959945679	-74.163825988769531
2.895999908447266	-74.267585754394531
2.900000095367432	-73.999031066894531
2.904000043869019	-73.571784973144531
2.907999992370606	-73.632820129394531
2.911999940872192	-73.944099426269531
2.915999889373779	-73.828132629394531
2.920000076293945	-73.767097473144531
2.924000024795532	-74.035652160644531
2.927999973297119	-74.206550598144531
2.931999921798706	-74.151618957519531
2.936000108718872	-73.577888488769531
2.940000057220459	-73.431404113769531
2.944000005722046	-73.645027160644531
2.947999954223633	-73.016365051269531
2.951999902725220	-72.497566223144531
2.956000089645386	-72.790534973144531
2.960000038146973	-73.028572082519531
2.963999986648560	-72.851570129394531
2.967999935150147	-72.607429504394531
2.971999883651733	-72.955329895019531
2.976000070571899	-73.114021301269531
2.980000019073486	-72.515876770019531
2.983999967575073	-72.113044738769531
2.987999916076660	-72.131355285644531
2.992000102996826	-72.167976379394531
2.996000051498413	-71.514900207519531
3.000000000000000	-71.185310363769531
3.003999948501587	-71.649177551269531
3.007999897003174	-71.704109191894531
3.012000083923340	-70.892341613769531
3.016000032424927	-70.880134582519531
3.019999980926514	-71.429450988769531
3.023999929428101	-71.270759582519531
3.028000116348267	-70.501716613769531
3.032000064849854	-70.556648254394531
3.036000013351440	-70.977790832519531
3.039999961853027	-70.666511535644531
3.043999910354614	-70.251472473144531
3.048000097274780	-70.294197082519531
3.052000045776367	-70.654304504394531
3.055999994277954	-70.349128723144531
3.059999942779541	-69.995124816894531
3.063999891281128	-70.349128723144531
3.068000078201294	-70.715339660644531
3.072000026702881	-70.458992004394531
3.075999975204468	-70.196540832519531
3.079999923706055	-70.336921691894531
3.084000110626221	-70.410163879394531
3.088000059127808	-69.952400207519531
3.092000007629395	-69.427497863769531
3.095999956130981	-69.635017395019531
3.099999904632568	-69.799812316894531
3.104000091552734	-69.213874816894531
3.108000040054321	-68.994148254394531
3.111999988555908	-69.415290832519531
3.115999937057495	-69.464118957519531
3.119999885559082	-69.256599426269531
3.124000072479248	-69.348152160644531
3.128000020980835	-69.628913879394531
3.131999969482422	-69.409187316894531
3.135999917984009	-68.927009582519531
3.140000104904175	-68.835456848144531
3.144000053405762	-68.792732238769531
3.148000001907349	-68.463142395019531
3.151999950408936	-68.109138488769531
3.155999898910523	-68.231208801269531
3.160000085830689	-68.609626770019531
3.164000034332275	-68.426521301269531
3.167999982833862	-68.414314270019531
3.171999931335449	-68.768318176269531
3.176000118255615	-68.798835754394531
3.180000066757202	-68.280036926269531
3.184000015258789	-67.468269348144531
3.187999963760376	-67.382820129394531
3.191999912261963	-67.510993957519531
3.196000099182129	-66.778572082519531
3.200000047683716	-66.613777160644531
3.203999996185303	-67.102058410644531
3.207999944686890	-67.218025207519531
3.211999893188477	-66.925056457519531
3.216000080108643	-67.163093566894531
3.220000028610230	-67.767341613769531
3.223999977111816	-67.541511535644531
3.227999925613403	-67.028816223144531
3.232000112533569	-67.047126770019531
3.236000061035156	-67.205818176269531
3.240000009536743	-67.102058410644531
3.243999958038330	-66.473396301269531
3.247999906539917	-66.345222473144531
3.252000093460083	-66.864021301269531
3.256000041961670	-66.607673645019531
3.259999990463257	-66.394050598144531
3.263999938964844	-66.741950988769531
3.267999887466431	-67.047126770019531
3.272000074386597	-66.687019348144531
3.276000022888184	-66.271980285644531
3.279999971389771	-66.418464660644531
3.283999919891357	-66.510017395019531
3.288000106811523	-66.040046691894531
3.292000055313110	-65.826423645019531
3.296000003814697	-65.765388488769531
3.299999952316284	-66.003425598144531
3.303999900817871	-65.692146301269531
3.308000087738037	-65.417488098144531
3.312000036239624	-65.930183410644531
3.315999984741211	-65.979011535644531
3.319999933242798	-65.618904113769531
3.323999881744385	-65.582283020019531
3.328000068664551	-65.844734191894531
3.332000017166138	-65.655525207519531
3.335999965667725	-64.874275207519531
3.339999914169312	-64.801033020019531
3.344000101089478	-64.855964660644531
3.348000049591065	-64.532478332519531
3.351999998092651	-64.111335754394531
3.355999946594238	-63.732913970947266
3.359999895095825	-64.056404113769531
3.364000082015991	-64.038093566894531
3.368000030517578	-63.592533111572266
3.371999979019165	-63.861087799072266
3.375999927520752	-64.062507629394531
3.380000114440918	-63.720706939697266
3.384000062942505	-63.482669830322266
3.388000011444092	-63.238529205322266
3.391999959945679	-63.360599517822266
3.395999908447266	-63.134769439697266
3.400000095367432	-63.031009674072266
3.404000043869019	-63.500980377197266
3.407999992370606	-63.671878814697266
3.411999940872192	-63.555912017822266
3.415999889373779	-63.641361236572266
3.420000076293945	-63.922122955322266
3.424000024795532	-63.812259674072266
3.427999973297119	-63.159183502197266
3.431999921798706	-63.110355377197266
3.436000108718872	-63.140872955322266
3.440000057220459	-62.750247955322266
3.444000005722046	-62.469486236572266
3.447999954223633	-62.445072174072266
3.451999902725220	-62.774662017822266
3.456000089645386	-62.713626861572266
3.460000038146973	-62.445072174072266
3.463999986648560	-62.799076080322266
3.467999935150147	-62.896732330322266
3.471999883651733	-62.426761627197266
3.476000070571899	-62.036136627197266
3.480000019073486	-62.115482330322266
3.483999967575073	-62.316898345947266
3.487999916076660	-61.633304595947266
3.492000102996826	-61.334232330322266
3.496000051498413	-61.810306549072266
3.500000000000000	-61.865238189697266
3.503999948501587	-61.517337799072266
3.507999897003174	-61.468509674072266
3.512000083923340	-61.877445220947266
3.516000032424927	-62.036136627197266
3.519999980926514	-61.352542877197266
3.523999929428101	-61.590579986572266
3.528000116348267	-62.200931549072266
3.532000064849854	-61.987308502197266
3.536000013351440	-61.285404205322266
3.539999961853027	-60.961917877197266
3.543999910354614	-61.114505767822266
3.548000097274780	-61.077884674072266
3.552000045776367	-60.522464752197266
3.555999994277954	-60.607913970947266
3.559999942779541	-60.974124908447266
3.563999891281128	-60.754398345947266
3.568000078201294	-60.333255767822266
3.572000026702881	-60.589603424072266
3.575999975204468	-60.986331939697266
3.579999923706055	-60.314945220947266
3.584000110626221	-59.893802642822266
3.588000059127808	-59.979251861572266
3.592000007629395	-59.893802642822266
3.595999956130981	-59.741214752197266
3.599999904632568	-59.582523345947266
3.604000091552734	-59.777835845947266
3.608000040054321	-60.174564361572266
3.611999988555908	-59.899906158447266
3.615999937057495	-59.893802642822266
3.619999885559082	-60.015872955322266
3.624000072479248	-59.887699127197266
3.628000020980835	-59.338382720947266
3.631999969482422	-58.972171783447266
3.635999917984009	-59.234622955322266
3.640000104904175	-59.014896392822266
3.644000053405762	-58.581546783447266
3.648000001907349	-58.819583892822266
3.651999950408936	-58.984378814697266
3.655999898910523	-59.051517486572266
3.660000085830689	-58.959964752197266
3.664000034332275	-58.966068267822266
3.667999982833862	-59.094242095947266
3.671999931335449	-58.538822174072266
3.676000118255615	-58.178714752197266
3.680000066757202	-58.282474517822266
3.684000015258789	-58.258060455322266
3.687999963760376	-57.922367095947266
3.691999912261963	-57.537845611572266
3.696000099182129	-57.598880767822266
3.700000047683716	-57.647708892822266
3.703999996185303	-57.434085845947266
3.707999944686890	-57.397464752197266
3.711999893188477	-57.635501861572266
3.716000080108643	-57.788089752197266
3.720000028610230	-57.232669830322266
3.723999977111816	-57.000736236572266
3.727999925613403	-57.476810455322266
3.732000112533569	-57.342533111572266
3.736000061035156	-56.884769439697266
3.740000009536743	-57.171634674072266
3.743999958038330	-57.482913970947266
3.747999906539917	-57.275394439697266
3.752000093460083	-57.061771392822266
3.756000041961670	-57.318119049072266
3.759999990463257	-57.543949127197266
3.763999938964844	-57.342533111572266
3.767999887466431	-57.189945220947266
3.772000074386597	-57.098392486572266
3.776000022888184	-57.177738189697266
3.779999971389771	-56.823734283447266
3.783999919891357	-56.201175689697266
3.788000106811523	-56.304935455322266
3.792000055313110	-56.494144439697266
3.796000003814697	-56.237796783447266
3.799999952316284	-56.158451080322266
3.803999900817871	-56.378177642822266
3.808000087738037	-56.610111236572266
3.812000036239624	-56.384281158447266
3.815999984741211	-56.164554595947266
3.819999933242798	-56.292728424072266
3.823999881744385	-56.146244049072266
3.828000068664551	-55.590824127197266
3.832000017166138	-55.334476470947266
3.835999965667725	-55.316165924072266
3.839999914169312	-55.200199127197266
3.844000101089478	-55.169681549072266
3.848000049591065	-55.291751861572266
3.851999998092651	-55.456546783447266
3.855999946594238	-55.664066314697266
3.859999895095825	-55.352787017822266
3.864000082015991	-55.157474517822266
3.868000030517578	-55.322269439697266
3.871999979019165	-54.693607330322266
3.875999927520752	-53.857425689697266
3.880000114440918	-53.857425689697266
3.884000062942505	-54.058841705322266
3.888000011444092	-53.582767486572266
3.891999959945679	-53.527835845947266
3.895999908447266	-54.034427642822266
3.900000095367432	-54.235843658447266
3.904000043869019	-54.180912017822266
3.907999992370606	-54.309085845947266
3.911999940872192	-54.461673736572266
3.915999889373779	-54.370121002197266
3.920000076293945	-53.869632720947266
3.924000024795532	-53.796390533447266
3.927999973297119	-53.936771392822266
3.931999921798706	-53.912357330322266
3.936000108718872	-53.656009674072266
3.940000057220459	-53.686527252197266
3.944000005722046	-54.162601470947266
3.947999954223633	-54.107669830322266
3.951999902725220	-53.863529205322266
3.956000089645386	-54.187015533447266
3.960000038146973	-54.406742095947266
3.963999986648560	-54.119876861572266
3.967999935150147	-53.790287017822266
3.971999883651733	-53.784183502197266
3.976000070571899	-54.046634674072266
3.980000019073486	-53.503421783447266
3.983999967575073	-53.186038970947266
3.987999916076660	-53.448490142822266
3.992000102996826	-53.717044830322266
3.996000051498413	-53.558353424072266
4.000000000000000	-53.320316314697266
4.004000186920166	-53.717044830322266
4.007999897003174	-53.918460845947266
4.012000083923340	-53.643802642822266
4.015999794006348	-53.546146392822266
4.019999980926514	-53.399662017822266
4.024000167846680	-53.326419830322266
4.027999877929688	-52.850345611572266
4.032000064849854	-52.343753814697266
4.035999774932861	-52.368167877197266
4.039999961853027	-52.056888580322266
4.044000148773193	-51.770023345947266
4.047999858856201	-51.885990142822266
4.052000045776367	-51.965335845947266
4.056000232696533	-52.044681549072266
4.059999942779541	-51.782230377197266
4.064000129699707	-51.611331939697266
4.067999839782715	-51.745609283447266
4.072000026702881	-51.562503814697266
4.076000213623047	-51.190189361572266
4.079999923706055	-51.013187408447266
4.084000110626221	-51.147464752197266
4.087999820709229	-51.202396392822266
4.092000007629395	-50.885013580322266
4.096000194549561	-51.245121002197266
4.099999904632568	-51.715091705322266
4.104000091552734	-51.495365142822266
4.107999801635742	-51.373294830322266
4.111999988555908	-51.300052642822266
4.116000175476074	-51.342777252197266
4.119999885559082	-50.799564361572266
4.124000072479248	-50.439456939697266
4.127999782562256	-50.695804595947266
4.131999969482422	-50.714115142822266
4.136000156402588	-50.408939361572266
4.139999866485596	-50.469974517822266
4.144000053405762	-50.769046783447266
4.147999763488770	-50.885013580322266
4.151999950408936	-50.561527252197266
4.156000137329102	-50.585941314697266
4.159999847412109	-50.683597564697266
4.164000034332275	-50.378421783447266
4.168000221252441	-50.030521392822266
4.171999931335449	-49.719242095947266
4.176000118255615	-49.914554595947266
4.179999828338623	-49.719242095947266
4.184000015258789	-49.023441314697266
4.188000202178955	-49.285892486572266
4.191999912261963	-49.603275299072266
4.196000099182129	-49.017337799072266
4.199999809265137	-48.913578033447266
4.203999996185303	-49.224857330322266
4.208000183105469	-49.060062408447266
4.211999893188477	-48.284915924072266
4.216000080108643	-48.101810455322266
4.219999790191650	-48.236087799072266
4.223999977111816	-47.949222564697266
4.228000164031982	-47.589115142822266
4.231999874114990	-47.363285064697266
4.236000061035156	-47.528079986572266
4.239999771118164	-47.869876861572266
4.243999958038330	-47.430423736572266
4.248000144958496	-47.509769439697266
4.251999855041504	-48.077396392822266
4.256000041961670	-48.046878814697266
4.260000228881836	-47.772220611572266
4.263999938964844	-47.662357330322266
4.268000125885010	-47.772220611572266
4.271999835968018	-47.595218658447266
4.276000022888184	-47.015384674072266
4.280000209808350	-47.021488189697266
4.283999919891357	-47.155765533447266
4.288000106811523	-47.045902252197266
4.291999816894531	-46.948246002197266
4.296000003814697	-46.984867095947266
4.300000190734863	-47.424320220947266
4.303999900817871	-47.222904205322266
4.308000087738037	-46.789554595947266
4.311999797821045	-46.838382720947266
4.315999984741211	-46.704105377197266
4.320000171661377	-46.276859283447266
4.323999881744385	-45.825199127197266
4.328000068664551	-45.849613189697266
4.331999778747559	-46.112064361572266
4.335999965667725	-45.635990142822266
4.340000152587891	-45.635990142822266
4.343999862670898	-45.916751861572266
4.348000049591065	-45.855716705322266
4.352000236511231	-45.648197174072266
4.355999946594238	-45.385746002197266
4.360000133514404	-45.452884674072266
4.363999843597412	-45.239261627197266
4.368000030517578	-44.592288970947266
4.372000217437744	-44.567874908447266
4.375999927520752	-44.378665924072266
4.380000114440918	-43.994144439697266
4.383999824523926	-43.475345611572266
4.388000011444092	-43.298343658447266
4.392000198364258	-43.395999908447266
4.395999908447266	-42.944339752197266
4.400000095367432	-42.468265533447266
4.403999805450440	-42.523197174072266
4.407999992370606	-42.321781158447266
4.412000179290772	-41.912845611572266
4.415999889373779	-41.461185455322266
4.420000076293945	-41.241458892822266
4.423999786376953	-40.863040924072266
4.427999973297119	-40.081790924072266
4.432000160217285	-39.624027252197266
4.435999870300293	-39.044193267822266
4.440000057220459	-38.446048736572266
4.443999767303467	-37.335208892822266
4.447999954223633	-36.163333892822266
4.452000141143799	-35.467533111572266
4.455999851226807	-34.027103424072266
4.460000038146973	-32.086185455322266
4.464000225067139	-30.584718704223633
4.467999935150147	-28.692628860473633
4.472000122070313	-26.519777297973633
4.475999832153320	-23.937990188598633
4.480000019073486	-21.624757766723633
4.484000205993652	-19.665529251098633
4.487999916076660	-17.156984329223633
4.492000102996826	-15.222168922424316
4.495999813079834	-12.731934547424316
4.500000000000000	-10.119629859924316
4.504000186920166	-7.305908679962158
4.507999897003174	-4.370117664337158
4.512000083923340	-2.032470941543579
4.515999794006348	0.347900420427322
4.519999980926514	3.063965082168579
4.524000167846680	5.450439929962158
4.527999877929688	7.531738758087158
4.532000064849854	9.082032203674316
4.535999774932861	10.894776344299316
4.539999961853027	12.811280250549316
4.544000148773193	13.604737281799316
4.547999858856201	14.276124000549316
4.552000045776367	15.765381813049316
4.556000232696533	17.181398391723633
4.559999942779541	18.078615188598633
4.564000129699707	19.262697219848633
4.567999839782715	20.422365188598633
4.572000026702881	20.941164016723633
4.576000213623047	21.234132766723633
4.579999923706055	21.594240188598633
4.584000110626221	22.009279251098633
4.587999820709229	22.155763626098633
4.592000007629395	21.893312454223633
4.596000194549561	21.722414016723633
4.599999904632568	21.966554641723633
4.604000091552734	21.875001907348633
4.607999801635742	21.441652297973633
4.611999988555908	21.429445266723633
4.616000175476074	21.490480422973633
4.619999885559082	21.026613235473633
4.624000072479248	20.471193313598633
4.627999782562256	20.263673782348633
4.631999969482422	19.976808547973633
4.636000156402588	19.433595657348633
4.639999866485596	18.896486282348633
4.644000053405762	18.817140579223633
4.647999763488770	18.463136672973633
4.651999950408936	17.956544876098633
4.656000137329102	17.663576126098633
4.659999847412109	17.681886672973633
4.664000034332275	17.443849563598633
4.668000221252441	16.949464797973633
4.671999931335449	16.815187454223633
4.676000118255615	16.784669876098633
4.679999828338623	16.271974563598633
4.684000015258789	15.753174781799316
4.688000202178955	15.527344703674316
4.691999912261963	15.576172828674316
4.696000099182129	15.264893531799316
4.699999809265137	14.562989234924316
4.703999996185303	14.654541969299316
4.708000183105469	14.843750953674316
4.711999893188477	14.398194313049316
4.716000080108643	14.257813453674316
4.719999790191650	14.575196266174316
4.723999977111816	14.526368141174316
4.728000164031982	13.928223609924316
4.731999874114990	13.226319313049316
4.736000061035156	13.000489234924316
4.739999771118164	12.719727516174316
4.743999958038330	11.944581031799316
4.748000144958496	11.181641578674316
4.751999855041504	11.352540016174316
4.756000041961670	11.309815406799316
4.760000228881836	10.522461891174316
4.763999938964844	10.070801734924316
4.768000125885010	10.040284156799316
4.771999835968018	9.472657203674316
4.776000022888184	8.605957984924316
4.780000209808350	7.849121570587158
4.783999919891357	7.562256336212158
4.788000106811523	7.031250476837158
4.791999816894531	6.103516101837158
4.796000003814697	5.749512195587158
4.800000190734863	5.877686023712158
4.803999900817871	5.523682117462158
4.808000087738037	4.766846179962158
4.811999797821045	4.559326648712158
4.815999984741211	4.516602039337158
4.820000171661377	3.710937738418579
4.823999881744385	2.801513910293579
4.828000068664551	2.539062738418579
4.831999778747559	2.087402582168579
4.835999965667725	1.507568478584290
4.840000152587891	0.787353575229645
4.843999862670898	0.646972715854645
4.848000049591065	0.524902403354645
4.852000236511231	-0.140380874276161
4.855999946594238	-0.543212950229645
4.860000133514404	-0.555419981479645
4.863999843597412	-1.116943478584290
4.868000030517578	-2.014160394668579
4.872000217437744	-2.593994379043579
4.875999927520752	-2.838135004043579
4.880000114440918	-3.521728754043579
4.883999824523926	-4.400635242462158
4.888000011444092	-4.760742664337158
4.892000198364258	-4.852295398712158
4.895999908447266	-5.187988758087158
4.900000095367432	-5.957031726837158
4.903999805450440	-6.427002429962158
4.907999992370606	-6.390381336212158
4.912000179290772	-7.092285633087158
4.915999889373779	-7.885742664337158
4.920000076293945	-8.044434547424316
4.923999786376953	-8.489991188049316
4.927999973297119	-9.423829078674316
4.932000160217285	-10.418702125549316
4.935999870300293	-10.852051734924316
4.940000057220459	-11.102295875549316
4.943999767303467	-12.091065406799316
4.947999954223633	-12.677002906799316
4.952000141143799	-12.524415016174316
4.955999851226807	-12.738038063049316
4.960000038146973	-13.330079078674316
4.964000225067139	-13.946534156799316
4.967999935150147	-13.916016578674316
4.972000122070313	-14.385987281799316
4.975999832153320	-14.294434547424316
4.980000019073486	-15.686036109924316
4.984000205993652	-16.101076126098633
4.987999916076660	-16.735841751098633
4.992000102996826	-17.517091751098633
4.995999813079834	-17.938234329223633
5.000000000000000	-17.626955032348633
5.004000186920166	-18.054201126098633
5.007999897003174	-18.750001907348633
5.012000083923340	-18.878175735473633
5.015999794006348	-19.110109329223633
5.019999980926514	-19.641115188598633
5.024000167846680	-20.544435501098633
5.027999877929688	-20.812990188598633
5.032000064849854	-20.947267532348633
5.035999774932861	-21.624757766723633
5.039999961853027	-22.106935501098633
5.044000148773193	-22.283937454223633
5.047999858856201	-22.369386672973633
5.052000045776367	-22.705080032348633
5.056000232696533	-23.028566360473633
5.059999942779541	-22.705080032348633
5.064000129699707	-23.199464797973633
5.067999839782715	-24.145509719848633
5.072000026702881	-24.468996047973633
5.076000213623047	-24.829103469848633
5.079999923706055	-25.201417922973633
5.084000110626221	-25.762941360473633
5.087999820709229	-26.403810501098633
5.092000007629395	-26.550294876098633
5.096000194549561	-26.959230422973633
5.099999904632568	-27.691652297973633
5.104000091552734	-28.167726516723633
5.107999801635742	-28.271486282348633
5.111999988555908	-28.643800735473633
5.116000175476074	-29.571535110473633
5.119999885559082	-29.614259719848633
5.124000072479248	-29.699708938598633
5.127999782562256	-30.493165969848633
5.131999969482422	-30.950929641723633
5.136000156402588	-31.243898391723633
5.139999866485596	-31.439210891723633
5.144000053405762	-31.860353469848633
5.147999763488770	-32.482913970947266
5.151999950408936	-32.354740142822266
5.156000137329102	-32.495121002197266
5.159999847412109	-33.050540924072266
5.164000034332275	-33.380130767822266
5.168000221252441	-33.331302642822266
5.171999931335449	-33.557132720947266
5.176000118255615	-34.478763580322266
5.179999828338623	-34.753421783447266
5.184000015258789	-34.643558502197266
5.188000202178955	-35.253910064697266
5.191999912261963	-35.650638580322266
5.196000099182129	-35.791019439697266
5.199999809265137	-35.571292877197266
5.203999996185303	-35.638431549072266
5.208000183105469	-36.395267486572266
5.211999893188477	-36.450199127197266
5.216000080108643	-36.322025299072266
5.219999790191650	-36.871341705322266
5.223999977111816	-37.585453033447266
5.228000164031982	-37.585453033447266
5.231999874114990	-37.200931549072266
5.236000061035156	-37.664798736572266
5.239999771118164	-38.299564361572266
5.243999958038330	-37.963871002197266
5.248000144958496	-37.695316314697266
5.251999855041504	-38.073734283447266
5.256000041961670	-38.641361236572266
5.260000228881836	-38.671878814697266
5.263999938964844	-38.806156158447266
5.268000125885010	-39.727787017822266
5.271999835968018	-40.270999908447266
5.276000022888184	-40.075687408447266
5.280000209808350	-40.246585845947266
5.283999919891357	-40.759281158447266
5.288000106811523	-41.064456939697266
5.291999816894531	-40.789798736572266
5.296000003814697	-40.893558502197266
5.300000190734863	-41.534427642822266
5.303999900817871	-41.748050689697266
5.308000087738037	-41.693119049072266
5.311999797821045	-42.053226470947266
5.315999984741211	-42.657474517822266
5.320000171661377	-42.712406158447266
5.323999881744385	-42.517093658447266
5.328000068664551	-42.987064361572266
5.331999778747559	-43.457035064697266
5.335999965667725	-43.212894439697266
5.340000152587891	-43.164066314697266
5.343999862670898	-43.444828033447266
5.348000049591065	-43.829349517822266
5.352000236511231	-43.798831939697266
5.355999946594238	-43.731693267822266
5.360000133514404	-44.091800689697266
5.363999843597412	-44.421390533447266
5.368000030517578	-44.177249908447266
5.372000217437744	-44.378665924072266
5.375999927520752	-44.946292877197266
5.380000114440918	-45.153812408447266
5.383999824523926	-44.940189361572266
5.388000011444092	-45.135501861572266
5.392000198364258	-45.410160064697266
5.395999908447266	-45.263675689697266
5.400000095367432	-45.123294830322266
5.403999805450440	-45.068363189697266
5.407999992370606	-45.196537017822266
5.412000179290772	-45.172122955322266
5.415999889373779	-45.037845611572266
5.420000076293945	-45.446781158447266
5.423999786376953	-46.093753814697266
5.427999973297119	-45.977787017822266
5.432000160217285	-46.142581939697266
5.435999870300293	-46.594242095947266
5.440000057220459	-46.759037017822266
5.443999767303467	-46.600345611572266
5.447999954223633	-46.514896392822266
5.452000141143799	-46.875003814697266
5.455999851226807	-47.338871002197266
5.460000038146973	-47.369388580322266
5.464000225067139	-47.460941314697266
5.467999935150147	-48.114017486572266
5.472000122070313	-48.632816314697266
5.475999832153320	-48.291019439697266
5.480000019073486	-48.199466705322266
5.484000205993652	-48.767093658447266
5.487999916076660	-48.773197174072266
5.492000102996826	-48.284915924072266
5.495999813079834	-48.461917877197266
5.500000000000000	-48.913578033447266
5.504000186920166	-49.169925689697266
5.507999897003174	-48.962406158447266
5.512000083923340	-49.194339752197266
5.515999794006348	-49.816898345947266
5.519999980926514	-49.877933502197266
5.524000167846680	-49.609378814697266
5.527999877929688	-49.743656158447266
5.532000064849854	-50.054935455322266
5.535999774932861	-49.865726470947266
5.539999961853027	-49.584964752197266
5.544000148773193	-49.853519439697266
5.547999858856201	-50.073246002197266
5.552000045776367	-49.884037017822266
5.556000232696533	-49.914554595947266
5.559999942779541	-50.213626861572266
5.564000129699707	-50.543216705322266
5.567999839782715	-50.488285064697266
5.572000026702881	-50.634769439697266
5.576000213623047	-51.336673736572266
5.579999923706055	-51.599124908447266
5.584000110626221	-51.245121002197266
5.587999820709229	-51.220706939697266
5.592000007629395	-51.147464752197266
5.596000194549561	-51.086429595947266
5.599999904632568	-50.848392486572266
5.604000091552734	-50.744632720947266
5.607999801635742	-50.970462799072266
5.611999988555908	-50.225833892822266
5.616000175476074	-40.338138580322266
5.619999885559082	-39.526371002197266
5.624000072479248	-41.607669830322266
5.627999782562256	-43.743900299072266
5.631999969482422	-46.142581939697266
5.636000156402588	-49.200443267822266
5.639999866485596	-52.087406158447266
5.644000053405762	-54.382328033447266
5.647999763488770	-56.481937408447266
5.651999950408936	-58.496097564697266
5.656000137329102	-60.296634674072266
5.659999847412109	-61.517337799072266
5.664000034332275	-62.377933502197266
5.668000221252441	-63.525394439697266
5.671999931335449	-64.245613098144531
5.676000118255615	-64.208992004394531
5.679999828338623	-64.257820129394531
5.684000015258789	-64.373786926269531
5.688000202178955	-63.977054595947266
5.691999912261963	-63.031009674072266
5.696000099182129	-62.487796783447266
5.699999809265137	-62.414554595947266
5.703999996185303	-61.767581939697266
5.708000183105469	-60.815433502197266
5.711999893188477	-60.174564361572266
5.716000080108643	-59.899906158447266
5.719999790191650	-59.198001861572266
5.723999977111816	-57.788089752197266
5.728000164031982	-57.232669830322266
5.731999874114990	-56.884769439697266
5.736000061035156	-55.725101470947266
5.739999771118164	-54.949954986572266
5.743999958038330	-54.626468658447266
5.748000144958496	-54.229740142822266
5.751999855041504	-53.552249908447266
5.756000041961670	-53.039554595947266
5.760000228881836	-53.167728424072266
5.763999938964844	-53.228763580322266
5.768000125885010	-52.838138580322266
5.771999835968018	-52.581790924072266
5.776000022888184	-52.893070220947266
5.780000209808350	-53.228763580322266
5.783999919891357	-52.813724517822266
5.788000106811523	-52.880863189697266
5.791999816894531	-53.479007720947266
5.796000003814697	-53.546146392822266
5.800000190734863	-53.741458892822266
5.803999900817871	-53.906253814697266
5.808000087738037	-54.248050689697266
5.811999797821045	-54.589847564697266
5.815999984741211	-54.443363189697266
5.820000171661377	-54.882816314697266
5.823999881744385	-55.389408111572266
5.828000068664551	-55.364994049072266
5.831999778747559	-55.413822174072266
5.835999965667725	-55.761722564697266
5.840000152587891	-56.188968658447266
5.843999862670898	-56.036380767822266
5.848000049591065	-55.999759674072266
5.852000236511231	-56.396488189697266
5.855999946594238	-56.536869049072266
5.860000133514404	-56.640628814697266
5.863999843597412	-56.640628814697266
5.868000030517578	-56.982425689697266
5.872000217437744	-57.574466705322266
5.875999927520752	-57.226566314697266
5.880000114440918	-57.293704986572266
5.883999824523926	-57.556156158447266
5.888000011444092	-57.415775299072266
5.892000198364258	-57.183841705322266
5.895999908447266	-57.116703033447266
5.900000095367432	-57.501224517822266
5.903999805450440	-57.696537017822266
5.907999992370606	-57.202152252197266
5.912000179290772	-57.116703033447266
5.915999889373779	-57.336429595947266
5.920000076293945	-57.354740142822266
5.923999786376953	-56.970218658447266
5.927999973297119	-56.860355377197266
5.932000160217285	-57.287601470947266
5.935999870300293	-56.933597564697266
5.940000057220459	-56.732181549072266
5.943999767303467	-57.061771392822266
5.947999954223633	-57.440189361572266
5.952000141143799	-57.537845611572266
5.955999851226807	-57.373050689697266
5.960000038146973	-57.757572174072266
5.964000225067139	-58.343509674072266
5.967999935150147	-57.922367095947266
5.972000122070313	-57.720951080322266
5.975999832153320	-58.154300689697266
5.980000019073486	-58.441165924072266
5.984000205993652	-58.068851470947266
5.987999916076660	-57.885746002197266
5.992000102996826	-58.581546783447266
5.995999813079834	-58.831790924072266
6.000000000000000	-58.489994049072266
6.004000186920166	-58.642581939697266
6.007999897003174	-59.039310455322266
6.012000083923340	-59.259037017822266
6.015999794006348	-58.929447174072266
6.019999980926514	-58.923343658447266
6.024000167846680	-59.448246002197266
6.027999877929688	-59.234622955322266
6.032000064849854	-58.850101470947266
6.035999774932861	-59.173587799072266
6.039999961853027	-59.466556549072266
6.044000148773193	-59.344486236572266
6.047999858856201	-59.118656158447266
6.052000045776367	-59.344486236572266
6.056000232696533	-59.655765533447266
6.059999942779541	-59.570316314697266
6.064000129699707	-59.539798736572266
6.067999839782715	-59.716800689697266
6.072000026702881	-60.070804595947266
6.076000213623047	-59.869388580322266
6.079999923706055	-59.564212799072266
6.084000110626221	-59.533695220947266
6.087999820709229	-59.442142486572266
6.092000007629395	-58.953861236572266
6.096000194549561	-59.130863189697266
6.099999904632568	-59.326175689697266
6.104000091552734	-59.466556549072266
6.107999801635742	-59.368900299072266
6.111999988555908	-59.564212799072266
6.116000175476074	-60.131839752197266
6.119999885559082	-60.162357330322266
6.124000072479248	-59.790042877197266
6.127999782562256	-59.967044830322266
6.131999969482422	-60.186771392822266
6.136000156402588	-59.948734283447266
6.139999866485596	-59.771732330322266
6.144000053405762	-60.125736236572266
6.147999763488770	-60.516361236572266
6.151999950408936	-60.406497955322266
6.156000137329102	-60.443119049072266
6.159999847412109	-60.778812408447266
6.164000034332275	-61.077884674072266
6.168000221252441	-60.772708892822266
6.171999931335449	-60.430912017822266
6.176000118255615	-60.723880767822266
6.179999828338623	-60.870365142822266
6.184000015258789	-60.382083892822266
6.188000202178955	-60.339359283447266
6.191999912261963	-60.791019439697266
6.196000099182129	-61.132816314697266
6.199999809265137	-60.876468658447266
6.203999996185303	-60.839847564697266
6.208000183105469	-61.303714752197266
6.211999893188477	-61.376956939697266
6.216000080108643	-60.833744049072266
6.219999790191650	-60.717777252197266
6.223999977111816	-61.108402252197266
6.228000164031982	-61.029056549072266
6.231999874114990	-60.522464752197266
6.236000061035156	-60.943607330322266
6.239999771118164	-61.462406158447266
6.243999958038330	-61.370853424072266
6.248000144958496	-61.267093658447266
6.251999855041504	-61.285404205322266
6.256000041961670	-61.285404205322266
6.260000228881836	-61.218265533447266
6.263999938964844	-60.931400299072266
6.268000125885010	-60.986331939697266
6.271999835968018	-61.260990142822266
6.276000022888184	-60.968021392822266
6.280000209808350	-60.772708892822266
6.283999919891357	-61.151126861572266
6.288000106811523	-61.492923736572266
6.291999816894531	-61.291507720947266
6.296000003814697	-61.352542877197266
6.300000190734863	-61.755374908447266
6.303999900817871	-61.853031158447266
6.308000087738037	-61.743167877197266
6.311999797821045	-61.761478424072266
6.315999984741211	-62.048343658447266
6.320000171661377	-62.036136627197266
6.323999881744385	-61.572269439697266
6.328000068664551	-61.535648345947266
6.331999778747559	-61.914066314697266
6.335999965667725	-61.773685455322266
6.340000152587891	-61.468509674072266
6.343999862670898	-61.761478424072266
6.348000049591065	-62.048343658447266
6.352000236511231	-62.048343658447266
6.355999946594238	-61.987308502197266
6.360000133514404	-62.200931549072266
6.363999843597412	-62.298587799072266
6.368000030517578	-62.005619049072266
6.372000217437744	-61.749271392822266
6.375999927520752	-61.956790924072266
6.380000114440918	-62.066654205322266
6.383999824523926	-61.773685455322266
6.388000011444092	-61.621097564697266
6.392000198364258	-62.115482330322266
6.395999908447266	-62.445072174072266
6.400000095367432	-62.188724517822266
6.403999805450440	-62.384037017822266
6.407999992370606	-62.750247955322266
6.412000179290772	-62.750247955322266
6.415999889373779	-62.164310455322266
6.420000076293945	-61.932376861572266
6.423999786376953	-62.170413970947266
6.427999973297119	-61.639408111572266
6.432000160217285	-61.120609283447266
6.435999870300293	-61.535648345947266
6.440000057220459	-61.901859283447266
6.443999767303467	-61.840824127197266
6.447999954223633	-61.669925689697266
6.452000141143799	-61.932376861572266
6.455999851226807	-62.341312408447266
6.460000038146973	-62.078861236572266
6.464000225067139	-61.926273345947266
6.467999935150147	-62.054447174072266
6.472000122070313	-62.408451080322266
6.475999832153320	-62.152103424072266
6.480000019073486	-61.773685455322266
6.484000205993652	-62.420658111572266
6.487999916076660	-62.835697174072266
6.492000102996826	-62.457279205322266
6.495999813079834	-62.536624908447266
6.500000000000000	-62.835697174072266
6.504000186920166	-63.067630767822266
6.507999897003174	-62.707523345947266
6.512000083923340	-62.554935455322266
6.515999794006348	-63.037113189697266
6.519999980926514	-62.884525299072266
6.524000167846680	-62.463382720947266
6.527999877929688	-62.451175689697266
6.532000064849854	-62.866214752197266
6.535999774932861	-62.792972564697266
6.539999961853027	-62.371829986572266
6.544000148773193	-62.768558502197266
6.547999858856201	-63.000492095947266
6.552000045776367	-62.774662017822266
6.556000232696533	-62.933353424072266
6.559999942779541	-63.037113189697266
6.564000129699707	-63.189701080322266
6.567999839782715	-62.921146392822266
6.572000026702881	-62.469486236572266
6.576000213623047	-62.689212799072266
6.579999923706055	-62.701419830322266
6.584000110626221	-62.475589752197266
6.587999820709229	-62.377933502197266
6.592000007629395	-62.829593658447266
6.596000194549561	-63.696292877197266
6.599999904632568	-63.598636627197266
6.604000091552734	-63.708499908447266
6.607999801635742	-64.117439270019531
6.611999988555908	-63.928226470947266
6.616000175476074	-63.500980377197266
6.619999885559082	-62.939456939697266
6.624000072479248	-62.750247955322266
6.627999782562256	-62.646488189697266
6.631999969482422	-61.962894439697266
6.636000156402588	-62.078861236572266
6.639999866485596	-62.493900299072266
6.644000053405762	-62.408451080322266
6.647999763488770	-62.280277252197266
6.651999950408936	-62.445072174072266
6.656000137329102	-62.866214752197266
6.659999847412109	-62.548831939697266
6.664000034332275	-62.127689361572266
6.668000221252441	-62.396244049072266
6.671999931335449	-62.603763580322266
6.676000118255615	-62.261966705322266
6.679999828338623	-62.060550689697266
6.684000015258789	-62.591556549072266
6.688000202178955	-63.049320220947266
6.691999912261963	-62.628177642822266
6.696000099182129	-62.677005767822266
6.699999809265137	-63.098148345947266
6.703999996185303	-63.146976470947266
6.708000183105469	-62.915042877197266
6.711999893188477	-62.805179595947266
6.716000080108643	-63.244632720947266
6.719999790191650	-63.372806549072266
6.723999977111816	-62.829593658447266
6.728000164031982	-62.939456939697266
6.731999874114990	-63.354496002197266
6.736000061035156	-63.415531158447266
6.739999771118164	-63.110355377197266
6.743999958038330	-63.201908111572266
6.748000144958496	-63.574222564697266
6.751999855041504	-63.446048736572266
6.756000041961670	-63.305667877197266
6.760000228881836	-63.439945220947266
6.763999938964844	-63.342288970947266
6.768000125885010	-62.902835845947266
6.771999835968018	-62.365726470947266
6.776000022888184	-62.536624908447266
6.780000209808350	-62.823490142822266
6.783999919891357	-62.304691314697266
6.788000106811523	-62.335208892822266
6.791999816894531	-62.750247955322266
6.796000003814697	-62.915042877197266
6.800000190734863	-63.055423736572266
6.803999900817871	-63.232425689697266
6.808000087738037	-63.385013580322266
6.811999797821045	-63.464359283447266
6.815999984741211	-63.220218658447266
6.820000171661377	-63.104251861572266
6.823999881744385	-63.165287017822266
6.828000068664551	-63.317874908447266
6.831999778747559	-63.122562408447266
6.835999965667725	-63.256839752197266
6.840000152587891	-63.745121002197266
6.843999862670898	-63.702396392822266
6.848000049591065	-63.677982330322266
6.852000236511231	-63.818363189697266
6.855999946594238	-63.763431549072266
6.860000133514404	-63.665775299072266
6.863999843597412	-63.189701080322266
6.868000030517578	-63.159183502197266
6.872000217437744	-63.519290924072266
6.875999927520752	-63.262943267822266
6.880000114440918	-63.122562408447266
6.883999824523926	-63.421634674072266
6.888000011444092	-63.659671783447266
6.892000198364258	-63.623050689697266
6.895999908447266	-63.409427642822266
6.900000095367432	-63.714603424072266
6.903999805450440	-63.647464752197266
6.907999992370606	-63.177494049072266
6.912000179290772	-63.140872955322266
6.915999889373779	-63.311771392822266
6.920000076293945	-63.452152252197266
6.923999786376953	-63.195804595947266
6.927999973297119	-63.165287017822266
6.932000160217285	-63.769535064697266
6.935999870300293	-63.757328033447266
6.940000057220459	-63.055423736572266
6.943999767303467	-62.951663970947266
6.947999954223633	-63.232425689697266
6.952000141143799	-63.208011627197266
6.955999851226807	-62.622074127197266
6.960000038146973	-62.634281158447266
6.964000225067139	-62.957767486572266
6.967999935150147	-62.866214752197266
6.972000122070313	-62.640384674072266
6.975999832153320	-62.927249908447266
6.980000019073486	-63.330081939697266
6.984000205993652	-63.128665924072266
6.987999916076660	-62.927249908447266
6.992000102996826	-63.275150299072266
6.995999813079834	-63.519290924072266
7.000000000000000	-63.433841705322266
7.004000186920166	-63.464359283447266
7.007999897003174	-63.580326080322266
7.012000083923340	-63.873294830322266
7.015999794006348	-63.623050689697266
7.019999980926514	-63.378910064697266
7.024000167846680	-63.604740142822266
7.027999877929688	-63.787845611572266
7.032000064849854	-63.629154205322266
7.035999774932861	-63.616947174072266
7.039999961853027	-63.946537017822266
7.044000148773193	-64.013679504394531
7.047999858856201	-63.897708892822266
7.052000045776367	-63.934329986572266
7.056000232696533	-63.897708892822266
7.059999942779541	-63.598636627197266
7.064000129699707	-63.220218658447266
7.067999839782715	-63.171390533447266
7.072000026702881	-63.482669830322266
7.076000213623047	-63.305667877197266
7.079999923706055	-63.079837799072266
7.084000110626221	-63.372806549072266
7.087999820709229	-63.696292877197266
7.092000007629395	-63.446048736572266
7.096000194549561	-63.452152252197266
7.099999904632568	-63.488773345947266
7.104000091552734	-62.963871002197266
7.107999801635742	-62.396244049072266
7.111999988555908	-62.371829986572266
7.116000175476074	-62.579349517822266
7.119999885559082	-62.561038970947266
7.124000072479248	-62.292484283447266
7.127999782562256	-62.585453033447266
7.131999969482422	-63.159183502197266
7.136000156402588	-63.275150299072266
7.139999866485596	-63.061527252197266
7.144000053405762	-63.220218658447266
7.147999763488770	-63.494876861572266
7.151999950408936	-63.153079986572266
7.156000137329102	-62.866214752197266
7.159999847412109	-63.012699127197266
7.164000034332275	-63.311771392822266
7.168000221252441	-63.311771392822266
7.171999931335449	-63.110355377197266
7.176000118255615	-63.403324127197266
7.179999828338623	-63.873294830322266
7.184000015258789	-63.464359283447266
7.188000202178955	-63.287357330322266
7.191999912261963	-63.549808502197266
7.196000099182129	-63.629154205322266
7.199999809265137	-63.464359283447266
7.203999996185303	-63.256839752197266
7.208000183105469	-63.537601470947266
7.211999893188477	-63.690189361572266
7.216000080108643	-63.287357330322266
7.219999790191650	-63.232425689697266
7.223999977111816	-63.488773345947266
7.228000164031982	-63.775638580322266
7.231999874114990	-63.500980377197266
7.236000061035156	-63.372806549072266
7.239999771118164	-63.818363189697266
7.243999958038330	-63.836673736572266
7.248000144958496	-63.629154205322266
7.251999855041504	-63.574222564697266
7.256000041961670	-63.549808502197266
7.260000228881836	-63.568119049072266
7.263999938964844	-63.085941314697266
7.268000125885010	-63.079837799072266
7.271999835968018	-63.592533111572266
7.276000022888184	-63.494876861572266
7.280000209808350	-63.073734283447266
7.283999919891357	-62.963871002197266
7.288000106811523	-63.342288970947266
7.291999816894531	-63.342288970947266
7.296000003814697	-62.939456939697266
7.300000190734863	-62.878421783447266
7.303999900817871	-62.792972564697266
7.308000087738037	-62.670902252197266
7.311999797821045	-62.646488189697266
7.315999984741211	-62.756351470947266
7.320000171661377	-63.305667877197266
7.323999881744385	-63.195804595947266
7.328000068664551	-63.299564361572266
7.331999778747559	-63.854984283447266
7.335999965667725	-63.867191314697266
7.340000152587891	-63.610843658447266
7.343999862670898	-63.659671783447266
7.348000049591065	-63.708499908447266
7.352000236511231	-63.568119049072266
7.355999946594238	-63.165287017822266
7.360000133514404	-63.226322174072266
7.363999843597412	-63.568119049072266
7.368000030517578	-63.665775299072266
7.372000217437744	-63.659671783447266
7.375999927520752	-63.751224517822266
7.380000114440918	-64.233406066894531
7.383999824523926	-63.934329986572266
7.388000011444092	-63.513187408447266
7.392000198364258	-63.757328033447266
7.395999908447266	-63.677982330322266
7.400000095367432	-63.336185455322266
7.403999805450440	-63.238529205322266
7.407999992370606	-63.366703033447266
7.412000179290772	-63.842777252197266
7.415999889373779	-63.635257720947266
7.420000076293945	-63.439945220947266
7.423999786376953	-63.873294830322266
7.427999973297119	-64.019783020019531
7.432000160217285	-63.800052642822266
7.435999870300293	-63.604740142822266
7.440000057220459	-63.977054595947266
7.443999767303467	-64.141853332519531
7.447999954223633	-63.543704986572266
7.452000141143799	-63.201908111572266
7.455999851226807	-63.122562408447266
7.460000038146973	-63.159183502197266
7.464000225067139	-62.817386627197266
7.467999935150147	-62.609867095947266
7.472000122070313	-63.122562408447266
7.475999832153320	-63.311771392822266
7.480000019073486	-62.939456939697266
7.484000205993652	-63.220218658447266
7.487999916076660	-63.604740142822266
7.492000102996826	-63.616947174072266
7.495999813079834	-63.281253814697266
7.500000000000000	-63.189701080322266
7.504000186920166	-63.488773345947266
7.507999897003174	-63.238529205322266
7.512000083923340	-62.866214752197266
7.515999794006348	-63.061527252197266
7.519999980926514	-63.568119049072266
7.524000167846680	-63.635257720947266
7.527999877929688	-63.500980377197266
7.532000064849854	-63.940433502197266
7.535999774932861	-64.343269348144531
7.539999961853027	-63.928226470947266
7.544000148773193	-63.836673736572266
7.547999858856201	-63.739017486572266
7.552000045776367	-63.549808502197266
7.556000232696533	-63.281253814697266
7.559999942779541	-63.104251861572266
7.564000129699707	-63.507083892822266
7.567999839782715	-63.726810455322266
7.572000026702881	-63.488773345947266
7.576000213623047	-63.836673736572266
7.579999923706055	-64.123542785644531
7.584000110626221	-64.062507629394531
7.587999820709229	-63.739017486572266
7.592000007629395	-63.659671783447266
7.596000194549561	-63.757328033447266
7.599999904632568	-63.391117095947266
7.604000091552734	-63.366703033447266
7.607999801635742	-63.574222564697266
7.611999988555908	-63.842777252197266
7.616000175476074	-63.867191314697266
7.619999885559082	-63.568119049072266
7.624000072479248	-64.208992004394531
7.627999782562256	-64.801033020019531
7.631999969482422	-64.166267395019531
7.636000156402588	-63.836673736572266
7.639999866485596	-63.909915924072266
7.644000053405762	-63.806156158447266
7.647999763488770	-63.323978424072266
7.651999950408936	-63.110355377197266
7.656000137329102	-63.482669830322266
7.659999847412109	-63.385013580322266
7.664000034332275	-63.012699127197266
7.668000221252441	-63.134769439697266
7.671999931335449	-63.568119049072266
7.676000118255615	-63.702396392822266
7.679999828338623	-63.336185455322266
7.684000015258789	-63.580326080322266
7.688000202178955	-63.995365142822266
7.691999912261963	-63.641361236572266
7.696000099182129	-63.421634674072266
7.699999809265137	-63.488773345947266
7.703999996185303	-63.659671783447266
7.708000183105469	-63.513187408447266
7.711999893188477	-63.049320220947266
7.716000080108643	-63.305667877197266
7.719999790191650	-63.793949127197266
7.723999977111816	-63.580326080322266
7.728000164031982	-63.415531158447266
7.731999874114990	-63.806156158447266
7.736000061035156	-64.093025207519531
7.739999771118164	-63.555912017822266
7.743999958038330	-63.195804595947266
7.748000144958496	-63.464359283447266
7.751999855041504	-63.348392486572266
7.756000041961670	-62.884525299072266
7.760000228881836	-62.762454986572266
7.763999938964844	-63.250736236572266
7.768000125885010	-63.592533111572266
7.771999835968018	-63.238529205322266
7.776000022888184	-63.354496002197266
7.780000209808350	-63.806156158447266
7.783999919891357	-63.623050689697266
7.788000106811523	-63.116458892822266
7.791999816894531	-62.719730377197266
7.796000003814697	-62.506107330322266
7.800000190734863	-62.219242095947266
7.803999900817871	-61.944583892822266
7.808000087738037	-62.194828033447266
7.811999797821045	-62.683109283447266
7.815999984741211	-62.683109283447266
7.820000171661377	-62.683109283447266
7.823999881744385	-63.232425689697266
7.828000068664551	-63.568119049072266
7.831999778747559	-63.159183502197266
7.835999965667725	-63.171390533447266
7.840000152587891	-63.452152252197266
7.843999862670898	-63.287357330322266
7.848000049591065	-62.884525299072266
7.852000236511231	-62.994388580322266
7.855999946594238	-63.378910064697266
7.860000133514404	-63.543704986572266
7.863999843597412	-63.244632720947266
7.868000030517578	-63.415531158447266
7.872000217437744	-63.940433502197266
7.875999927520752	-63.586429595947266
7.880000114440918	-63.177494049072266
7.883999824523926	-63.531497955322266
7.888000011444092	-63.677982330322266
7.892000198364258	-63.262943267822266
7.895999908447266	-62.976078033447266
7.900000095367432	-63.110355377197266
7.903999805450440	-63.464359283447266
7.907999992370606	-63.159183502197266
7.912000179290772	-62.799076080322266
7.915999889373779	-62.994388580322266
7.920000076293945	-63.385013580322266
7.923999786376953	-63.165287017822266
7.927999973297119	-62.896732330322266
7.932000160217285	-63.281253814697266
7.935999870300293	-63.421634674072266
7.940000057220459	-62.933353424072266
7.943999767303467	-62.805179595947266
7.947999954223633	-62.933353424072266
7.952000141143799	-62.988285064697266
7.955999851226807	-62.677005767822266
7.960000038146973	-62.475589752197266
7.964000225067139	-62.805179595947266
7.967999935150147	-62.786869049072266
7.972000122070313	-62.463382720947266
7.975999832153320	-62.573246002197266
7.980000019073486	-62.884525299072266
7.984000205993652	-62.878421783447266
7.987999916076660	-62.304691314697266
7.992000102996826	-62.243656158447266
7.995999813079834	-62.677005767822266
[truncated: 3,001 more rows]
