# Supplementary material for: Small Size of Recorded Neuronal Structures Confines the Accuracy in Direct Axonal Voltage Measurements
Source: eNeuro. 2021 Aug 2;8(4):ENEURO.0059-21.2021. doi: 10.1523/ENEURO.0059-21.2021 (PMC8342265; doi:10.1523/ENEURO.0059-21.2021)
Supplement: Extended Data 1 — NEURON codes producing data shown in Figures 2, 5, 8. Download Extended Data 1, ZIP file. [file enu-eN-NWR-0059-21-s01.zip › realistic amplifier model/3_real experiment reconstruction/AP_generator/real data/7o386_25.dat]

0.000000000000000	-82.403572082519531
0.004000000189990	-81.939704895019531
0.008000000379980	-82.025154113769531
0.012000000104308	-82.281501770019531
0.016000000759959	-82.153327941894531
0.019999999552965	-81.945808410644531
0.024000000208616	-81.982429504394531
0.028000000864267	-82.354743957519531
0.032000001519918	-82.202156066894531
0.035999998450279	-82.128913879394531
0.039999999105930	-82.287605285644531
0.043999999761581	-82.421882629394531
0.048000000417233	-82.238777160644531
0.052000001072884	-81.829841613769531
0.056000001728535	-81.903083801269531
0.059999998658895	-82.086189270019531
0.064000003039837	-81.793220520019531
0.068000003695488	-81.750495910644531
0.071999996900558	-81.958015441894531
0.075999997556210	-82.189949035644531
0.079999998211861	-82.110603332519531
0.083999998867512	-81.903083801269531
0.087999999523163	-82.366950988769531
0.092000000178814	-82.397468566894531
0.096000000834465	-81.921394348144531
0.100000001490116	-81.756599426269531
0.104000002145767	-81.396492004394531
0.108000002801418	-81.201179504394531
0.112000003457069	-81.109626770019531
0.115999996662140	-81.311042785644531
0.119999997317791	-81.829841613769531
0.123999997973442	-81.732185363769531
0.128000006079674	-81.695564270019531
0.131999999284744	-81.909187316894531
0.136000007390976	-82.177742004394531
0.140000000596046	-82.177742004394531
0.143999993801117	-81.652839660644531
0.148000001907349	-81.744392395019531
0.151999995112419	-82.159431457519531
0.156000003218651	-81.799324035644531
0.159999996423721	-81.909187316894531
0.164000004529953	-82.232673645019531
0.167999997735024	-82.666023254394531
0.172000005841255	-82.446296691894531
0.175999999046326	-82.244880676269531
0.180000007152557	-82.586677551269531
0.184000000357628	-82.666023254394531
0.187999993562698	-82.238777160644531
0.192000001668930	-81.994636535644531
0.195999994874001	-82.214363098144531
0.200000002980232	-82.611091613769531
0.203999996185303	-82.110603332519531
0.208000004291534	-82.098396301269531
0.211999997496605	-82.733161926269531
0.216000005602837	-82.519538879394531
0.219999998807907	-82.238777160644531
0.224000006914139	-82.257087707519531
0.228000000119209	-82.464607238769531
0.231999993324280	-82.513435363769531
0.236000001430511	-82.006843566894531
0.239999994635582	-82.043464660644531
0.244000002741814	-82.354743957519531
0.247999995946884	-82.269294738769531
0.252000004053116	-82.037361145019531
0.256000012159348	-82.061775207519531
0.259999990463257	-82.385261535644531
0.263999998569489	-82.098396301269531
0.268000006675720	-81.829841613769531
0.272000014781952	-82.312019348144531
0.275999993085861	-82.788093566894531
0.280000001192093	-82.952888488769531
0.284000009298325	-82.739265441894531
0.287999987602234	-82.849128723144531
0.291999995708466	-82.958992004394531
0.296000003814697	-82.208259582519531
0.300000011920929	-81.958015441894531
0.303999990224838	-82.244880676269531
0.307999998331070	-82.092292785644531
0.312000006437302	-81.524665832519531
0.316000014543533	-81.591804504394531
0.319999992847443	-81.994636535644531
0.324000000953674	-82.055671691894531
0.328000009059906	-81.762702941894531
0.331999987363815	-81.988533020019531
0.335999995470047	-82.000740051269531
0.340000003576279	-81.805427551269531
0.344000011682510	-81.439216613769531
0.347999989986420	-81.341560363769531
0.351999998092651	-81.604011535644531
0.356000006198883	-81.481941223144531
0.360000014305115	-81.469734191894531
0.363999992609024	-82.012947082519531
0.368000000715256	-82.391365051269531
0.372000008821487	-82.202156066894531
0.375999987125397	-82.055671691894531
0.379999995231628	-82.324226379394531
0.384000003337860	-82.482917785644531
0.388000011444092	-81.921394348144531
0.391999989748001	-81.835945129394531
0.395999997854233	-82.232673645019531
0.400000005960464	-82.464607238769531
0.404000014066696	-82.153327941894531
0.407999992370605	-82.232673645019531
0.412000000476837	-82.867439270019531
0.416000008583069	-82.873542785644531
0.419999986886978	-82.354743957519531
0.423999994993210	-82.495124816894531
0.428000003099442	-82.836921691894531
0.432000011205673	-82.617195129394531
0.435999989509583	-82.177742004394531
0.439999997615814	-82.183845520019531
0.444000005722046	-82.550056457519531
0.448000013828278	-82.275398254394531
0.451999992132187	-81.530769348144531
0.456000000238419	-81.701667785644531
0.460000008344650	-82.189949035644531
0.463999986648560	-81.793220520019531
0.467999994754791	-81.347663879394531
0.472000002861023	-81.701667785644531
0.476000010967255	-82.092292785644531
0.479999989271164	-81.927497863769531
0.483999997377396	-81.848152160644531
0.488000005483627	-82.141120910644531
0.492000013589859	-82.495124816894531
0.495999991893768	-82.379158020019531
0.500000000000000	-82.080085754394531
0.504000008106232	-82.391365051269531
0.508000016212463	-82.702644348144531
0.512000024318695	-82.269294738769531
0.515999972820282	-82.379158020019531
0.519999980926514	-82.977302551269531
0.523999989032745	-82.952888488769531
0.527999997138977	-82.788093566894531
0.532000005245209	-82.836921691894531
0.536000013351440	-82.958992004394531
0.540000021457672	-82.794197082519531
0.544000029563904	-82.318122863769531
0.547999978065491	-82.263191223144531
0.551999986171722	-82.525642395019531
0.555999994277954	-82.464607238769531
0.560000002384186	-82.257087707519531
0.564000010490417	-82.495124816894531
0.568000018596649	-82.922370910644531
0.572000026702881	-82.684333801269531
0.575999975204468	-82.385261535644531
0.579999983310699	-82.568367004394531
0.583999991416931	-82.403572082519531
0.587999999523163	-81.976325988769531
0.592000007629395	-81.689460754394531
0.596000015735626	-81.829841613769531
0.600000023841858	-82.116706848144531
0.603999972343445	-81.945808410644531
0.607999980449677	-81.976325988769531
0.611999988555908	-82.586677551269531
0.615999996662140	-82.666023254394531
0.620000004768372	-82.019050598144531
0.624000012874603	-81.811531066894531
0.628000020980835	-82.220466613769531
0.632000029087067	-81.964118957519531
0.635999977588654	-81.341560363769531
0.639999985694885	-81.549079895019531
0.643999993801117	-81.939704895019531
0.648000001907349	-81.842048645019531
0.652000010013580	-81.781013488769531
0.656000018119812	-82.183845520019531
0.660000026226044	-82.684333801269531
0.663999974727631	-82.537849426269531
0.667999982833862	-82.305915832519531
0.671999990940094	-82.568367004394531
0.675999999046326	-82.824714660644531
0.680000007152557	-82.446296691894531
0.684000015258789	-82.080085754394531
0.688000023365021	-82.220466613769531
0.691999971866608	-82.623298645019531
0.695999979972839	-82.226570129394531
0.699999988079071	-82.055671691894531
0.703999996185303	-82.305915832519531
0.708000004291534	-82.513435363769531
0.712000012397766	-82.177742004394531
0.716000020503998	-82.061775207519531
0.720000028610229	-82.580574035644531
0.723999977111816	-82.727058410644531
0.727999985218048	-82.202156066894531
0.731999993324280	-82.269294738769531
0.736000001430511	-82.440193176269531
0.740000009536743	-82.226570129394531
0.744000017642975	-81.933601379394531
0.748000025749207	-81.701667785644531
0.751999974250793	-82.110603332519531
0.755999982357025	-82.147224426269531
0.759999990463257	-81.951911926269531
0.763999998569489	-82.263191223144531
0.768000006675720	-82.678230285644531
0.772000014781952	-82.647712707519531
0.776000022888184	-82.403572082519531
0.779999971389771	-82.464607238769531
0.783999979496002	-82.330329895019531
0.787999987602234	-81.475837707519531
0.791999995708466	-81.396492004394531
0.796000003814697	-81.646736145019531
0.800000011920929	-81.658943176269531
0.804000020027161	-81.695564270019531
0.808000028133392	-81.695564270019531
0.811999976634979	-82.336433410644531
0.815999984741211	-82.641609191894531
0.819999992847443	-82.135017395019531
0.824000000953674	-82.330329895019531
0.828000009059906	-82.482917785644531
0.832000017166138	-82.165534973144531
0.836000025272369	-81.866462707519531
0.839999973773956	-81.896980285644531
0.843999981880188	-82.238777160644531
0.847999989986420	-82.183845520019531
0.851999998092651	-82.177742004394531
0.856000006198883	-82.513435363769531
0.860000014305115	-82.794197082519531
0.864000022411346	-82.843025207519531
0.867999970912933	-82.391365051269531
0.871999979019165	-82.641609191894531
0.875999987125397	-83.123786926269531
0.879999995231628	-82.440193176269531
0.884000003337860	-82.214363098144531
0.888000011444092	-82.519538879394531
0.892000019550323	-82.684333801269531
0.896000027656555	-82.427986145019531
0.899999976158142	-82.287605285644531
0.903999984264374	-82.775886535644531
0.907999992370605	-82.897956848144531
0.912000000476837	-82.312019348144531
0.916000008583069	-82.354743957519531
0.920000016689301	-82.714851379394531
0.924000024795532	-82.794197082519531
0.927999973297119	-82.141120910644531
0.931999981403351	-82.141120910644531
0.935999989509583	-82.659919738769531
0.939999997615814	-82.293708801269531
0.944000005722046	-81.976325988769531
0.948000013828278	-82.061775207519531
0.952000021934509	-82.360847473144531
0.955999970436096	-82.232673645019531
0.959999978542328	-81.420906066894531
0.963999986648560	-81.652839660644531
0.967999994754791	-82.214363098144531
0.972000002861023	-81.713874816894531
0.976000010967255	-81.402595520019531
0.980000019073486	-81.506355285644531
0.984000027179718	-81.707771301269531
0.987999975681305	-81.451423645019531
0.991999983787537	-81.243904113769531
0.995999991893768	-81.719978332519531
1.000000000000000	-82.061775207519531
1.003999948501587	-82.012947082519531
1.008000016212463	-82.055671691894531
1.011999964714050	-82.379158020019531
1.016000032424927	-82.781990051269531
1.019999980926514	-82.250984191894531
1.024000048637390	-82.165534973144531
1.027999997138977	-82.458503723144531
1.031999945640564	-82.086189270019531
1.036000013351440	-81.805427551269531
1.039999961853027	-81.829841613769531
1.044000029563904	-81.982429504394531
1.047999978065491	-82.135017395019531
1.052000045776367	-82.031257629394531
1.055999994277954	-82.293708801269531
1.059999942779541	-82.611091613769531
1.064000010490418	-82.458503723144531
1.067999958992004	-82.177742004394531
1.072000026702881	-82.153327941894531
1.075999975204468	-82.293708801269531
1.080000042915344	-81.695564270019531
1.083999991416931	-81.433113098144531
1.088000059127808	-82.055671691894531
1.092000007629395	-82.135017395019531
1.095999956130981	-81.939704895019531
1.100000023841858	-82.043464660644531
1.103999972343445	-82.269294738769531
1.108000040054321	-82.409675598144531
1.111999988555908	-82.006843566894531
1.116000056266785	-81.829841613769531
1.120000004768372	-82.189949035644531
1.123999953269959	-82.000740051269531
1.128000020980835	-81.237800598144531
1.131999969482422	-81.079109191894531
1.136000037193298	-81.481941223144531
1.139999985694885	-81.347663879394531
1.144000053405762	-80.969245910644531
1.148000001907349	-81.274421691894531
1.151999950408936	-81.622322082519531
1.156000018119812	-81.524665832519531
1.159999966621399	-81.390388488769531
1.164000034332275	-81.677253723144531
1.167999982833862	-82.141120910644531
1.172000050544739	-81.909187316894531
1.175999999046326	-81.518562316894531
1.179999947547913	-81.842048645019531
1.184000015258789	-82.116706848144531
1.187999963760376	-81.896980285644531
1.192000031471252	-81.701667785644531
1.195999979972839	-82.037361145019531
1.200000047683716	-82.385261535644531
1.203999996185303	-82.177742004394531
1.207999944686890	-82.128913879394531
1.212000012397766	-82.611091613769531
1.215999960899353	-82.781990051269531
1.220000028610230	-82.354743957519531
1.223999977111816	-82.147224426269531
1.228000044822693	-82.354743957519531
1.231999993324280	-82.366950988769531
1.235999941825867	-81.933601379394531
1.240000009536743	-81.958015441894531
1.243999958038330	-82.293708801269531
1.248000025749207	-82.501228332519531
1.251999974250794	-82.397468566894531
1.256000041961670	-82.348640441894531
1.259999990463257	-82.702644348144531
1.264000058174133	-82.592781066894531
1.268000006675720	-82.153327941894531
1.271999955177307	-82.135017395019531
1.276000022888184	-82.165534973144531
1.279999971389771	-81.823738098144531
1.284000039100647	-81.640632629394531
1.287999987602234	-81.805427551269531
1.292000055313110	-82.110603332519531
1.296000003814697	-82.006843566894531
1.299999952316284	-82.366950988769531
1.304000020027161	-82.952888488769531
1.307999968528748	-83.001716613769531
1.312000036239624	-82.794197082519531
1.315999984741211	-82.464607238769531
1.320000052452087	-82.202156066894531
1.324000000953674	-82.183845520019531
1.327999949455261	-81.768806457519531
1.332000017166138	-81.701667785644531
1.335999965667725	-81.921394348144531
1.340000033378601	-81.799324035644531
1.343999981880188	-81.677253723144531
1.348000049591065	-81.842048645019531
1.351999998092651	-81.988533020019531
1.355999946594238	-81.890876770019531
1.360000014305115	-81.665046691894531
1.363999962806702	-81.719978332519531
1.368000030517578	-82.031257629394531
1.371999979019165	-81.903083801269531
1.376000046730042	-81.567390441894531
1.379999995231628	-81.768806457519531
1.383999943733215	-82.214363098144531
1.388000011444092	-82.025154113769531
1.391999959945679	-81.927497863769531
1.396000027656555	-82.244880676269531
1.399999976158142	-82.379158020019531
1.404000043869019	-82.196052551269531
1.407999992370606	-82.098396301269531
1.411999940872192	-82.220466613769531
1.416000008583069	-82.458503723144531
1.419999957084656	-82.067878723144531
1.424000024795532	-81.829841613769531
1.427999973297119	-82.226570129394531
1.432000041007996	-82.360847473144531
1.435999989509583	-81.927497863769531
1.440000057220459	-81.896980285644531
1.444000005722046	-82.324226379394531
1.447999954223633	-82.434089660644531
1.452000021934509	-82.092292785644531
1.455999970436096	-82.238777160644531
1.460000038146973	-82.586677551269531
1.463999986648560	-82.452400207519531
1.468000054359436	-81.860359191894531
1.472000002861023	-81.347663879394531
1.475999951362610	-81.506355285644531
1.480000019073486	-81.420906066894531
1.483999967575073	-81.079109191894531
1.488000035285950	-81.329353332519531
1.491999983787537	-81.787117004394531
1.496000051498413	-81.909187316894531
1.500000000000000	-81.964118957519531
1.503999948501587	-82.189949035644531
1.508000016212463	-82.586677551269531
1.511999964714050	-82.324226379394531
1.516000032424927	-81.964118957519531
1.519999980926514	-82.006843566894531
1.524000048637390	-82.202156066894531
1.527999997138977	-82.141120910644531
1.531999945640564	-82.012947082519531
1.536000013351440	-82.421882629394531
1.539999961853027	-82.763679504394531
1.544000029563904	-82.550056457519531
1.547999978065491	-82.739265441894531
1.552000045776367	-82.830818176269531
1.555999994277954	-82.769783020019531
1.559999942779541	-82.519538879394531
1.564000010490418	-82.299812316894531
1.567999958992004	-82.531745910644531
1.572000026702881	-82.324226379394531
1.575999975204468	-81.933601379394531
1.580000042915344	-82.238777160644531
1.583999991416931	-82.385261535644531
1.588000059127808	-82.305915832519531
1.592000007629395	-82.153327941894531
1.595999956130981	-82.293708801269531
1.600000023841858	-82.440193176269531
1.603999972343445	-82.061775207519531
1.608000040054321	-81.982429504394531
1.611999988555908	-81.884773254394531
1.616000056266785	-81.890876770019531
1.620000004768372	-81.726081848144531
1.623999953269959	-81.372077941894531
1.628000020980835	-81.793220520019531
1.631999969482422	-82.073982238769531
1.636000037193298	-81.591804504394531
1.639999985694885	-81.481941223144531
1.644000053405762	-81.451423645019531
1.648000001907349	-81.597908020019531
1.651999950408936	-81.512458801269531
1.656000018119812	-81.311042785644531
1.659999966621399	-81.652839660644531
1.664000034332275	-81.622322082519531
1.667999982833862	-81.390388488769531
1.672000050544739	-81.427009582519531
1.675999999046326	-81.677253723144531
1.679999947547913	-81.793220520019531
1.684000015258789	-81.512458801269531
1.687999963760376	-81.933601379394531
1.692000031471252	-82.482917785644531
1.695999979972839	-82.373054504394531
1.700000047683716	-82.476814270019531
1.703999996185303	-82.641609191894531
1.707999944686890	-82.690437316894531
1.712000012397766	-82.507331848144531
1.715999960899353	-81.988533020019531
1.720000028610230	-82.104499816894531
1.723999977111816	-82.196052551269531
1.728000044822693	-81.964118957519531
1.731999993324280	-82.000740051269531
1.735999941825867	-82.299812316894531
1.740000009536743	-82.678230285644531
1.743999958038330	-82.470710754394531
1.748000025749207	-82.543952941894531
1.751999974250794	-82.745368957519531
1.756000041961670	-82.519538879394531
1.759999990463257	-82.238777160644531
1.764000058174133	-82.049568176269531
1.768000006675720	-81.994636535644531
1.771999955177307	-82.153327941894531
1.776000022888184	-81.854255676269531
1.779999971389771	-82.061775207519531
1.784000039100647	-82.452400207519531
1.787999987602234	-82.403572082519531
1.792000055313110	-82.531745910644531
1.796000003814697	-82.556159973144531
1.799999952316284	-82.666023254394531
1.804000020027161	-82.427986145019531
1.807999968528748	-81.903083801269531
1.812000036239624	-81.604011535644531
1.815999984741211	-81.427009582519531
1.820000052452087	-81.274421691894531
1.824000000953674	-81.219490051269531
1.827999949455261	-81.372077941894531
1.832000017166138	-81.701667785644531
1.835999965667725	-81.512458801269531
1.840000033378601	-81.610115051269531
1.843999981880188	-82.086189270019531
1.848000049591065	-82.159431457519531
1.851999998092651	-81.921394348144531
1.855999946594238	-81.768806457519531
1.860000014305115	-81.933601379394531
1.863999962806702	-82.092292785644531
1.868000030517578	-81.756599426269531
1.871999979019165	-81.689460754394531
1.876000046730042	-82.104499816894531
1.879999995231628	-82.135017395019531
1.883999943733215	-81.939704895019531
1.888000011444092	-82.073982238769531
1.891999959945679	-82.507331848144531
1.896000027656555	-82.415779113769531
1.899999976158142	-82.220466613769531
1.904000043869019	-82.397468566894531
1.907999992370606	-82.458503723144531
1.911999940872192	-82.287605285644531
1.916000008583069	-81.890876770019531
1.919999957084656	-81.945808410644531
1.924000024795532	-82.513435363769531
1.927999973297119	-82.324226379394531
1.932000041007996	-82.067878723144531
1.935999989509583	-82.623298645019531
1.940000057220459	-82.946784973144531
1.944000005722046	-82.684333801269531
1.947999954223633	-82.604988098144531
1.952000021934509	-82.788093566894531
1.955999970436096	-82.666023254394531
1.960000038146973	-82.110603332519531
1.963999986648560	-81.951911926269531
1.968000054359436	-82.128913879394531
1.972000002861023	-82.147224426269531
1.975999951362610	-81.878669738769531
1.980000019073486	-81.860359191894531
1.983999967575073	-82.446296691894531
1.988000035285950	-82.519538879394531
1.991999983787537	-82.171638488769531
1.996000051498413	-82.000740051269531
2.000000000000000	-81.927497863769531
2.003999948501587	-81.585700988769531
2.007999897003174	-81.158454895019531
2.012000083923340	-81.060798645019531
2.016000032424927	-81.408699035644531
2.019999980926514	-81.243904113769531
2.023999929428101	-81.182868957519531
2.028000116348267	-81.646736145019531
2.032000064849854	-82.135017395019531
2.036000013351440	-82.086189270019531
2.039999961853027	-81.866462707519531
2.043999910354614	-82.159431457519531
2.048000097274780	-82.208259582519531
2.052000045776367	-81.652839660644531
2.055999994277954	-81.542976379394531
2.059999942779541	-81.695564270019531
2.063999891281128	-81.719978332519531
2.068000078201294	-81.573493957519531
2.072000026702881	-81.567390441894531
2.075999975204468	-81.927497863769531
2.079999923706055	-81.915290832519531
2.084000110626221	-81.530769348144531
2.088000059127808	-81.756599426269531
2.092000007629395	-82.073982238769531
2.095999956130981	-81.896980285644531
2.099999904632568	-81.530769348144531
2.104000091552734	-81.622322082519531
2.108000040054321	-81.964118957519531
2.111999988555908	-81.726081848144531
2.115999937057495	-81.402595520019531
2.119999885559082	-81.622322082519531
2.124000072479248	-82.135017395019531
2.128000020980835	-81.854255676269531
2.131999969482422	-81.652839660644531
2.135999917984009	-82.153327941894531
2.140000104904175	-82.537849426269531
2.144000053405762	-82.110603332519531
2.148000001907349	-81.951911926269531
2.151999950408936	-81.976325988769531
2.155999898910523	-81.671150207519531
2.160000085830689	-81.109626770019531
2.164000034332275	-80.963142395019531
2.167999982833862	-81.292732238769531
2.171999931335449	-81.408699035644531
2.176000118255615	-80.993659973144531
2.180000066757202	-81.164558410644531
2.184000015258789	-81.982429504394531
2.187999963760376	-82.110603332519531
2.191999912261963	-81.854255676269531
2.196000099182129	-82.055671691894531
2.200000047683716	-82.397468566894531
2.203999996185303	-82.061775207519531
2.207999944686890	-81.555183410644531
2.211999893188477	-81.616218566894531
2.216000080108643	-81.976325988769531
2.220000028610230	-81.945808410644531
2.223999977111816	-81.860359191894531
2.227999925613403	-82.196052551269531
2.232000112533569	-82.800300598144531
2.236000061035156	-82.476814270019531
2.240000009536743	-82.238777160644531
2.243999958038330	-82.788093566894531
2.247999906539917	-82.708747863769531
2.252000093460083	-82.110603332519531
2.256000041961670	-81.933601379394531
2.259999990463257	-82.177742004394531
2.263999938964844	-82.275398254394531
2.267999887466431	-82.012947082519531
2.272000074386597	-82.244880676269531
2.276000022888184	-82.629402160644531
2.279999971389771	-82.629402160644531
2.283999919891357	-82.324226379394531
2.288000106811523	-82.312019348144531
2.292000055313110	-82.659919738769531
2.296000003814697	-82.293708801269531
2.299999952316284	-81.756599426269531
2.303999900817871	-82.019050598144531
2.308000087738037	-82.049568176269531
2.312000036239624	-81.872566223144531
2.315999984741211	-81.707771301269531
2.319999933242798	-82.025154113769531
2.323999881744385	-82.867439270019531
2.328000068664551	-82.666023254394531
2.332000017166138	-82.312019348144531
2.335999965667725	-82.641609191894531
2.339999914169312	-82.531745910644531
2.344000101089478	-81.927497863769531
2.348000049591065	-81.695564270019531
2.351999998092651	-81.896980285644531
2.355999946594238	-81.732185363769531
2.359999895095825	-81.060798645019531
2.364000082015991	-81.066902160644531
2.368000030517578	-81.323249816894531
2.371999979019165	-81.427009582519531
2.375999927520752	-81.213386535644531
2.380000114440918	-81.201179504394531
2.384000062942505	-81.939704895019531
2.388000011444092	-81.939704895019531
2.391999959945679	-81.622322082519531
2.395999908447266	-81.823738098144531
2.400000095367432	-81.994636535644531
2.404000043869019	-81.915290832519531
2.407999992370606	-81.396492004394531
2.411999940872192	-81.390388488769531
2.415999889373779	-81.982429504394531
2.420000076293945	-81.872566223144531
2.424000024795532	-81.713874816894531
2.427999973297119	-82.037361145019531
2.431999921798706	-82.531745910644531
2.436000108718872	-82.452400207519531
2.440000057220459	-82.025154113769531
2.444000005722046	-82.348640441894531
2.447999954223633	-82.379158020019531
2.451999902725220	-81.713874816894531
2.456000089645386	-81.536872863769531
2.460000038146973	-81.695564270019531
2.463999986648560	-82.055671691894531
2.467999935150147	-81.866462707519531
2.471999883651733	-81.823738098144531
2.476000070571899	-82.489021301269531
2.480000019073486	-82.635505676269531
2.483999967575073	-82.299812316894531
2.487999916076660	-82.244880676269531
2.492000102996826	-82.415779113769531
2.496000051498413	-81.964118957519531
2.500000000000000	-81.134040832519531
2.503999948501587	-81.317146301269531
2.507999897003174	-81.658943176269531
2.512000083923340	-81.390388488769531
2.516000032424927	-81.414802551269531
2.519999980926514	-81.628425598144531
2.523999929428101	-82.116706848144531
2.528000116348267	-82.110603332519531
2.532000064849854	-81.701667785644531
2.536000013351440	-82.171638488769531
2.539999961853027	-82.434089660644531
2.543999910354614	-81.829841613769531
2.548000097274780	-81.719978332519531
2.552000045776367	-82.061775207519531
2.555999994277954	-82.214363098144531
2.559999942779541	-81.945808410644531
2.563999891281128	-82.019050598144531
2.568000078201294	-82.495124816894531
2.572000026702881	-82.397468566894531
2.575999975204468	-82.104499816894531
2.579999923706055	-82.116706848144531
2.584000110626221	-82.513435363769531
2.588000059127808	-82.550056457519531
2.592000007629395	-81.872566223144531
2.595999956130981	-82.025154113769531
2.599999904632568	-82.397468566894531
2.604000091552734	-81.866462707519531
2.608000040054321	-81.555183410644531
2.611999988555908	-82.403572082519531
2.615999937057495	-92.437751770019531
2.619999885559082	-93.463142395019531
2.624000072479248	-91.540534973144531
2.628000020980835	-89.770515441894531
2.631999969482422	-87.646492004394531
2.635999917984009	-84.527595520019531
2.640000104904175	-81.286628723144531
2.644000053405762	-78.784187316894531
2.648000001907349	-76.647956848144531
2.651999950408936	-74.066169738769531
2.655999898910523	-72.320564270019531
2.660000085830689	-71.453865051269531
2.664000034332275	-70.471199035644531
2.667999982833862	-69.305427551269531
2.671999931335449	-68.682868957519531
2.676000118255615	-68.896492004394531
2.680000066757202	-69.128425598144531
2.684000015258789	-68.579109191894531
2.687999963760376	-68.890388488769531
2.691999912261963	-69.567878723144531
2.696000099182129	-69.799812316894531
2.700000047683716	-70.190437316894531
2.703999996185303	-70.819099426269531
2.707999944686890	-72.021492004394531
2.711999893188477	-72.882087707519531
2.716000080108643	-73.535163879394531
2.720000028610230	-74.749763488769531
2.723999977111816	-75.970466613769531
2.727999925613403	-76.422126770019531
2.732000112533569	-76.824958801269531
2.736000061035156	-77.490242004394531
2.740000009536743	-78.240974426269531
2.743999958038330	-78.100593566894531
2.747999906539917	-78.289802551269531
2.752000093460083	-79.028327941894531
2.756000041961670	-79.406745910644531
2.759999990463257	-79.498298645019531
2.763999938964844	-79.681404113769531
2.767999887466431	-80.133064270019531
2.772000074386597	-80.346687316894531
2.776000022888184	-79.888923645019531
2.779999971389771	-79.919441223144531
2.783999919891357	-80.279548645019531
2.788000106811523	-79.931648254394531
2.792000055313110	-79.333503723144531
2.796000003814697	-79.284675598144531
2.799999952316284	-79.547126770019531
2.803999900817871	-79.071052551269531
2.808000087738037	-78.546150207519531
2.812000036239624	-78.735359191894531
2.815999984741211	-78.656013488769531
2.819999933242798	-78.240974426269531
2.823999881744385	-77.819831848144531
2.828000068664551	-77.880867004394531
2.832000017166138	-77.838142395019531
2.835999965667725	-76.916511535644531
2.839999914169312	-76.348884582519531
2.844000101089478	-76.336677551269531
2.848000049591065	-76.184089660644531
2.851999998092651	-75.567634582519531
2.855999946594238	-75.335700988769531
2.859999895095825	-75.616462707519531
2.864000082015991	-75.775154113769531
2.868000030517578	-75.488288879394531
2.871999979019165	-75.634773254394531
2.875999927520752	-76.043708801269531
2.880000114440918	-76.226814270019531
2.884000062942505	-75.592048645019531
2.888000011444092	-75.189216613769531
2.891999959945679	-75.476081848144531
2.895999908447266	-75.244148254394531
2.900000095367432	-74.566658020019531
2.904000043869019	-74.584968566894531
2.907999992370606	-75.000007629394531
2.911999940872192	-74.945075988769531
2.915999889373779	-74.627693176269531
2.920000076293945	-74.841316223144531
2.924000024795532	-75.164802551269531
2.927999973297119	-74.847419738769531
2.931999921798706	-74.267585754394531
2.936000108718872	-74.194343566894531
2.940000057220459	-74.224861145019531
2.944000005722046	-73.706062316894531
2.947999954223633	-73.248298645019531
2.951999902725220	-73.413093566894531
2.956000089645386	-73.663337707519531
2.960000038146973	-73.400886535644531
2.963999986648560	-73.284919738769531
2.967999935150147	-73.590095520019531
2.971999883651733	-73.651130676269531
2.976000070571899	-73.150642395019531
2.980000019073486	-72.912605285644531
2.983999967575073	-72.924812316894531
2.987999916076660	-72.814949035644531
2.992000102996826	-72.290046691894531
2.996000051498413	-72.308357238769531
3.000000000000000	-72.637947082519531
3.003999948501587	-72.503669738769531
3.007999897003174	-71.997077941894531
3.012000083923340	-71.807868957519531
3.016000032424927	-72.009284973144531
3.019999980926514	-71.899421691894531
3.023999929428101	-71.386726379394531
3.028000116348267	-71.502693176269531
3.032000064849854	-71.655281066894531
3.036000013351440	-71.331794738769531
3.039999961853027	-70.989997863769531
3.043999910354614	-71.136482238769531
3.048000097274780	-71.441658020019531
3.052000045776367	-71.032722473144531
3.055999994277954	-70.953376770019531
3.059999942779541	-71.423347473144531
3.063999891281128	-71.344001770019531
3.068000078201294	-71.087654113769531
3.072000026702881	-71.148689270019531
3.075999975204468	-71.423347473144531
3.079999923706055	-71.441658020019531
3.084000110626221	-70.806892395019531
3.088000059127808	-70.629890441894531
3.092000007629395	-70.806892395019531
3.095999956130981	-70.648200988769531
3.099999904632568	-70.080574035644531
3.104000091552734	-69.921882629394531
3.108000040054321	-70.477302551269531
3.111999988555908	-70.312507629394531
3.115999937057495	-70.056159973144531
3.119999885559082	-70.330818176269531
3.124000072479248	-70.452888488769531
3.128000020980835	-70.294197082519531
3.131999969482422	-69.824226379394531
3.135999917984009	-69.659431457519531
3.140000104904175	-69.915779113769531
3.144000053405762	-69.421394348144531
3.148000001907349	-68.878181457519531
3.151999950408936	-69.140632629394531
3.155999898910523	-69.354255676269531
3.160000085830689	-69.262702941894531
3.164000034332275	-68.927009582519531
3.167999982833862	-69.250495910644531
3.171999931335449	-69.403083801269531
3.176000118255615	-68.762214660644531
3.180000066757202	-68.176277160644531
3.184000015258789	-67.834480285644531
3.187999963760376	-67.858894348144531
3.191999912261963	-67.419441223144531
3.196000099182129	-67.089851379394531
3.200000047683716	-67.572029113769531
3.203999996185303	-67.767341613769531
3.207999944686890	-67.529304504394531
3.211999893188477	-67.803962707519531
3.216000080108643	-68.078620910644531
3.220000028610230	-68.017585754394531
3.223999977111816	-67.663581848144531
3.227999925613403	-67.535408020019531
3.232000112533569	-67.712409973144531
3.236000061035156	-67.327888488769531
3.240000009536743	-67.071540832519531
3.243999958038330	-67.156990051269531
3.247999906539917	-67.510993957519531
3.252000093460083	-67.437751770019531
3.256000041961670	-67.126472473144531
3.259999990463257	-67.321784973144531
3.263999938964844	-67.279060363769531
3.267999887466431	-66.827400207519531
3.272000074386597	-66.967781066894531
3.276000022888184	-67.059333801269531
3.279999971389771	-66.894538879394531
3.283999919891357	-66.424568176269531
3.288000106811523	-66.168220520019531
3.292000055313110	-66.558845520019531
3.296000003814697	-66.455085754394531
3.299999952316284	-65.985115051269531
3.303999900817871	-66.046150207519531
3.308000087738037	-66.296394348144531
3.312000036239624	-66.198738098144531
3.315999984741211	-65.869148254394531
3.319999933242798	-66.168220520019531
3.323999881744385	-66.479499816894531
3.328000068664551	-65.985115051269531
3.332000017166138	-65.679939270019531
3.335999965667725	-65.539558410644531
3.339999914169312	-65.563972473144531
3.344000101089478	-65.289314270019531
3.348000049591065	-64.978034973144531
3.351999998092651	-65.692146301269531
3.355999946594238	-66.156013488769531
3.359999895095825	-65.631111145019531
3.364000082015991	-65.777595520019531
3.368000030517578	-65.838630676269531
3.371999979019165	-65.448005676269531
3.375999927520752	-64.782722473144531
3.380000114440918	-64.257820129394531
3.384000062942505	-64.099128723144531
3.388000011444092	-63.800052642822266
3.391999959945679	-63.409427642822266
3.395999908447266	-63.250736236572266
3.400000095367432	-63.458255767822266
3.404000043869019	-63.873294830322266
3.407999992370606	-63.604740142822266
3.411999940872192	-63.751224517822266
3.415999889373779	-64.208992004394531
3.420000076293945	-63.909915924072266
3.424000024795532	-63.433841705322266
3.427999973297119	-63.256839752197266
3.431999921798706	-63.378910064697266
3.436000108718872	-63.287357330322266
3.440000057220459	-62.902835845947266
3.444000005722046	-63.110355377197266
3.447999954223633	-63.433841705322266
3.451999902725220	-63.476566314697266
3.456000089645386	-63.360599517822266
3.460000038146973	-63.305667877197266
3.463999986648560	-63.580326080322266
3.467999935150147	-63.189701080322266
3.471999883651733	-62.921146392822266
3.476000070571899	-63.226322174072266
3.480000019073486	-62.988285064697266
3.483999967575073	-62.689212799072266
3.487999916076660	-62.603763580322266
3.492000102996826	-62.738040924072266
3.496000051498413	-62.933353424072266
3.500000000000000	-62.573246002197266
3.503999948501587	-62.512210845947266
3.507999897003174	-62.652591705322266
3.512000083923340	-62.518314361572266
3.516000032424927	-61.889652252197266
3.519999980926514	-61.669925689697266
3.523999929428101	-62.054447174072266
3.528000116348267	-61.761478424072266
3.532000064849854	-61.157230377197266
3.536000013351440	-61.364749908447266
3.539999961853027	-61.254886627197266
3.543999910354614	-61.120609283447266
3.548000097274780	-61.077884674072266
3.552000045776367	-61.230472564697266
3.555999994277954	-61.645511627197266
3.559999942779541	-61.309818267822266
3.563999891281128	-61.187747955322266
3.568000078201294	-61.499027252197266
3.572000026702881	-61.505130767822266
3.575999975204468	-60.980228424072266
3.579999923706055	-60.681156158447266
3.584000110626221	-60.760501861572266
3.588000059127808	-60.736087799072266
3.592000007629395	-60.253910064697266
3.595999956130981	-60.424808502197266
3.599999904632568	-60.662845611572266
3.604000091552734	-60.839847564697266
3.608000040054321	-60.687259674072266
3.611999988555908	-60.626224517822266
3.615999937057495	-60.986331939697266
3.619999885559082	-60.638431549072266
3.624000072479248	-59.912113189697266
3.628000020980835	-59.796146392822266
3.631999969482422	-59.991458892822266
3.635999917984009	-59.924320220947266
3.640000104904175	-59.631351470947266
3.644000053405762	-59.680179595947266
3.648000001907349	-60.083011627197266
3.651999950408936	-60.113529205322266
3.655999898910523	-59.851078033447266
3.660000085830689	-59.838871002197266
3.664000034332275	-60.070804595947266
3.667999982833862	-59.674076080322266
3.671999931335449	-59.014896392822266
3.676000118255615	-58.990482330322266
3.680000066757202	-59.100345611572266
3.684000015258789	-58.795169830322266
3.687999963760376	-58.642581939697266
3.691999912261963	-58.624271392822266
3.696000099182129	-58.526615142822266
3.700000047683716	-58.312992095947266
3.703999996185303	-58.099369049072266
3.707999944686890	-58.123783111572266
3.711999893188477	-58.172611236572266
3.716000080108643	-57.733158111572266
3.720000028610230	-57.464603424072266
3.723999977111816	-57.720951080322266
3.727999925613403	-57.745365142822266
3.732000112533569	-57.427982330322266
3.736000061035156	-57.452396392822266
3.740000009536743	-57.727054595947266
3.743999958038330	-57.617191314697266
3.747999906539917	-57.470706939697266
3.752000093460083	-57.769779205322266
3.756000041961670	-57.958988189697266
3.759999990463257	-57.727054595947266
3.763999938964844	-57.531742095947266
3.767999887466431	-57.574466705322266
3.772000074386597	-57.745365142822266
3.776000022888184	-57.220462799072266
3.779999971389771	-56.939701080322266
3.783999919891357	-57.244876861572266
3.788000106811523	-57.238773345947266
3.792000055313110	-56.890872955322266
3.796000003814697	-56.829837799072266
3.799999952316284	-57.183841705322266
3.803999900817871	-57.312015533447266
3.808000087738037	-56.951908111572266
3.812000036239624	-57.055667877197266
3.815999984741211	-57.202152252197266
3.819999933242798	-56.744388580322266
3.823999881744385	-56.243900299072266
3.828000068664551	-56.152347564697266
3.832000017166138	-56.414798736572266
3.835999965667725	-56.182865142822266
3.839999914169312	-55.700687408447266
3.844000101089478	-55.908206939697266
3.848000049591065	-56.268314361572266
3.851999998092651	-56.115726470947266
3.855999946594238	-55.822757720947266
3.859999895095825	-55.865482330322266
3.864000082015991	-55.975345611572266
3.868000030517578	-55.175785064697266
3.871999979019165	-54.461673736572266
3.875999927520752	-54.443363189697266
3.880000114440918	-54.620365142822266
3.884000062942505	-54.272464752197266
3.888000011444092	-54.016117095947266
3.891999959945679	-54.522708892822266
3.895999908447266	-54.827884674072266
3.900000095367432	-54.486087799072266
3.904000043869019	-54.589847564697266
3.907999992370606	-54.766849517822266
3.911999940872192	-54.705814361572266
3.915999889373779	-54.321292877197266
3.920000076293945	-54.003910064697266
3.924000024795532	-54.302982330322266
3.927999973297119	-54.187015533447266
3.931999921798706	-53.759769439697266
3.936000108718872	-53.991703033447266
3.940000057220459	-54.431156158447266
3.944000005722046	-54.400638580322266
3.947999954223633	-54.101566314697266
3.951999902725220	-54.040531158447266
3.956000089645386	-54.138187408447266
3.960000038146973	-53.820804595947266
3.963999986648560	-53.576663970947266
3.967999935150147	-53.582767486572266
3.971999883651733	-53.576663970947266
3.976000070571899	-53.295902252197266
3.980000019073486	-52.856449127197266
3.983999967575073	-52.990726470947266
3.987999916076660	-53.289798736572266
3.992000102996826	-52.893070220947266
3.996000051498413	-52.819828033447266
4.000000000000000	-53.112796783447266
4.004000186920166	-53.094486236572266
4.007999897003174	-52.740482330322266
4.012000083923340	-52.557376861572266
4.015999794006348	-52.642826080322266
4.019999980926514	-52.313236236572266
4.024000167846680	-51.892093658447266
4.027999877929688	-51.672367095947266
4.032000064849854	-51.580814361572266
4.035999774932861	-51.538089752197266
4.039999961853027	-51.019290924072266
4.044000148773193	-51.007083892822266
4.047999858856201	-51.531986236572266
4.052000045776367	-51.300052642822266
4.056000232696533	-51.068119049072266
4.059999942779541	-51.422122955322266
4.064000129699707	-51.361087799072266
4.067999839782715	-50.964359283447266
4.072000026702881	-50.671390533447266
4.076000213623047	-50.842288970947266
4.079999923706055	-50.988773345947266
4.084000110626221	-50.573734283447266
4.087999820709229	-50.689701080322266
4.092000007629395	-50.988773345947266
4.096000194549561	-51.293949127197266
4.099999904632568	-50.891117095947266
4.104000091552734	-50.708011627197266
4.107999801635742	-51.074222564697266
4.111999988555908	-50.927738189697266
4.116000175476074	-50.335697174072266
4.119999885559082	-50.219730377197266
4.124000072479248	-50.274662017822266
4.127999782562256	-50.415042877197266
4.131999969482422	-49.993900299072266
4.136000156402588	-50.042728424072266
4.139999866485596	-50.628665924072266
4.144000053405762	-50.476078033447266
4.147999763488770	-50.146488189697266
4.151999950408936	-50.146488189697266
4.156000137329102	-50.225833892822266
4.159999847412109	-49.963382720947266
4.164000034332275	-49.377445220947266
4.168000221252441	-49.377445220947266
4.171999931335449	-49.487308502197266
4.176000118255615	-49.224857330322266
4.179999828338623	-48.999027252197266
4.184000015258789	-48.919681549072266
4.188000202178955	-49.450687408447266
4.191999912261963	-49.230960845947266
4.196000099182129	-48.712162017822266
4.199999809265137	-48.834232330322266
4.203999996185303	-48.522953033447266
4.208000183105469	-48.004154205322266
4.211999893188477	-47.735599517822266
4.216000080108643	-47.497562408447266
4.219999790191650	-47.448734283447266
4.223999977111816	-47.125247955322266
4.228000164031982	-47.015384674072266
4.231999874114990	-47.222904205322266
4.236000061035156	-47.290042877197266
4.239999771118164	-47.235111236572266
4.243999958038330	-47.076419830322266
4.248000144958496	-47.521976470947266
4.251999855041504	-47.497562408447266
4.256000041961670	-46.844486236572266
4.260000228881836	-47.039798736572266
4.263999938964844	-47.290042877197266
4.268000125885010	-46.875003814697266
4.271999835968018	-46.472171783447266
4.276000022888184	-46.563724517822266
4.280000209808350	-46.801761627197266
4.283999919891357	-46.386722564697266
4.288000106811523	-46.179203033447266
4.291999816894531	-46.435550689697266
4.296000003814697	-46.411136627197266
4.300000190734863	-46.142581939697266
4.303999900817871	-45.825199127197266
4.308000087738037	-45.916751861572266
4.311999797821045	-45.825199127197266
4.315999984741211	-44.891361236572266
4.320000171661377	-44.598392486572266
4.323999881744385	-44.848636627197266
4.328000068664551	-44.653324127197266
4.331999778747559	-44.134525299072266
4.335999965667725	-43.951419830322266
4.340000152587891	-44.293216705322266
4.343999862670898	-44.018558502197266
4.348000049591065	-43.334964752197266
4.352000236511231	-43.231204986572266
4.355999946594238	-43.029788970947266
4.360000133514404	-42.260746002197266
4.363999843597412	-41.375736236572266
4.368000030517578	-40.997318267822266
4.372000217437744	-41.021732330322266
4.375999927520752	-40.460208892822266
4.380000114440918	-39.593509674072266
4.383999824523926	-39.105228424072266
4.388000011444092	-38.446048736572266
4.392000198364258	-36.859134674072266
4.395999908447266	-35.034183502197266
4.400000095367432	-33.654788970947266
4.403999805450440	-31.982423782348633
4.407999992370606	-29.479982376098633
4.412000179290772	-27.142335891723633
4.415999889373779	-25.268556594848633
4.420000076293945	-23.223878860473633
4.423999786376953	-20.782472610473633
4.427999973297119	-18.548585891723633
4.432000160217285	-16.497804641723633
4.435999870300293	-15.332032203674316
4.440000057220459	-11.785889625549316
4.443999767303467	-8.929444313049316
4.447999954223633	-6.677246570587158
4.452000141143799	-4.211426258087158
4.455999851226807	-1.293945431709290
4.460000038146973	1.055908322334290
4.464000225067139	2.935791254043579
4.467999935150147	5.279541492462158
4.472000122070313	7.562256336212158
4.475999832153320	9.118653297424316
4.480000019073486	10.626221656799316
4.484000205993652	12.512207984924316
4.487999916076660	14.019776344299316
4.492000102996826	15.258790016174316
4.495999813079834	16.308595657348633
4.500000000000000	17.639162063598633
4.504000186920166	18.719484329223633
4.507999897003174	19.317628860473633
4.512000083923340	19.970705032348633
4.515999794006348	20.874025344848633
4.519999980926514	21.392824172973633
4.524000167846680	21.337892532348633
4.527999877929688	21.496583938598633
4.532000064849854	21.997072219848633
4.535999774932861	21.942140579223633
4.539999961853027	21.850587844848633
4.544000148773193	22.222902297973633
4.547999858856201	22.436525344848633
4.552000045776367	22.387697219848633
4.556000232696533	22.039796829223633
4.559999942779541	22.149660110473633
4.564000129699707	22.460939407348633
4.567999839782715	21.966554641723633
4.572000026702881	21.301271438598633
4.576000213623047	21.221925735473633
4.579999923706055	21.044923782348633
4.584000110626221	20.178224563598633
4.587999820709229	19.403078079223633
4.592000007629395	19.464113235473633
4.596000194549561	19.329835891723633
4.599999904632568	18.835451126098633
4.604000091552734	18.420412063598633
4.607999801635742	18.450929641723633
4.611999988555908	18.597414016723633
4.616000175476074	17.889406204223633
4.619999885559082	17.150880813598633
4.624000072479248	17.254640579223633
4.627999782562256	16.876222610473633
4.631999969482422	16.064455032348633
4.636000156402588	15.673829078674316
4.639999866485596	15.716553688049316
4.644000053405762	15.466309547424316
4.647999763488770	14.929200172424316
4.651999950408936	14.819336891174316
4.656000137329102	15.020752906799316
4.659999847412109	14.642334938049316
4.664000034332275	13.970948219299316
4.668000221252441	13.476563453674316
4.671999931335449	13.421631813049316
4.676000118255615	13.000489234924316
4.679999828338623	12.048340797424316
4.684000015258789	11.907959938049316
4.688000202178955	11.804200172424316
4.691999912261963	11.267090797424316
4.696000099182129	10.699463844299316
4.699999809265137	10.601807594299316
4.703999996185303	10.412598609924316
4.708000183105469	9.936524391174316
4.711999893188477	9.460450172424316
4.716000080108643	9.655762672424316
4.719999790191650	9.368897438049316
4.723999977111816	8.581543922424316
4.728000164031982	7.952881336212158
4.731999874114990	7.836914539337158
4.736000061035156	7.543945789337158
4.739999771118164	6.701660633087158
4.743999958038330	6.243896961212158
4.748000144958496	6.121826648712158
4.751999855041504	5.480957508087158
4.756000041961670	4.760742664337158
4.760000228881836	4.333496570587158
4.763999938964844	4.211426258087158
4.768000125885010	3.686523675918579
4.771999835968018	2.703857660293579
4.776000022888184	2.398681879043579
4.780000209808350	2.008056879043579
4.783999919891357	1.007080197334290
4.788000106811523	0.390625029802322
4.791999816894531	0.164794936776161
4.796000003814697	-0.048828128725290
4.800000190734863	-0.689697325229645
4.803999900817871	-1.196289181709290
4.808000087738037	-1.184082150459290
4.811999797821045	-1.574707150459290
4.815999984741211	-2.276611566543579
4.820000171661377	-3.063965082168579
4.823999881744385	-3.472900629043579
4.828000068664551	-3.802490472793579
4.831999778747559	-4.919434070587158
4.835999965667725	-5.639648914337158
4.840000152587891	-5.712891101837158
4.843999862670898	-6.396484851837158
4.848000049591065	-6.964111804962158
4.852000236511231	-7.177734851837158
4.855999946594238	-7.153320789337158
4.860000133514404	-7.598877429962158
4.863999843597412	-8.544922828674316
4.868000030517578	-9.008790016174316
4.872000217437744	-9.411622047424316
4.875999927520752	-10.186768531799316
4.880000114440918	-11.010743141174316
4.883999824523926	-11.291504859924316
4.888000011444092	-11.102295875549316
4.892000198364258	-11.785889625549316
4.895999908447266	-12.335206031799316
4.900000095367432	-12.176514625549316
4.903999805450440	-12.512207984924316
4.907999992370606	-13.128663063049316
4.912000179290772	-13.970948219299316
4.915999889373779	-14.526368141174316
4.920000076293945	-13.745118141174316
4.923999786376953	-15.808106422424316
4.927999973297119	-16.741945266723633
4.932000160217285	-17.022706985473633
4.935999870300293	-17.437746047973633
4.940000057220459	-18.035890579223633
4.943999767303467	-18.627931594848633
4.947999954223633	-18.481447219848633
4.952000141143799	-18.890382766723633
4.955999851226807	-19.689943313598633
4.960000038146973	-20.050050735473633
4.964000225067139	-20.416261672973633
4.967999935150147	-20.874025344848633
4.972000122070313	-21.575929641723633
4.975999832153320	-22.125246047973633
4.980000019073486	-22.137453079223633
4.984000205993652	-22.790529251098633
4.987999916076660	-23.388673782348633
4.992000102996826	-23.364259719848633
4.995999813079834	-23.504640579223633
5.000000000000000	-24.053956985473633
5.004000186920166	-24.755861282348633
5.007999897003174	-24.603273391723633
5.012000083923340	-24.847414016723633
5.015999794006348	-25.689699172973633
5.019999980926514	-26.086427688598633
5.024000167846680	-26.336671829223633
5.027999877929688	-26.824953079223633
5.032000064849854	-27.490236282348633
5.035999774932861	-28.063966751098633
5.039999961853027	-27.838136672973633
5.044000148773193	-28.057863235473633
5.047999858856201	-28.698732376098633
5.052000045776367	-28.558351516723633
5.056000232696533	-28.057863235473633
5.059999942779541	-28.314210891723633
5.064000129699707	-29.339601516723633
5.067999839782715	-29.534914016723633
5.072000026702881	-29.443361282348633
5.076000213623047	-30.340578079223633
5.079999923706055	-31.140138626098633
5.084000110626221	-31.298830032348633
5.087999820709229	-31.457521438598633
5.092000007629395	-31.909181594848633
5.096000194549561	-32.525638580322266
5.099999904632568	-32.312015533447266
5.104000091552734	-32.299808502197266
5.107999801635742	-32.983402252197266
5.111999988555908	-33.508304595947266
5.116000175476074	-33.905033111572266
5.119999885559082	-34.240726470947266
5.124000072479248	-34.906009674072266
5.127999782562256	-35.534671783447266
5.131999969482422	-35.498050689697266
5.136000156402588	-35.437015533447266
5.139999866485596	-35.906986236572266
5.144000053405762	-36.193851470947266
5.147999763488770	-35.882572174072266
5.151999950408936	-35.980228424072266
5.156000137329102	-36.755374908447266
5.159999847412109	-37.017826080322266
5.164000034332275	-37.097171783447266
5.168000221252441	-37.591556549072266
5.171999931335449	-37.994388580322266
5.176000118255615	-38.311771392822266
5.179999828338623	-38.281253814697266
5.184000015258789	-38.244632720947266
5.188000202178955	-38.690189361572266
5.191999912261963	-38.653568267822266
5.196000099182129	-38.409427642822266
5.199999809265137	-38.879398345947266
5.203999996185303	-39.550785064697266
5.208000183105469	-39.562992095947266
5.211999893188477	-39.636234283447266
5.216000080108643	-40.185550689697266
5.219999790191650	-40.667728424072266
5.223999977111816	-40.435794830322266
5.228000164031982	-40.441898345947266
5.231999874114990	-40.704349517822266
5.236000061035156	-40.917972564697266
5.239999771118164	-40.814212799072266
5.243999958038330	-40.789798736572266
5.248000144958496	-41.278079986572266
5.251999855041504	-41.589359283447266
5.256000041961670	-41.430667877197266
5.260000228881836	-41.888431549072266
5.263999938964844	-42.614749908447266
5.268000125885010	-42.889408111572266
5.271999835968018	-42.968753814697266
5.276000022888184	-43.395999908447266
5.280000209808350	-43.945316314697266
5.283999919891357	-44.018558502197266
5.288000106811523	-43.872074127197266
5.291999816894531	-44.213871002197266
5.296000003814697	-44.610599517822266
5.300000190734863	-44.384769439697266
5.303999900817871	-44.207767486572266
5.308000087738037	-44.738773345947266
5.311999797821045	-45.379642486572266
5.315999984741211	-45.257572174072266
5.320000171661377	-45.458988189697266
5.323999881744385	-46.069339752197266
5.328000068664551	-46.301273345947266
5.331999778747559	-46.069339752197266
5.335999965667725	-45.928958892822266
5.340000152587891	-46.087650299072266
5.343999862670898	-46.148685455322266
5.348000049591065	-45.703128814697266
5.352000236511231	-45.648197174072266
5.355999946594238	-46.179203033447266
5.360000133514404	-46.520999908447266
5.363999843597412	-46.356204986572266
5.368000030517578	-46.551517486572266
5.372000217437744	-47.100833892822266
5.375999927520752	-47.088626861572266
5.380000114440918	-46.795658111572266
5.383999824523926	-46.838382720947266
5.388000011444092	-47.094730377197266
5.392000198364258	-47.296146392822266
5.395999908447266	-47.412113189697266
5.400000095367432	-47.729496002197266
5.403999805450440	-48.297122955322266
5.407999992370606	-48.309329986572266
5.412000179290772	-47.991947174072266
5.415999889373779	-48.168949127197266
5.420000076293945	-48.535160064697266
5.423999786376953	-48.284915924072266
5.427999973297119	-47.949222564697266
5.432000160217285	-47.949222564697266
5.435999870300293	-48.107913970947266
5.440000057220459	-47.808841705322266
5.443999767303467	-47.778324127197266
5.447999954223633	-48.309329986572266
5.452000141143799	-48.632816314697266
5.455999851226807	-48.400882720947266
5.460000038146973	-48.443607330322266
5.464000225067139	-48.944095611572266
5.467999935150147	-49.023441314697266
5.472000122070313	-48.803714752197266
5.475999832153320	-49.194339752197266
5.480000019073486	-49.395755767822266
5.484000205993652	-49.249271392822266
5.487999916076660	-49.078372955322266
5.492000102996826	-49.139408111572266
5.495999813079834	-49.511722564697266
5.500000000000000	-49.511722564697266
5.504000186920166	-49.157718658447266
5.507999897003174	-49.639896392822266
5.512000083923340	-50.128177642822266
5.515999794006348	-50.012210845947266
5.519999980926514	-49.877933502197266
5.524000167846680	-50.408939361572266
5.527999877929688	-50.695804595947266
5.532000064849854	-50.085453033447266
5.535999774932861	-50.067142486572266
5.539999961853027	-50.488285064697266
5.544000148773193	-50.323490142822266
5.547999858856201	-49.896244049072266
5.552000045776367	-49.823001861572266
5.556000232696533	-50.463871002197266
5.559999942779541	-50.799564361572266
5.564000129699707	-50.390628814697266
5.567999839782715	-50.433353424072266
5.572000026702881	-50.598148345947266
5.576000213623047	-50.567630767822266
5.579999923706055	-50.128177642822266
5.584000110626221	-50.018314361572266
5.587999820709229	-50.451663970947266
5.592000007629395	-50.061038970947266
5.596000194549561	-49.780277252197266
5.599999904632568	-50.177005767822266
5.604000091552734	-50.732425689697266
5.607999801635742	-50.933841705322266
5.611999988555908	-50.000003814697266
5.616000175476074	-40.814212799072266
5.619999885559082	-40.301517486572266
5.624000072479248	-41.455081939697266
5.627999782562256	-43.316654205322266
5.631999969482422	-46.166996002197266
5.636000156402588	-49.157718658447266
5.639999866485596	-51.824954986572266
5.644000053405762	-54.193119049072266
5.647999763488770	-56.909183502197266
5.651999950408936	-59.039310455322266
5.656000137329102	-60.473636627197266
5.659999847412109	-61.688236236572266
5.664000034332275	-62.908939361572266
5.668000221252441	-63.964847564697266
5.671999931335449	-63.916019439697266
5.676000118255615	-64.031990051269531
5.679999828338623	-64.453132629394531
5.684000015258789	-63.934329986572266
5.688000202178955	-63.336185455322266
5.691999912261963	-63.201908111572266
5.696000099182129	-62.976078033447266
5.699999809265137	-62.371829986572266
5.703999996185303	-61.389163970947266
5.708000183105469	-60.955814361572266
5.711999893188477	-60.449222564697266
5.716000080108643	-59.423831939697266
5.719999790191650	-58.770755767822266
5.723999977111816	-58.190921783447266
5.728000164031982	-57.513431549072266
5.731999874114990	-56.512454986572266
5.736000061035156	-55.712894439697266
5.739999771118164	-55.468753814697266
5.743999958038330	-54.669193267822266
5.748000144958496	-53.680423736572266
5.751999855041504	-53.417972564697266
5.756000041961670	-53.540042877197266
5.760000228881836	-53.466800689697266
5.763999938964844	-52.850345611572266
5.768000125885010	-52.978519439697266
5.771999835968018	-53.546146392822266
5.776000022888184	-53.210453033447266
5.780000209808350	-52.941898345947266
5.783999919891357	-53.045658111572266
5.788000106811523	-53.240970611572266
5.791999816894531	-53.192142486572266
5.796000003814697	-53.009037017822266
5.800000190734863	-53.350833892822266
5.803999900817871	-53.894046783447266
5.808000087738037	-54.162601470947266
5.811999797821045	-54.345706939697266
5.815999984741211	-54.748538970947266
5.820000171661377	-55.413822174072266
5.823999881744385	-55.181888580322266
5.828000068664551	-54.827884674072266
5.831999778747559	-55.322269439697266
5.835999965667725	-55.462650299072266
5.840000152587891	-55.310062408447266
5.843999862670898	-55.505374908447266
5.848000049591065	-55.963138580322266
5.852000236511231	-56.451419830322266
5.855999946594238	-56.488040924072266
5.860000133514404	-56.726078033447266
5.863999843597412	-57.031253814697266
5.868000030517578	-57.141117095947266
5.872000217437744	-57.000736236572266
5.875999927520752	-56.634525299072266
5.880000114440918	-56.774906158447266
5.883999824523926	-56.915287017822266
5.888000011444092	-56.457523345947266
5.892000198364258	-56.616214752197266
5.895999908447266	-57.104496002197266
5.900000095367432	-57.250980377197266
5.903999805450440	-57.147220611572266
5.907999992370606	-56.945804595947266
5.912000179290772	-57.104496002197266
5.915999889373779	-56.958011627197266
5.920000076293945	-56.695560455322266
5.923999786376953	-56.713871002197266
5.927999973297119	-56.823734283447266
5.932000160217285	-56.463626861572266
5.935999870300293	-56.408695220947266
5.940000057220459	-56.896976470947266
5.943999767303467	-57.312015533447266
5.947999954223633	-57.073978424072266
5.952000141143799	-57.385257720947266
5.955999851226807	-57.720951080322266
5.960000038146973	-57.800296783447266
5.964000225067139	-57.794193267822266
5.967999935150147	-57.781986236572266
5.972000122070313	-57.995609283447266
5.975999832153320	-58.184818267822266
5.980000019073486	-57.684329986572266
5.984000205993652	-57.641605377197266
5.987999916076660	-58.166507720947266
5.992000102996826	-58.190921783447266
5.995999813079834	-57.916263580322266
6.000000000000000	-58.233646392822266
6.004000186920166	-58.837894439697266
6.007999897003174	-58.673099517822266
6.012000083923340	-58.538822174072266
6.015999794006348	-58.911136627197266
6.019999980926514	-58.905033111572266
6.024000167846680	-58.532718658447266
6.027999877929688	-58.117679595947266
6.032000064849854	-58.337406158447266
6.035999774932861	-58.679203033447266
6.039999961853027	-58.111576080322266
6.044000148773193	-57.934574127197266
6.047999858856201	-58.447269439697266
6.052000045776367	-58.862308502197266
6.056000232696533	-58.648685455322266
6.059999942779541	-58.642581939697266
6.064000129699707	-59.051517486572266
6.067999839782715	-59.106449127197266
6.072000026702881	-58.459476470947266
6.076000213623047	-58.135990142822266
6.079999923706055	-58.105472564697266
6.084000110626221	-58.197025299072266
6.087999820709229	-57.934574127197266
6.092000007629395	-58.050540924072266
6.096000194549561	-58.746341705322266
6.099999904632568	-58.880619049072266
6.104000091552734	-58.807376861572266
6.107999801635742	-59.234622955322266
6.111999988555908	-59.600833892822266
6.116000175476074	-59.582523345947266
6.119999885559082	-59.143070220947266
6.124000072479248	-59.051517486572266
6.127999782562256	-59.497074127197266
6.131999969482422	-59.411624908447266
6.136000156402588	-59.185794830322266
6.139999866485596	-59.619144439697266
6.144000053405762	-60.113529205322266
6.147999763488770	-60.003665924072266
6.151999950408936	-60.070804595947266
6.156000137329102	-60.357669830322266
6.159999847412109	-60.388187408447266
6.164000034332275	-60.125736236572266
6.168000221252441	-60.021976470947266
6.171999931335449	-60.052494049072266
6.176000118255615	-60.089115142822266
6.179999828338623	-59.887699127197266
6.184000015258789	-59.826663970947266
6.188000202178955	-60.217288970947266
6.191999912261963	-60.394290924072266
6.196000099182129	-60.101322174072266
6.199999809265137	-60.296634674072266
6.203999996185303	-60.577396392822266
6.208000183105469	-60.375980377197266
6.211999893188477	-60.217288970947266
6.216000080108643	-60.327152252197266
6.219999790191650	-60.339359283447266
6.223999977111816	-60.015872955322266
6.228000164031982	-59.747318267822266
6.231999874114990	-60.095218658447266
6.236000061035156	-60.284427642822266
6.239999771118164	-60.052494049072266
6.243999958038330	-60.052494049072266
6.248000144958496	-60.430912017822266
6.251999855041504	-60.296634674072266
6.256000041961670	-59.747318267822266
6.260000228881836	-59.997562408447266
6.263999938964844	-60.302738189697266
6.268000125885010	-59.899906158447266
6.271999835968018	-59.545902252197266
6.276000022888184	-59.521488189697266
6.280000209808350	-59.814456939697266
6.283999919891357	-60.021976470947266
6.288000106811523	-59.802249908447266
6.291999816894531	-60.095218658447266
6.296000003814697	-60.687259674072266
6.300000190734863	-60.693363189697266
6.303999900817871	-60.437015533447266
6.308000087738037	-60.827640533447266
6.311999797821045	-61.297611236572266
6.315999984741211	-60.681156158447266
6.320000171661377	-60.375980377197266
6.323999881744385	-60.601810455322266
6.328000068664551	-60.656742095947266
6.331999778747559	-60.772708892822266
6.335999965667725	-60.626224517822266
6.340000152587891	-60.791019439697266
6.343999862670898	-61.395267486572266
6.348000049591065	-61.260990142822266
6.352000236511231	-61.114505767822266
6.355999946594238	-61.401371002197266
6.360000133514404	-61.541751861572266
6.363999843597412	-61.120609283447266
6.368000030517578	-60.711673736572266
6.372000217437744	-61.151126861572266
6.375999927520752	-61.340335845947266
6.380000114440918	-60.937503814697266
6.383999824523926	-61.047367095947266
6.388000011444092	-61.468509674072266
6.392000198364258	-61.785892486572266
6.395999908447266	-61.541751861572266
6.400000095367432	-61.395267486572266
6.403999805450440	-61.859134674072266
6.407999992370606	-61.578372955322266
6.412000179290772	-61.077884674072266
6.415999889373779	-61.212162017822266
6.420000076293945	-61.633304595947266
6.423999786376953	-61.889652252197266
6.427999973297119	-61.535648345947266
6.432000160217285	-61.645511627197266
6.435999870300293	-61.773685455322266
6.440000057220459	-61.206058502197266
6.443999767303467	-61.077884674072266
6.447999954223633	-61.102298736572266
6.452000141143799	-61.163333892822266
6.455999851226807	-60.748294830322266
6.460000038146973	-60.369876861572266
6.464000225067139	-60.662845611572266
6.467999935150147	-60.656742095947266
6.472000122070313	-60.400394439697266
6.475999832153320	-60.601810455322266
6.480000019073486	-60.717777252197266
6.484000205993652	-60.815433502197266
6.487999916076660	-60.668949127197266
6.492000102996826	-60.839847564697266
6.495999813079834	-61.285404205322266
6.500000000000000	-61.248783111572266
6.504000186920166	-61.309818267822266
6.507999897003174	-61.523441314697266
6.512000083923340	-61.761478424072266
6.515999794006348	-61.639408111572266
6.519999980926514	-61.248783111572266
6.524000167846680	-61.560062408447266
6.527999877929688	-61.798099517822266
6.532000064849854	-61.529544830322266
6.535999774932861	-61.492923736572266
6.539999961853027	-61.737064361572266
6.544000148773193	-62.213138580322266
6.547999858856201	-62.097171783447266
6.552000045776367	-61.932376861572266
6.556000232696533	-62.268070220947266
6.559999942779541	-62.097171783447266
6.564000129699707	-61.602787017822266
6.567999839782715	-61.401371002197266
6.572000026702881	-61.437992095947266
6.576000213623047	-61.645511627197266
6.579999923706055	-61.273197174072266
6.584000110626221	-61.138919830322266
6.587999820709229	-61.346439361572266
6.592000007629395	-61.407474517822266
6.596000194549561	-61.145023345947266
6.599999904632568	-60.894779205322266
6.604000091552734	-61.163333892822266
6.607999801635742	-61.163333892822266
6.611999988555908	-60.412601470947266
6.616000175476074	-60.607913970947266
6.619999885559082	-61.132816314697266
6.624000072479248	-61.059574127197266
6.627999782562256	-61.083988189697266
6.631999969482422	-61.383060455322266
6.636000156402588	-61.901859283447266
6.639999866485596	-62.115482330322266
6.644000053405762	-62.023929595947266
6.647999763488770	-62.292484283447266
6.651999950408936	-62.567142486572266
6.656000137329102	-62.408451080322266
6.659999847412109	-62.097171783447266
6.664000034332275	-62.176517486572266
6.668000221252441	-62.561038970947266
6.671999931335449	-62.310794830322266
6.676000118255615	-62.261966705322266
6.679999828338623	-62.658695220947266
6.684000015258789	-62.762454986572266
6.688000202178955	-62.634281158447266
6.691999912261963	-62.664798736572266
6.696000099182129	-62.866214752197266
6.699999809265137	-62.939456939697266
6.703999996185303	-62.652591705322266
6.708000183105469	-62.640384674072266
6.711999893188477	-62.664798736572266
6.716000080108643	-62.414554595947266
6.719999790191650	-62.133792877197266
6.723999977111816	-62.219242095947266
6.728000164031982	-62.371829986572266
6.731999874114990	-62.170413970947266
6.736000061035156	-62.091068267822266
6.739999771118164	-62.475589752197266
6.743999958038330	-62.664798736572266
6.748000144958496	-62.658695220947266
6.751999855041504	-62.585453033447266
6.756000041961670	-62.738040924072266
6.760000228881836	-62.780765533447266
6.763999938964844	-61.895755767822266
6.768000125885010	-61.517337799072266
6.771999835968018	-61.804203033447266
6.776000022888184	-61.816410064697266
6.780000209808350	-61.474613189697266
6.783999919891357	-61.578372955322266
6.788000106811523	-62.121585845947266
6.791999816894531	-62.347415924072266
6.796000003814697	-62.200931549072266
6.800000190734863	-62.408451080322266
6.803999900817871	-62.542728424072266
6.808000087738037	-62.457279205322266
6.811999797821045	-62.066654205322266
6.815999984741211	-61.853031158447266
6.820000171661377	-62.158206939697266
6.823999881744385	-62.261966705322266
6.828000068664551	-62.103275299072266
6.831999778747559	-62.390140533447266
6.835999965667725	-62.933353424072266
6.840000152587891	-63.122562408447266
6.843999862670898	-62.915042877197266
6.848000049591065	-63.085941314697266
6.852000236511231	-63.360599517822266
6.855999946594238	-62.884525299072266
6.860000133514404	-62.469486236572266
6.863999843597412	-62.664798736572266
6.868000030517578	-62.860111236572266
6.872000217437744	-62.707523345947266
6.875999927520752	-62.609867095947266
6.880000114440918	-62.976078033447266
6.883999824523926	-63.195804595947266
6.888000011444092	-63.037113189697266
6.892000198364258	-62.957767486572266
6.895999908447266	-63.049320220947266
6.900000095367432	-63.073734283447266
6.903999805450440	-62.683109283447266
6.907999992370606	-62.457279205322266
6.912000179290772	-62.701419830322266
6.915999889373779	-62.664798736572266
6.920000076293945	-62.341312408447266
6.923999786376953	-62.530521392822266
6.927999973297119	-62.701419830322266
6.932000160217285	-62.237552642822266
6.935999870300293	-62.054447174072266
6.940000057220459	-62.426761627197266
6.943999767303467	-62.438968658447266
6.947999954223633	-62.237552642822266
6.952000141143799	-62.237552642822266
6.955999851226807	-62.298587799072266
6.960000038146973	-62.274173736572266
6.964000225067139	-62.103275299072266
6.967999935150147	-62.109378814697266
6.972000122070313	-62.371829986572266
6.975999832153320	-62.658695220947266
6.980000019073486	-62.445072174072266
6.984000205993652	-62.677005767822266
6.987999916076660	-63.311771392822266
6.992000102996826	-63.275150299072266
6.995999813079834	-62.982181549072266
7.000000000000000	-63.134769439697266
7.004000186920166	-63.201908111572266
7.007999897003174	-63.018802642822266
7.012000083923340	-62.585453033447266
7.015999794006348	-62.603763580322266
7.019999980926514	-62.860111236572266
7.024000167846680	-62.799076080322266
7.027999877929688	-62.811283111572266
7.032000064849854	-63.049320220947266
7.035999774932861	-63.452152252197266
7.039999961853027	-63.293460845947266
7.044000148773193	-63.232425689697266
7.047999858856201	-63.262943267822266
7.052000045776367	-63.116458892822266
7.056000232696533	-62.866214752197266
7.059999942779541	-62.506107330322266
7.064000129699707	-62.518314361572266
7.067999839782715	-63.104251861572266
7.072000026702881	-63.000492095947266
7.076000213623047	-62.847904205322266
7.079999923706055	-63.244632720947266
7.084000110626221	-63.641361236572266
7.087999820709229	-63.537601470947266
7.092000007629395	-63.092044830322266
7.096000194549561	-63.244632720947266
7.099999904632568	-63.024906158447266
7.104000091552734	-62.255863189697266
7.107999801635742	-62.072757720947266
7.111999988555908	-62.243656158447266
7.116000175476074	-62.377933502197266
7.119999885559082	-62.109378814697266
7.124000072479248	-61.975101470947266
7.127999782562256	-62.677005767822266
7.131999969482422	-62.780765533447266
7.136000156402588	-62.408451080322266
7.139999866485596	-62.573246002197266
7.144000053405762	-62.878421783447266
7.147999763488770	-62.963871002197266
7.151999950408936	-62.518314361572266
7.156000137329102	-62.542728424072266
7.159999847412109	-62.963871002197266
7.164000034332275	-62.689212799072266
7.168000221252441	-62.567142486572266
7.171999931335449	-62.780765533447266
7.176000118255615	-63.183597564697266
7.179999828338623	-63.128665924072266
7.184000015258789	-63.006595611572266
7.188000202178955	-63.415531158447266
7.191999912261963	-63.464359283447266
7.196000099182129	-63.012699127197266
7.199999809265137	-63.067630767822266
7.203999996185303	-63.073734283447266
7.208000183105469	-63.061527252197266
7.211999893188477	-62.744144439697266
7.216000080108643	-62.567142486572266
7.219999790191650	-63.043216705322266
7.223999977111816	-63.110355377197266
7.228000164031982	-62.951663970947266
7.231999874114990	-63.250736236572266
7.236000061035156	-63.562015533447266
7.239999771118164	-63.385013580322266
7.243999958038330	-63.098148345947266
7.248000144958496	-63.275150299072266
7.251999855041504	-63.153079986572266
7.256000041961670	-62.609867095947266
7.260000228881836	-62.591556549072266
7.263999938964844	-62.713626861572266
7.268000125885010	-62.939456939697266
7.271999835968018	-62.713626861572266
7.276000022888184	-62.304691314697266
7.280000209808350	-62.713626861572266
7.283999919891357	-63.159183502197266
7.288000106811523	-62.786869049072266
7.291999816894531	-62.567142486572266
7.296000003814697	-62.622074127197266
7.300000190734863	-62.750247955322266
7.303999900817871	-62.225345611572266
7.308000087738037	-62.188724517822266
7.311999797821045	-62.695316314697266
7.315999984741211	-62.847904205322266
7.320000171661377	-62.725833892822266
7.323999881744385	-62.847904205322266
7.328000068664551	-63.220218658447266
7.331999778747559	-63.446048736572266
7.335999965667725	-62.908939361572266
7.340000152587891	-62.921146392822266
7.343999862670898	-63.250736236572266
7.348000049591065	-62.933353424072266
7.352000236511231	-62.542728424072266
7.355999946594238	-62.457279205322266
7.360000133514404	-62.872318267822266
7.363999843597412	-62.884525299072266
7.368000030517578	-62.542728424072266
7.372000217437744	-62.762454986572266
7.375999927520752	-63.098148345947266
7.380000114440918	-62.969974517822266
7.383999824523926	-62.786869049072266
7.388000011444092	-62.927249908447266
7.392000198364258	-63.293460845947266
7.395999908447266	-62.799076080322266
7.400000095367432	-62.548831939697266
7.403999805450440	-62.908939361572266
7.407999992370606	-62.719730377197266
7.412000179290772	-62.518314361572266
7.415999889373779	-62.512210845947266
7.420000076293945	-62.896732330322266
7.423999786376953	-63.323978424072266
7.427999973297119	-63.006595611572266
7.432000160217285	-63.146976470947266
7.435999870300293	-63.519290924072266
7.440000057220459	-63.305667877197266
7.443999767303467	-63.238529205322266
7.447999954223633	-63.580326080322266
7.452000141143799	-63.818363189697266
7.455999851226807	-63.061527252197266
7.460000038146973	-62.451175689697266
7.464000225067139	-62.963871002197266
7.467999935150147	-63.055423736572266
7.472000122070313	-62.799076080322266
7.475999832153320	-62.738040924072266
7.480000019073486	-62.994388580322266
7.484000205993652	-63.220218658447266
7.487999916076660	-62.683109283447266
7.492000102996826	-62.536624908447266
7.495999813079834	-62.664798736572266
7.500000000000000	-62.329105377197266
7.504000186920166	-62.097171783447266
7.507999897003174	-62.091068267822266
7.512000083923340	-62.292484283447266
7.515999794006348	-62.493900299072266
7.519999980926514	-62.323001861572266
7.524000167846680	-62.597660064697266
7.527999877929688	-62.823490142822266
7.532000064849854	-62.890628814697266
7.535999774932861	-62.567142486572266
7.539999961853027	-62.414554595947266
7.544000148773193	-62.774662017822266
7.547999858856201	-62.377933502197266
7.552000045776367	-61.865238189697266
7.556000232696533	-62.152103424072266
7.559999942779541	-62.481693267822266
7.564000129699707	-62.524417877197266
7.567999839782715	-62.390140533447266
7.572000026702881	-62.561038970947266
7.576000213623047	-62.969974517822266
7.579999923706055	-62.823490142822266
7.584000110626221	-62.652591705322266
7.587999820709229	-62.683109283447266
7.592000007629395	-63.018802642822266
7.596000194549561	-62.670902252197266
7.599999904632568	-62.158206939697266
7.604000091552734	-62.658695220947266
7.607999801635742	-62.847904205322266
7.611999988555908	-62.286380767822266
7.616000175476074	-62.316898345947266
7.619999885559082	-62.469486236572266
7.624000072479248	-62.463382720947266
7.627999782562256	-62.268070220947266
7.631999969482422	-62.048343658447266
7.636000156402588	-62.261966705322266
7.639999866485596	-62.286380767822266
7.644000053405762	-61.895755767822266
7.647999763488770	-61.932376861572266
7.651999950408936	-62.329105377197266
7.656000137329102	-62.200931549072266
7.659999847412109	-61.865238189697266
7.664000034332275	-62.164310455322266
7.668000221252441	-62.738040924072266
7.671999931335449	-62.768558502197266
7.676000118255615	-62.744144439697266
7.679999828338623	-62.988285064697266
7.684000015258789	-63.378910064697266
7.688000202178955	-63.037113189697266
7.691999912261963	-62.585453033447266
7.696000099182129	-62.695316314697266
7.699999809265137	-62.805179595947266
7.703999996185303	-62.237552642822266
7.708000183105469	-62.121585845947266
7.711999893188477	-62.609867095947266
7.716000080108643	-62.774662017822266
7.719999790191650	-62.652591705322266
7.723999977111816	-62.841800689697266
7.728000164031982	-63.171390533447266
7.731999874114990	-63.073734283447266
7.736000061035156	-62.646488189697266
7.739999771118164	-62.542728424072266
7.743999958038330	-62.689212799072266
7.748000144958496	-62.371829986572266
7.751999855041504	-61.993412017822266
7.756000041961670	-62.170413970947266
7.760000228881836	-62.811283111572266
7.763999938964844	-62.799076080322266
7.768000125885010	-62.542728424072266
7.771999835968018	-62.915042877197266
7.776000022888184	-63.214115142822266
7.780000209808350	-62.976078033447266
7.783999919891357	-62.457279205322266
7.788000106811523	-62.158206939697266
7.791999816894531	-62.304691314697266
7.796000003814697	-61.956790924072266
7.800000190734863	-61.480716705322266
7.803999900817871	-61.834720611572266
7.808000087738037	-62.243656158447266
7.811999797821045	-62.109378814697266
7.815999984741211	-62.060550689697266
7.820000171661377	-62.603763580322266
7.823999881744385	-63.049320220947266
7.828000068664551	-62.701419830322266
7.831999778747559	-62.524417877197266
7.835999965667725	-62.786869049072266
7.840000152587891	-63.031009674072266
7.843999862670898	-62.512210845947266
7.848000049591065	-62.310794830322266
7.852000236511231	-62.908939361572266
7.855999946594238	-62.829593658447266
7.860000133514404	-62.286380767822266
7.863999843597412	-62.609867095947266
7.868000030517578	-63.104251861572266
7.872000217437744	-63.146976470947266
7.875999927520752	-62.982181549072266
7.880000114440918	-63.061527252197266
7.883999824523926	-63.354496002197266
7.888000011444092	-63.012699127197266
7.892000198364258	-62.628177642822266
7.895999908447266	-62.603763580322266
7.900000095367432	-62.896732330322266
7.903999805450440	-62.573246002197266
7.907999992370606	-62.231449127197266
7.912000179290772	-62.780765533447266
7.915999889373779	-63.116458892822266
7.920000076293945	-62.780765533447266
7.923999786376953	-63.000492095947266
7.927999973297119	-63.238529205322266
7.932000160217285	-63.061527252197266
7.935999870300293	-62.628177642822266
7.940000057220459	-62.408451080322266
7.943999767303467	-62.585453033447266
7.947999954223633	-62.298587799072266
7.952000141143799	-62.011722564697266
7.955999851226807	-62.066654205322266
7.960000038146973	-62.323001861572266
7.964000225067139	-62.426761627197266
7.967999935150147	-62.152103424072266
7.972000122070313	-62.304691314697266
7.975999832153320	-62.646488189697266
7.980000019073486	-62.261966705322266
7.984000205993652	-62.097171783447266
7.987999916076660	-62.255863189697266
7.992000102996826	-62.347415924072266
7.995999813079834	-62.249759674072266
[truncated: 3,001 more rows]
