# Supplementary material for: Small Size of Recorded Neuronal Structures Confines the Accuracy in Direct Axonal Voltage Measurements
Source: eNeuro. 2021 Aug 2;8(4):ENEURO.0059-21.2021. doi: 10.1523/ENEURO.0059-21.2021 (PMC8342265; doi:10.1523/ENEURO.0059-21.2021)
Supplement: Extended Data 1 — NEURON codes producing data shown in Figures 2, 5, 8. Download Extended Data 1, ZIP file. [file enu-eN-NWR-0059-21-s01.zip › realistic amplifier model/3_real experiment reconstruction/AP_generator/real data/7o386_26.dat]

0.000000000000000	-78.582771301269531
0.004000000189990	-78.417976379394531
0.008000000379980	-78.936775207519531
0.012000000104308	-78.942878723144531
0.016000000759959	-78.875740051269531
0.019999999552965	-79.180915832519531
0.024000000208616	-79.492195129394531
0.028000000864267	-79.589851379394531
0.032000001519918	-79.150398254394531
0.035999998450279	-79.180915832519531
0.039999999105930	-79.522712707519531
0.043999999761581	-78.869636535644531
0.048000000417233	-78.350837707519531
0.052000001072884	-78.448493957519531
0.056000001728535	-78.692634582519531
0.059999998658895	-78.552253723144531
0.064000003039837	-78.216560363769531
0.068000003695488	-78.552253723144531
0.071999996900558	-78.961189270019531
0.075999997556210	-78.704841613769531
0.079999998211861	-78.295906066894531
0.083999998867512	-78.479011535644531
0.087999999523163	-78.778083801269531
0.092000000178814	-78.137214660644531
0.096000000834465	-77.923591613769531
0.100000001490116	-78.930671691894531
0.104000002145767	-79.150398254394531
0.108000002801418	-78.625495910644531
0.112000003457069	-78.802497863769531
0.115999996662140	-79.046638488769531
0.119999997317791	-78.686531066894531
0.123999997973442	-78.265388488769531
0.128000006079674	-78.289802551269531
0.131999999284744	-78.436286926269531
0.136000007390976	-78.265388488769531
0.140000000596046	-77.703865051269531
0.143999993801117	-77.490242004394531
0.148000001907349	-77.899177551269531
0.151999995112419	-77.813728332519531
0.156000003218651	-77.551277160644531
0.159999996423721	-77.911384582519531
0.164000004529953	-78.277595520019531
0.167999997735024	-78.149421691894531
0.172000005841255	-78.112800598144531
0.175999999046326	-78.424079895019531
0.180000007152557	-78.826911926269531
0.184000000357628	-78.570564270019531
0.187999993562698	-78.320320129394531
0.192000001668930	-78.564460754394531
0.195999994874001	-78.448493957519531
0.200000002980232	-78.002937316894531
0.203999996185303	-78.002937316894531
0.208000004291534	-78.326423645019531
0.211999997496605	-78.393562316894531
0.216000005602837	-78.289802551269531
0.219999998807907	-78.546150207519531
0.224000006914139	-78.942878723144531
0.228000000119209	-78.936775207519531
0.231999993324280	-78.637702941894531
0.236000001430511	-78.576667785644531
0.239999994635582	-78.649909973144531
0.244000002741814	-78.332527160644531
0.247999995946884	-77.758796691894531
0.252000004053116	-77.966316223144531
0.256000012159348	-78.387458801269531
0.259999990463257	-78.179939270019531
0.263999998569489	-78.118904113769531
0.268000006675720	-78.454597473144531
0.272000014781952	-78.503425598144531
0.275999993085861	-78.222663879394531
0.280000001192093	-77.929695129394531
0.284000009298325	-77.911384582519531
0.287999987602234	-77.941902160644531
0.291999995708466	-77.410896301269531
0.296000003814697	-77.270515441894531
0.300000011920929	-77.636726379394531
0.303999990224838	-78.033454895019531
0.307999998331070	-77.844245910644531
0.312000006437302	-77.978523254394531
0.316000014543533	-78.637702941894531
0.319999992847443	-78.735359191894531
0.324000000953674	-78.320320129394531
0.328000009059906	-78.332527160644531
0.331999987363815	-78.527839660644531
0.335999995470047	-78.497322082519531
0.340000003576279	-77.874763488769531
0.344000011682510	-77.801521301269531
0.347999989986420	-78.479011535644531
0.351999998092651	-78.356941223144531
0.356000006198883	-78.137214660644531
0.360000014305115	-78.375251770019531
0.363999992609024	-78.833015441894531
0.368000000715256	-78.802497863769531
0.372000008821487	-78.613288879394531
0.375999987125397	-78.924568176269531
0.379999995231628	-79.174812316894531
0.384000003337860	-78.869636535644531
0.388000011444092	-78.601081848144531
0.391999989748001	-78.662117004394531
0.395999997854233	-79.083259582519531
0.400000005960464	-78.857429504394531
0.404000014066696	-78.613288879394531
0.407999992370605	-79.107673645019531
0.412000000476837	-79.266365051269531
0.416000008583069	-79.022224426269531
0.419999986886978	-79.107673645019531
0.423999994993210	-79.309089660644531
0.428000003099442	-79.321296691894531
0.432000011205673	-78.918464660644531
0.435999989509583	-78.887947082519531
0.439999997615814	-78.692634582519531
0.444000005722046	-78.216560363769531
0.448000013828278	-77.874763488769531
0.451999992132187	-77.789314270019531
0.456000000238419	-78.118904113769531
0.460000008344650	-78.137214660644531
0.463999986648560	-77.716072082519531
0.467999994754791	-78.253181457519531
0.472000002861023	-78.631599426269531
0.476000010967255	-78.332527160644531
0.479999989271164	-77.984626770019531
0.483999997377396	-77.966316223144531
0.488000005483627	-78.149421691894531
0.492000013589859	-77.740486145019531
0.495999991893768	-77.520759582519531
0.500000000000000	-78.045661926269531
0.504000008106232	-78.363044738769531
0.508000016212463	-78.356941223144531
0.512000024318695	-78.430183410644531
0.515999972820282	-78.887947082519531
0.519999980926514	-79.095466613769531
0.523999989032745	-78.576667785644531
0.527999997138977	-78.546150207519531
0.532000005245209	-78.692634582519531
0.536000013351440	-78.594978332519531
0.540000021457672	-78.247077941894531
0.544000029563904	-78.118904113769531
0.547999978065491	-78.686531066894531
0.551999986171722	-78.924568176269531
0.555999994277954	-78.540046691894531
0.560000002384186	-78.857429504394531
0.564000010490417	-79.266365051269531
0.568000018596649	-78.997810363769531
0.572000026702881	-78.619392395019531
0.575999975204468	-78.656013488769531
0.579999983310699	-78.875740051269531
0.583999991416931	-78.356941223144531
0.587999999523163	-77.990730285644531
0.592000007629395	-78.350837707519531
0.596000015735626	-78.564460754394531
0.600000023841858	-78.454597473144531
0.603999972343445	-78.283699035644531
0.607999980449677	-78.582771301269531
0.611999988555908	-78.839118957519531
0.615999996662140	-78.271492004394531
0.620000004768372	-77.880867004394531
0.624000012874603	-77.978523254394531
0.628000020980835	-78.009040832519531
0.632000029087067	-77.587898254394531
0.635999977588654	-77.337654113769531
0.639999985694885	-77.679450988769531
0.643999993801117	-77.709968566894531
0.648000001907349	-77.508552551269531
0.652000010013580	-77.862556457519531
0.656000018119812	-78.118904113769531
0.660000026226044	-78.228767395019531
0.663999974727631	-78.186042785644531
0.667999982833862	-78.411872863769531
0.671999990940094	-78.924568176269531
0.675999999046326	-78.454597473144531
0.680000007152557	-78.192146301269531
0.684000015258789	-78.350837707519531
0.688000023365021	-78.381355285644531
0.691999971866608	-78.350837707519531
0.695999979972839	-78.253181457519531
0.699999988079071	-78.485115051269531
0.703999996185303	-78.930671691894531
0.708000004291534	-78.735359191894531
0.712000012397766	-78.802497863769531
0.716000020503998	-79.278572082519531
0.720000028610229	-79.364021301269531
0.723999977111816	-78.808601379394531
0.727999985218048	-78.546150207519531
0.731999993324280	-78.967292785644531
0.736000001430511	-78.594978332519531
0.740000009536743	-78.216560363769531
0.744000017642975	-78.546150207519531
0.748000025749207	-78.710945129394531
0.751999974250793	-78.845222473144531
0.755999982357025	-78.668220520019531
0.759999990463257	-78.649909973144531
0.763999998569489	-79.095466613769531
0.768000006675720	-78.839118957519531
0.772000014781952	-78.295906066894531
0.776000022888184	-78.247077941894531
0.779999971389771	-78.265388488769531
0.783999979496002	-77.642829895019531
0.787999987602234	-76.953132629394531
0.791999995708466	-77.545173645019531
0.796000003814697	-77.862556457519531
0.800000011920929	-77.465827941894531
0.804000020027161	-77.545173645019531
0.808000028133392	-77.850349426269531
0.811999976634979	-78.192146301269531
0.815999984741211	-77.893074035644531
0.819999992847443	-77.752693176269531
0.824000000953674	-78.198249816894531
0.828000009059906	-78.186042785644531
0.832000017166138	-77.862556457519531
0.836000025272369	-77.960212707519531
0.839999973773956	-78.332527160644531
0.843999981880188	-78.662117004394531
0.847999989986420	-78.472908020019531
0.851999998092651	-78.570564270019531
0.856000006198883	-78.948982238769531
0.860000014305115	-78.985603332519531
0.864000022411346	-78.771980285644531
0.867999970912933	-78.820808410644531
0.871999979019165	-79.168708801269531
0.875999987125397	-79.003913879394531
0.879999995231628	-78.558357238769531
0.884000003337860	-78.747566223144531
0.888000011444092	-78.930671691894531
0.892000019550323	-78.674324035644531
0.896000027656555	-78.558357238769531
0.899999976158142	-78.649909973144531
0.903999984264374	-78.936775207519531
0.907999992370605	-78.765876770019531
0.912000000476837	-78.771980285644531
0.916000008583069	-78.887947082519531
0.920000016689301	-78.887947082519531
0.924000024795532	-78.582771301269531
0.927999973297119	-78.161628723144531
0.931999981403351	-78.131111145019531
0.935999989509583	-78.259284973144531
0.939999997615814	-77.844245910644531
0.944000005722046	-77.862556457519531
0.948000013828278	-78.253181457519531
0.952000021934509	-78.161628723144531
0.955999970436096	-77.697761535644531
0.959999978542328	-77.661140441894531
0.963999986648560	-77.984626770019531
0.967999994754791	-77.801521301269531
0.972000002861023	-77.325447082519531
0.976000010967255	-77.337654113769531
0.980000019073486	-77.557380676269531
0.984000027179718	-77.423103332519531
0.987999975681305	-77.416999816894531
0.991999983787537	-77.886970520019531
0.995999991893768	-78.356941223144531
1.000000000000000	-78.405769348144531
1.003999948501587	-78.460700988769531
1.008000016212463	-78.857429504394531
1.011999964714050	-79.138191223144531
1.016000032424927	-78.808601379394531
1.019999980926514	-78.479011535644531
1.024000048637390	-78.601081848144531
1.027999997138977	-78.875740051269531
1.031999945640564	-78.485115051269531
1.036000013351440	-78.479011535644531
1.039999961853027	-79.083259582519531
1.044000029563904	-79.235847473144531
1.047999978065491	-79.034431457519531
1.052000045776367	-79.382331848144531
1.055999994277954	-79.650886535644531
1.059999942779541	-79.693611145019531
1.064000010490418	-79.406745910644531
1.067999958992004	-79.290779113769531
1.072000026702881	-79.602058410644531
1.075999975204468	-79.449470520019531
1.080000042915344	-78.863533020019531
1.083999991416931	-78.985603332519531
1.088000059127808	-79.449470520019531
1.092000007629395	-79.309089660644531
1.095999956130981	-78.991706848144531
1.100000023841858	-79.412849426269531
1.103999972343445	-79.693611145019531
1.108000040054321	-79.382331848144531
1.111999988555908	-79.345710754394531
1.116000056266785	-79.461677551269531
1.120000004768372	-79.754646301269531
1.123999953269959	-79.766853332519531
1.128000020980835	-79.547126770019531
1.131999969482422	-79.705818176269531
1.136000037193298	-79.705818176269531
1.139999985694885	-79.064949035644531
1.144000053405762	-78.936775207519531
1.148000001907349	-79.223640441894531
1.151999950408936	-79.205329895019531
1.156000018119812	-78.747566223144531
1.159999966621399	-78.802497863769531
1.164000034332275	-78.875740051269531
1.167999982833862	-78.723152160644531
1.172000050544739	-78.405769348144531
1.175999999046326	-78.137214660644531
1.179999947547913	-78.253181457519531
1.184000015258789	-78.302009582519531
1.187999963760376	-78.027351379394531
1.192000031471252	-78.479011535644531
1.195999979972839	-78.863533020019531
1.200000047683716	-78.698738098144531
1.203999996185303	-78.833015441894531
1.207999944686890	-79.199226379394531
1.212000012397766	-79.309089660644531
1.215999960899353	-78.887947082519531
1.220000028610230	-78.613288879394531
1.223999977111816	-78.735359191894531
1.228000044822693	-78.735359191894531
1.231999993324280	-78.570564270019531
1.235999941825867	-78.546150207519531
1.240000009536743	-78.967292785644531
1.243999958038330	-79.418952941894531
1.248000025749207	-79.113777160644531
1.251999974250794	-79.217536926269531
1.256000041961670	-79.595954895019531
1.259999990463257	-79.290779113769531
1.264000058174133	-78.857429504394531
1.268000006675720	-78.765876770019531
1.271999955177307	-79.071052551269531
1.276000022888184	-78.930671691894531
1.279999971389771	-78.485115051269531
1.284000039100647	-78.753669738769531
1.287999987602234	-79.254158020019531
1.292000055313110	-79.138191223144531
1.296000003814697	-78.607185363769531
1.299999952316284	-78.436286926269531
1.304000020027161	-78.918464660644531
1.307999968528748	-78.601081848144531
1.312000036239624	-78.021247863769531
1.315999984741211	-78.344734191894531
1.320000052452087	-78.466804504394531
1.324000000953674	-78.253181457519531
1.327999949455261	-78.106697082519531
1.332000017166138	-78.411872863769531
1.335999965667725	-78.918464660644531
1.340000033378601	-78.735359191894531
1.343999981880188	-78.729255676269531
1.348000049591065	-79.357917785644531
1.351999998092651	-79.400642395019531
1.355999946594238	-79.113777160644531
1.360000014305115	-79.138191223144531
1.363999962806702	-79.406745910644531
1.368000030517578	-79.376228332519531
1.371999979019165	-78.973396301269531
1.376000046730042	-78.918464660644531
1.379999995231628	-79.003913879394531
1.383999943733215	-79.144294738769531
1.388000011444092	-79.156501770019531
1.391999959945679	-79.119880676269531
1.396000027656555	-79.687507629394531
1.399999976158142	-79.650886535644531
1.404000043869019	-79.431159973144531
1.407999992370606	-79.620368957519531
1.411999940872192	-79.461677551269531
1.416000008583069	-79.095466613769531
1.419999957084656	-78.741462707519531
1.424000024795532	-78.582771301269531
1.427999973297119	-78.900154113769531
1.432000041007996	-78.662117004394531
1.435999989509583	-78.710945129394531
1.440000057220459	-79.040534973144531
1.444000005722046	-79.357917785644531
1.447999954223633	-79.235847473144531
1.452000021934509	-78.997810363769531
1.455999970436096	-79.302986145019531
1.460000038146973	-79.077156066894531
1.463999986648560	-78.485115051269531
1.468000054359436	-78.363044738769531
1.472000002861023	-78.070075988769531
1.475999951362610	-78.100593566894531
1.480000019073486	-78.021247863769531
1.483999967575073	-77.941902160644531
1.488000035285950	-78.662117004394531
1.491999983787537	-78.765876770019531
1.496000051498413	-78.515632629394531
1.500000000000000	-78.826911926269531
1.503999948501587	-79.168708801269531
1.508000016212463	-78.973396301269531
1.511999964714050	-78.497322082519531
1.516000032424927	-78.729255676269531
1.519999980926514	-79.022224426269531
1.524000048637390	-78.637702941894531
1.527999997138977	-78.753669738769531
1.531999945640564	-78.973396301269531
1.536000013351440	-79.321296691894531
1.539999961853027	-79.351814270019531
1.544000029563904	-79.101570129394531
1.547999978065491	-79.577644348144531
1.552000045776367	-79.791267395019531
1.555999994277954	-79.284675598144531
1.559999942779541	-79.144294738769531
1.564000010490418	-79.357917785644531
1.567999958992004	-79.467781066894531
1.572000026702881	-78.930671691894531
1.575999975204468	-78.936775207519531
1.580000042915344	-79.302986145019531
1.583999991416931	-79.223640441894531
1.588000059127808	-79.217536926269531
1.592000007629395	-79.211433410644531
1.595999956130981	-79.357917785644531
1.600000023841858	-79.504402160644531
1.603999972343445	-79.156501770019531
1.608000040054321	-79.193122863769531
1.611999988555908	-79.351814270019531
1.616000056266785	-78.942878723144531
1.620000004768372	-78.643806457519531
1.623999953269959	-78.601081848144531
1.628000020980835	-78.796394348144531
1.631999969482422	-78.497322082519531
1.636000037193298	-78.240974426269531
1.639999985694885	-78.649909973144531
1.644000053405762	-78.887947082519531
1.648000001907349	-78.747566223144531
1.651999950408936	-78.594978332519531
1.656000018119812	-78.674324035644531
1.659999966621399	-78.765876770019531
1.664000034332275	-78.356941223144531
1.667999982833862	-78.344734191894531
1.672000050544739	-78.515632629394531
1.675999999046326	-78.533943176269531
1.679999947547913	-78.558357238769531
1.684000015258789	-78.820808410644531
1.687999963760376	-79.174812316894531
1.692000031471252	-79.437263488769531
1.695999979972839	-79.302986145019531
1.700000047683716	-79.388435363769531
1.703999996185303	-79.547126770019531
1.707999944686890	-79.266365051269531
1.712000012397766	-78.765876770019531
1.715999960899353	-78.851325988769531
1.720000028610230	-79.205329895019531
1.723999977111816	-78.912361145019531
1.728000044822693	-78.784187316894531
1.731999993324280	-79.278572082519531
1.735999941825867	-79.547126770019531
1.740000009536743	-79.339607238769531
1.743999958038330	-79.321296691894531
1.748000025749207	-79.492195129394531
1.751999974250794	-79.595954895019531
1.756000041961670	-78.961189270019531
1.759999990463257	-78.771980285644531
1.764000058174133	-79.144294738769531
1.768000006675720	-79.107673645019531
1.771999955177307	-78.637702941894531
1.776000022888184	-78.710945129394531
1.779999971389771	-79.119880676269531
1.784000039100647	-79.217536926269531
1.787999987602234	-78.894050598144531
1.792000055313110	-79.010017395019531
1.796000003814697	-79.498298645019531
1.799999952316284	-79.370124816894531
1.804000020027161	-78.942878723144531
1.807999968528748	-78.771980285644531
1.812000036239624	-78.790290832519531
1.815999984741211	-78.240974426269531
1.820000052452087	-77.819831848144531
1.824000000953674	-78.155525207519531
1.827999949455261	-78.369148254394531
1.832000017166138	-78.216560363769531
1.835999965667725	-78.393562316894531
1.840000033378601	-78.759773254394531
1.843999981880188	-79.028327941894531
1.848000049591065	-79.022224426269531
1.851999998092651	-78.900154113769531
1.855999946594238	-79.046638488769531
1.860000014305115	-79.040534973144531
1.863999962806702	-78.723152160644531
1.868000030517578	-78.509529113769531
1.871999979019165	-78.765876770019531
1.876000046730042	-78.991706848144531
1.879999995231628	-78.887947082519531
1.883999943733215	-79.229743957519531
1.888000011444092	-79.699714660644531
1.891999959945679	-79.699714660644531
1.896000027656555	-79.571540832519531
1.899999976158142	-79.492195129394531
1.904000043869019	-79.473884582519531
1.907999992370606	-79.296882629394531
1.911999940872192	-78.887947082519531
1.916000008583069	-78.918464660644531
1.919999957084656	-79.278572082519531
1.924000024795532	-79.235847473144531
1.927999973297119	-79.010017395019531
1.932000041007996	-79.315193176269531
1.935999989509583	-79.760749816894531
1.940000057220459	-79.559333801269531
1.944000005722046	-79.437263488769531
1.947999954223633	-79.510505676269531
1.952000021934509	-79.412849426269531
1.955999970436096	-78.912361145019531
1.960000038146973	-78.649909973144531
1.963999986648560	-78.900154113769531
1.968000054359436	-79.107673645019531
1.972000002861023	-78.790290832519531
1.975999951362610	-78.833015441894531
1.980000019073486	-79.254158020019531
1.983999967575073	-79.223640441894531
1.988000035285950	-78.936775207519531
1.991999983787537	-78.570564270019531
1.996000051498413	-78.527839660644531
2.000000000000000	-78.625495910644531
2.003999948501587	-78.100593566894531
2.007999897003174	-77.868659973144531
2.012000083923340	-78.283699035644531
2.016000032424927	-78.253181457519531
2.019999980926514	-77.911384582519531
2.023999929428101	-78.240974426269531
2.028000116348267	-78.942878723144531
2.032000064849854	-78.851325988769531
2.036000013351440	-78.692634582519531
2.039999961853027	-79.174812316894531
2.043999910354614	-79.412849426269531
2.048000097274780	-79.083259582519531
2.052000045776367	-78.857429504394531
2.055999994277954	-78.894050598144531
2.059999942779541	-79.132087707519531
2.063999891281128	-78.729255676269531
2.068000078201294	-78.424079895019531
2.072000026702881	-78.851325988769531
2.075999975204468	-79.156501770019531
2.079999923706055	-79.022224426269531
2.084000110626221	-79.132087707519531
2.088000059127808	-79.486091613769531
2.092000007629395	-79.577644348144531
2.095999956130981	-79.095466613769531
2.099999904632568	-79.046638488769531
2.104000091552734	-79.150398254394531
2.108000040054321	-78.906257629394531
2.111999988555908	-78.588874816894531
2.115999937057495	-78.424079895019531
2.119999885559082	-78.979499816894531
2.124000072479248	-79.010017395019531
2.128000020980835	-78.826911926269531
2.131999969482422	-79.339607238769531
2.135999917984009	-79.589851379394531
2.140000104904175	-79.406745910644531
2.144000053405762	-79.290779113769531
2.148000001907349	-79.351814270019531
2.151999950408936	-79.650886535644531
2.155999898910523	-79.296882629394531
2.160000085830689	-79.125984191894531
2.164000034332275	-79.138191223144531
2.167999982833862	-79.046638488769531
2.171999931335449	-78.991706848144531
2.176000118255615	-78.820808410644531
2.180000066757202	-79.162605285644531
2.184000015258789	-79.272468566894531
2.187999963760376	-78.735359191894531
2.191999912261963	-78.912361145019531
2.196000099182129	-79.083259582519531
2.200000047683716	-78.826911926269531
2.203999996185303	-78.546150207519531
2.207999944686890	-78.479011535644531
2.211999893188477	-78.869636535644531
2.216000080108643	-78.857429504394531
2.220000028610230	-78.613288879394531
2.223999977111816	-78.936775207519531
2.227999925613403	-79.235847473144531
2.232000112533569	-79.217536926269531
2.236000061035156	-78.875740051269531
2.240000009536743	-79.199226379394531
2.243999958038330	-79.504402160644531
2.247999906539917	-78.942878723144531
2.252000093460083	-78.729255676269531
2.256000041961670	-78.790290832519531
2.259999990463257	-79.028327941894531
2.263999938964844	-78.717048645019531
2.267999887466431	-78.381355285644531
2.272000074386597	-79.071052551269531
2.276000022888184	-79.449470520019531
2.279999971389771	-78.991706848144531
2.283999919891357	-79.266365051269531
2.288000106811523	-79.595954895019531
2.292000055313110	-79.498298645019531
2.296000003814697	-78.942878723144531
2.299999952316284	-78.796394348144531
2.303999900817871	-79.144294738769531
2.308000087738037	-78.863533020019531
2.312000036239624	-78.363044738769531
2.315999984741211	-78.039558410644531
2.319999933242798	-78.308113098144531
2.323999881744385	-78.619392395019531
2.328000068664551	-78.222663879394531
2.332000017166138	-78.479011535644531
2.335999965667725	-78.967292785644531
2.339999914169312	-78.582771301269531
2.344000101089478	-78.375251770019531
2.348000049591065	-78.430183410644531
2.351999998092651	-78.521736145019531
2.355999946594238	-78.314216613769531
2.359999895095825	-78.137214660644531
2.364000082015991	-78.582771301269531
2.368000030517578	-78.997810363769531
2.371999979019165	-79.022224426269531
2.375999927520752	-79.223640441894531
2.380000114440918	-79.589851379394531
2.384000062942505	-79.907234191894531
2.388000011444092	-79.492195129394531
2.391999959945679	-79.235847473144531
2.395999908447266	-79.467781066894531
2.400000095367432	-79.296882629394531
2.404000043869019	-78.936775207519531
2.407999992370606	-78.924568176269531
2.411999940872192	-79.150398254394531
2.415999889373779	-79.412849426269531
2.420000076293945	-79.193122863769531
2.424000024795532	-79.296882629394531
2.427999973297119	-79.650886535644531
2.431999921798706	-79.412849426269531
2.436000108718872	-79.071052551269531
2.440000057220459	-79.241950988769531
2.444000005722046	-79.425056457519531
2.447999954223633	-78.948982238769531
2.451999902725220	-78.509529113769531
2.456000089645386	-78.863533020019531
2.460000038146973	-79.046638488769531
2.463999986648560	-78.826911926269531
2.467999935150147	-78.863533020019531
2.471999883651733	-79.205329895019531
2.476000070571899	-79.571540832519531
2.480000019073486	-79.223640441894531
2.483999967575073	-79.089363098144531
2.487999916076660	-79.553230285644531
2.492000102996826	-79.095466613769531
2.496000051498413	-78.112800598144531
2.500000000000000	-78.210456848144531
2.503999948501587	-78.570564270019531
2.507999897003174	-78.112800598144531
2.512000083923340	-77.563484191894531
2.516000032424927	-77.948005676269531
2.519999980926514	-78.521736145019531
2.523999929428101	-78.546150207519531
2.528000116348267	-78.552253723144531
2.532000064849854	-78.802497863769531
2.536000013351440	-79.223640441894531
2.539999961853027	-79.010017395019531
2.543999910354614	-78.503425598144531
2.548000097274780	-78.692634582519531
2.552000045776367	-78.918464660644531
2.555999994277954	-78.741462707519531
2.559999942779541	-78.564460754394531
2.563999891281128	-78.814704895019531
2.568000078201294	-79.425056457519531
2.572000026702881	-79.406745910644531
2.575999975204468	-79.431159973144531
2.579999923706055	-79.895027160644531
2.584000110626221	-79.992683410644531
2.588000059127808	-79.589851379394531
2.592000007629395	-79.150398254394531
2.595999956130981	-79.266365051269531
2.599999904632568	-79.333503723144531
2.604000091552734	-78.875740051269531
2.608000040054321	-78.814704895019531
2.611999988555908	-79.864509582519531
2.615999937057495	-89.916999816894531
2.619999885559082	-91.027839660644531
2.624000072479248	-89.282234191894531
2.628000020980835	-87.408454895019531
2.631999969482422	-84.790046691894531
2.635999917984009	-81.396492004394531
2.640000104904175	-78.576667785644531
2.644000053405762	-76.232917785644531
2.648000001907349	-73.577888488769531
2.651999950408936	-71.362312316894531
2.655999898910523	-69.885261535644531
2.660000085830689	-68.804939270019531
2.664000034332275	-67.590339660644531
2.667999982833862	-66.864021301269531
2.671999931335449	-66.577156066894531
2.676000118255615	-66.412361145019531
2.680000066757202	-66.015632629394531
2.684000015258789	-65.881355285644531
2.687999963760376	-66.381843566894531
2.691999912261963	-66.918952941894531
2.696000099182129	-66.973884582519531
2.700000047683716	-67.480476379394531
2.703999996185303	-68.627937316894531
2.707999944686890	-69.268806457519531
2.711999893188477	-69.726570129394531
2.716000080108643	-70.697029113769531
2.720000028610230	-72.021492004394531
2.723999977111816	-72.729499816894531
2.727999925613403	-73.010261535644531
2.732000112533569	-73.822029113769531
2.736000061035156	-74.859626770019531
2.740000009536743	-75.042732238769531
2.743999958038330	-74.920661926269531
2.747999906539917	-75.579841613769531
2.752000093460083	-76.196296691894531
2.756000041961670	-76.043708801269531
2.759999990463257	-76.080329895019531
2.763999938964844	-76.818855285644531
2.767999887466431	-77.294929504394531
2.772000074386597	-77.215583801269531
2.776000022888184	-77.246101379394531
2.779999971389771	-77.398689270019531
2.783999919891357	-77.398689270019531
2.788000106811523	-76.654060363769531
2.792000055313110	-76.153572082519531
2.796000003814697	-76.373298645019531
2.799999952316284	-76.232917785644531
2.803999900817871	-75.500495910644531
2.808000087738037	-75.384529113769531
2.812000036239624	-75.738533020019531
2.815999984741211	-75.726325988769531
2.819999933242798	-75.231941223144531
2.823999881744385	-75.122077941894531
2.828000068664551	-74.823005676269531
2.832000017166138	-74.041755676269531
2.835999965667725	-73.443611145019531
2.839999914169312	-73.071296691894531
2.844000101089478	-73.046882629394531
2.848000049591065	-72.692878723144531
2.851999998092651	-72.186286926269531
2.855999946594238	-72.503669738769531
2.859999895095825	-72.845466613769531
2.864000082015991	-72.735603332519531
2.868000030517578	-72.613533020019531
2.871999979019165	-72.625740051269531
2.875999927520752	-72.784431457519531
2.880000114440918	-72.308357238769531
2.884000062942505	-71.984870910644531
2.888000011444092	-72.149665832519531
2.891999959945679	-72.094734191894531
2.895999908447266	-71.746833801269531
2.900000095367432	-71.447761535644531
2.904000043869019	-71.765144348144531
2.907999992370606	-72.009284973144531
2.911999940872192	-71.594245910644531
2.915999889373779	-71.759040832519531
2.920000076293945	-71.966560363769531
2.924000024795532	-71.728523254394531
2.927999973297119	-71.276863098144531
2.931999921798706	-71.069343566894531
2.936000108718872	-71.490486145019531
2.940000057220459	-71.002204895019531
2.944000005722046	-70.281990051269531
2.947999954223633	-70.513923645019531
2.951999902725220	-70.587165832519531
2.956000089645386	-70.306404113769531
2.960000038146973	-70.178230285644531
2.963999986648560	-70.507820129394531
2.967999935150147	-70.770271301269531
2.971999883651733	-70.324714660644531
2.976000070571899	-70.196540832519531
2.980000019073486	-70.233161926269531
2.983999967575073	-70.031745910644531
2.987999916076660	-69.537361145019531
2.992000102996826	-69.067390441894531
2.996000051498413	-69.445808410644531
3.000000000000000	-69.281013488769531
3.003999948501587	-68.334968566894531
3.007999897003174	-68.658454895019531
3.012000083923340	-69.213874816894531
3.016000032424927	-69.171150207519531
3.019999980926514	-68.835456848144531
3.023999929428101	-68.841560363769531
3.028000116348267	-69.091804504394531
3.032000064849854	-68.707283020019531
3.036000013351440	-68.298347473144531
3.039999961853027	-68.304450988769531
3.043999910354614	-68.426521301269531
3.048000097274780	-68.371589660644531
3.052000045776367	-68.084724426269531
3.055999994277954	-68.499763488769531
3.059999942779541	-69.134529113769531
3.063999891281128	-68.859870910644531
3.068000078201294	-68.688972473144531
3.072000026702881	-68.835456848144531
3.075999975204468	-68.756111145019531
3.079999923706055	-68.212898254394531
3.084000110626221	-67.730720520019531
3.088000059127808	-67.816169738769531
3.092000007629395	-67.797859191894531
3.095999956130981	-67.382820129394531
3.099999904632568	-67.218025207519531
3.104000091552734	-67.620857238769531
3.108000040054321	-67.938240051269531
3.111999988555908	-67.523200988769531
3.115999937057495	-67.449958801269531
3.119999885559082	-67.602546691894531
3.124000072479248	-67.156990051269531
3.128000020980835	-66.717536926269531
3.131999969482422	-66.656501770019531
3.135999917984009	-66.632087707519531
3.140000104904175	-66.473396301269531
3.144000053405762	-65.850837707519531
3.148000001907349	-65.844734191894531
3.151999950408936	-66.253669738769531
3.155999898910523	-66.064460754394531
3.160000085830689	-65.838630676269531
3.164000034332275	-65.948493957519531
3.167999982833862	-66.101081848144531
3.171999931335449	-65.954597473144531
3.176000118255615	-65.930183410644531
3.180000066757202	-66.174324035644531
3.184000015258789	-65.747077941894531
3.187999963760376	-65.026863098144531
3.191999912261963	-64.953620910644531
3.196000099182129	-65.032966613769531
3.200000047683716	-65.142829895019531
3.203999996185303	-64.678962707519531
3.207999944686890	-64.587409973144531
3.211999893188477	-65.252693176269531
3.216000080108643	-65.155036926269531
3.220000028610230	-64.642341613769531
3.223999977111816	-64.624031066894531
3.227999925613403	-64.794929504394531
3.232000112533569	-64.447029113769531
3.236000061035156	-63.665775299072266
3.240000009536743	-63.604740142822266
3.243999958038330	-63.946537017822266
3.247999906539917	-63.690189361572266
3.252000093460083	-63.659671783447266
3.256000041961670	-64.007575988769531
3.259999990463257	-64.447029113769531
3.263999938964844	-64.141853332519531
3.267999887466431	-63.812259674072266
3.272000074386597	-64.068611145019531
3.276000022888184	-64.056404113769531
3.279999971389771	-63.525394439697266
3.283999919891357	-63.171390533447266
3.288000106811523	-63.177494049072266
3.292000055313110	-63.507083892822266
3.296000003814697	-63.348392486572266
3.299999952316284	-63.305667877197266
3.303999900817871	-64.031990051269531
3.308000087738037	-64.282234191894531
3.312000036239624	-63.946537017822266
3.315999984741211	-63.732913970947266
3.319999933242798	-63.836673736572266
3.323999881744385	-63.763431549072266
3.328000068664551	-63.256839752197266
3.332000017166138	-63.055423736572266
3.335999965667725	-63.043216705322266
3.339999914169312	-62.976078033447266
3.344000101089478	-62.445072174072266
3.348000049591065	-62.072757720947266
3.351999998092651	-62.536624908447266
3.355999946594238	-62.512210845947266
3.359999895095825	-61.834720611572266
3.364000082015991	-61.846927642822266
3.368000030517578	-62.139896392822266
3.371999979019165	-61.779788970947266
3.375999927520752	-61.407474517822266
3.380000114440918	-61.499027252197266
3.384000062942505	-61.706546783447266
3.388000011444092	-61.419681549072266
3.391999959945679	-61.328128814697266
3.395999908447266	-61.541751861572266
3.400000095367432	-61.834720611572266
3.404000043869019	-61.627201080322266
3.407999992370606	-61.456302642822266
3.411999940872192	-61.932376861572266
3.415999889373779	-62.030033111572266
3.420000076293945	-61.309818267822266
3.424000024795532	-61.242679595947266
3.427999973297119	-61.560062408447266
3.431999921798706	-61.279300689697266
3.436000108718872	-60.717777252197266
3.440000057220459	-60.681156158447266
3.444000005722046	-61.071781158447266
3.447999954223633	-60.925296783447266
3.451999902725220	-60.571292877197266
3.456000089645386	-60.845951080322266
3.460000038146973	-61.260990142822266
3.463999986648560	-60.803226470947266
3.467999935150147	-60.260013580322266
3.471999883651733	-60.504154205322266
3.476000070571899	-60.571292877197266
3.480000019073486	-59.881595611572266
3.483999967575073	-59.503177642822266
3.487999916076660	-59.832767486572266
3.492000102996826	-60.028079986572266
3.496000051498413	-59.637454986572266
3.500000000000000	-59.692386627197266
3.503999948501587	-60.144046783447266
3.507999897003174	-60.235599517822266
3.512000083923340	-59.381107330322266
3.516000032424927	-58.892826080322266
3.519999980926514	-59.063724517822266
3.523999929428101	-58.874515533447266
3.528000116348267	-58.221439361572266
3.532000064849854	-58.258060455322266
3.536000013351440	-58.544925689697266
3.539999961853027	-58.624271392822266
3.543999910354614	-58.465579986572266
3.548000097274780	-58.673099517822266
3.552000045776367	-59.136966705322266
3.555999994277954	-58.972171783447266
3.559999942779541	-58.563236236572266
3.563999891281128	-58.386234283447266
3.568000078201294	-58.575443267822266
3.572000026702881	-58.386234283447266
3.575999975204468	-57.946781158447266
3.579999923706055	-58.190921783447266
3.584000110626221	-58.392337799072266
3.588000059127808	-58.190921783447266
3.592000007629395	-58.148197174072266
3.595999956130981	-58.081058502197266
3.599999904632568	-58.233646392822266
3.604000091552734	-57.934574127197266
3.608000040054321	-57.580570220947266
3.611999988555908	-57.855228424072266
3.615999937057495	-57.794193267822266
3.619999885559082	-57.330326080322266
3.624000072479248	-57.098392486572266
3.628000020980835	-57.281497955322266
3.631999969482422	-57.281497955322266
3.635999917984009	-56.701663970947266
3.640000104904175	-56.860355377197266
3.644000053405762	-57.165531158447266
3.648000001907349	-56.970218658447266
3.651999950408936	-56.738285064697266
3.655999898910523	-56.762699127197266
3.660000085830689	-57.159427642822266
3.664000034332275	-56.927494049072266
3.667999982833862	-56.445316314697266
3.671999931335449	-56.817630767822266
3.676000118255615	-56.768802642822266
3.680000066757202	-56.207279205322266
3.684000015258789	-55.737308502197266
3.687999963760376	-55.688480377197266
3.691999912261963	-55.944828033447266
3.696000099182129	-55.670169830322266
3.700000047683716	-55.590824127197266
3.703999996185303	-55.877689361572266
3.707999944686890	-55.969242095947266
3.711999893188477	-55.694583892822266
3.716000080108643	-55.389408111572266
3.720000028610230	-55.688480377197266
3.723999977111816	-55.731204986572266
3.727999925613403	-55.059818267822266
3.732000112533569	-55.261234283447266
3.736000061035156	-55.615238189697266
3.740000009536743	-55.664066314697266
3.743999958038330	-55.578617095947266
3.747999906539917	-55.676273345947266
3.752000093460083	-56.060794830322266
3.756000041961670	-55.773929595947266
3.759999990463257	-55.279544830322266
3.763999938964844	-55.303958892822266
3.767999887466431	-55.438236236572266
3.772000074386597	-55.187992095947266
3.776000022888184	-54.693607330322266
3.779999971389771	-54.864505767822266
3.783999919891357	-55.255130767822266
3.788000106811523	-54.949954986572266
3.792000055313110	-54.901126861572266
3.796000003814697	-55.041507720947266
3.799999952316284	-55.010990142822266
3.803999900817871	-54.858402252197266
3.808000087738037	-54.425052642822266
3.812000036239624	-54.626468658447266
3.815999984741211	-54.766849517822266
3.819999933242798	-54.174808502197266
3.823999881744385	-53.955081939697266
3.828000068664551	-54.168704986572266
3.832000017166138	-54.388431549072266
3.835999965667725	-54.052738189697266
3.839999914169312	-53.765872955322266
3.844000101089478	-54.162601470947266
3.848000049591065	-54.107669830322266
3.851999998092651	-53.662113189697266
3.855999946594238	-53.662113189697266
3.859999895095825	-53.735355377197266
3.864000082015991	-53.704837799072266
3.868000030517578	-52.905277252197266
3.871999979019165	-52.532962799072266
3.875999927520752	-52.838138580322266
3.880000114440918	-52.380374908447266
3.884000062942505	-52.044681549072266
3.888000011444092	-52.355960845947266
3.891999959945679	-52.600101470947266
3.895999908447266	-52.526859283447266
3.900000095367432	-52.478031158447266
3.904000043869019	-52.758792877197266
3.907999992370606	-52.899173736572266
3.911999940872192	-52.465824127197266
3.915999889373779	-52.258304595947266
3.920000076293945	-52.221683502197266
3.924000024795532	-52.136234283447266
3.927999973297119	-51.611331939697266
3.931999921798706	-51.544193267822266
3.936000108718872	-52.258304595947266
3.940000057220459	-52.172855377197266
3.944000005722046	-51.873783111572266
3.947999954223633	-52.185062408447266
3.951999902725220	-52.386478424072266
3.956000089645386	-52.136234283447266
3.960000038146973	-51.483158111572266
3.963999986648560	-51.336673736572266
3.967999935150147	-51.654056549072266
3.971999883651733	-51.141361236572266
3.976000070571899	-50.659183502197266
3.980000019073486	-50.866703033447266
3.983999967575073	-51.263431549072266
3.987999916076660	-51.031497955322266
3.992000102996826	-50.762943267822266
3.996000051498413	-51.074222564697266
4.000000000000000	-50.958255767822266
4.004000186920166	-50.549320220947266
4.007999897003174	-50.439456939697266
4.012000083923340	-50.372318267822266
4.015999794006348	-50.518802642822266
4.019999980926514	-49.981693267822266
4.024000167846680	-49.517826080322266
4.027999877929688	-49.725345611572266
4.032000064849854	-49.700931549072266
4.035999774932861	-49.255374908447266
4.039999961853027	-49.084476470947266
4.044000148773193	-49.255374908447266
4.047999858856201	-49.279788970947266
4.052000045776367	-48.754886627197266
4.056000232696533	-48.687747955322266
4.059999942779541	-48.822025299072266
4.064000129699707	-48.785404205322266
4.067999839782715	-48.565677642822266
4.072000026702881	-48.388675689697266
4.076000213623047	-48.693851470947266
4.079999923706055	-48.480228424072266
4.084000110626221	-48.168949127197266
4.087999820709229	-48.358158111572266
4.092000007629395	-48.547367095947266
4.096000194549561	-48.431400299072266
4.099999904632568	-48.278812408447266
4.104000091552734	-48.254398345947266
4.107999801635742	-48.443607330322266
4.111999988555908	-48.059085845947266
4.116000175476074	-47.601322174072266
4.119999885559082	-47.607425689697266
4.124000072479248	-47.473148345947266
4.127999782562256	-47.143558502197266
4.131999969482422	-47.082523345947266
4.136000156402588	-47.387699127197266
4.139999866485596	-47.406009674072266
4.144000053405762	-47.064212799072266
4.147999763488770	-47.155765533447266
4.151999950408936	-47.192386627197266
4.156000137329102	-46.746829986572266
4.159999847412109	-46.276859283447266
4.164000034332275	-46.057132720947266
4.168000221252441	-46.093753814697266
4.171999931335449	-45.678714752197266
4.176000118255615	-45.104984283447266
4.179999828338623	-45.391849517822266
4.184000015258789	-45.660404205322266
4.188000202178955	-45.349124908447266
4.191999912261963	-45.172122955322266
4.196000099182129	-45.574954986572266
4.199999809265137	-45.642093658447266
4.203999996185303	-44.995121002197266
4.208000183105469	-44.494632720947266
4.211999893188477	-44.104007720947266
4.216000080108643	-43.652347564697266
4.219999790191650	-42.956546783447266
4.223999977111816	-42.462162017822266
4.228000164031982	-42.480472564697266
4.231999874114990	-42.279056549072266
4.236000061035156	-41.400150299072266
4.239999771118164	-41.070560455322266
4.243999958038330	-40.917972564697266
4.248000144958496	-40.338138580322266
4.251999855041504	-39.318851470947266
4.256000041961670	-38.702396392822266
4.260000228881836	-38.024906158447266
4.263999938964844	-37.042240142822266
4.268000125885010	-35.620121002197266
4.271999835968018	-34.454349517822266
4.276000022888184	-33.544925689697266
4.280000209808350	-31.939699172973633
4.283999919891357	-29.962160110473633
4.288000106811523	-28.302003860473633
4.291999816894531	-26.477052688598633
4.296000003814697	-24.084474563598633
4.300000190734863	-21.630861282348633
4.303999900817871	-19.494630813598633
4.308000087738037	-17.211915969848633
4.311999797821045	-15.393067359924316
4.315999984741211	-11.987305641174316
4.320000171661377	-9.039307594299316
4.323999881744385	-6.762695789337158
4.328000068664551	-4.016113758087158
4.331999778747559	-1.269531369209290
4.335999965667725	0.683593809604645
4.340000152587891	2.868652582168579
4.343999862670898	5.212402820587158
4.348000049591065	7.232666492462158
4.352000236511231	9.051514625549316
4.355999946594238	10.827637672424316
4.360000133514404	12.860108375549316
4.363999843597412	14.404297828674316
4.368000030517578	16.021730422973633
4.372000217437744	17.669679641723633
4.375999927520752	18.762208938598633
4.380000114440918	19.494630813598633
4.383999824523926	20.043947219848633
4.388000011444092	20.684816360473633
4.392000198364258	21.301271438598633
4.395999908447266	21.380617141723633
4.400000095367432	21.685792922973633
4.403999805450440	22.021486282348633
4.407999992370606	22.192384719848633
4.412000179290772	22.326662063598633
4.415999889373779	22.070314407348633
4.420000076293945	22.167970657348633
4.423999786376953	22.125246047973633
4.427999973297119	21.423341751098633
4.432000160217285	20.941164016723633
4.435999870300293	20.904542922973633
4.440000057220459	20.831300735473633
4.443999767303467	20.233156204223633
4.447999954223633	19.915773391723633
4.452000141143799	20.214845657348633
4.455999851226807	19.763185501098633
4.460000038146973	19.006349563598633
4.464000225067139	18.652345657348633
4.467999935150147	18.554689407348633
4.472000122070313	18.243410110473633
4.475999832153320	17.297365188598633
4.480000019073486	16.943361282348633
4.484000205993652	17.065431594848633
4.487999916076660	16.564943313598633
4.492000102996826	16.107179641723633
4.495999813079834	15.954590797424316
4.500000000000000	15.856934547424316
4.504000186920166	15.411377906799316
4.507999897003174	14.660645484924316
4.512000083923340	14.538575172424316
4.515999794006348	14.508057594299316
4.519999980926514	13.970948219299316
4.524000167846680	13.287354469299316
4.527999877929688	13.104249000549316
4.532000064849854	13.177491188049316
4.535999774932861	12.512207984924316
4.539999961853027	12.200928688049316
4.544000148773193	12.524415016174316
4.547999858856201	12.005616188049316
4.552000045776367	11.419678688049316
4.556000232696533	11.187745094299316
4.559999942779541	11.022950172424316
4.564000129699707	10.803223609924316
4.567999839782715	10.052491188049316
4.572000026702881	9.411622047424316
4.576000213623047	9.191895484924316
4.579999923706055	8.508301734924316
4.584000110626221	7.446289539337158
4.587999820709229	6.793213367462158
4.592000007629395	6.683350086212158
4.596000194549561	6.182861804962158
4.599999904632568	5.316162586212158
4.604000091552734	5.181885242462158
4.607999801635742	4.913330554962158
4.611999988555908	4.412842273712158
4.616000175476074	3.747558832168579
4.619999885559082	3.228760004043579
4.624000072479248	2.911377191543579
4.627999782562256	2.197265863418579
4.631999969482422	1.275634884834290
4.636000156402588	1.190185666084290
4.639999866485596	0.872802793979645
4.644000053405762	0.329589873552322
4.647999763488770	-0.006103516090661
4.651999950408936	0.134277358651161
4.656000137329102	-0.152587905526161
4.659999847412109	-0.982666075229645
4.664000034332275	-1.281738400459290
4.668000221252441	-1.452636837959290
4.671999931335449	-2.154541254043579
4.676000118255615	-2.966308832168579
4.679999828338623	-3.552246332168579
4.684000015258789	-3.570556879043579
4.688000202178955	-3.936767816543579
4.691999912261963	-4.663086414337158
4.696000099182129	-4.595947742462158
4.699999809265137	-4.766846179962158
4.703999996185303	-5.175781726837158
4.708000183105469	-5.456543445587158
4.711999893188477	-5.780029773712158
4.716000080108643	-5.981445789337158
4.719999790191650	-6.701660633087158
4.723999977111816	-7.556152820587158
4.728000164031982	-7.666016101837158
4.731999874114990	-8.074952125549316
4.736000061035156	-8.850098609924316
4.739999771118164	-9.698487281799316
4.743999958038330	-9.936524391174316
4.748000144958496	-10.314942359924316
4.751999855041504	-11.267090797424316
4.756000041961670	-11.737061500549316
4.760000228881836	-11.938477516174316
4.763999938964844	-12.493897438049316
4.768000125885010	-13.220215797424316
4.771999835968018	-14.086915016174316
4.776000022888184	-14.190674781799316
4.780000209808350	-14.361573219299316
4.783999919891357	-15.075684547424316
4.788000106811523	-15.954590797424316
4.791999816894531	-16.192628860473633
4.796000003814697	-16.662599563598633
4.800000190734863	-17.352296829223633
4.803999900817871	-17.687990188598633
4.808000087738037	-17.675783157348633
4.811999797821045	-18.225099563598633
4.815999984741211	-18.988039016723633
4.820000171661377	-19.506837844848633
4.823999881744385	-19.903566360473633
4.828000068664551	-20.434572219848633
4.831999778747559	-21.490480422973633
4.835999965667725	-21.734621047973633
4.840000152587891	-21.795656204223633
4.843999862670898	-22.351076126098633
4.848000049591065	-22.662355422973633
4.852000236511231	-22.680665969848633
4.855999946594238	-22.869874954223633
4.860000133514404	-23.455812454223633
4.863999843597412	-24.090578079223633
4.868000030517578	-24.291994094848633
4.872000217437744	-24.951173782348633
4.875999927520752	-25.738527297973633
4.880000114440918	-25.994874954223633
4.883999824523926	-25.756837844848633
4.888000011444092	-25.756837844848633
4.892000198364258	-26.318361282348633
4.895999908447266	-26.391603469848633
4.900000095367432	-26.245119094848633
4.903999805450440	-26.879884719848633
4.907999992370606	-27.441408157348633
4.912000179290772	-27.722169876098633
4.915999889373779	-28.173830032348633
4.920000076293945	-28.942873001098633
4.923999786376953	-29.718019485473633
4.927999973297119	-29.809572219848633
4.932000160217285	-29.925539016723633
4.935999870300293	-30.456544876098633
4.940000057220459	-31.042482376098633
4.943999767303467	-31.127931594848633
4.947999954223633	-31.262208938598633
4.952000141143799	-31.927492141723633
4.955999851226807	-32.440189361572266
4.960000038146973	-32.373050689697266
4.964000225067139	-32.739261627197266
4.967999935150147	-33.520511627197266
4.972000122070313	-34.033206939697266
4.975999832153320	-34.008792877197266
4.980000019073486	-34.240726470947266
4.984000205993652	-34.942630767822266
4.987999916076660	-35.180667877197266
4.992000102996826	-34.967044830322266
4.995999813079834	-35.314945220947266
5.000000000000000	-35.986331939697266
5.004000186920166	-36.053470611572266
5.007999897003174	-35.943607330322266
5.012000083923340	-36.334232330322266
5.015999794006348	-37.133792877197266
5.019999980926514	-37.396244049072266
5.024000167846680	-37.353519439697266
5.027999877929688	-37.890628814697266
5.032000064849854	-38.507083892822266
5.035999774932861	-38.464359283447266
5.039999961853027	-38.348392486572266
5.044000148773193	-38.665775299072266
5.047999858856201	-38.983158111572266
5.052000045776367	-38.574222564697266
5.056000232696533	-38.208011627197266
5.059999942779541	-38.897708892822266
5.064000129699707	-39.434818267822266
5.067999839782715	-39.465335845947266
5.072000026702881	-39.630130767822266
5.076000213623047	-40.313724517822266
5.079999923706055	-40.869144439697266
5.084000110626221	-40.643314361572266
5.087999820709229	-40.618900299072266
5.092000007629395	-41.125492095947266
5.096000194549561	-41.253665924072266
5.099999904632568	-41.156009674072266
5.104000091552734	-41.479496002197266
5.107999801635742	-42.041019439697266
5.111999988555908	-42.370609283447266
5.116000175476074	-42.510990142822266
5.119999885559082	-43.005374908447266
5.124000072479248	-43.542484283447266
5.127999782562256	-43.646244049072266
5.131999969482422	-43.463138580322266
5.136000156402588	-43.615726470947266
5.139999866485596	-44.036869049072266
5.144000053405762	-43.798831939697266
5.147999763488770	-43.737796783447266
5.151999950408936	-44.287113189697266
5.156000137329102	-44.598392486572266
5.159999847412109	-44.470218658447266
5.164000034332275	-44.641117095947266
5.168000221252441	-45.141605377197266
5.171999931335449	-45.501712799072266
5.176000118255615	-45.227054595947266
5.179999828338623	-45.294193267822266
5.184000015258789	-45.684818267822266
5.188000202178955	-45.684818267822266
5.191999912261963	-45.446781158447266
5.196000099182129	-45.581058502197266
5.199999809265137	-46.307376861572266
5.203999996185303	-46.252445220947266
5.208000183105469	-45.971683502197266
5.211999893188477	-46.466068267822266
5.216000080108643	-46.929935455322266
5.219999790191650	-47.137454986572266
5.223999977111816	-47.521976470947266
5.228000164031982	-47.900394439697266
5.231999874114990	-48.321537017822266
5.236000061035156	-48.168949127197266
5.239999771118164	-47.973636627197266
5.243999958038330	-48.034671783447266
5.248000144958496	-48.120121002197266
5.251999855041504	-47.808841705322266
5.256000041961670	-47.473148345947266
5.260000228881836	-47.705081939697266
5.263999938964844	-47.967533111572266
5.268000125885010	-47.668460845947266
5.271999835968018	-47.778324127197266
5.276000022888184	-48.205570220947266
5.280000209808350	-48.437503814697266
5.283999919891357	-48.193363189697266
5.288000106811523	-47.967533111572266
5.291999816894531	-48.327640533447266
5.296000003814697	-48.309329986572266
5.300000190734863	-47.900394439697266
5.303999900817871	-48.278812408447266
5.308000087738037	-48.675540924072266
5.311999797821045	-48.876956939697266
5.315999984741211	-48.980716705322266
5.320000171661377	-49.188236236572266
5.323999881744385	-49.725345611572266
5.328000068664551	-49.694828033447266
5.331999778747559	-49.377445220947266
5.335999965667725	-49.603275299072266
5.340000152587891	-49.969486236572266
5.343999862670898	-49.768070220947266
5.348000049591065	-49.609378814697266
5.352000236511231	-50.091556549072266
5.355999946594238	-50.500492095947266
5.360000133514404	-50.238040924072266
5.363999843597412	-50.494388580322266
5.368000030517578	-50.769046783447266
5.372000217437744	-50.854496002197266
5.375999927520752	-50.738529205322266
5.380000114440918	-50.476078033447266
5.383999824523926	-50.781253814697266
5.388000011444092	-50.579837799072266
5.392000198364258	-49.902347564697266
5.395999908447266	-50.311283111572266
5.400000095367432	-50.689701080322266
5.403999805450440	-50.421146392822266
5.407999992370606	-50.170902252197266
5.412000179290772	-50.537113189697266
5.415999889373779	-51.062015533447266
5.420000076293945	-50.811771392822266
5.423999786376953	-50.671390533447266
5.427999973297119	-50.903324127197266
5.432000160217285	-51.202396392822266
5.435999870300293	-51.214603424072266
5.440000057220459	-50.860599517822266
5.443999767303467	-51.306156158447266
5.447999954223633	-51.629642486572266
5.452000141143799	-51.080326080322266
5.455999851226807	-51.342777252197266
5.460000038146973	-51.818851470947266
5.464000225067139	-52.081302642822266
5.467999935150147	-51.910404205322266
5.472000122070313	-51.818851470947266
5.475999832153320	-52.331546783447266
5.480000019073486	-52.386478424072266
5.484000205993652	-51.879886627197266
5.487999916076660	-51.824954986572266
5.492000102996826	-52.044681549072266
5.495999813079834	-52.136234283447266
5.500000000000000	-51.568607330322266
5.504000186920166	-51.696781158447266
5.507999897003174	-52.325443267822266
5.512000083923340	-52.197269439697266
5.515999794006348	-52.221683502197266
5.519999980926514	-52.447513580322266
5.524000167846680	-52.777103424072266
5.527999877929688	-52.740482330322266
5.532000064849854	-52.185062408447266
5.535999774932861	-52.423099517822266
5.539999961853027	-52.789310455322266
5.544000148773193	-52.368167877197266
5.547999858856201	-52.209476470947266
5.552000045776367	-52.478031158447266
5.556000232696533	-53.021244049072266
5.559999942779541	-52.581790924072266
5.564000129699707	-52.075199127197266
5.567999839782715	-52.569583892822266
5.572000026702881	-52.709964752197266
5.576000213623047	-52.239994049072266
5.579999923706055	-51.910404205322266
5.584000110626221	-52.252201080322266
5.587999820709229	-52.575687408447266
5.592000007629395	-52.130130767822266
5.596000194549561	-52.325443267822266
5.599999904632568	-53.021244049072266
5.604000091552734	-53.057865142822266
5.607999801635742	-52.838138580322266
5.611999988555908	-52.294925689697266
5.616000175476074	-43.078617095947266
5.619999885559082	-41.992191314697266
5.624000072479248	-43.035892486572266
5.627999782562256	-45.111087799072266
5.631999969482422	-48.004154205322266
5.636000156402588	-50.817874908447266
5.639999866485596	-53.344730377197266
5.644000053405762	-56.219486236572266
5.647999763488770	-58.856204986572266
5.651999950408936	-60.284427642822266
5.656000137329102	-61.694339752197266
5.659999847412109	-63.464359283447266
5.664000034332275	-64.501960754394531
5.668000221252441	-64.868171691894531
5.671999931335449	-65.271003723144531
5.676000118255615	-65.844734191894531
5.679999828338623	-66.088874816894531
5.684000015258789	-65.393074035644531
5.688000202178955	-64.990242004394531
5.691999912261963	-65.026863098144531
5.696000099182129	-64.477546691894531
5.699999809265137	-63.342288970947266
5.703999996185303	-62.872318267822266
5.708000183105469	-62.664798736572266
5.711999893188477	-61.834720611572266
5.716000080108643	-60.748294830322266
5.719999790191650	-60.089115142822266
5.723999977111816	-59.515384674072266
5.728000164031982	-58.654788970947266
5.731999874114990	-57.543949127197266
5.736000061035156	-56.835941314697266
5.739999771118164	-56.579593658447266
5.743999958038330	-55.419925689697266
5.748000144958496	-54.400638580322266
5.751999855041504	-54.541019439697266
5.756000041961670	-54.632572174072266
5.760000228881836	-53.997806549072266
5.763999938964844	-53.637699127197266
5.768000125885010	-53.778079986572266
5.771999835968018	-53.948978424072266
5.776000022888184	-53.540042877197266
5.780000209808350	-53.240970611572266
5.783999919891357	-53.619388580322266
5.788000106811523	-53.814701080322266
5.791999816894531	-53.643802642822266
5.796000003814697	-53.918460845947266
5.800000190734863	-54.687503814697266
5.803999900817871	-55.084232330322266
5.808000087738037	-54.986576080322266
5.811999797821045	-55.297855377197266
5.815999984741211	-55.822757720947266
5.820000171661377	-55.834964752197266
5.823999881744385	-55.664066314697266
5.828000068664551	-55.810550689697266
5.831999778747559	-56.311038970947266
5.835999965667725	-56.439212799072266
5.840000152587891	-56.372074127197266
5.843999862670898	-56.854251861572266
5.848000049591065	-57.403568267822266
5.852000236511231	-57.330326080322266
5.855999946594238	-57.403568267822266
5.860000133514404	-57.666019439697266
5.863999843597412	-57.812503814697266
5.868000030517578	-57.470706939697266
5.872000217437744	-57.348636627197266
5.875999927520752	-57.580570220947266
5.880000114440918	-57.623294830322266
5.883999824523926	-57.342533111572266
5.888000011444092	-57.391361236572266
5.892000198364258	-57.800296783447266
5.895999908447266	-57.891849517822266
5.900000095367432	-57.257083892822266
5.903999805450440	-57.196048736572266
5.907999992370606	-57.550052642822266
5.912000179290772	-57.330326080322266
5.915999889373779	-57.080081939697266
5.920000076293945	-57.177738189697266
5.923999786376953	-57.385257720947266
5.927999973297119	-57.330326080322266
5.932000160217285	-57.153324127197266
5.935999870300293	-57.366947174072266
5.940000057220459	-57.873538970947266
5.943999767303467	-57.861331939697266
5.947999954223633	-57.775882720947266
5.952000141143799	-58.312992095947266
5.955999851226807	-58.721927642822266
5.960000038146973	-58.361820220947266
5.964000225067139	-58.215335845947266
5.967999935150147	-58.508304595947266
5.972000122070313	-58.575443267822266
5.975999832153320	-58.276371002197266
5.980000019073486	-57.983402252197266
5.984000205993652	-58.172611236572266
5.987999916076660	-58.508304595947266
5.992000102996826	-58.209232330322266
5.995999813079834	-58.428958892822266
6.000000000000000	-59.008792877197266
6.004000186920166	-59.082035064697266
6.007999897003174	-58.862308502197266
6.012000083923340	-58.923343658447266
6.015999794006348	-59.100345611572266
6.019999980926514	-58.953861236572266
6.024000167846680	-58.398441314697266
6.027999877929688	-58.514408111572266
6.032000064849854	-58.807376861572266
6.035999774932861	-58.831790924072266
6.039999961853027	-58.789066314697266
6.044000148773193	-58.996585845947266
6.047999858856201	-59.619144439697266
6.052000045776367	-59.521488189697266
6.056000232696533	-59.216312408447266
6.059999942779541	-59.454349517822266
6.064000129699707	-59.539798736572266
6.067999839782715	-59.173587799072266
6.072000026702881	-58.911136627197266
6.076000213623047	-58.715824127197266
6.079999923706055	-58.807376861572266
6.084000110626221	-58.551029205322266
6.087999820709229	-58.734134674072266
6.092000007629395	-59.198001861572266
6.096000194549561	-59.393314361572266
6.099999904632568	-59.301761627197266
6.104000091552734	-59.399417877197266
6.107999801635742	-59.863285064697266
6.111999988555908	-59.899906158447266
6.116000175476074	-59.594730377197266
6.119999885559082	-59.765628814697266
6.124000072479248	-60.034183502197266
6.127999782562256	-60.131839752197266
6.131999969482422	-59.979251861572266
6.136000156402588	-60.070804595947266
6.139999866485596	-60.705570220947266
6.144000053405762	-60.473636627197266
6.147999763488770	-60.192874908447266
6.151999950408936	-60.662845611572266
6.156000137329102	-60.772708892822266
6.159999847412109	-60.534671783447266
6.164000034332275	-60.296634674072266
6.168000221252441	-60.607913970947266
6.171999931335449	-60.784915924072266
6.176000118255615	-60.308841705322266
6.179999828338623	-60.223392486572266
6.184000015258789	-60.424808502197266
6.188000202178955	-60.650638580322266
6.191999912261963	-60.546878814697266
6.196000099182129	-60.363773345947266
6.199999809265137	-60.937503814697266
6.203999996185303	-61.053470611572266
6.208000183105469	-60.522464752197266
6.211999893188477	-60.699466705322266
6.216000080108643	-60.748294830322266
6.219999790191650	-60.675052642822266
6.223999977111816	-60.223392486572266
6.228000164031982	-60.070804595947266
6.231999874114990	-60.455326080322266
6.236000061035156	-60.406497955322266
6.239999771118164	-60.253910064697266
6.243999958038330	-60.485843658447266
6.248000144958496	-61.041263580322266
6.251999855041504	-61.462406158447266
6.256000041961670	-61.291507720947266
6.260000228881836	-61.273197174072266
6.263999938964844	-61.132816314697266
6.268000125885010	-60.632328033447266
6.271999835968018	-60.583499908447266
6.276000022888184	-60.369876861572266
6.280000209808350	-60.577396392822266
6.283999919891357	-60.491947174072266
6.288000106811523	-60.211185455322266
6.291999816894531	-60.729984283447266
6.296000003814697	-60.992435455322266
6.300000190734863	-60.711673736572266
6.303999900817871	-60.717777252197266
6.308000087738037	-60.858158111572266
6.311999797821045	-60.925296783447266
6.315999984741211	-60.382083892822266
6.320000171661377	-60.296634674072266
6.323999881744385	-60.748294830322266
6.328000068664551	-60.668949127197266
6.331999778747559	-60.528568267822266
6.335999965667725	-60.736087799072266
6.340000152587891	-61.212162017822266
6.343999862670898	-61.212162017822266
6.348000049591065	-60.870365142822266
6.352000236511231	-61.169437408447266
6.355999946594238	-61.242679595947266
6.360000133514404	-60.858158111572266
6.363999843597412	-60.784915924072266
6.368000030517578	-60.968021392822266
6.372000217437744	-61.242679595947266
6.375999927520752	-60.974124908447266
6.380000114440918	-60.809329986572266
6.383999824523926	-61.175540924072266
6.388000011444092	-61.370853424072266
6.392000198364258	-61.151126861572266
6.395999908447266	-61.175540924072266
6.400000095367432	-61.688236236572266
6.403999805450440	-61.846927642822266
6.407999992370606	-61.383060455322266
6.412000179290772	-61.407474517822266
6.415999889373779	-61.419681549072266
6.420000076293945	-60.937503814697266
6.423999786376953	-60.821537017822266
6.427999973297119	-60.778812408447266
6.432000160217285	-61.059574127197266
6.435999870300293	-61.114505767822266
6.440000057220459	-60.876468658447266
6.443999767303467	-61.218265533447266
6.447999954223633	-61.761478424072266
6.452000141143799	-61.614994049072266
6.455999851226807	-61.413578033447266
6.460000038146973	-61.663822174072266
6.464000225067139	-61.883548736572266
6.467999935150147	-61.535648345947266
6.472000122070313	-61.322025299072266
6.475999832153320	-61.486820220947266
6.480000019073486	-61.651615142822266
6.484000205993652	-61.779788970947266
6.487999916076660	-61.767581939697266
6.492000102996826	-62.060550689697266
6.495999813079834	-62.432865142822266
6.500000000000000	-62.066654205322266
6.504000186920166	-61.822513580322266
6.507999897003174	-62.023929595947266
6.512000083923340	-61.853031158447266
6.515999794006348	-61.474613189697266
6.519999980926514	-61.401371002197266
6.524000167846680	-61.676029205322266
6.527999877929688	-61.926273345947266
6.532000064849854	-61.749271392822266
6.535999774932861	-61.962894439697266
6.539999961853027	-62.414554595947266
6.544000148773193	-62.451175689697266
6.547999858856201	-62.109378814697266
6.552000045776367	-61.987308502197266
6.556000232696533	-62.152103424072266
6.559999942779541	-61.907962799072266
6.564000129699707	-61.462406158447266
6.567999839782715	-61.572269439697266
6.572000026702881	-61.749271392822266
6.576000213623047	-61.474613189697266
6.579999923706055	-61.437992095947266
6.584000110626221	-61.499027252197266
6.587999820709229	-61.517337799072266
6.592000007629395	-61.096195220947266
6.596000194549561	-61.071781158447266
6.599999904632568	-61.193851470947266
6.604000091552734	-61.145023345947266
6.607999801635742	-60.845951080322266
6.611999988555908	-60.949710845947266
6.616000175476074	-61.309818267822266
6.619999885559082	-61.254886627197266
6.624000072479248	-61.071781158447266
6.627999782562256	-61.395267486572266
6.631999969482422	-61.761478424072266
6.636000156402588	-61.846927642822266
6.639999866485596	-61.834720611572266
6.644000053405762	-61.999515533447266
6.647999763488770	-62.597660064697266
6.651999950408936	-62.396244049072266
6.656000137329102	-62.078861236572266
6.659999847412109	-62.329105377197266
6.664000034332275	-62.402347564697266
6.668000221252441	-62.115482330322266
6.671999931335449	-61.981204986572266
6.676000118255615	-62.109378814697266
6.679999828338623	-62.481693267822266
6.684000015258789	-62.469486236572266
6.688000202178955	-62.323001861572266
6.691999912261963	-62.701419830322266
6.696000099182129	-62.988285064697266
6.699999809265137	-62.695316314697266
6.703999996185303	-62.451175689697266
6.708000183105469	-62.664798736572266
6.711999893188477	-62.603763580322266
6.716000080108643	-62.091068267822266
6.719999790191650	-61.962894439697266
6.723999977111816	-62.237552642822266
6.728000164031982	-62.524417877197266
6.731999874114990	-62.487796783447266
6.736000061035156	-62.512210845947266
6.739999771118164	-62.982181549072266
6.743999958038330	-63.104251861572266
6.748000144958496	-62.493900299072266
6.751999855041504	-62.188724517822266
6.756000041961670	-62.109378814697266
6.760000228881836	-61.553958892822266
6.763999938964844	-61.242679595947266
6.768000125885010	-61.291507720947266
6.771999835968018	-61.492923736572266
6.776000022888184	-61.462406158447266
6.780000209808350	-61.431888580322266
6.783999919891357	-61.791996002197266
6.788000106811523	-62.188724517822266
6.791999816894531	-62.133792877197266
6.796000003814697	-61.920169830322266
6.800000190734863	-62.066654205322266
6.803999900817871	-62.329105377197266
6.808000087738037	-61.871341705322266
6.811999797821045	-61.767581939697266
6.815999984741211	-62.158206939697266
6.820000171661377	-62.219242095947266
6.823999881744385	-62.194828033447266
6.828000068664551	-62.396244049072266
6.831999778747559	-62.768558502197266
6.835999965667725	-63.012699127197266
6.840000152587891	-62.713626861572266
6.843999862670898	-62.847904205322266
6.848000049591065	-63.104251861572266
6.852000236511231	-62.976078033447266
6.855999946594238	-62.634281158447266
6.860000133514404	-62.658695220947266
6.863999843597412	-62.969974517822266
6.868000030517578	-62.591556549072266
6.872000217437744	-62.274173736572266
6.875999927520752	-62.738040924072266
6.880000114440918	-62.982181549072266
6.883999824523926	-62.896732330322266
6.888000011444092	-62.786869049072266
6.892000198364258	-62.969974517822266
6.895999908447266	-63.323978424072266
6.900000095367432	-62.701419830322266
6.903999805450440	-62.530521392822266
6.907999992370606	-62.695316314697266
6.912000179290772	-62.481693267822266
6.915999889373779	-62.066654205322266
6.920000076293945	-61.883548736572266
6.923999786376953	-62.261966705322266
6.927999973297119	-62.286380767822266
6.932000160217285	-61.779788970947266
6.935999870300293	-61.938480377197266
6.940000057220459	-62.188724517822266
6.943999767303467	-62.219242095947266
6.947999954223633	-61.730960845947266
6.952000141143799	-61.602787017822266
6.955999851226807	-62.103275299072266
6.960000038146973	-61.779788970947266
6.964000225067139	-61.492923736572266
6.967999935150147	-61.901859283447266
6.972000122070313	-62.280277252197266
6.975999832153320	-62.615970611572266
6.980000019073486	-62.524417877197266
6.984000205993652	-62.719730377197266
6.987999916076660	-63.293460845947266
6.992000102996826	-62.976078033447266
6.995999813079834	-62.585453033447266
7.000000000000000	-62.622074127197266
7.004000186920166	-62.841800689697266
7.007999897003174	-62.567142486572266
7.012000083923340	-62.170413970947266
7.015999794006348	-62.670902252197266
7.019999980926514	-62.878421783447266
7.024000167846680	-62.780765533447266
7.027999877929688	-62.866214752197266
7.032000064849854	-63.037113189697266
7.035999774932861	-63.287357330322266
7.039999961853027	-62.982181549072266
7.044000148773193	-62.622074127197266
7.047999858856201	-62.927249908447266
7.052000045776367	-62.768558502197266
7.056000232696533	-62.438968658447266
7.059999942779541	-62.524417877197266
7.064000129699707	-62.719730377197266
7.067999839782715	-62.689212799072266
7.072000026702881	-62.445072174072266
7.076000213623047	-62.750247955322266
7.079999923706055	-62.854007720947266
7.084000110626221	-62.817386627197266
7.087999820709229	-62.799076080322266
7.092000007629395	-62.707523345947266
7.096000194549561	-62.933353424072266
7.099999904632568	-62.512210845947266
7.104000091552734	-62.030033111572266
7.107999801635742	-62.445072174072266
7.111999988555908	-62.347415924072266
7.116000175476074	-61.846927642822266
7.119999885559082	-62.066654205322266
7.124000072479248	-62.506107330322266
7.127999782562256	-62.878421783447266
7.131999969482422	-62.756351470947266
7.136000156402588	-62.878421783447266
7.139999866485596	-63.293460845947266
7.144000053405762	-63.244632720947266
7.147999763488770	-62.896732330322266
7.151999950408936	-62.805179595947266
7.156000137329102	-63.031009674072266
7.159999847412109	-62.799076080322266
7.164000034332275	-62.323001861572266
7.168000221252441	-62.664798736572266
7.171999931335449	-63.128665924072266
7.176000118255615	-63.110355377197266
7.179999828338623	-63.208011627197266
7.184000015258789	-63.256839752197266
7.188000202178955	-63.446048736572266
7.191999912261963	-63.165287017822266
7.196000099182129	-62.677005767822266
7.199999809265137	-62.817386627197266
7.203999996185303	-62.969974517822266
7.208000183105469	-62.512210845947266
7.211999893188477	-62.298587799072266
7.216000080108643	-62.609867095947266
7.219999790191650	-63.031009674072266
7.223999977111816	-62.841800689697266
7.228000164031982	-62.701419830322266
7.231999874114990	-62.969974517822266
7.236000061035156	-63.055423736572266
7.239999771118164	-62.701419830322266
7.243999958038330	-62.377933502197266
7.248000144958496	-62.646488189697266
7.251999855041504	-62.768558502197266
7.256000041961670	-62.261966705322266
7.260000228881836	-62.377933502197266
7.263999938964844	-62.994388580322266
7.268000125885010	-63.482669830322266
7.271999835968018	-63.641361236572266
7.276000022888184	-63.586429595947266
7.280000209808350	-63.958744049072266
7.283999919891357	-63.739017486572266
7.288000106811523	-63.079837799072266
7.291999816894531	-63.061527252197266
7.296000003814697	-63.262943267822266
7.300000190734863	-62.994388580322266
7.303999900817871	-62.512210845947266
7.308000087738037	-62.542728424072266
7.311999797821045	-62.951663970947266
7.315999984741211	-62.622074127197266
7.320000171661377	-62.677005767822266
7.323999881744385	-63.055423736572266
7.328000068664551	-63.128665924072266
7.331999778747559	-63.006595611572266
7.335999965667725	-62.854007720947266
7.340000152587891	-63.049320220947266
7.343999862670898	-63.238529205322266
7.348000049591065	-62.792972564697266
7.352000236511231	-62.646488189697266
7.355999946594238	-62.878421783447266
7.360000133514404	-62.634281158447266
7.363999843597412	-62.255863189697266
7.368000030517578	-62.469486236572266
7.372000217437744	-63.037113189697266
7.375999927520752	-62.994388580322266
7.380000114440918	-62.847904205322266
7.383999824523926	-63.201908111572266
7.388000011444092	-63.311771392822266
7.392000198364258	-63.000492095947266
7.395999908447266	-62.536624908447266
7.400000095367432	-62.615970611572266
7.403999805450440	-62.890628814697266
7.407999992370606	-62.426761627197266
7.412000179290772	-62.158206939697266
7.415999889373779	-62.725833892822266
7.420000076293945	-63.214115142822266
7.423999786376953	-62.921146392822266
7.427999973297119	-62.951663970947266
7.432000160217285	-63.299564361572266
7.435999870300293	-63.323978424072266
7.440000057220459	-62.518314361572266
7.443999767303467	-62.017826080322266
7.447999954223633	-62.188724517822266
7.452000141143799	-62.365726470947266
7.455999851226807	-61.700443267822266
7.460000038146973	-61.724857330322266
7.464000225067139	-62.561038970947266
7.467999935150147	-62.817386627197266
7.472000122070313	-62.408451080322266
7.475999832153320	-62.725833892822266
7.480000019073486	-63.195804595947266
7.484000205993652	-62.951663970947266
7.487999916076660	-62.548831939697266
7.492000102996826	-62.628177642822266
7.495999813079834	-62.969974517822266
7.500000000000000	-62.792972564697266
7.504000186920166	-62.457279205322266
7.507999897003174	-62.762454986572266
7.512000083923340	-63.311771392822266
7.515999794006348	-63.092044830322266
7.519999980926514	-62.933353424072266
7.524000167846680	-63.305667877197266
7.527999877929688	-63.537601470947266
7.532000064849854	-62.994388580322266
7.535999774932861	-62.786869049072266
7.539999961853027	-63.134769439697266
7.544000148773193	-63.238529205322266
7.547999858856201	-62.866214752197266
7.552000045776367	-62.634281158447266
7.556000232696533	-62.945560455322266
7.559999942779541	-63.006595611572266
7.564000129699707	-62.512210845947266
7.567999839782715	-62.799076080322266
7.572000026702881	-63.317874908447266
7.576000213623047	-63.104251861572266
7.579999923706055	-62.957767486572266
7.584000110626221	-63.128665924072266
7.587999820709229	-63.238529205322266
7.592000007629395	-62.939456939697266
7.596000194549561	-62.554935455322266
7.599999904632568	-62.744144439697266
7.604000091552734	-62.774662017822266
7.607999801635742	-62.530521392822266
7.611999988555908	-62.445072174072266
7.616000175476074	-62.823490142822266
7.619999885559082	-63.085941314697266
7.624000072479248	-62.573246002197266
7.627999782562256	-62.597660064697266
7.631999969482422	-62.896732330322266
7.636000156402588	-62.561038970947266
7.639999866485596	-62.249759674072266
7.644000053405762	-62.145999908447266
7.647999763488770	-62.280277252197266
7.651999950408936	-62.359622955322266
7.656000137329102	-62.121585845947266
7.659999847412109	-62.512210845947266
7.664000034332275	-63.073734283447266
7.668000221252441	-63.201908111572266
7.671999931335449	-62.908939361572266
7.676000118255615	-63.031009674072266
7.679999828338623	-63.580326080322266
7.684000015258789	-63.146976470947266
7.688000202178955	-62.554935455322266
7.691999912261963	-62.762454986572266
7.696000099182129	-62.902835845947266
7.699999809265137	-62.841800689697266
7.703999996185303	-62.542728424072266
7.708000183105469	-62.792972564697266
7.711999893188477	-63.513187408447266
7.716000080108643	-63.348392486572266
7.719999790191650	-63.055423736572266
7.723999977111816	-63.153079986572266
7.728000164031982	-63.330081939697266
7.731999874114990	-62.915042877197266
7.736000061035156	-62.432865142822266
7.739999771118164	-62.982181549072266
7.743999958038330	-63.079837799072266
7.748000144958496	-62.579349517822266
7.751999855041504	-62.725833892822266
7.756000041961670	-62.902835845947266
7.760000228881836	-63.189701080322266
7.763999938964844	-63.098148345947266
7.768000125885010	-62.835697174072266
7.771999835968018	-63.323978424072266
7.776000022888184	-63.018802642822266
7.780000209808350	-62.280277252197266
7.783999919891357	-62.329105377197266
7.788000106811523	-62.664798736572266
7.791999816894531	-62.371829986572266
7.796000003814697	-61.975101470947266
7.800000190734863	-62.237552642822266
7.803999900817871	-62.481693267822266
7.808000087738037	-62.243656158447266
7.811999797821045	-62.487796783447266
7.815999984741211	-62.799076080322266
7.820000171661377	-63.159183502197266
7.823999881744385	-63.116458892822266
7.828000068664551	-62.847904205322266
7.831999778747559	-63.183597564697266
7.835999965667725	-63.244632720947266
7.840000152587891	-62.652591705322266
7.843999862670898	-62.634281158447266
7.848000049591065	-62.896732330322266
7.852000236511231	-62.982181549072266
7.855999946594238	-62.731937408447266
7.860000133514404	-62.945560455322266
7.863999843597412	-63.623050689697266
7.868000030517578	-63.470462799072266
7.872000217437744	-63.275150299072266
7.875999927520752	-63.391117095947266
7.880000114440918	-63.543704986572266
7.883999824523926	-63.305667877197266
7.888000011444092	-62.683109283447266
7.892000198364258	-62.786869049072266
7.895999908447266	-63.165287017822266
7.900000095367432	-62.841800689697266
7.903999805450440	-62.823490142822266
7.907999992370606	-63.269046783447266
7.912000179290772	-63.659671783447266
7.915999889373779	-63.446048736572266
7.920000076293945	-63.128665924072266
7.923999786376953	-63.409427642822266
7.927999973297119	-63.342288970947266
7.932000160217285	-62.829593658447266
7.935999870300293	-62.677005767822266
7.940000057220459	-62.890628814697266
7.943999767303467	-63.134769439697266
7.947999954223633	-62.438968658447266
7.952000141143799	-62.207035064697266
7.955999851226807	-62.841800689697266
7.960000038146973	-62.847904205322266
7.964000225067139	-62.445072174072266
7.967999935150147	-62.347415924072266
7.972000122070313	-62.615970611572266
7.975999832153320	-62.786869049072266
7.980000019073486	-62.219242095947266
7.984000205993652	-62.365726470947266
7.987999916076660	-62.976078033447266
7.992000102996826	-62.902835845947266
7.995999813079834	-62.670902252197266
[truncated: 3,001 more rows]
