# Supplementary material for: Small Size of Recorded Neuronal Structures Confines the Accuracy in Direct Axonal Voltage Measurements
Source: eNeuro. 2021 Aug 2;8(4):ENEURO.0059-21.2021. doi: 10.1523/ENEURO.0059-21.2021 (PMC8342265; doi:10.1523/ENEURO.0059-21.2021)
Supplement: Extended Data 1 — NEURON codes producing data shown in Figures 2, 5, 8. Download Extended Data 1, ZIP file. [file enu-eN-NWR-0059-21-s01.zip › realistic amplifier model/3_real experiment reconstruction/AP_generator/real data/7o386_27.dat]

0.000000000000000	-78.491218566894531
0.004000000189990	-78.265388488769531
0.008000000379980	-78.546150207519531
0.012000000104308	-78.961189270019531
0.016000000759959	-78.747566223144531
0.019999999552965	-78.704841613769531
0.024000000208616	-79.156501770019531
0.028000000864267	-79.376228332519531
0.032000001519918	-78.839118957519531
0.035999998450279	-78.613288879394531
0.039999999105930	-78.790290832519531
0.043999999761581	-78.686531066894531
0.048000000417233	-78.222663879394531
0.052000001072884	-78.179939270019531
0.056000001728535	-78.607185363769531
0.059999998658895	-78.759773254394531
0.064000003039837	-78.527839660644531
0.068000003695488	-78.643806457519531
0.071999996900558	-79.132087707519531
0.075999997556210	-78.869636535644531
0.079999998211861	-78.277595520019531
0.083999998867512	-78.442390441894531
0.087999999523163	-78.637702941894531
0.092000000178814	-78.088386535644531
0.096000000834465	-77.636726379394531
0.100000001490116	-77.893074035644531
0.104000002145767	-78.289802551269531
0.108000002801418	-78.063972473144531
0.112000003457069	-78.070075988769531
0.115999996662140	-78.460700988769531
0.119999997317791	-78.656013488769531
0.123999997973442	-78.332527160644531
0.128000006079674	-78.283699035644531
0.131999999284744	-78.662117004394531
0.136000007390976	-78.704841613769531
0.140000000596046	-78.399665832519531
0.143999993801117	-78.594978332519531
0.148000001907349	-78.747566223144531
0.151999995112419	-78.747566223144531
0.156000003218651	-78.460700988769531
0.159999996423721	-78.588874816894531
0.164000004529953	-79.107673645019531
0.167999997735024	-78.918464660644531
0.172000005841255	-78.710945129394531
0.175999999046326	-79.003913879394531
0.180000007152557	-79.187019348144531
0.184000000357628	-78.863533020019531
0.187999993562698	-78.552253723144531
0.192000001668930	-78.790290832519531
0.195999994874001	-78.894050598144531
0.200000002980232	-78.454597473144531
0.203999996185303	-78.350837707519531
0.208000004291534	-78.692634582519531
0.211999997496605	-78.912361145019531
0.216000005602837	-78.552253723144531
0.219999998807907	-78.454597473144531
0.224000006914139	-78.997810363769531
0.228000000119209	-78.851325988769531
0.231999993324280	-78.320320129394531
0.236000001430511	-78.369148254394531
0.239999994635582	-78.430183410644531
0.244000002741814	-78.216560363769531
0.247999995946884	-77.874763488769531
0.252000004053116	-77.978523254394531
0.256000012159348	-78.485115051269531
0.259999990463257	-78.497322082519531
0.263999998569489	-78.369148254394531
0.268000006675720	-78.417976379394531
0.272000014781952	-78.485115051269531
0.275999993085861	-78.289802551269531
0.280000001192093	-77.716072082519531
0.284000009298325	-77.795417785644531
0.287999987602234	-77.917488098144531
0.291999995708466	-77.661140441894531
0.296000003814697	-77.673347473144531
0.300000011920929	-77.899177551269531
0.303999990224838	-78.356941223144531
0.307999998331070	-78.588874816894531
0.312000006437302	-78.460700988769531
0.316000014543533	-78.753669738769531
0.319999992847443	-78.997810363769531
0.324000000953674	-78.717048645019531
0.328000009059906	-78.509529113769531
0.331999987363815	-78.540046691894531
0.335999995470047	-78.790290832519531
0.340000003576279	-78.503425598144531
0.344000011682510	-78.399665832519531
0.347999989986420	-78.741462707519531
0.351999998092651	-78.875740051269531
0.356000006198883	-78.790290832519531
0.360000014305115	-78.741462707519531
0.363999992609024	-78.955085754394531
0.368000000715256	-78.936775207519531
0.372000008821487	-78.521736145019531
0.375999987125397	-78.570564270019531
0.379999995231628	-78.723152160644531
0.384000003337860	-78.503425598144531
0.388000011444092	-78.540046691894531
0.391999989748001	-78.582771301269531
0.395999997854233	-78.814704895019531
0.400000005960464	-78.649909973144531
0.404000014066696	-78.613288879394531
0.407999992370605	-78.924568176269531
0.412000000476837	-79.034431457519531
0.416000008583069	-78.869636535644531
0.419999986886978	-78.869636535644531
0.423999994993210	-79.138191223144531
0.428000003099442	-79.241950988769531
0.432000011205673	-78.417976379394531
0.435999989509583	-78.125007629394531
0.439999997615814	-78.472908020019531
0.444000005722046	-78.253181457519531
0.448000013828278	-77.996833801269531
0.451999992132187	-78.039558410644531
0.456000000238419	-78.546150207519531
0.460000008344650	-78.765876770019531
0.463999986648560	-78.411872863769531
0.467999994754791	-78.747566223144531
0.472000002861023	-79.113777160644531
0.476000010967255	-78.759773254394531
0.479999989271164	-78.375251770019531
0.483999997377396	-78.375251770019531
0.488000005483627	-78.729255676269531
0.492000013589859	-78.552253723144531
0.495999991893768	-78.283699035644531
0.500000000000000	-78.680427551269531
0.504000008106232	-79.107673645019531
0.508000016212463	-79.168708801269531
0.512000024318695	-78.869636535644531
0.515999972820282	-78.985603332519531
0.519999980926514	-79.388435363769531
0.523999989032745	-78.674324035644531
0.527999997138977	-78.350837707519531
0.532000005245209	-78.735359191894531
0.536000013351440	-78.778083801269531
0.540000021457672	-78.582771301269531
0.544000029563904	-78.509529113769531
0.547999978065491	-78.918464660644531
0.551999986171722	-79.284675598144531
0.555999994277954	-79.003913879394531
0.560000002384186	-79.003913879394531
0.564000010490417	-79.211433410644531
0.568000018596649	-79.351814270019531
0.572000026702881	-78.869636535644531
0.575999975204468	-78.564460754394531
0.579999983310699	-79.010017395019531
0.583999991416931	-78.869636535644531
0.587999999523163	-78.601081848144531
0.592000007629395	-78.723152160644531
0.596000015735626	-78.863533020019531
0.600000023841858	-78.955085754394531
0.603999972343445	-78.680427551269531
0.607999980449677	-78.704841613769531
0.611999988555908	-79.010017395019531
0.615999996662140	-78.411872863769531
0.620000004768372	-77.984626770019531
0.624000012874603	-78.112800598144531
0.628000020980835	-78.314216613769531
0.632000029087067	-78.051765441894531
0.635999977588654	-77.819831848144531
0.639999985694885	-78.161628723144531
0.643999993801117	-78.253181457519531
0.648000001907349	-78.076179504394531
0.652000010013580	-78.387458801269531
0.656000018119812	-78.802497863769531
0.660000026226044	-79.077156066894531
0.663999974727631	-78.826911926269531
0.667999982833862	-78.845222473144531
0.671999990940094	-79.138191223144531
0.675999999046326	-78.765876770019531
0.680000007152557	-78.375251770019531
0.684000015258789	-78.503425598144531
0.688000023365021	-78.607185363769531
0.691999971866608	-78.460700988769531
0.695999979972839	-78.167732238769531
0.699999988079071	-78.552253723144531
0.703999996185303	-78.967292785644531
0.708000004291534	-78.717048645019531
0.712000012397766	-78.564460754394531
0.716000020503998	-78.680427551269531
0.720000028610229	-78.814704895019531
0.723999977111816	-78.247077941894531
0.727999985218048	-77.844245910644531
0.731999993324280	-78.076179504394531
0.736000001430511	-78.051765441894531
0.740000009536743	-77.636726379394531
0.744000017642975	-77.740486145019531
0.748000025749207	-78.186042785644531
0.751999974250793	-78.540046691894531
0.755999982357025	-78.448493957519531
0.759999990463257	-78.363044738769531
0.763999998569489	-78.558357238769531
0.768000006675720	-78.466804504394531
0.772000014781952	-77.917488098144531
0.776000022888184	-77.868659973144531
0.779999971389771	-78.100593566894531
0.783999979496002	-77.716072082519531
0.787999987602234	-77.386482238769531
0.791999995708466	-77.594001770019531
0.796000003814697	-77.935798645019531
0.800000011920929	-78.082283020019531
0.804000020027161	-78.045661926269531
0.808000028133392	-78.198249816894531
0.811999976634979	-78.521736145019531
0.815999984741211	-78.472908020019531
0.819999992847443	-78.063972473144531
0.824000000953674	-78.271492004394531
0.828000009059906	-78.674324035644531
0.832000017166138	-78.417976379394531
0.836000025272369	-78.228767395019531
0.839999973773956	-78.527839660644531
0.843999981880188	-78.839118957519531
0.847999989986420	-78.820808410644531
0.851999998092651	-78.771980285644531
0.856000006198883	-79.071052551269531
0.860000014305115	-79.345710754394531
0.864000022411346	-79.034431457519531
0.867999970912933	-78.894050598144531
0.871999979019165	-79.058845520019531
0.875999987125397	-79.040534973144531
0.879999995231628	-78.521736145019531
0.884000003337860	-78.454597473144531
0.888000011444092	-78.765876770019531
0.892000019550323	-78.680427551269531
0.896000027656555	-78.552253723144531
0.899999976158142	-78.845222473144531
0.903999984264374	-79.266365051269531
0.907999992370605	-79.309089660644531
0.912000000476837	-78.979499816894531
0.916000008583069	-79.144294738769531
0.920000016689301	-79.333503723144531
0.924000024795532	-78.717048645019531
0.927999973297119	-78.436286926269531
0.931999981403351	-78.485115051269531
0.935999989509583	-78.485115051269531
0.939999997615814	-78.198249816894531
0.944000005722046	-78.179939270019531
0.948000013828278	-79.010017395019531
0.952000021934509	-79.705818176269531
0.955999970436096	-79.443367004394531
0.959999978542328	-79.364021301269531
0.963999986648560	-79.528816223144531
0.967999994754791	-79.156501770019531
0.972000002861023	-78.308113098144531
0.976000010967255	-78.027351379394531
0.980000019073486	-78.302009582519531
0.984000027179718	-77.917488098144531
0.987999975681305	-77.496345520019531
0.991999983787537	-77.685554504394531
0.995999991893768	-78.149421691894531
1.000000000000000	-78.375251770019531
1.003999948501587	-78.125007629394531
1.008000016212463	-78.131111145019531
1.011999964714050	-78.503425598144531
1.016000032424927	-78.289802551269531
1.019999980926514	-77.777107238769531
1.024000048637390	-77.838142395019531
1.027999997138977	-78.240974426269531
1.031999945640564	-78.027351379394531
1.036000013351440	-77.673347473144531
1.039999961853027	-78.082283020019531
1.044000029563904	-78.472908020019531
1.047999978065491	-78.393562316894531
1.052000045776367	-78.277595520019531
1.055999994277954	-78.430183410644531
1.059999942779541	-78.851325988769531
1.064000010490418	-78.527839660644531
1.067999958992004	-78.112800598144531
1.072000026702881	-78.527839660644531
1.075999975204468	-78.625495910644531
1.080000042915344	-78.161628723144531
1.083999991416931	-78.161628723144531
1.088000059127808	-78.540046691894531
1.092000007629395	-78.839118957519531
1.095999956130981	-78.540046691894531
1.100000023841858	-78.619392395019531
1.103999972343445	-79.003913879394531
1.108000040054321	-79.003913879394531
1.111999988555908	-78.790290832519531
1.116000056266785	-78.472908020019531
1.120000004768372	-78.497322082519531
1.123999953269959	-78.234870910644531
1.128000020980835	-77.722175598144531
1.131999969482422	-77.886970520019531
1.136000037193298	-78.118904113769531
1.139999985694885	-77.990730285644531
1.144000053405762	-78.039558410644531
1.148000001907349	-78.289802551269531
1.151999950408936	-78.747566223144531
1.156000018119812	-78.552253723144531
1.159999966621399	-78.363044738769531
1.164000034332275	-78.771980285644531
1.167999982833862	-78.717048645019531
1.172000050544739	-78.283699035644531
1.175999999046326	-78.106697082519531
1.179999947547913	-78.472908020019531
1.184000015258789	-78.576667785644531
1.187999963760376	-78.210456848144531
1.192000031471252	-78.668220520019531
1.195999979972839	-79.162605285644531
1.200000047683716	-79.046638488769531
1.203999996185303	-78.808601379394531
1.207999944686890	-78.649909973144531
1.212000012397766	-78.839118957519531
1.215999960899353	-78.448493957519531
1.220000028610230	-77.783210754394531
1.223999977111816	-78.265388488769531
1.228000044822693	-78.540046691894531
1.231999993324280	-78.033454895019531
1.235999941825867	-78.094490051269531
1.240000009536743	-78.582771301269531
1.243999958038330	-79.071052551269531
1.248000025749207	-78.729255676269531
1.251999974250794	-78.533943176269531
1.256000041961670	-78.649909973144531
1.259999990463257	-78.710945129394531
1.264000058174133	-78.363044738769531
1.268000006675720	-77.941902160644531
1.271999955177307	-78.332527160644531
1.276000022888184	-78.552253723144531
1.279999971389771	-77.917488098144531
1.284000039100647	-78.057868957519531
1.287999987602234	-78.192146301269531
1.292000055313110	-77.978523254394531
1.296000003814697	-77.807624816894531
1.299999952316284	-77.606208801269531
1.304000020027161	-78.027351379394531
1.307999968528748	-78.015144348144531
1.312000036239624	-77.630622863769531
1.315999984741211	-77.740486145019531
1.320000052452087	-78.125007629394531
1.324000000953674	-78.222663879394531
1.327999949455261	-77.832038879394531
1.332000017166138	-77.972419738769531
1.335999965667725	-78.631599426269531
1.340000033378601	-78.411872863769531
1.343999981880188	-78.454597473144531
1.348000049591065	-78.839118957519531
1.351999998092651	-79.010017395019531
1.355999946594238	-78.875740051269531
1.360000014305115	-78.552253723144531
1.363999962806702	-78.741462707519531
1.368000030517578	-78.863533020019531
1.371999979019165	-78.228767395019531
1.376000046730042	-78.039558410644531
1.379999995231628	-78.210456848144531
1.383999943733215	-78.417976379394531
1.388000011444092	-78.228767395019531
1.391999959945679	-78.356941223144531
1.396000027656555	-78.802497863769531
1.399999976158142	-78.698738098144531
1.404000043869019	-78.411872863769531
1.407999992370606	-78.332527160644531
1.411999940872192	-78.338630676269531
1.416000008583069	-78.149421691894531
1.419999957084656	-77.624519348144531
1.424000024795532	-77.844245910644531
1.427999973297119	-78.222663879394531
1.432000041007996	-77.960212707519531
1.435999989509583	-78.045661926269531
1.440000057220459	-78.564460754394531
1.444000005722046	-78.857429504394531
1.447999954223633	-78.619392395019531
1.452000021934509	-78.271492004394531
1.455999970436096	-78.381355285644531
1.460000038146973	-78.192146301269531
1.463999986648560	-77.447517395019531
1.468000054359436	-77.319343566894531
1.472000002861023	-77.703865051269531
1.475999951362610	-77.838142395019531
1.480000019073486	-77.374275207519531
1.483999967575073	-77.532966613769531
1.488000035285950	-78.216560363769531
1.491999983787537	-78.302009582519531
1.496000051498413	-78.063972473144531
1.500000000000000	-78.112800598144531
1.503999948501587	-78.393562316894531
1.508000016212463	-78.424079895019531
1.511999964714050	-77.935798645019531
1.516000032424927	-77.941902160644531
1.519999980926514	-78.460700988769531
1.524000048637390	-78.332527160644531
1.527999997138977	-78.051765441894531
1.531999945640564	-78.527839660644531
1.536000013351440	-78.991706848144531
1.539999961853027	-78.759773254394531
1.544000029563904	-78.509529113769531
1.547999978065491	-78.741462707519531
1.552000045776367	-78.887947082519531
1.555999994277954	-78.625495910644531
1.559999942779541	-78.363044738769531
1.564000010490418	-78.448493957519531
1.567999958992004	-78.765876770019531
1.572000026702881	-78.442390441894531
1.575999975204468	-78.027351379394531
1.580000042915344	-78.558357238769531
1.583999991416931	-78.881843566894531
1.588000059127808	-78.497322082519531
1.592000007629395	-78.601081848144531
1.595999956130981	-79.016120910644531
1.600000023841858	-78.948982238769531
1.603999972343445	-78.485115051269531
1.608000040054321	-78.222663879394531
1.611999988555908	-78.338630676269531
1.616000056266785	-78.118904113769531
1.620000004768372	-77.600105285644531
1.623999953269959	-77.618415832519531
1.628000020980835	-77.880867004394531
1.631999969482422	-77.514656066894531
1.636000037193298	-77.313240051269531
1.639999985694885	-77.905281066894531
1.644000053405762	-78.161628723144531
1.648000001907349	-77.691658020019531
1.651999950408936	-77.648933410644531
1.656000018119812	-77.844245910644531
1.659999966621399	-77.832038879394531
1.664000034332275	-77.569587707519531
1.667999982833862	-77.416999816894531
1.672000050544739	-77.777107238769531
1.675999999046326	-78.094490051269531
1.679999947547913	-77.935798645019531
1.684000015258789	-78.100593566894531
1.687999963760376	-78.741462707519531
1.692000031471252	-78.894050598144531
1.695999979972839	-78.448493957519531
1.700000047683716	-78.509529113769531
1.703999996185303	-78.802497863769531
1.707999944686890	-78.472908020019531
1.712000012397766	-78.149421691894531
1.715999960899353	-78.289802551269531
1.720000028610230	-78.668220520019531
1.723999977111816	-78.643806457519531
1.728000044822693	-78.350837707519531
1.731999993324280	-78.729255676269531
1.735999941825867	-79.260261535644531
1.740000009536743	-78.906257629394531
1.743999958038330	-78.485115051269531
1.748000025749207	-78.729255676269531
1.751999974250794	-78.918464660644531
1.756000041961670	-78.515632629394531
1.759999990463257	-78.161628723144531
1.764000058174133	-78.289802551269531
1.768000006675720	-78.411872863769531
1.771999955177307	-78.021247863769531
1.776000022888184	-77.911384582519531
1.779999971389771	-78.326423645019531
1.784000039100647	-78.680427551269531
1.787999987602234	-78.161628723144531
1.792000055313110	-78.002937316894531
1.796000003814697	-78.448493957519531
1.799999952316284	-78.063972473144531
1.804000020027161	-77.404792785644531
1.807999968528748	-77.429206848144531
1.812000036239624	-77.606208801269531
1.815999984741211	-77.465827941894531
1.820000052452087	-77.038581848144531
1.824000000953674	-77.087409973144531
1.827999949455261	-77.758796691894531
1.832000017166138	-77.777107238769531
1.835999965667725	-77.722175598144531
1.840000033378601	-78.155525207519531
1.843999981880188	-78.625495910644531
1.848000049591065	-78.326423645019531
1.851999998092651	-77.966316223144531
1.855999946594238	-78.186042785644531
1.860000014305115	-78.375251770019531
1.863999962806702	-77.996833801269531
1.868000030517578	-77.905281066894531
1.871999979019165	-78.204353332519531
1.876000046730042	-78.680427551269531
1.879999995231628	-78.509529113769531
1.883999943733215	-78.503425598144531
1.888000011444092	-79.156501770019531
1.891999959945679	-79.083259582519531
1.896000027656555	-78.588874816894531
1.899999976158142	-78.540046691894531
1.904000043869019	-78.533943176269531
1.907999992370606	-78.283699035644531
1.911999940872192	-77.801521301269531
1.916000008583069	-78.015144348144531
1.919999957084656	-78.283699035644531
1.924000024795532	-78.125007629394531
1.927999973297119	-78.210456848144531
1.932000041007996	-78.417976379394531
1.935999989509583	-78.717048645019531
1.940000057220459	-78.460700988769531
1.944000005722046	-77.850349426269531
1.947999954223633	-78.131111145019531
1.952000021934509	-78.253181457519531
1.955999970436096	-77.752693176269531
1.960000038146973	-77.667243957519531
1.963999986648560	-77.948005676269531
1.968000054359436	-78.424079895019531
1.972000002861023	-78.515632629394531
1.975999951362610	-78.771980285644531
1.980000019073486	-79.205329895019531
1.983999967575073	-79.302986145019531
1.988000035285950	-78.967292785644531
1.991999983787537	-78.332527160644531
1.996000051498413	-78.338630676269531
2.000000000000000	-78.588874816894531
2.003999948501587	-77.734382629394531
2.007999897003174	-77.575691223144531
2.012000083923340	-77.801521301269531
2.016000032424927	-77.624519348144531
2.019999980926514	-77.502449035644531
2.023999929428101	-77.587898254394531
2.028000116348267	-78.002937316894531
2.032000064849854	-78.051765441894531
2.036000013351440	-77.612312316894531
2.039999961853027	-77.740486145019531
2.043999910354614	-77.966316223144531
2.048000097274780	-77.734382629394531
2.052000045776367	-77.380378723144531
2.055999994277954	-77.447517395019531
2.059999942779541	-77.771003723144531
2.063999891281128	-77.294929504394531
2.068000078201294	-77.166755676269531
2.072000026702881	-77.508552551269531
2.075999975204468	-77.673347473144531
2.079999923706055	-77.740486145019531
2.084000110626221	-77.679450988769531
2.088000059127808	-78.015144348144531
2.092000007629395	-78.253181457519531
2.095999956130981	-77.746589660644531
2.099999904632568	-77.758796691894531
2.104000091552734	-77.771003723144531
2.108000040054321	-77.789314270019531
2.111999988555908	-77.746589660644531
2.115999937057495	-77.716072082519531
2.119999885559082	-78.240974426269531
2.124000072479248	-78.430183410644531
2.128000020980835	-78.314216613769531
2.131999969482422	-78.564460754394531
2.135999917984009	-78.790290832519531
2.140000104904175	-78.649909973144531
2.144000053405762	-77.856452941894531
2.148000001907349	-77.697761535644531
2.151999950408936	-77.990730285644531
2.155999898910523	-77.410896301269531
2.160000085830689	-77.148445129394531
2.164000034332275	-77.490242004394531
2.167999982833862	-77.795417785644531
2.171999931335449	-77.996833801269531
2.176000118255615	-78.045661926269531
2.180000066757202	-78.509529113769531
2.184000015258789	-78.759773254394531
2.187999963760376	-78.210456848144531
2.191999912261963	-77.990730285644531
2.196000099182129	-78.283699035644531
2.200000047683716	-78.320320129394531
2.203999996185303	-77.893074035644531
2.207999944686890	-77.935798645019531
2.211999893188477	-78.411872863769531
2.216000080108643	-78.375251770019531
2.220000028610230	-78.192146301269531
2.223999977111816	-78.326423645019531
2.227999925613403	-78.601081848144531
2.232000112533569	-78.601081848144531
2.236000061035156	-78.039558410644531
2.240000009536743	-78.027351379394531
2.243999958038330	-78.430183410644531
2.247999906539917	-78.125007629394531
2.252000093460083	-77.795417785644531
2.256000041961670	-78.063972473144531
2.259999990463257	-78.265388488769531
2.263999938964844	-78.033454895019531
2.267999887466431	-77.813728332519531
2.272000074386597	-78.112800598144531
2.276000022888184	-78.350837707519531
2.279999971389771	-78.161628723144531
2.283999919891357	-78.088386535644531
2.288000106811523	-78.210456848144531
2.292000055313110	-78.417976379394531
2.296000003814697	-78.131111145019531
2.299999952316284	-77.832038879394531
2.303999900817871	-78.106697082519531
2.308000087738037	-78.173835754394531
2.312000036239624	-77.655036926269531
2.315999984741211	-77.502449035644531
2.319999933242798	-77.825935363769531
2.323999881744385	-78.009040832519531
2.328000068664551	-77.740486145019531
2.332000017166138	-77.758796691894531
2.335999965667725	-78.015144348144531
2.339999914169312	-77.984626770019531
2.344000101089478	-77.758796691894531
2.348000049591065	-77.563484191894531
2.351999998092651	-77.886970520019531
2.355999946594238	-77.935798645019531
2.359999895095825	-77.587898254394531
2.364000082015991	-78.002937316894531
2.368000030517578	-78.594978332519531
2.371999979019165	-78.344734191894531
2.375999927520752	-78.460700988769531
2.380000114440918	-78.741462707519531
2.384000062942505	-78.662117004394531
2.388000011444092	-78.222663879394531
2.391999959945679	-78.033454895019531
2.395999908447266	-78.210456848144531
2.400000095367432	-78.186042785644531
2.404000043869019	-77.874763488769531
2.407999992370606	-77.825935363769531
2.411999940872192	-78.265388488769531
2.415999889373779	-78.637702941894531
2.420000076293945	-78.350837707519531
2.424000024795532	-78.448493957519531
2.427999973297119	-78.930671691894531
2.431999921798706	-78.558357238769531
2.436000108718872	-78.100593566894531
2.440000057220459	-78.186042785644531
2.444000005722046	-78.393562316894531
2.447999954223633	-78.179939270019531
2.451999902725220	-77.868659973144531
2.456000089645386	-78.143318176269531
2.460000038146973	-78.527839660644531
2.463999986648560	-78.356941223144531
2.467999935150147	-78.088386535644531
2.471999883651733	-78.448493957519531
2.476000070571899	-78.826911926269531
2.480000019073486	-78.308113098144531
2.483999967575073	-78.039558410644531
2.487999916076660	-78.320320129394531
2.492000102996826	-78.106697082519531
2.496000051498413	-77.557380676269531
2.500000000000000	-77.484138488769531
2.503999948501587	-77.740486145019531
2.507999897003174	-77.874763488769531
2.512000083923340	-77.587898254394531
2.516000032424927	-77.594001770019531
2.519999980926514	-78.009040832519531
2.523999929428101	-78.131111145019531
2.528000116348267	-77.874763488769531
2.532000064849854	-78.002937316894531
2.536000013351440	-78.277595520019531
2.539999961853027	-78.259284973144531
2.543999910354614	-77.819831848144531
2.548000097274780	-77.758796691894531
2.552000045776367	-78.106697082519531
2.555999994277954	-77.990730285644531
2.559999942779541	-77.844245910644531
2.563999891281128	-78.155525207519531
2.568000078201294	-78.570564270019531
2.572000026702881	-78.546150207519531
2.575999975204468	-78.411872863769531
2.579999923706055	-78.533943176269531
2.584000110626221	-78.527839660644531
2.588000059127808	-78.167732238769531
2.592000007629395	-78.045661926269531
2.595999956130981	-77.893074035644531
2.599999904632568	-78.033454895019531
2.604000091552734	-78.002937316894531
2.608000040054321	-77.746589660644531
2.611999988555908	-78.869636535644531
2.615999937057495	-88.995368957519531
2.619999885559082	-89.959724426269531
2.624000072479248	-88.348396301269531
2.628000020980835	-86.315925598144531
2.631999969482422	-83.514411926269531
2.635999917984009	-80.090339660644531
2.640000104904175	-77.142341613769531
2.644000053405762	-74.688728332519531
2.648000001907349	-72.277839660644531
2.651999950408936	-70.422370910644531
2.655999898910523	-68.719490051269531
2.660000085830689	-67.474372863769531
2.664000034332275	-66.699226379394531
2.667999982833862	-65.612800598144531
2.671999931335449	-65.234382629394531
2.676000118255615	-65.301521301269531
2.680000066757202	-64.739997863769531
2.684000015258789	-64.495857238769531
2.687999963760376	-65.026863098144531
2.691999912261963	-65.795906066894531
2.696000099182129	-66.021736145019531
2.700000047683716	-66.503913879394531
2.703999996185303	-67.590339660644531
2.707999944686890	-68.450935363769531
2.711999893188477	-69.097908020019531
2.716000080108643	-69.763191223144531
2.720000028610230	-70.703132629394531
2.723999977111816	-71.691902160644531
2.727999925613403	-71.746833801269531
2.732000112533569	-72.296150207519531
2.736000061035156	-73.352058410644531
2.740000009536743	-73.779304504394531
2.743999958038330	-73.809822082519531
2.747999906539917	-74.078376770019531
2.752000093460083	-74.914558410644531
2.756000041961670	-75.195320129394531
2.759999990463257	-75.036628723144531
2.763999938964844	-75.469978332519531
2.767999887466431	-75.830085754394531
2.772000074386597	-75.872810363769531
2.776000022888184	-75.646980285644531
2.779999971389771	-75.628669738769531
2.783999919891357	-75.885017395019531
2.788000106811523	-75.299079895019531
2.792000055313110	-74.755867004394531
2.796000003814697	-74.877937316894531
2.799999952316284	-74.652107238769531
2.803999900817871	-74.505622863769531
2.808000087738037	-74.176033020019531
2.812000036239624	-74.291999816894531
2.815999984741211	-74.566658020019531
2.819999933242798	-74.011238098144531
2.823999881744385	-73.632820129394531
2.828000068664551	-73.431404113769531
2.832000017166138	-72.753913879394531
2.835999965667725	-71.899421691894531
2.839999914169312	-71.551521301269531
2.844000101089478	-71.655281066894531
2.848000049591065	-71.350105285644531
2.851999998092651	-70.904548645019531
2.855999946594238	-71.197517395019531
2.859999895095825	-71.392829895019531
2.864000082015991	-71.350105285644531
2.868000030517578	-71.154792785644531
2.871999979019165	-71.136482238769531
2.875999927520752	-71.264656066894531
2.880000114440918	-70.654304504394531
2.884000062942505	-70.196540832519531
2.888000011444092	-70.367439270019531
2.891999959945679	-70.526130676269531
2.895999908447266	-70.379646301269531
2.900000095367432	-70.220954895019531
2.904000043869019	-70.672615051269531
2.907999992370606	-70.947273254394531
2.911999940872192	-70.428474426269531
2.915999889373779	-70.343025207519531
2.920000076293945	-70.538337707519531
2.924000024795532	-70.410163879394531
2.927999973297119	-69.818122863769531
2.931999921798706	-69.549568176269531
2.936000108718872	-69.982917785644531
2.940000057220459	-69.763191223144531
2.944000005722046	-69.146736145019531
2.947999954223633	-69.274909973144531
2.951999902725220	-69.665534973144531
2.956000089645386	-69.598396301269531
2.960000038146973	-69.122322082519531
2.963999986648560	-69.030769348144531
2.967999935150147	-69.354255676269531
2.971999883651733	-68.920906066894531
2.976000070571899	-68.316658020019531
2.980000019073486	-68.353279113769531
2.983999967575073	-68.603523254394531
2.987999916076660	-68.273933410644531
2.992000102996826	-67.803962707519531
2.996000051498413	-68.438728332519531
3.000000000000000	-68.896492004394531
3.003999948501587	-68.328865051269531
3.007999897003174	-68.334968566894531
3.012000083923340	-68.280036926269531
3.016000032424927	-68.029792785644531
3.019999980926514	-67.822273254394531
3.023999929428101	-67.352302551269531
3.028000116348267	-67.260749816894531
3.032000064849854	-67.114265441894531
3.036000013351440	-66.369636535644531
3.039999961853027	-66.076667785644531
3.043999910354614	-66.339118957519531
3.048000097274780	-66.412361145019531
3.052000045776367	-66.149909973144531
3.055999994277954	-66.302497863769531
3.059999942779541	-66.723640441894531
3.063999891281128	-66.485603332519531
3.068000078201294	-66.259773254394531
3.072000026702881	-66.265876770019531
3.075999975204468	-66.125495910644531
3.079999923706055	-65.747077941894531
3.084000110626221	-65.472419738769531
3.088000059127808	-65.502937316894531
3.092000007629395	-65.649421691894531
3.095999956130981	-65.521247863769531
3.099999904632568	-65.502937316894531
3.104000091552734	-65.753181457519531
3.108000040054321	-66.058357238769531
3.111999988555908	-65.789802551269531
3.115999937057495	-65.527351379394531
3.119999885559082	-65.710456848144531
3.124000072479248	-65.454109191894531
3.128000020980835	-64.971931457519531
3.131999969482422	-64.752204895019531
3.135999917984009	-64.819343566894531
3.140000104904175	-64.843757629394531
3.144000053405762	-64.477546691894531
3.148000001907349	-64.636238098144531
3.151999950408936	-65.008552551269531
3.155999898910523	-64.691169738769531
3.160000085830689	-64.404304504394531
3.164000034332275	-64.318855285644531
3.167999982833862	-64.025886535644531
3.171999931335449	-63.507083892822266
3.176000118255615	-62.927249908447266
3.180000066757202	-63.061527252197266
3.184000015258789	-63.366703033447266
3.187999963760376	-63.092044830322266
3.191999912261963	-62.866214752197266
3.196000099182129	-63.165287017822266
3.200000047683716	-63.580326080322266
3.203999996185303	-63.287357330322266
3.207999944686890	-63.214115142822266
3.211999893188477	-63.641361236572266
3.216000080108643	-63.702396392822266
3.220000028610230	-63.214115142822266
3.223999977111816	-63.049320220947266
3.227999925613403	-63.232425689697266
3.232000112533569	-63.421634674072266
3.236000061035156	-62.933353424072266
3.240000009536743	-62.677005767822266
3.243999958038330	-63.012699127197266
3.247999906539917	-63.134769439697266
3.252000093460083	-62.695316314697266
3.256000041961670	-62.634281158447266
3.259999990463257	-63.061527252197266
3.263999938964844	-62.896732330322266
3.267999887466431	-62.323001861572266
3.272000074386597	-62.121585845947266
3.276000022888184	-62.176517486572266
3.279999971389771	-61.761478424072266
3.283999919891357	-61.212162017822266
3.288000106811523	-61.163333892822266
3.292000055313110	-61.529544830322266
3.296000003814697	-61.376956939697266
3.299999952316284	-60.968021392822266
3.303999900817871	-61.151126861572266
3.308000087738037	-61.456302642822266
3.312000036239624	-61.022953033447266
3.315999984741211	-60.723880767822266
3.319999933242798	-60.839847564697266
3.323999881744385	-60.717777252197266
3.328000068664551	-60.241703033447266
3.332000017166138	-59.722904205322266
3.335999965667725	-59.600833892822266
3.339999914169312	-59.661869049072266
3.344000101089478	-59.588626861572266
3.348000049591065	-59.582523345947266
3.351999998092651	-59.942630767822266
3.355999946594238	-60.101322174072266
3.359999895095825	-59.655765533447266
3.364000082015991	-59.710697174072266
3.368000030517578	-59.893802642822266
3.371999979019165	-59.527591705322266
3.375999927520752	-59.265140533447266
3.380000114440918	-59.545902252197266
3.384000062942505	-59.692386627197266
3.388000011444092	-59.692386627197266
3.391999959945679	-59.533695220947266
3.395999908447266	-59.832767486572266
3.400000095367432	-60.192874908447266
3.404000043869019	-59.936527252197266
3.407999992370606	-59.704593658447266
3.411999940872192	-59.674076080322266
3.415999889373779	-59.692386627197266
3.420000076293945	-59.082035064697266
3.424000024795532	-58.660892486572266
3.427999973297119	-59.008792877197266
3.431999921798706	-58.917240142822266
3.436000108718872	-58.465579986572266
3.440000057220459	-58.337406158447266
3.444000005722046	-58.514408111572266
3.447999954223633	-58.807376861572266
3.451999902725220	-58.282474517822266
3.456000089645386	-58.056644439697266
3.460000038146973	-58.337406158447266
3.463999986648560	-58.032230377197266
3.467999935150147	-57.513431549072266
3.471999883651733	-57.287601470947266
3.476000070571899	-57.464603424072266
3.480000019073486	-57.373050689697266
3.483999967575073	-56.756595611572266
3.487999916076660	-56.799320220947266
3.492000102996826	-57.171634674072266
3.496000051498413	-57.073978424072266
3.500000000000000	-56.781009674072266
3.503999948501587	-56.652835845947266
3.507999897003174	-56.811527252197266
3.512000083923340	-56.372074127197266
3.516000032424927	-55.938724517822266
3.519999980926514	-56.170658111572266
3.523999929428101	-56.115726470947266
3.528000116348267	-55.822757720947266
3.532000064849854	-55.541996002197266
3.536000013351440	-55.688480377197266
3.539999961853027	-56.341556549072266
3.543999910354614	-56.292728424072266
3.548000097274780	-56.311038970947266
3.552000045776367	-56.677249908447266
3.555999994277954	-56.787113189697266
3.559999942779541	-56.396488189697266
3.563999891281128	-56.146244049072266
3.568000078201294	-56.475833892822266
3.572000026702881	-56.256107330322266
3.575999975204468	-55.670169830322266
3.579999923706055	-55.865482330322266
3.584000110626221	-56.048587799072266
3.588000059127808	-56.036380767822266
3.592000007629395	-56.079105377197266
3.595999956130981	-56.146244049072266
3.599999904632568	-56.494144439697266
3.604000091552734	-56.170658111572266
3.608000040054321	-55.828861236572266
3.611999988555908	-55.877689361572266
3.615999937057495	-55.749515533447266
3.619999885559082	-55.322269439697266
3.624000072479248	-54.980472564697266
3.628000020980835	-55.163578033447266
3.631999969482422	-55.200199127197266
3.635999917984009	-54.742435455322266
3.640000104904175	-54.858402252197266
3.644000053405762	-55.084232330322266
3.648000001907349	-55.041507720947266
3.651999950408936	-54.821781158447266
3.655999898910523	-54.498294830322266
3.660000085830689	-54.736331939697266
3.664000034332275	-54.510501861572266
3.667999982833862	-53.826908111572266
3.671999931335449	-53.930667877197266
3.676000118255615	-54.010013580322266
3.680000066757202	-53.619388580322266
3.684000015258789	-53.369144439697266
3.687999963760376	-53.576663970947266
3.691999912261963	-53.961185455322266
3.696000099182129	-53.710941314697266
3.700000047683716	-53.387454986572266
3.703999996185303	-53.540042877197266
3.707999944686890	-53.631595611572266
3.711999893188477	-53.411869049072266
3.716000080108643	-52.899173736572266
3.720000028610230	-53.125003814697266
3.723999977111816	-53.363040924072266
3.727999925613403	-52.551273345947266
3.732000112533569	-52.374271392822266
3.736000061035156	-52.923587799072266
3.740000009536743	-53.106693267822266
3.743999958038330	-52.783206939697266
3.747999906539917	-52.807621002197266
3.752000093460083	-53.143314361572266
3.756000041961670	-53.051761627197266
3.759999990463257	-52.569583892822266
3.763999938964844	-52.447513580322266
3.767999887466431	-52.478031158447266
3.772000074386597	-52.478031158447266
3.776000022888184	-51.861576080322266
3.779999971389771	-51.696781158447266
3.783999919891357	-52.221683502197266
3.788000106811523	-52.062992095947266
3.792000055313110	-51.879886627197266
3.796000003814697	-52.038578033447266
3.799999952316284	-52.264408111572266
3.803999900817871	-52.105716705322266
3.808000087738037	-51.544193267822266
3.812000036239624	-51.550296783447266
3.815999984741211	-51.696781158447266
3.819999933242798	-51.055912017822266
3.823999881744385	-50.909427642822266
3.828000068664551	-51.068119049072266
3.832000017166138	-51.171878814697266
3.835999965667725	-51.110843658447266
3.839999914169312	-51.171878814697266
3.844000101089478	-51.489261627197266
3.848000049591065	-51.190189361572266
3.851999998092651	-50.476078033447266
3.855999946594238	-50.207523345947266
3.859999895095825	-50.128177642822266
3.864000082015991	-50.012210845947266
3.868000030517578	-49.383548736572266
3.871999979019165	-49.316410064697266
3.875999927520752	-49.816898345947266
3.880000114440918	-49.707035064697266
3.884000062942505	-49.633792877197266
3.888000011444092	-49.957279205322266
3.891999959945679	-50.256351470947266
3.895999908447266	-50.134281158447266
3.900000095367432	-49.719242095947266
3.904000043869019	-49.823001861572266
3.907999992370606	-49.835208892822266
3.911999940872192	-49.353031158447266
3.915999889373779	-48.944095611572266
3.920000076293945	-48.950199127197266
3.924000024795532	-49.316410064697266
3.927999973297119	-49.017337799072266
3.931999921798706	-48.614505767822266
3.936000108718872	-49.072269439697266
3.940000057220459	-49.359134674072266
3.944000005722046	-48.889163970947266
3.947999954223633	-48.675540924072266
3.951999902725220	-48.931888580322266
3.956000089645386	-48.992923736572266
3.960000038146973	-48.315433502197266
3.963999986648560	-48.016361236572266
3.967999935150147	-48.217777252197266
3.971999883651733	-48.242191314697266
3.976000070571899	-47.576908111572266
3.980000019073486	-47.393802642822266
3.983999967575073	-48.028568267822266
3.987999916076660	-47.967533111572266
3.992000102996826	-47.412113189697266
3.996000051498413	-47.448734283447266
4.000000000000000	-47.607425689697266
4.004000186920166	-47.412113189697266
4.007999897003174	-46.850589752197266
4.012000083923340	-46.655277252197266
4.015999794006348	-46.972660064697266
4.019999980926514	-46.862796783447266
4.024000167846680	-46.551517486572266
4.027999877929688	-46.826175689697266
4.032000064849854	-47.143558502197266
4.035999774932861	-46.716312408447266
4.039999961853027	-46.191410064697266
4.044000148773193	-46.374515533447266
4.047999858856201	-46.221927642822266
4.052000045776367	-45.349124908447266
4.056000232696533	-44.757083892822266
4.059999942779541	-44.506839752197266
4.064000129699707	-44.097904205322266
4.067999839782715	-43.475345611572266
4.072000026702881	-43.267826080322266
4.076000213623047	-43.353275299072266
4.079999923706055	-43.353275299072266
4.084000110626221	-42.828372955322266
4.087999820709229	-42.700199127197266
4.092000007629395	-42.938236236572266
4.096000194549561	-42.346195220947266
4.099999904632568	-41.485599517822266
4.104000091552734	-41.198734283447266
4.107999801635742	-40.765384674072266
4.111999988555908	-39.837650299072266
4.116000175476074	-38.897708892822266
4.119999885559082	-38.562015533447266
4.124000072479248	-38.317874908447266
4.127999782562256	-37.194828033447266
4.131999969482422	-36.157230377197266
4.136000156402588	-35.382083892822266
4.139999866485596	-34.295658111572266
4.144000053405762	-32.348636627197266
4.147999763488770	-30.444337844848633
4.151999950408936	-28.930665969848633
4.156000137329102	-26.879884719848633
4.159999847412109	-24.291994094848633
4.164000034332275	-22.064210891723633
4.168000221252441	-20.178224563598633
4.171999931335449	-18.078615188598633
4.176000118255615	-15.313721656799316
4.179999828338623	-13.647461891174316
4.184000015258789	-11.291504859924316
4.188000202178955	-8.233643531799316
4.191999912261963	-4.968262195587158
4.196000099182129	-2.593994379043579
4.199999809265137	-0.506591856479645
4.203999996185303	2.148437738418579
4.208000183105469	4.974365711212158
4.211999893188477	6.848145008087158
4.216000080108643	8.496094703674316
4.219999790191650	10.522461891174316
4.223999977111816	12.280274391174316
4.228000164031982	13.598633766174316
4.231999874114990	14.520264625549316
4.236000061035156	15.911866188049316
4.239999771118164	17.346193313598633
4.243999958038330	17.962648391723633
4.248000144958496	18.774415969848633
4.251999855041504	19.885255813598633
4.256000041961670	20.825197219848633
4.260000228881836	21.197511672973633
4.263999938964844	21.380617141723633
4.268000125885010	22.149660110473633
4.271999835968018	22.430421829223633
4.276000022888184	22.033693313598633
4.280000209808350	21.807863235473633
4.283999919891357	21.893312454223633
4.288000106811523	21.759035110473633
4.291999816894531	21.166994094848633
4.296000003814697	21.014406204223633
4.300000190734863	21.417238235473633
4.303999900817871	21.124269485473633
4.308000087738037	20.825197219848633
4.311999797821045	20.697023391723633
4.315999984741211	20.434572219848633
4.320000171661377	20.080568313598633
4.323999881744385	19.110109329223633
4.328000068664551	18.652345657348633
4.331999778747559	18.597414016723633
4.335999965667725	17.895509719848633
4.340000152587891	17.297365188598633
4.343999862670898	17.456056594848633
4.348000049591065	17.480470657348633
4.352000236511231	17.041017532348633
4.355999946594238	16.766359329223633
4.360000133514404	17.016603469848633
4.363999843597412	16.741945266723633
4.368000030517578	16.418458938598633
4.372000217437744	16.174318313598633
4.375999927520752	15.692139625549316
4.380000114440918	15.374756813049316
4.383999824523926	14.752198219299316
4.388000011444092	14.471436500549316
4.392000198364258	14.782715797424316
4.395999908447266	14.477540016174316
4.400000095367432	13.775635719299316
4.403999805450440	13.641358375549316
4.407999992370606	13.714600563049316
4.412000179290772	13.104249000549316
4.415999889373779	12.219239234924316
4.420000076293945	12.054444313049316
4.423999786376953	11.804200172424316
4.427999973297119	11.022950172424316
4.432000160217285	10.455323219299316
4.435999870300293	10.302735328674316
4.440000057220459	10.247803688049316
4.443999767303467	9.729004859924316
4.447999954223633	9.045411109924316
4.452000141143799	9.240723609924316
4.455999851226807	8.990479469299316
4.460000038146973	8.306885719299316
4.464000225067139	7.818603992462158
4.467999935150147	7.635498523712158
4.472000122070313	7.360840320587158
4.475999832153320	6.506348133087158
4.480000019073486	5.761719226837158
4.484000205993652	5.865478992462158
4.487999916076660	5.468750476837158
4.492000102996826	4.736328601837158
4.495999813079834	4.382324695587158
4.500000000000000	4.553223133087158
4.504000186920166	4.272461414337158
4.507999897003174	3.308105707168579
4.512000083923340	3.149414300918579
4.515999794006348	3.009033441543579
4.519999980926514	2.246093988418579
4.524000167846680	1.403808712959290
4.527999877929688	0.927734434604645
4.532000064849854	1.092529416084290
4.535999774932861	0.506591856479645
4.539999961853027	-0.390625029802322
4.544000148773193	-0.250244170427322
4.547999858856201	-0.262451201677322
4.552000045776367	-0.793457090854645
4.556000232696533	-1.446533322334290
4.559999942779541	-1.800537228584290
4.564000129699707	-2.154541254043579
4.567999839782715	-3.399658441543579
4.572000026702881	-4.364014148712158
4.576000213623047	-4.705811023712158
4.579999923706055	-5.511475086212158
4.584000110626221	-6.243896961212158
4.587999820709229	-6.762695789337158
4.592000007629395	-6.829834461212158
4.596000194549561	-7.238770008087158
4.599999904632568	-8.062745094299316
4.604000091552734	-8.209229469299316
4.607999801635742	-8.355713844299316
4.611999988555908	-9.301758766174316
4.616000175476074	-10.162354469299316
4.619999885559082	-10.717774391174316
4.624000072479248	-11.016846656799316
4.627999782562256	-11.871338844299316
4.631999969482422	-12.512207984924316
4.636000156402588	-12.487793922424316
4.639999866485596	-12.628174781799316
4.644000053405762	-13.165284156799316
4.647999763488770	-13.952637672424316
4.651999950408936	-13.824463844299316
4.656000137329102	-14.007569313049316
4.659999847412109	-14.013672828674316
4.664000034332275	-15.270997047424316
4.668000221252441	-15.704346656799316
4.671999931335449	-16.479494094848633
4.676000118255615	-17.187501907348633
4.679999828338623	-17.773439407348633
4.684000015258789	-17.785646438598633
4.688000202178955	-18.096925735473633
4.691999912261963	-18.829347610473633
4.696000099182129	-19.171144485473633
4.699999809265137	-19.067384719848633
4.703999996185303	-19.067384719848633
4.708000183105469	-19.671632766723633
4.711999893188477	-20.031740188598633
4.716000080108643	-19.964601516723633
4.719999790191650	-20.550539016723633
4.723999977111816	-21.337892532348633
4.728000164031982	-21.496583938598633
4.731999874114990	-21.685792922973633
4.736000061035156	-22.235109329223633
4.739999771118164	-22.985841751098633
4.743999958038330	-23.034669876098633
4.748000144958496	-22.906496047973633
4.751999855041504	-23.516847610473633
4.756000041961670	-24.102785110473633
4.760000228881836	-24.182130813598633
4.763999938964844	-24.450685501098633
4.768000125885010	-25.305177688598633
4.771999835968018	-26.068117141723633
4.776000022888184	-26.318361282348633
4.780000209808350	-26.690675735473633
4.783999919891357	-27.331544876098633
4.788000106811523	-27.648927688598633
4.791999816894531	-27.581789016723633
4.796000003814697	-27.673341751098633
4.800000190734863	-28.240968704223633
4.803999900817871	-28.637697219848633
4.808000087738037	-28.613283157348633
4.811999797821045	-29.309083938598633
4.815999984741211	-30.187990188598633
4.820000171661377	-30.578615188598633
4.823999881744385	-30.908205032348633
4.828000068664551	-31.481935501098633
4.831999778747559	-31.842042922973633
4.835999965667725	-31.933595657348633
4.840000152587891	-31.854249954223633
4.843999862670898	-32.037357330322266
4.848000049591065	-32.397464752197266
4.852000236511231	-32.366947174072266
4.855999946594238	-32.501224517822266
4.860000133514404	-33.178714752197266
4.863999843597412	-33.764652252197266
4.868000030517578	-33.898929595947266
4.872000217437744	-34.051517486572266
4.875999927520752	-34.423831939697266
4.880000114440918	-34.582523345947266
4.883999824523926	-34.368900299072266
4.888000011444092	-34.527591705322266
4.892000198364258	-35.064701080322266
4.895999908447266	-35.314945220947266
4.900000095367432	-35.278324127197266
4.903999805450440	-35.748294830322266
4.907999992370606	-36.602787017822266
4.912000179290772	-36.822513580322266
4.915999889373779	-37.023929595947266
4.920000076293945	-37.622074127197266
4.923999786376953	-38.104251861572266
4.927999973297119	-38.269046783447266
4.932000160217285	-38.281253814697266
4.935999870300293	-38.665775299072266
4.940000057220459	-39.141849517822266
4.943999767303467	-39.111331939697266
4.947999954223633	-38.989261627197266
4.952000141143799	-39.324954986572266
4.955999851226807	-40.020755767822266
4.960000038146973	-39.929203033447266
4.964000225067139	-39.880374908447266
4.967999935150147	-40.728763580322266
4.972000122070313	-41.223148345947266
4.975999832153320	-41.088871002197266
4.980000019073486	-41.241458892822266
4.984000205993652	-41.534427642822266
4.987999916076660	-41.845706939697266
4.992000102996826	-41.461185455322266
4.995999813079834	-41.375736236572266
5.000000000000000	-41.882328033447266
5.004000186920166	-42.132572174072266
5.007999897003174	-42.059329986572266
5.012000083923340	-42.205814361572266
5.015999794006348	-43.035892486572266
5.019999980926514	-43.493656158447266
5.024000167846680	-43.298343658447266
5.027999877929688	-43.627933502197266
5.032000064849854	-44.207767486572266
5.035999774932861	-44.006351470947266
5.039999961853027	-43.804935455322266
5.044000148773193	-43.957523345947266
5.047999858856201	-44.769290924072266
5.052000045776367	-45.056156158447266
5.056000232696533	-44.628910064697266
5.059999942779541	-44.915775299072266
5.064000129699707	-45.544437408447266
5.067999839782715	-45.520023345947266
5.072000026702881	-45.367435455322266
5.076000213623047	-45.562747955322266
5.079999923706055	-45.532230377197266
5.084000110626221	-44.958499908447266
5.087999820709229	-44.799808502197266
5.092000007629395	-45.141605377197266
5.096000194549561	-45.190433502197266
5.099999904632568	-45.025638580322266
5.104000091552734	-45.172122955322266
5.107999801635742	-45.819095611572266
5.111999988555908	-46.148685455322266
5.116000175476074	-45.825199127197266
5.119999885559082	-46.203617095947266
5.124000072479248	-46.618656158447266
5.127999782562256	-46.295169830322266
5.131999969482422	-46.160892486572266
5.136000156402588	-46.356204986572266
5.139999866485596	-46.563724517822266
5.144000053405762	-46.441654205322266
5.147999763488770	-46.252445220947266
5.151999950408936	-46.728519439697266
5.156000137329102	-47.186283111572266
5.159999847412109	-47.143558502197266
5.164000034332275	-47.137454986572266
5.168000221252441	-47.644046783447266
5.171999931335449	-48.138431549072266
5.176000118255615	-47.747806549072266
5.179999828338623	-47.741703033447266
5.184000015258789	-48.065189361572266
5.188000202178955	-48.156742095947266
5.191999912261963	-47.967533111572266
5.196000099182129	-47.796634674072266
5.199999809265137	-48.193363189697266
5.203999996185303	-48.626712799072266
5.208000183105469	-48.297122955322266
5.211999893188477	-48.590091705322266
5.216000080108643	-48.840335845947266
5.219999790191650	-48.620609283447266
5.223999977111816	-48.406986236572266
5.228000164031982	-48.498538970947266
5.231999874114990	-48.846439361572266
5.236000061035156	-48.657230377197266
5.239999771118164	-48.278812408447266
5.243999958038330	-48.303226470947266
5.248000144958496	-48.693851470947266
5.251999855041504	-49.157718658447266
5.256000041961670	-49.114994049072266
5.260000228881836	-49.389652252197266
5.263999938964844	-50.280765533447266
5.268000125885010	-50.103763580322266
5.271999835968018	-49.932865142822266
5.276000022888184	-50.347904205322266
5.280000209808350	-50.299076080322266
5.283999919891357	-49.896244049072266
5.288000106811523	-49.584964752197266
5.291999816894531	-49.914554595947266
5.296000003814697	-50.030521392822266
5.300000190734863	-49.719242095947266
5.303999900817871	-49.920658111572266
5.308000087738037	-50.299076080322266
5.311999797821045	-50.628665924072266
5.315999984741211	-50.445560455322266
5.320000171661377	-50.335697174072266
5.323999881744385	-50.646976470947266
5.328000068664551	-50.286869049072266
5.331999778747559	-49.847415924072266
5.335999965667725	-50.048831939697266
5.340000152587891	-50.195316314697266
5.343999862670898	-50.225833892822266
5.348000049591065	-50.177005767822266
5.352000236511231	-50.585941314697266
5.355999946594238	-51.007083892822266
5.360000133514404	-50.720218658447266
5.363999843597412	-50.769046783447266
5.368000030517578	-50.946048736572266
5.372000217437744	-50.946048736572266
5.375999927520752	-50.561527252197266
5.380000114440918	-50.280765533447266
5.383999824523926	-50.537113189697266
5.388000011444092	-50.195316314697266
5.392000198364258	-49.749759674072266
5.395999908447266	-49.871829986572266
5.400000095367432	-50.042728424072266
5.403999805450440	-50.311283111572266
5.407999992370606	-50.170902252197266
5.412000179290772	-50.347904205322266
5.415999889373779	-50.830081939697266
5.420000076293945	-50.714115142822266
5.423999786376953	-50.555423736572266
5.427999973297119	-50.714115142822266
5.432000160217285	-50.964359283447266
5.435999870300293	-50.891117095947266
5.440000057220459	-50.543216705322266
5.443999767303467	-50.793460845947266
5.447999954223633	-51.129154205322266
5.452000141143799	-51.214603424072266
5.455999851226807	-51.208499908447266
5.460000038146973	-51.300052642822266
5.464000225067139	-51.812747955322266
5.467999935150147	-51.721195220947266
5.472000122070313	-51.300052642822266
5.475999832153320	-51.519779205322266
5.480000019073486	-51.519779205322266
5.484000205993652	-51.080326080322266
5.487999916076660	-50.885013580322266
5.492000102996826	-51.013187408447266
5.495999813079834	-51.263431549072266
5.500000000000000	-51.062015533447266
5.504000186920166	-50.933841705322266
5.507999897003174	-51.483158111572266
5.512000083923340	-51.684574127197266
5.515999794006348	-51.153568267822266
5.519999980926514	-50.933841705322266
5.524000167846680	-51.129154205322266
5.527999877929688	-50.854496002197266
5.532000064849854	-50.268558502197266
5.535999774932861	-50.274662017822266
5.539999961853027	-50.500492095947266
5.544000148773193	-50.469974517822266
5.547999858856201	-50.512699127197266
5.552000045776367	-50.653079986572266
5.556000232696533	-50.897220611572266
5.559999942779541	-50.634769439697266
5.564000129699707	-50.286869049072266
5.567999839782715	-50.476078033447266
5.572000026702881	-50.604251861572266
5.576000213623047	-50.115970611572266
5.579999923706055	-49.847415924072266
5.584000110626221	-50.183109283447266
5.587999820709229	-50.469974517822266
5.592000007629395	-50.341800689697266
5.596000194549561	-50.549320220947266
5.599999904632568	-51.019290924072266
5.604000091552734	-51.159671783447266
5.607999801635742	-51.141361236572266
5.611999988555908	-50.549320220947266
5.616000175476074	-41.088871002197266
5.619999885559082	-40.161136627197266
5.624000072479248	-41.497806549072266
5.627999782562256	-43.499759674072266
5.631999969482422	-46.447757720947266
5.636000156402588	-49.206546783447266
5.639999866485596	-51.873783111572266
5.644000053405762	-54.687503814697266
5.647999763488770	-57.318119049072266
5.651999950408936	-59.216312408447266
5.656000137329102	-60.571292877197266
5.659999847412109	-62.042240142822266
5.664000034332275	-63.311771392822266
5.668000221252441	-63.800052642822266
5.671999931335449	-64.007575988769531
5.676000118255615	-64.367683410644531
5.679999828338623	-64.581306457519531
5.684000015258789	-64.080818176269531
5.688000202178955	-63.592533111572266
5.691999912261963	-63.439945220947266
5.696000099182129	-63.110355377197266
5.699999809265137	-62.323001861572266
5.703999996185303	-61.578372955322266
5.708000183105469	-61.206058502197266
5.711999893188477	-60.888675689697266
5.716000080108643	-59.661869049072266
5.719999790191650	-58.526615142822266
5.723999977111816	-57.617191314697266
5.728000164031982	-56.646732330322266
5.731999874114990	-55.474857330322266
5.736000061035156	-54.650882720947266
5.739999771118164	-54.461673736572266
5.743999958038330	-54.217533111572266
5.748000144958496	-53.570560455322266
5.751999855041504	-53.515628814697266
5.756000041961670	-53.662113189697266
5.760000228881836	-53.387454986572266
5.763999938964844	-52.941898345947266
5.768000125885010	-52.740482330322266
5.771999835968018	-52.935794830322266
5.776000022888184	-52.484134674072266
5.780000209808350	-51.947025299072266
5.783999919891357	-52.264408111572266
5.788000106811523	-52.624515533447266
5.791999816894531	-52.673343658447266
5.796000003814697	-52.813724517822266
5.800000190734863	-53.149417877197266
5.803999900817871	-53.619388580322266
5.808000087738037	-53.497318267822266
5.811999797821045	-53.399662017822266
5.815999984741211	-53.747562408447266
5.820000171661377	-53.881839752197266
5.823999881744385	-53.552249908447266
5.828000068664551	-53.686527252197266
5.831999778747559	-54.180912017822266
5.835999965667725	-54.199222564697266
5.840000152587891	-54.034427642822266
5.843999862670898	-54.608158111572266
5.848000049591065	-55.035404205322266
5.852000236511231	-54.962162017822266
5.855999946594238	-55.004886627197266
5.860000133514404	-55.023197174072266
5.863999843597412	-55.206302642822266
5.868000030517578	-55.163578033447266
5.872000217437744	-54.809574127197266
5.875999927520752	-55.133060455322266
5.880000114440918	-55.432132720947266
5.883999824523926	-55.084232330322266
5.888000011444092	-55.065921783447266
5.892000198364258	-55.560306549072266
5.895999908447266	-55.822757720947266
5.900000095367432	-55.328372955322266
5.903999805450440	-55.297855377197266
5.907999992370606	-55.798343658447266
5.912000179290772	-55.871585845947266
5.915999889373779	-55.584720611572266
5.920000076293945	-55.474857330322266
5.923999786376953	-55.694583892822266
5.927999973297119	-55.926517486572266
5.932000160217285	-55.529788970947266
5.935999870300293	-55.627445220947266
5.940000057220459	-56.176761627197266
5.943999767303467	-56.420902252197266
5.947999954223633	-56.463626861572266
5.952000141143799	-56.695560455322266
5.955999851226807	-57.263187408447266
5.960000038146973	-57.305912017822266
5.964000225067139	-56.817630767822266
5.967999935150147	-56.842044830322266
5.972000122070313	-56.939701080322266
5.975999832153320	-56.756595611572266
5.980000019073486	-56.372074127197266
5.984000205993652	-56.500247955322266
5.987999916076660	-57.135013580322266
5.992000102996826	-56.945804595947266
5.995999813079834	-56.921390533447266
6.000000000000000	-57.360843658447266
6.004000186920166	-57.379154205322266
6.007999897003174	-57.330326080322266
6.012000083923340	-56.988529205322266
6.015999794006348	-57.098392486572266
6.019999980926514	-57.263187408447266
6.024000167846680	-56.732181549072266
6.027999877929688	-56.658939361572266
6.032000064849854	-56.927494049072266
6.035999774932861	-57.232669830322266
6.039999961853027	-57.202152252197266
6.044000148773193	-57.330326080322266
6.047999858856201	-57.983402252197266
6.052000045776367	-57.989505767822266
6.056000232696533	-57.604984283447266
6.059999942779541	-57.781986236572266
6.064000129699707	-57.849124908447266
6.067999839782715	-58.245853424072266
6.072000026702881	-58.190921783447266
6.076000213623047	-58.135990142822266
6.079999923706055	-58.520511627197266
6.084000110626221	-58.105472564697266
6.087999820709229	-57.836917877197266
6.092000007629395	-58.081058502197266
6.096000194549561	-58.215335845947266
6.099999904632568	-57.989505767822266
6.104000091552734	-57.806400299072266
6.107999801635742	-58.105472564697266
6.111999988555908	-58.251956939697266
6.116000175476074	-57.794193267822266
6.119999885559082	-57.781986236572266
6.124000072479248	-57.873538970947266
6.127999782562256	-58.056644439697266
6.131999969482422	-57.751468658447266
6.136000156402588	-57.611087799072266
6.139999866485596	-58.245853424072266
6.144000053405762	-58.160404205322266
6.147999763488770	-58.099369049072266
6.151999950408936	-58.508304595947266
6.156000137329102	-58.703617095947266
6.159999847412109	-58.691410064697266
6.164000034332275	-58.428958892822266
6.168000221252441	-58.331302642822266
6.171999931335449	-58.557132720947266
6.176000118255615	-58.441165924072266
6.179999828338623	-58.129886627197266
6.184000015258789	-58.300785064697266
6.188000202178955	-58.923343658447266
6.191999912261963	-59.008792877197266
6.196000099182129	-58.721927642822266
6.199999809265137	-59.112552642822266
6.203999996185303	-59.313968658447266
6.208000183105469	-59.033206939697266
6.211999893188477	-58.746341705322266
6.216000080108643	-58.691410064697266
6.219999790191650	-58.953861236572266
6.223999977111816	-58.575443267822266
6.228000164031982	-58.251956939697266
6.231999874114990	-58.770755767822266
6.236000061035156	-59.240726470947266
6.239999771118164	-59.045413970947266
6.243999958038330	-58.782962799072266
6.248000144958496	-59.118656158447266
6.251999855041504	-59.271244049072266
6.256000041961670	-58.666996002197266
6.260000228881836	-58.648685455322266
6.263999938964844	-58.984378814697266
6.268000125885010	-58.874515533447266
6.271999835968018	-58.642581939697266
6.276000022888184	-58.764652252197266
6.280000209808350	-59.417728424072266
6.283999919891357	-59.741214752197266
6.288000106811523	-59.631351470947266
6.291999816894531	-60.070804595947266
6.296000003814697	-60.449222564697266
6.300000190734863	-60.223392486572266
6.303999900817871	-60.174564361572266
6.308000087738037	-60.247806549072266
6.311999797821045	-60.327152252197266
6.315999984741211	-59.936527252197266
6.320000171661377	-59.924320220947266
6.323999881744385	-60.180667877197266
6.328000068664551	-60.211185455322266
6.331999778747559	-59.930423736572266
6.335999965667725	-60.028079986572266
6.340000152587891	-60.382083892822266
6.343999862670898	-60.559085845947266
6.348000049591065	-60.333255767822266
6.352000236511231	-60.583499908447266
6.355999946594238	-60.797122955322266
6.360000133514404	-60.345462799072266
6.363999843597412	-60.076908111572266
6.368000030517578	-60.009769439697266
6.372000217437744	-60.125736236572266
6.375999927520752	-60.009769439697266
6.380000114440918	-59.747318267822266
6.383999824523926	-60.125736236572266
6.388000011444092	-60.540775299072266
6.392000198364258	-60.400394439697266
6.395999908447266	-60.296634674072266
6.400000095367432	-60.485843658447266
6.403999805450440	-60.717777252197266
6.407999992370606	-60.235599517822266
6.412000179290772	-59.625247955322266
6.415999889373779	-59.442142486572266
6.420000076293945	-59.466556549072266
6.423999786376953	-59.112552642822266
6.427999973297119	-58.850101470947266
6.432000160217285	-59.350589752197266
6.435999870300293	-60.046390533447266
6.440000057220459	-59.863285064697266
6.443999767303467	-60.156253814697266
6.447999954223633	-60.705570220947266
6.452000141143799	-60.601810455322266
6.455999851226807	-60.272220611572266
6.460000038146973	-60.284427642822266
6.464000225067139	-60.504154205322266
6.467999935150147	-60.528568267822266
6.472000122070313	-60.357669830322266
6.475999832153320	-60.369876861572266
6.480000019073486	-60.961917877197266
6.484000205993652	-61.431888580322266
6.487999916076660	-61.273197174072266
6.492000102996826	-61.407474517822266
6.495999813079834	-62.023929595947266
6.500000000000000	-61.730960845947266
6.504000186920166	-61.291507720947266
6.507999897003174	-61.560062408447266
6.512000083923340	-61.669925689697266
6.515999794006348	-61.297611236572266
6.519999980926514	-61.181644439697266
6.524000167846680	-61.505130767822266
6.527999877929688	-61.700443267822266
6.532000064849854	-61.486820220947266
6.535999774932861	-61.474613189697266
6.539999961853027	-61.846927642822266
6.544000148773193	-61.944583892822266
6.547999858856201	-61.627201080322266
6.552000045776367	-61.535648345947266
6.556000232696533	-61.657718658447266
6.559999942779541	-61.529544830322266
6.564000129699707	-61.193851470947266
6.567999839782715	-61.163333892822266
6.572000026702881	-61.273197174072266
6.576000213623047	-61.132816314697266
6.579999923706055	-60.650638580322266
6.584000110626221	-60.766605377197266
6.587999820709229	-61.181644439697266
6.592000007629395	-60.974124908447266
6.596000194549561	-60.675052642822266
6.599999904632568	-61.077884674072266
6.604000091552734	-61.291507720947266
6.607999801635742	-60.845951080322266
6.611999988555908	-60.748294830322266
6.616000175476074	-60.992435455322266
6.619999885559082	-61.199954986572266
6.624000072479248	-60.943607330322266
6.627999782562256	-61.016849517822266
6.631999969482422	-61.627201080322266
6.636000156402588	-61.962894439697266
6.639999866485596	-61.779788970947266
6.644000053405762	-61.877445220947266
6.647999763488770	-62.255863189697266
6.651999950408936	-62.335208892822266
6.656000137329102	-61.724857330322266
6.659999847412109	-61.706546783447266
6.664000034332275	-62.036136627197266
6.668000221252441	-61.804203033447266
6.671999931335449	-61.627201080322266
6.676000118255615	-61.773685455322266
6.679999828338623	-62.353519439697266
6.684000015258789	-62.628177642822266
6.688000202178955	-62.243656158447266
6.691999912261963	-62.310794830322266
6.696000099182129	-62.585453033447266
6.699999809265137	-62.231449127197266
6.703999996185303	-61.773685455322266
6.708000183105469	-61.602787017822266
6.711999893188477	-61.956790924072266
6.716000080108643	-61.804203033447266
6.719999790191650	-61.462406158447266
6.723999977111816	-61.822513580322266
6.728000164031982	-62.121585845947266
6.731999874114990	-61.999515533447266
6.736000061035156	-61.785892486572266
6.739999771118164	-62.109378814697266
6.743999958038330	-62.347415924072266
6.748000144958496	-61.511234283447266
6.751999855041504	-61.016849517822266
6.756000041961670	-61.236576080322266
6.760000228881836	-61.242679595947266
6.763999938964844	-61.041263580322266
6.768000125885010	-60.906986236572266
6.771999835968018	-61.212162017822266
6.776000022888184	-61.486820220947266
6.780000209808350	-61.383060455322266
6.783999919891357	-61.456302642822266
6.788000106811523	-61.859134674072266
6.791999816894531	-62.158206939697266
6.796000003814697	-61.724857330322266
6.800000190734863	-61.657718658447266
6.803999900817871	-62.292484283447266
6.808000087738037	-61.828617095947266
6.811999797821045	-61.425785064697266
6.815999984741211	-61.773685455322266
6.820000171661377	-61.968997955322266
6.823999881744385	-61.956790924072266
6.828000068664551	-61.914066314697266
6.831999778747559	-62.194828033447266
6.835999965667725	-62.512210845947266
6.840000152587891	-62.335208892822266
6.843999862670898	-62.298587799072266
6.848000049591065	-62.384037017822266
6.852000236511231	-62.323001861572266
6.855999946594238	-61.871341705322266
6.860000133514404	-61.547855377197266
6.863999843597412	-61.950687408447266
6.868000030517578	-61.791996002197266
6.872000217437744	-61.492923736572266
6.875999927520752	-61.834720611572266
6.880000114440918	-62.268070220947266
6.883999824523926	-62.457279205322266
6.888000011444092	-62.060550689697266
6.892000198364258	-62.078861236572266
6.895999908447266	-62.554935455322266
6.900000095367432	-62.084964752197266
6.903999805450440	-61.590579986572266
6.907999992370606	-61.865238189697266
6.912000179290772	-62.158206939697266
6.915999889373779	-61.932376861572266
6.920000076293945	-61.383060455322266
6.923999786376953	-61.688236236572266
6.927999973297119	-62.261966705322266
6.932000160217285	-61.956790924072266
6.935999870300293	-61.828617095947266
6.940000057220459	-62.115482330322266
6.943999767303467	-62.451175689697266
6.947999954223633	-61.932376861572266
6.952000141143799	-61.553958892822266
6.955999851226807	-62.170413970947266
6.960000038146973	-62.408451080322266
6.964000225067139	-62.042240142822266
6.967999935150147	-62.121585845947266
6.972000122070313	-62.524417877197266
6.975999832153320	-62.774662017822266
6.980000019073486	-62.457279205322266
6.984000205993652	-62.481693267822266
6.987999916076660	-62.921146392822266
6.992000102996826	-62.738040924072266
6.995999813079834	-62.451175689697266
7.000000000000000	-62.451175689697266
7.004000186920166	-62.677005767822266
7.007999897003174	-62.426761627197266
7.012000083923340	-62.023929595947266
7.015999794006348	-62.329105377197266
7.019999980926514	-62.573246002197266
7.024000167846680	-62.188724517822266
7.027999877929688	-62.164310455322266
7.032000064849854	-62.200931549072266
7.035999774932861	-62.432865142822266
7.039999961853027	-62.365726470947266
7.044000148773193	-62.139896392822266
7.047999858856201	-62.329105377197266
7.052000045776367	-62.280277252197266
7.056000232696533	-61.773685455322266
7.059999942779541	-61.608890533447266
7.064000129699707	-61.895755767822266
7.067999839782715	-61.993412017822266
7.072000026702881	-61.804203033447266
7.076000213623047	-61.932376861572266
7.079999923706055	-62.207035064697266
7.084000110626221	-62.310794830322266
7.087999820709229	-62.133792877197266
7.092000007629395	-61.975101470947266
7.096000194549561	-62.579349517822266
7.099999904632568	-62.854007720947266
7.104000091552734	-62.103275299072266
7.107999801635742	-62.347415924072266
7.111999988555908	-62.884525299072266
7.116000175476074	-62.310794830322266
7.119999885559082	-61.944583892822266
7.124000072479248	-62.365726470947266
7.127999782562256	-62.701419830322266
7.131999969482422	-62.280277252197266
7.136000156402588	-62.091068267822266
7.139999866485596	-62.237552642822266
7.144000053405762	-62.127689361572266
7.147999763488770	-61.724857330322266
7.151999950408936	-61.370853424072266
7.156000137329102	-61.645511627197266
7.159999847412109	-62.115482330322266
7.164000034332275	-61.553958892822266
7.168000221252441	-61.511234283447266
7.171999931335449	-62.127689361572266
7.176000118255615	-62.347415924072266
7.179999828338623	-62.048343658447266
7.184000015258789	-61.944583892822266
7.188000202178955	-62.298587799072266
7.191999912261963	-62.292484283447266
7.196000099182129	-61.669925689697266
7.199999809265137	-61.700443267822266
7.203999996185303	-62.139896392822266
7.208000183105469	-62.170413970947266
7.211999893188477	-61.871341705322266
7.216000080108643	-62.048343658447266
7.219999790191650	-62.609867095947266
7.223999977111816	-62.432865142822266
7.228000164031982	-62.121585845947266
7.231999874114990	-62.274173736572266
7.236000061035156	-62.622074127197266
7.239999771118164	-62.475589752197266
7.243999958038330	-61.968997955322266
7.248000144958496	-62.115482330322266
7.251999855041504	-62.438968658447266
7.256000041961670	-61.932376861572266
7.260000228881836	-61.499027252197266
7.263999938964844	-61.633304595947266
7.268000125885010	-61.804203033447266
7.271999835968018	-61.724857330322266
7.276000022888184	-61.700443267822266
7.280000209808350	-62.017826080322266
7.283999919891357	-62.188724517822266
7.288000106811523	-61.944583892822266
7.291999816894531	-61.877445220947266
7.296000003814697	-62.176517486572266
7.300000190734863	-62.225345611572266
7.303999900817871	-61.669925689697266
7.308000087738037	-61.651615142822266
7.311999797821045	-62.115482330322266
7.315999984741211	-62.121585845947266
7.320000171661377	-61.999515533447266
7.323999881744385	-62.481693267822266
7.328000068664551	-62.884525299072266
7.331999778747559	-62.603763580322266
7.335999965667725	-62.500003814697266
7.340000152587891	-62.573246002197266
7.343999862670898	-62.548831939697266
7.348000049591065	-62.091068267822266
7.352000236511231	-61.749271392822266
7.355999946594238	-62.097171783447266
7.360000133514404	-62.438968658447266
7.363999843597412	-62.072757720947266
7.368000030517578	-62.066654205322266
7.372000217437744	-62.670902252197266
7.375999927520752	-62.884525299072266
7.380000114440918	-62.469486236572266
7.383999824523926	-62.359622955322266
7.388000011444092	-62.622074127197266
7.392000198364258	-62.365726470947266
7.395999908447266	-61.828617095947266
7.400000095367432	-61.871341705322266
7.403999805450440	-62.487796783447266
7.407999992370606	-62.548831939697266
7.412000179290772	-61.981204986572266
7.415999889373779	-62.377933502197266
7.420000076293945	-62.878421783447266
7.423999786376953	-62.554935455322266
7.427999973297119	-62.225345611572266
7.432000160217285	-62.243656158447266
7.435999870300293	-62.396244049072266
7.440000057220459	-62.017826080322266
7.443999767303467	-61.541751861572266
7.447999954223633	-61.877445220947266
7.452000141143799	-62.207035064697266
7.455999851226807	-61.950687408447266
7.460000038146973	-61.798099517822266
7.464000225067139	-62.255863189697266
7.467999935150147	-62.670902252197266
7.472000122070313	-62.310794830322266
7.475999832153320	-62.408451080322266
7.480000019073486	-62.884525299072266
7.484000205993652	-62.841800689697266
7.487999916076660	-62.512210845947266
7.492000102996826	-62.396244049072266
7.495999813079834	-62.786869049072266
7.500000000000000	-62.786869049072266
7.504000186920166	-62.316898345947266
7.507999897003174	-62.500003814697266
7.512000083923340	-62.945560455322266
7.515999794006348	-63.067630767822266
7.519999980926514	-62.945560455322266
7.524000167846680	-63.037113189697266
7.527999877929688	-63.446048736572266
7.532000064849854	-63.110355377197266
7.535999774932861	-62.872318267822266
7.539999961853027	-62.994388580322266
7.544000148773193	-62.927249908447266
7.547999858856201	-62.500003814697266
7.552000045776367	-62.182621002197266
7.556000232696533	-62.414554595947266
7.559999942779541	-62.677005767822266
7.564000129699707	-62.072757720947266
7.567999839782715	-62.182621002197266
7.572000026702881	-62.634281158447266
7.576000213623047	-62.426761627197266
7.579999923706055	-62.097171783447266
7.584000110626221	-61.926273345947266
7.587999820709229	-61.932376861572266
7.592000007629395	-61.657718658447266
7.596000194549561	-61.260990142822266
7.599999904632568	-61.340335845947266
7.604000091552734	-61.694339752197266
7.607999801635742	-61.743167877197266
7.611999988555908	-61.419681549072266
7.616000175476074	-61.340335845947266
7.619999885559082	-61.694339752197266
7.624000072479248	-61.444095611572266
7.627999782562256	-61.145023345947266
7.631999969482422	-61.328128814697266
7.636000156402588	-61.505130767822266
7.639999866485596	-61.340335845947266
7.644000053405762	-61.041263580322266
7.647999763488770	-61.547855377197266
7.651999950408936	-62.182621002197266
7.656000137329102	-62.017826080322266
7.659999847412109	-61.956790924072266
7.664000034332275	-62.335208892822266
7.668000221252441	-62.683109283447266
7.671999931335449	-62.335208892822266
7.676000118255615	-62.152103424072266
7.679999828338623	-62.756351470947266
7.684000015258789	-62.719730377197266
7.688000202178955	-62.103275299072266
7.691999912261963	-62.298587799072266
7.696000099182129	-62.554935455322266
7.699999809265137	-62.506107330322266
7.703999996185303	-62.054447174072266
7.708000183105469	-62.048343658447266
7.711999893188477	-62.506107330322266
7.716000080108643	-62.353519439697266
7.719999790191650	-62.030033111572266
7.723999977111816	-62.139896392822266
7.728000164031982	-62.426761627197266
7.731999874114990	-62.268070220947266
7.736000061035156	-61.920169830322266
7.739999771118164	-62.127689361572266
7.743999958038330	-62.359622955322266
7.748000144958496	-62.042240142822266
7.751999855041504	-62.036136627197266
7.756000041961670	-62.213138580322266
7.760000228881836	-62.609867095947266
7.763999938964844	-62.512210845947266
7.768000125885010	-62.414554595947266
7.771999835968018	-62.780765533447266
7.776000022888184	-62.457279205322266
7.780000209808350	-61.895755767822266
7.783999919891357	-61.889652252197266
7.788000106811523	-61.706546783447266
7.791999816894531	-61.700443267822266
7.796000003814697	-61.383060455322266
7.800000190734863	-61.431888580322266
7.803999900817871	-61.846927642822266
7.808000087738037	-61.883548736572266
7.811999797821045	-61.926273345947266
7.815999984741211	-62.127689361572266
7.820000171661377	-62.371829986572266
7.823999881744385	-62.353519439697266
7.828000068664551	-61.865238189697266
7.831999778747559	-61.932376861572266
7.835999965667725	-62.078861236572266
7.840000152587891	-61.853031158447266
7.843999862670898	-61.877445220947266
7.848000049591065	-62.109378814697266
7.852000236511231	-62.664798736572266
7.855999946594238	-62.640384674072266
7.860000133514404	-62.335208892822266
7.863999843597412	-62.817386627197266
7.868000030517578	-62.994388580322266
7.872000217437744	-62.530521392822266
7.875999927520752	-62.420658111572266
7.880000114440918	-62.664798736572266
7.883999824523926	-62.713626861572266
7.888000011444092	-62.133792877197266
7.892000198364258	-62.286380767822266
7.895999908447266	-62.817386627197266
7.900000095367432	-62.719730377197266
7.903999805450440	-62.475589752197266
7.907999992370606	-62.451175689697266
7.912000179290772	-62.884525299072266
7.915999889373779	-62.823490142822266
7.920000076293945	-62.121585845947266
7.923999786376953	-62.207035064697266
7.927999973297119	-62.506107330322266
7.932000160217285	-62.152103424072266
7.935999870300293	-61.737064361572266
7.940000057220459	-61.920169830322266
7.943999767303467	-62.011722564697266
7.947999954223633	-61.383060455322266
7.952000141143799	-61.145023345947266
7.955999851226807	-61.486820220947266
7.960000038146973	-61.608890533447266
7.964000225067139	-61.444095611572266
7.967999935150147	-61.267093658447266
7.972000122070313	-61.651615142822266
7.975999832153320	-61.901859283447266
7.980000019073486	-61.413578033447266
7.984000205993652	-61.456302642822266
7.987999916076660	-61.865238189697266
7.992000102996826	-61.828617095947266
7.995999813079834	-61.676029205322266
[truncated: 3,001 more rows]
