# Supplementary material for: Small Size of Recorded Neuronal Structures Confines the Accuracy in Direct Axonal Voltage Measurements
Source: eNeuro. 2021 Aug 2;8(4):ENEURO.0059-21.2021. doi: 10.1523/ENEURO.0059-21.2021 (PMC8342265; doi:10.1523/ENEURO.0059-21.2021)
Supplement: Extended Data 1 — NEURON codes producing data shown in Figures 2, 5, 8. Download Extended Data 1, ZIP file. [file enu-eN-NWR-0059-21-s01.zip › realistic amplifier model/3_real experiment reconstruction/AP_generator/real data/7o386_28.dat]

0.000000000000000	-83.496101379394531
0.004000000189990	-83.666999816894531
0.008000000379980	-83.581550598144531
0.012000000104308	-83.538825988769531
0.016000000759959	-83.630378723144531
0.019999999552965	-83.972175598144531
0.024000000208616	-83.715827941894531
0.028000000864267	-83.331306457519531
0.032000001519918	-83.496101379394531
0.035999998450279	-83.361824035644531
0.039999999105930	-82.971199035644531
0.043999999761581	-82.806404113769531
0.048000000417233	-83.068855285644531
0.052000001072884	-83.331306457519531
0.056000001728535	-83.087165832519531
0.059999998658895	-83.172615051269531
0.064000003039837	-83.630378723144531
0.068000003695488	-83.947761535644531
0.071999996900558	-83.721931457519531
0.075999997556210	-83.514411926269531
0.079999998211861	-83.593757629394531
0.083999998867512	-83.160408020019531
0.087999999523163	-82.476814270019531
0.092000000178814	-82.763679504394531
0.096000000834465	-83.056648254394531
0.100000001490116	-83.081062316894531
0.104000002145767	-82.940681457519531
0.108000002801418	-83.142097473144531
0.112000003457069	-83.648689270019531
0.115999996662140	-83.789070129394531
0.119999997317791	-83.557136535644531
0.123999997973442	-83.642585754394531
0.128000006079674	-83.886726379394531
0.131999999284744	-83.703620910644531
0.136000007390976	-83.239753723144531
0.140000000596046	-83.343513488769531
0.143999993801117	-83.837898254394531
0.148000001907349	-83.679206848144531
0.151999995112419	-83.630378723144531
0.156000003218651	-83.819587707519531
0.159999996423721	-84.039314270019531
0.164000004529953	-84.051521301269531
0.167999997735024	-83.782966613769531
0.172000005841255	-83.874519348144531
0.175999999046326	-84.021003723144531
0.180000007152557	-83.514411926269531
0.184000000357628	-83.386238098144531
0.187999993562698	-83.697517395019531
0.192000001668930	-83.715827941894531
0.195999994874001	-83.447273254394531
0.200000002980232	-83.477790832519531
0.203999996185303	-83.898933410644531
0.208000004291534	-83.825691223144531
0.211999997496605	-83.685310363769531
0.216000005602837	-83.789070129394531
0.219999998807907	-83.844001770019531
0.224000006914139	-83.764656066894531
0.228000000119209	-83.471687316894531
0.231999993324280	-83.410652160644531
0.236000001430511	-83.605964660644531
0.239999994635582	-83.374031066894531
0.244000002741814	-83.190925598144531
0.247999995946884	-83.416755676269531
0.252000004053116	-83.306892395019531
0.256000012159348	-82.971199035644531
0.259999990463257	-83.001716613769531
0.263999998569489	-83.288581848144531
0.268000006675720	-83.428962707519531
0.272000014781952	-83.117683410644531
0.275999993085861	-82.965095520019531
0.280000001192093	-83.099372863769531
0.284000009298325	-83.251960754394531
0.287999987602234	-83.001716613769531
0.291999995708466	-82.958992004394531
0.296000003814697	-83.441169738769531
0.300000011920929	-83.532722473144531
0.303999990224838	-83.355720520019531
0.307999998331070	-83.679206848144531
0.312000006437302	-84.191902160644531
0.316000014543533	-84.234626770019531
0.319999992847443	-83.874519348144531
0.324000000953674	-83.758552551269531
0.328000009059906	-83.898933410644531
0.331999987363815	-83.618171691894531
0.335999995470047	-83.190925598144531
0.340000003576279	-83.404548645019531
0.344000011682510	-83.959968566894531
0.347999989986420	-83.898933410644531
0.351999998092651	-83.703620910644531
0.356000006198883	-84.094245910644531
0.360000014305115	-84.466560363769531
0.363999992609024	-84.240730285644531
0.368000000715256	-83.886726379394531
0.372000008821487	-83.929450988769531
0.375999987125397	-84.027107238769531
0.379999995231628	-83.673103332519531
0.384000003337860	-83.319099426269531
0.388000011444092	-83.636482238769531
0.391999989748001	-83.886726379394531
0.395999997854233	-83.624275207519531
0.400000005960464	-83.654792785644531
0.404000014066696	-83.990486145019531
0.407999992370605	-84.100349426269531
0.412000000476837	-83.776863098144531
0.416000008583069	-83.483894348144531
0.419999986886978	-83.721931457519531
0.423999994993210	-83.703620910644531
0.428000003099442	-82.989509582519531
0.432000011205673	-82.690437316894531
0.435999989509583	-82.965095520019531
0.439999997615814	-82.940681457519531
0.444000005722046	-82.556159973144531
0.448000013828278	-82.696540832519531
0.451999992132187	-83.105476379394531
0.456000000238419	-82.843025207519531
0.460000008344650	-82.891853332519531
0.463999986648560	-83.331306457519531
0.467999994754791	-83.563240051269531
0.472000002861023	-83.331306457519531
0.476000010967255	-83.099372863769531
0.479999989271164	-83.325202941894531
0.483999997377396	-83.691413879394531
0.488000005483627	-83.233650207519531
0.492000013589859	-83.288581848144531
0.495999991893768	-83.782966613769531
0.500000000000000	-84.002693176269531
0.504000008106232	-83.776863098144531
0.508000016212463	-83.856208801269531
0.512000024318695	-84.387214660644531
0.515999972820282	-84.222419738769531
0.519999980926514	-83.923347473144531
0.523999989032745	-83.905036926269531
0.527999997138977	-83.856208801269531
0.532000005245209	-83.752449035644531
0.536000013351440	-83.386238098144531
0.540000021457672	-83.435066223144531
0.544000029563904	-84.075935363769531
0.547999978065491	-83.831794738769531
0.551999986171722	-83.654792785644531
0.555999994277954	-84.069831848144531
0.560000002384186	-84.368904113769531
0.564000010490417	-84.100349426269531
0.568000018596649	-83.483894348144531
0.572000026702881	-83.636482238769531
0.575999975204468	-83.648689270019531
0.579999983310699	-83.227546691894531
0.583999991416931	-83.062751770019531
0.587999999523163	-83.264167785644531
0.592000007629395	-83.819587707519531
0.596000015735626	-83.459480285644531
0.600000023841858	-83.331306457519531
0.603999972343445	-83.984382629394531
0.607999980449677	-84.027107238769531
0.611999988555908	-83.874519348144531
0.615999996662140	-83.996589660644531
0.620000004768372	-83.917243957519531
0.624000012874603	-83.709724426269531
0.628000020980835	-83.233650207519531
0.632000029087067	-83.325202941894531
0.635999977588654	-83.642585754394531
0.639999985694885	-83.538825988769531
0.643999993801117	-83.355720520019531
0.648000001907349	-83.355720520019531
0.652000010013580	-83.782966613769531
0.656000018119812	-83.575447082519531
0.660000026226044	-83.081062316894531
0.663999974727631	-83.374031066894531
0.667999982833862	-83.380134582519531
0.671999990940094	-82.934577941894531
0.675999999046326	-82.952888488769531
0.680000007152557	-83.142097473144531
0.684000015258789	-83.508308410644531
0.688000023365021	-83.282478332519531
0.691999971866608	-83.172615051269531
0.695999979972839	-83.465583801269531
0.699999988079071	-83.526618957519531
0.703999996185303	-83.337409973144531
0.708000004291534	-83.288581848144531
0.712000012397766	-83.544929504394531
0.716000020503998	-83.514411926269531
0.720000028610229	-83.056648254394531
0.723999977111816	-83.142097473144531
0.727999985218048	-83.166511535644531
0.731999993324280	-83.038337707519531
0.736000001430511	-83.081062316894531
0.740000009536743	-83.190925598144531
0.744000017642975	-83.587654113769531
0.748000025749207	-83.593757629394531
0.751999974250793	-83.392341613769531
0.755999982357025	-83.709724426269531
0.759999990463257	-83.868415832519531
0.763999998569489	-83.294685363769531
0.768000006675720	-82.696540832519531
0.772000014781952	-82.812507629394531
0.776000022888184	-82.910163879394531
0.779999971389771	-82.250984191894531
0.783999979496002	-82.244880676269531
0.787999987602234	-82.757575988769531
0.791999995708466	-82.995613098144531
0.796000003814697	-83.209236145019531
0.800000011920929	-83.276374816894531
0.804000020027161	-83.569343566894531
0.808000028133392	-83.917243957519531
0.811999976634979	-83.270271301269531
0.815999984741211	-83.044441223144531
0.819999992847443	-83.386238098144531
0.824000000953674	-83.239753723144531
0.828000009059906	-82.849128723144531
0.832000017166138	-83.026130676269531
0.836000025272369	-83.660896301269531
0.839999973773956	-83.728034973144531
0.843999981880188	-83.526618957519531
0.847999989986420	-83.752449035644531
0.851999998092651	-84.051521301269531
0.856000006198883	-84.033210754394531
0.860000014305115	-83.636482238769531
0.864000022411346	-83.398445129394531
0.867999970912933	-83.825691223144531
0.871999979019165	-83.508308410644531
0.875999987125397	-83.142097473144531
0.879999995231628	-83.624275207519531
0.884000003337860	-83.990486145019531
0.888000011444092	-83.795173645019531
0.892000019550323	-83.514411926269531
0.896000027656555	-83.844001770019531
0.899999976158142	-83.905036926269531
0.903999984264374	-83.471687316894531
0.907999992370605	-83.374031066894531
0.912000000476837	-83.422859191894531
0.916000008583069	-83.441169738769531
0.920000016689301	-83.215339660644531
0.924000024795532	-82.995613098144531
0.927999973297119	-83.441169738769531
0.931999981403351	-83.435066223144531
0.935999989509583	-82.720954895019531
0.939999997615814	-82.666023254394531
0.944000005722046	-82.836921691894531
0.948000013828278	-82.794197082519531
0.952000021934509	-82.440193176269531
0.955999970436096	-82.604988098144531
0.959999978542328	-83.020027160644531
0.963999986648560	-82.653816223144531
0.967999994754791	-82.421882629394531
0.972000002861023	-82.659919738769531
0.976000010967255	-82.910163879394531
0.980000019073486	-82.739265441894531
0.984000027179718	-82.733161926269531
0.987999975681305	-83.245857238769531
0.991999983787537	-83.496101379394531
0.995999991893768	-83.221443176269531
1.000000000000000	-83.355720520019531
1.003999948501587	-83.581550598144531
1.008000016212463	-83.557136535644531
1.011999964714050	-83.074958801269531
1.016000032424927	-82.940681457519531
1.019999980926514	-83.343513488769531
1.024000048637390	-83.111579895019531
1.027999997138977	-82.690437316894531
1.031999945640564	-82.995613098144531
1.036000013351440	-83.544929504394531
1.039999961853027	-83.575447082519531
1.044000029563904	-83.404548645019531
1.047999978065491	-83.758552551269531
1.052000045776367	-84.069831848144531
1.055999994277954	-83.557136535644531
1.059999942779541	-83.087165832519531
1.064000010490418	-83.026130676269531
1.067999958992004	-83.276374816894531
1.072000026702881	-82.983406066894531
1.075999975204468	-82.604988098144531
1.080000042915344	-83.172615051269531
1.083999991416931	-83.654792785644531
1.088000059127808	-83.197029113769531
1.092000007629395	-83.142097473144531
1.095999956130981	-83.618171691894531
1.100000023841858	-83.599861145019531
1.103999972343445	-83.166511535644531
1.108000040054321	-83.056648254394531
1.111999988555908	-82.971199035644531
1.116000056266785	-82.623298645019531
1.120000004768372	-82.287605285644531
1.123999953269959	-82.269294738769531
1.128000020980835	-82.727058410644531
1.131999969482422	-83.007820129394531
1.136000037193298	-82.763679504394531
1.139999985694885	-82.861335754394531
1.144000053405762	-83.312995910644531
1.148000001907349	-83.142097473144531
1.151999950408936	-82.855232238769531
1.156000018119812	-83.184822082519531
1.159999966621399	-83.380134582519531
1.164000034332275	-83.160408020019531
1.167999982833862	-83.038337707519531
1.172000050544739	-83.215339660644531
1.175999999046326	-83.520515441894531
1.179999947547913	-83.264167785644531
1.184000015258789	-83.074958801269531
1.187999963760376	-83.459480285644531
1.192000031471252	-83.770759582519531
1.195999979972839	-83.526618957519531
1.200000047683716	-83.386238098144531
1.203999996185303	-83.660896301269531
1.207999944686890	-83.685310363769531
1.212000012397766	-83.215339660644531
1.215999960899353	-83.331306457519531
1.220000028610230	-83.502204895019531
1.223999977111816	-83.496101379394531
1.228000044822693	-83.294685363769531
1.231999993324280	-83.343513488769531
1.235999941825867	-83.917243957519531
1.240000009536743	-83.929450988769531
1.243999958038330	-83.593757629394531
1.248000025749207	-83.874519348144531
1.251999974250794	-84.033210754394531
1.256000041961670	-83.801277160644531
1.259999990463257	-83.447273254394531
1.264000058174133	-83.489997863769531
1.268000006675720	-83.734138488769531
1.271999955177307	-83.404548645019531
1.276000022888184	-83.142097473144531
1.279999971389771	-83.282478332519531
1.284000039100647	-83.691413879394531
1.287999987602234	-83.618171691894531
1.292000055313110	-83.221443176269531
1.296000003814697	-83.648689270019531
1.299999952316284	-83.850105285644531
1.304000020027161	-83.105476379394531
1.307999968528748	-82.958992004394531
1.312000036239624	-83.270271301269531
1.315999984741211	-83.349617004394531
1.320000052452087	-83.074958801269531
1.324000000953674	-83.209236145019531
1.327999949455261	-83.673103332519531
1.332000017166138	-83.789070129394531
1.335999965667725	-83.648689270019531
1.340000033378601	-83.630378723144531
1.343999981880188	-83.856208801269531
1.348000049591065	-84.008796691894531
1.351999998092651	-83.410652160644531
1.355999946594238	-83.398445129394531
1.360000014305115	-83.941658020019531
1.363999962806702	-83.636482238769531
1.368000030517578	-83.410652160644531
1.371999979019165	-83.728034973144531
1.376000046730042	-84.191902160644531
1.379999995231628	-84.173591613769531
1.383999943733215	-83.837898254394531
1.388000011444092	-84.051521301269531
1.391999959945679	-84.216316223144531
1.396000027656555	-83.844001770019531
1.399999976158142	-83.618171691894531
1.404000043869019	-83.636482238769531
1.407999992370606	-83.850105285644531
1.411999940872192	-83.538825988769531
1.416000008583069	-83.270271301269531
1.419999957084656	-83.666999816894531
1.424000024795532	-83.740242004394531
1.427999973297119	-83.514411926269531
1.432000041007996	-83.410652160644531
1.435999989509583	-83.801277160644531
1.440000057220459	-84.039314270019531
1.444000005722046	-83.471687316894531
1.447999954223633	-83.270271301269531
1.452000021934509	-83.294685363769531
1.455999970436096	-82.818611145019531
1.460000038146973	-82.580574035644531
1.463999986648560	-82.647712707519531
1.468000054359436	-82.800300598144531
1.472000002861023	-82.739265441894531
1.475999951362610	-82.537849426269531
1.480000019073486	-83.007820129394531
1.483999967575073	-83.374031066894531
1.488000035285950	-83.361824035644531
1.491999983787537	-83.312995910644531
1.496000051498413	-83.465583801269531
1.500000000000000	-83.734138488769531
1.503999948501587	-83.227546691894531
1.508000016212463	-82.843025207519531
1.511999964714050	-83.361824035644531
1.516000032424927	-83.465583801269531
1.519999980926514	-83.111579895019531
1.524000048637390	-83.447273254394531
1.527999997138977	-84.033210754394531
1.531999945640564	-84.204109191894531
1.536000013351440	-83.959968566894531
1.539999961853027	-84.179695129394531
1.544000029563904	-84.344490051269531
1.547999978065491	-84.155281066894531
1.552000045776367	-83.831794738769531
1.555999994277954	-83.721931457519531
1.559999942779541	-84.191902160644531
1.564000010490418	-84.124763488769531
1.567999958992004	-83.660896301269531
1.572000026702881	-84.234626770019531
1.575999975204468	-84.637458801269531
1.580000042915344	-84.301765441894531
1.583999991416931	-84.155281066894531
1.588000059127808	-84.082038879394531
1.592000007629395	-84.191902160644531
1.595999956130981	-83.752449035644531
1.600000023841858	-83.422859191894531
1.603999972343445	-83.575447082519531
1.608000040054321	-83.679206848144531
1.611999988555908	-83.599861145019531
1.616000056266785	-83.819587707519531
1.620000004768372	-84.570320129394531
1.623999953269959	-84.820564270019531
1.628000020980835	-84.368904113769531
1.631999969482422	-84.313972473144531
1.636000037193298	-84.222419738769531
1.639999985694885	-83.941658020019531
1.644000053405762	-83.721931457519531
1.648000001907349	-83.264167785644531
1.651999950408936	-83.404548645019531
1.656000018119812	-83.355720520019531
1.659999966621399	-82.843025207519531
1.664000034332275	-83.099372863769531
1.667999982833862	-83.422859191894531
1.672000050544739	-83.282478332519531
1.675999999046326	-83.123786926269531
1.679999947547913	-83.398445129394531
1.684000015258789	-83.709724426269531
1.687999963760376	-83.386238098144531
1.692000031471252	-83.380134582519531
1.695999979972839	-83.569343566894531
1.700000047683716	-83.459480285644531
1.703999996185303	-83.319099426269531
1.707999944686890	-83.142097473144531
1.712000012397766	-83.404548645019531
1.715999960899353	-83.691413879394531
1.720000028610230	-83.343513488769531
1.723999977111816	-83.435066223144531
1.728000044822693	-83.807380676269531
1.731999993324280	-83.996589660644531
1.735999941825867	-83.605964660644531
1.740000009536743	-83.557136535644531
1.743999958038330	-83.947761535644531
1.748000025749207	-83.581550598144531
1.751999974250794	-83.154304504394531
1.756000041961670	-83.386238098144531
1.759999990463257	-83.557136535644531
1.764000058174133	-83.520515441894531
1.768000006675720	-83.459480285644531
1.771999955177307	-83.874519348144531
1.776000022888184	-84.442146301269531
1.779999971389771	-84.204109191894531
1.784000039100647	-84.014900207519531
1.787999987602234	-84.008796691894531
1.792000055313110	-83.819587707519531
1.796000003814697	-83.306892395019531
1.799999952316284	-82.946784973144531
1.804000020027161	-83.215339660644531
1.807999968528748	-83.416755676269531
1.812000036239624	-83.068855285644531
1.815999984741211	-83.135993957519531
1.820000052452087	-83.728034973144531
1.824000000953674	-84.063728332519531
1.827999949455261	-83.740242004394531
1.832000017166138	-83.728034973144531
1.835999965667725	-84.088142395019531
1.840000033378601	-83.972175598144531
1.843999981880188	-83.435066223144531
1.848000049591065	-83.361824035644531
1.851999998092651	-83.673103332519531
1.855999946594238	-83.801277160644531
1.860000014305115	-83.496101379394531
1.863999962806702	-83.593757629394531
1.868000030517578	-84.082038879394531
1.871999979019165	-84.130867004394531
1.876000046730042	-83.782966613769531
1.879999995231628	-83.874519348144531
1.883999943733215	-84.143074035644531
1.888000011444092	-83.850105285644531
1.891999959945679	-83.520515441894531
1.896000027656555	-83.551033020019531
1.899999976158142	-83.746345520019531
1.904000043869019	-83.465583801269531
1.907999992370606	-83.343513488769531
1.911999940872192	-83.587654113769531
1.916000008583069	-83.911140441894531
1.919999957084656	-83.831794738769531
1.924000024795532	-83.758552551269531
1.927999973297119	-84.021003723144531
1.932000041007996	-84.393318176269531
1.935999989509583	-84.021003723144531
1.940000057220459	-83.825691223144531
1.944000005722046	-84.051521301269531
1.947999954223633	-84.002693176269531
1.952000021934509	-83.551033020019531
1.955999970436096	-83.514411926269531
1.960000038146973	-83.764656066894531
1.963999986648560	-83.331306457519531
1.968000054359436	-82.995613098144531
1.972000002861023	-83.410652160644531
1.975999951362610	-83.679206848144531
1.980000019073486	-83.374031066894531
1.983999967575073	-83.050544738769531
1.988000035285950	-83.270271301269531
1.991999983787537	-83.496101379394531
1.996000051498413	-82.934577941894531
2.000000000000000	-82.757575988769531
2.003999948501587	-83.197029113769531
2.007999897003174	-83.380134582519531
2.012000083923340	-83.294685363769531
2.016000032424927	-83.270271301269531
2.019999980926514	-83.807380676269531
2.023999929428101	-84.204109191894531
2.028000116348267	-83.868415832519531
2.032000064849854	-83.758552551269531
2.036000013351440	-84.008796691894531
2.039999961853027	-84.069831848144531
2.043999910354614	-83.441169738769531
2.048000097274780	-83.319099426269531
2.052000045776367	-83.856208801269531
2.055999994277954	-83.776863098144531
2.059999942779541	-83.447273254394531
2.063999891281128	-83.911140441894531
2.068000078201294	-84.167488098144531
2.072000026702881	-84.185798645019531
2.075999975204468	-83.868415832519531
2.079999923706055	-83.892829895019531
2.084000110626221	-84.069831848144531
2.088000059127808	-83.807380676269531
2.092000007629395	-83.386238098144531
2.095999956130981	-83.294685363769531
2.099999904632568	-83.636482238769531
2.104000091552734	-83.581550598144531
2.108000040054321	-83.361824035644531
2.111999988555908	-83.874519348144531
2.115999937057495	-84.118659973144531
2.119999885559082	-83.734138488769531
2.124000072479248	-83.697517395019531
2.128000020980835	-83.728034973144531
2.131999969482422	-83.563240051269531
2.135999917984009	-82.983406066894531
2.140000104904175	-82.550056457519531
2.144000053405762	-82.739265441894531
2.148000001907349	-82.751472473144531
2.151999950408936	-82.476814270019531
2.155999898910523	-82.489021301269531
2.160000085830689	-82.928474426269531
2.164000034332275	-83.209236145019531
2.167999982833862	-83.068855285644531
2.171999931335449	-83.288581848144531
2.176000118255615	-83.673103332519531
2.180000066757202	-83.459480285644531
2.184000015258789	-83.233650207519531
2.187999963760376	-83.270271301269531
2.191999912261963	-83.489997863769531
2.196000099182129	-83.294685363769531
2.200000047683716	-82.897956848144531
2.203999996185303	-83.227546691894531
2.207999944686890	-83.605964660644531
2.211999893188477	-83.361824035644531
2.216000080108643	-83.520515441894531
2.220000028610230	-83.996589660644531
2.223999977111816	-84.252937316894531
2.227999925613403	-83.886726379394531
2.232000112533569	-83.758552551269531
2.236000061035156	-84.082038879394531
2.240000009536743	-83.862312316894531
2.243999958038330	-83.502204895019531
2.247999906539917	-83.557136535644531
2.252000093460083	-83.874519348144531
2.256000041961670	-84.045417785644531
2.259999990463257	-83.642585754394531
2.263999938964844	-83.966072082519531
2.267999887466431	-84.655769348144531
2.272000074386597	-84.344490051269531
2.276000022888184	-84.124763488769531
2.279999971389771	-84.228523254394531
2.283999919891357	-84.350593566894531
2.288000106811523	-83.929450988769531
2.292000055313110	-83.325202941894531
2.296000003814697	-83.618171691894531
2.299999952316284	-83.831794738769531
2.303999900817871	-83.227546691894531
2.308000087738037	-83.020027160644531
2.312000036239624	-83.325202941894531
2.315999984741211	-83.721931457519531
2.319999933242798	-83.331306457519531
2.323999881744385	-83.062751770019531
2.328000068664551	-83.331306457519531
2.332000017166138	-83.319099426269531
2.335999965667725	-83.068855285644531
2.339999914169312	-82.940681457519531
2.344000101089478	-83.209236145019531
2.348000049591065	-83.569343566894531
2.351999998092651	-83.215339660644531
2.355999946594238	-83.331306457519531
2.359999895095825	-83.880622863769531
2.364000082015991	-83.892829895019531
2.368000030517578	-83.868415832519531
2.371999979019165	-83.874519348144531
2.375999927520752	-84.094245910644531
2.380000114440918	-84.051521301269531
2.384000062942505	-83.685310363769531
2.388000011444092	-83.728034973144531
2.391999959945679	-83.728034973144531
2.395999908447266	-83.758552551269531
2.400000095367432	-83.581550598144531
2.404000043869019	-83.593757629394531
2.407999992370606	-84.246833801269531
2.411999940872192	-84.075935363769531
2.415999889373779	-83.892829895019531
2.420000076293945	-84.210212707519531
2.424000024795532	-84.277351379394531
2.427999973297119	-84.082038879394531
2.431999921798706	-83.868415832519531
2.436000108718872	-83.886726379394531
2.440000057220459	-83.935554504394531
2.444000005722046	-83.526618957519531
2.447999954223633	-83.654792785644531
2.451999902725220	-83.691413879394531
2.456000089645386	-83.929450988769531
2.460000038146973	-83.892829895019531
2.463999986648560	-83.801277160644531
2.467999935150147	-84.307868957519531
2.471999883651733	-84.283454895019531
2.476000070571899	-83.868415832519531
2.480000019073486	-83.892829895019531
2.483999967575073	-83.898933410644531
2.487999916076660	-83.306892395019531
2.492000102996826	-82.714851379394531
2.496000051498413	-82.885749816894531
2.500000000000000	-83.361824035644531
2.503999948501587	-82.989509582519531
2.507999897003174	-82.958992004394531
2.512000083923340	-83.459480285644531
2.516000032424927	-83.813484191894531
2.519999980926514	-83.666999816894531
2.523999929428101	-83.453376770019531
2.528000116348267	-83.776863098144531
2.532000064849854	-83.782966613769531
2.536000013351440	-83.154304504394531
2.539999961853027	-83.123786926269531
2.543999910354614	-83.520515441894531
2.548000097274780	-83.850105285644531
2.552000045776367	-83.789070129394531
2.555999994277954	-83.837898254394531
2.559999942779541	-84.344490051269531
2.563999891281128	-84.582527160644531
2.568000078201294	-84.155281066894531
2.572000026702881	-84.075935363769531
2.575999975204468	-84.320075988769531
2.579999923706055	-84.228523254394531
2.584000110626221	-83.569343566894531
2.588000059127808	-83.660896301269531
2.592000007629395	-84.094245910644531
2.595999956130981	-84.057624816894531
2.599999904632568	-83.941658020019531
2.604000091552734	-84.216316223144531
2.608000040054321	-84.545906066894531
2.611999988555908	-85.235603332519531
2.615999937057495	-94.635017395019531
2.619999885559082	-95.837409973144531
2.624000072479248	-94.378669738769531
2.628000020980835	-91.833503723144531
2.631999969482422	-88.781745910644531
2.635999917984009	-86.059577941894531
2.640000104904175	-83.728034973144531
2.644000053405762	-81.152351379394531
2.648000001907349	-78.845222473144531
2.651999950408936	-77.178962707519531
2.655999898910523	-75.720222473144531
2.660000085830689	-73.931892395019531
2.664000034332275	-72.692878723144531
2.667999982833862	-72.094734191894531
2.671999931335449	-71.466072082519531
2.676000118255615	-70.629890441894531
2.680000066757202	-70.294197082519531
2.684000015258789	-70.599372863769531
2.687999963760376	-70.788581848144531
2.691999912261963	-70.898445129394531
2.696000099182129	-71.606452941894531
2.700000047683716	-72.583015441894531
2.703999996185303	-73.333747863769531
2.707999944686890	-73.840339660644531
2.711999893188477	-74.737556457519531
2.716000080108643	-75.909431457519531
2.720000028610230	-76.385505676269531
2.723999977111816	-76.690681457519531
2.727999925613403	-77.484138488769531
2.732000112533569	-78.198249816894531
2.736000061035156	-78.411872863769531
2.740000009536743	-78.826911926269531
2.743999958038330	-79.840095520019531
2.747999906539917	-80.432136535644531
2.752000093460083	-80.511482238769531
2.756000041961670	-81.121833801269531
2.759999990463257	-81.616218566894531
2.763999938964844	-81.787117004394531
2.767999887466431	-81.616218566894531
2.772000074386597	-81.433113098144531
2.776000022888184	-81.610115051269531
2.779999971389771	-81.451423645019531
2.783999919891357	-80.896003723144531
2.788000106811523	-80.920417785644531
2.792000055313110	-81.347663879394531
2.796000003814697	-81.298835754394531
2.799999952316284	-80.896003723144531
2.803999900817871	-81.079109191894531
2.808000087738037	-81.219490051269531
2.812000036239624	-80.383308410644531
2.815999984741211	-79.711921691894531
2.819999933242798	-79.571540832519531
2.823999881744385	-79.357917785644531
2.828000068664551	-78.771980285644531
2.832000017166138	-78.308113098144531
2.835999965667725	-78.509529113769531
2.839999914169312	-78.820808410644531
2.844000101089478	-78.424079895019531
2.848000049591065	-78.271492004394531
2.851999998092651	-78.503425598144531
2.855999946594238	-78.570564270019531
2.859999895095825	-78.149421691894531
2.864000082015991	-77.758796691894531
2.868000030517578	-77.801521301269531
2.871999979019165	-77.636726379394531
2.875999927520752	-77.282722473144531
2.880000114440918	-77.142341613769531
2.884000062942505	-77.386482238769531
2.888000011444092	-77.490242004394531
2.891999959945679	-77.081306457519531
2.895999908447266	-77.124031066894531
2.900000095367432	-77.563484191894531
2.904000043869019	-77.252204895019531
2.907999992370606	-76.934822082519531
2.911999940872192	-77.038581848144531
2.915999889373779	-77.026374816894531
2.920000076293945	-76.794441223144531
2.924000024795532	-76.373298645019531
2.927999973297119	-76.275642395019531
2.931999921798706	-76.422126770019531
2.936000108718872	-76.104743957519531
2.940000057220459	-75.897224426269531
2.944000005722046	-76.055915832519531
2.947999954223633	-76.300056457519531
2.951999902725220	-75.964363098144531
2.956000089645386	-75.726325988769531
2.960000038146973	-76.025398254394531
2.963999986648560	-75.970466613769531
2.967999935150147	-75.360115051269531
2.971999883651733	-75.201423645019531
2.976000070571899	-75.097663879394531
2.980000019073486	-75.030525207519531
2.983999967575073	-74.499519348144531
2.987999916076660	-74.066169738769531
2.992000102996826	-74.267585754394531
2.996000051498413	-74.121101379394531
3.000000000000000	-73.852546691894531
3.003999948501587	-73.889167785644531
3.007999897003174	-74.072273254394531
3.012000083923340	-73.931892395019531
3.016000032424927	-73.425300598144531
3.019999980926514	-73.370368957519531
3.023999929428101	-73.510749816894531
3.028000116348267	-73.071296691894531
3.032000064849854	-72.943122863769531
3.036000013351440	-73.175056457519531
3.039999961853027	-73.663337707519531
3.043999910354614	-73.449714660644531
3.048000097274780	-73.211677551269531
3.052000045776367	-73.736579895019531
3.055999994277954	-73.712165832519531
3.059999942779541	-73.254402160644531
3.063999891281128	-73.034675598144531
3.068000078201294	-72.924812316894531
3.072000026702881	-72.949226379394531
3.075999975204468	-72.460945129394531
3.079999923706055	-72.430427551269531
3.084000110626221	-72.723396301269531
3.088000059127808	-72.802742004394531
3.092000007629395	-72.668464660644531
3.095999956130981	-72.406013488769531
3.099999904632568	-72.735603332519531
3.104000091552734	-72.814949035644531
3.108000040054321	-72.125251770019531
3.111999988555908	-72.180183410644531
3.115999937057495	-72.216804504394531
3.119999885559082	-71.875007629394531
3.124000072479248	-71.722419738769531
3.128000020980835	-71.618659973144531
3.131999969482422	-71.795661926269531
3.135999917984009	-71.618659973144531
3.140000104904175	-71.435554504394531
3.144000053405762	-71.527107238769531
3.148000001907349	-71.447761535644531
3.151999950408936	-71.130378723144531
3.155999898910523	-70.513923645019531
3.160000085830689	-70.532234191894531
3.164000034332275	-70.739753723144531
3.167999982833862	-70.019538879394531
3.171999931335449	-69.836433410644531
3.176000118255615	-69.982917785644531
3.180000066757202	-69.989021301269531
3.184000015258789	-69.836433410644531
3.187999963760376	-69.616706848144531
3.191999912261963	-70.050056457519531
3.196000099182129	-70.324714660644531
3.200000047683716	-69.781501770019531
3.203999996185303	-69.976814270019531
3.207999944686890	-70.330818176269531
3.211999893188477	-70.098884582519531
3.216000080108643	-69.561775207519531
3.220000028610230	-69.561775207519531
3.223999977111816	-69.750984191894531
3.227999925613403	-69.146736145019531
3.232000112533569	-68.920906066894531
3.236000061035156	-69.171150207519531
3.240000009536743	-69.354255676269531
3.243999958038330	-69.366462707519531
3.247999906539917	-69.024665832519531
3.252000093460083	-69.171150207519531
3.256000041961670	-69.445808410644531
3.259999990463257	-68.713386535644531
3.263999938964844	-68.249519348144531
3.267999887466431	-68.371589660644531
3.272000074386597	-68.334968566894531
3.276000022888184	-67.742927551269531
3.279999971389771	-67.633064270019531
3.283999919891357	-68.188484191894531
3.288000106811523	-68.194587707519531
3.292000055313110	-67.736824035644531
3.296000003814697	-67.913825988769531
3.299999952316284	-68.164070129394531
3.303999900817871	-68.164070129394531
3.308000087738037	-67.572029113769531
3.312000036239624	-67.346199035644531
3.315999984741211	-67.626960754394531
3.319999933242798	-67.315681457519531
3.323999881744385	-66.674812316894531
3.328000068664551	-66.448982238769531
3.332000017166138	-66.870124816894531
3.335999965667725	-66.839607238769531
3.339999914169312	-66.357429504394531
3.344000101089478	-66.448982238769531
3.348000049591065	-66.851814270019531
3.351999998092651	-66.638191223144531
3.355999946594238	-66.333015441894531
3.359999895095825	-66.387947082519531
3.364000082015991	-66.497810363769531
3.368000030517578	-66.156013488769531
3.371999979019165	-65.930183410644531
3.375999927520752	-66.271980285644531
3.380000114440918	-66.351325988769531
3.384000062942505	-66.070564270019531
3.388000011444092	-66.033943176269531
3.391999959945679	-66.253669738769531
3.395999908447266	-66.497810363769531
3.400000095367432	-66.369636535644531
3.404000043869019	-66.217048645019531
3.407999992370606	-66.516120910644531
3.411999940872192	-66.320808410644531
3.415999889373779	-65.789802551269531
3.420000076293945	-65.826423645019531
3.424000024795532	-65.966804504394531
3.427999973297119	-65.594490051269531
3.431999921798706	-65.246589660644531
3.436000108718872	-65.472419738769531
3.440000057220459	-65.722663879394531
3.444000005722046	-65.460212707519531
3.447999954223633	-65.338142395019531
3.451999902725220	-65.472419738769531
3.456000089645386	-65.368659973144531
3.460000038146973	-64.953620910644531
3.463999986648560	-64.489753723144531
3.467999935150147	-64.544685363769531
3.471999883651733	-64.526374816894531
3.476000070571899	-63.964847564697266
3.480000019073486	-63.952640533447266
3.483999967575073	-64.355476379394531
3.487999916076660	-64.471443176269531
3.492000102996826	-64.154060363769531
3.496000051498413	-64.172370910644531
3.500000000000000	-64.282234191894531
3.503999948501587	-63.653568267822266
3.507999897003174	-63.055423736572266
3.512000083923340	-62.915042877197266
3.516000032424927	-62.847904205322266
3.519999980926514	-62.701419830322266
3.523999929428101	-62.341312408447266
3.528000116348267	-62.603763580322266
3.532000064849854	-63.140872955322266
3.536000013351440	-63.049320220947266
3.539999961853027	-63.049320220947266
3.543999910354614	-63.232425689697266
3.548000097274780	-63.360599517822266
3.552000045776367	-63.195804595947266
3.555999994277954	-62.829593658447266
3.559999942779541	-62.628177642822266
3.563999891281128	-62.957767486572266
3.568000078201294	-62.744144439697266
3.572000026702881	-62.371829986572266
3.575999975204468	-62.792972564697266
3.579999923706055	-63.317874908447266
3.584000110626221	-62.902835845947266
3.588000059127808	-62.786869049072266
3.592000007629395	-63.208011627197266
3.595999956130981	-63.171390533447266
3.599999904632568	-62.817386627197266
3.604000091552734	-62.567142486572266
3.608000040054321	-62.573246002197266
3.611999988555908	-62.597660064697266
3.615999937057495	-62.249759674072266
3.619999885559082	-62.060550689697266
3.624000072479248	-62.304691314697266
3.628000020980835	-62.194828033447266
3.631999969482422	-61.822513580322266
3.635999917984009	-61.859134674072266
3.640000104904175	-62.200931549072266
3.644000053405762	-62.078861236572266
3.648000001907349	-61.627201080322266
3.651999950408936	-61.596683502197266
3.655999898910523	-61.590579986572266
3.660000085830689	-61.041263580322266
3.664000034332275	-60.791019439697266
3.667999982833862	-61.114505767822266
3.671999931335449	-61.547855377197266
3.676000118255615	-61.254886627197266
3.680000066757202	-61.041263580322266
3.684000015258789	-61.431888580322266
3.687999963760376	-61.242679595947266
3.691999912261963	-60.644535064697266
3.696000099182129	-60.717777252197266
3.700000047683716	-60.614017486572266
3.703999996185303	-60.205081939697266
3.707999944686890	-59.564212799072266
3.711999893188477	-59.240726470947266
3.716000080108643	-59.552005767822266
3.720000028610230	-59.368900299072266
3.723999977111816	-58.898929595947266
3.727999925613403	-59.155277252197266
3.732000112533569	-59.832767486572266
3.736000061035156	-59.851078033447266
3.740000009536743	-59.375003814697266
3.743999958038330	-59.606937408447266
3.747999906539917	-59.930423736572266
3.752000093460083	-59.375003814697266
3.756000041961670	-59.069828033447266
3.759999990463257	-59.033206939697266
3.763999938964844	-59.246829986572266
3.767999887466431	-59.051517486572266
3.772000074386597	-58.728031158447266
3.776000022888184	-59.307865142822266
3.779999971389771	-59.680179595947266
3.783999919891357	-59.307865142822266
3.788000106811523	-59.112552642822266
3.792000055313110	-59.277347564697266
3.796000003814697	-59.472660064697266
3.799999952316284	-58.843997955322266
3.803999900817871	-58.465579986572266
3.808000087738037	-58.703617095947266
3.812000036239624	-58.642581939697266
3.815999984741211	-58.331302642822266
3.819999933242798	-58.270267486572266
3.823999881744385	-58.636478424072266
3.828000068664551	-58.880619049072266
3.832000017166138	-58.239749908447266
3.835999965667725	-58.233646392822266
3.839999914169312	-58.306888580322266
3.844000101089478	-57.812503814697266
3.848000049591065	-57.501224517822266
3.851999998092651	-57.324222564697266
3.855999946594238	-57.366947174072266
3.859999895095825	-57.110599517822266
3.864000082015991	-56.768802642822266
3.868000030517578	-56.927494049072266
3.871999979019165	-57.183841705322266
3.875999927520752	-57.147220611572266
3.880000114440918	-56.884769439697266
3.884000062942505	-57.110599517822266
3.888000011444092	-57.623294830322266
3.891999959945679	-57.061771392822266
3.895999908447266	-56.976322174072266
3.900000095367432	-57.269290924072266
3.904000043869019	-56.890872955322266
3.907999992370606	-56.561283111572266
3.911999940872192	-56.549076080322266
3.915999889373779	-56.768802642822266
3.920000076293945	-56.707767486572266
3.924000024795532	-56.353763580322266
3.927999973297119	-56.646732330322266
3.931999921798706	-56.958011627197266
3.936000108718872	-56.945804595947266
3.940000057220459	-56.677249908447266
3.944000005722046	-56.573490142822266
3.947999954223633	-56.866458892822266
3.951999902725220	-56.274417877197266
3.956000089645386	-55.712894439697266
3.960000038146973	-56.011966705322266
3.963999986648560	-55.963138580322266
3.967999935150147	-55.657962799072266
3.971999883651733	-55.639652252197266
3.976000070571899	-56.085208892822266
3.980000019073486	-56.365970611572266
3.983999967575073	-55.908206939697266
3.987999916076660	-55.798343658447266
3.992000102996826	-56.030277252197266
3.996000051498413	-55.798343658447266
4.000000000000000	-55.212406158447266
4.004000186920166	-54.852298736572266
4.007999897003174	-54.833988189697266
4.012000083923340	-54.528812408447266
4.015999794006348	-54.162601470947266
4.019999980926514	-54.248050689697266
4.024000167846680	-54.406742095947266
4.027999877929688	-54.565433502197266
4.032000064849854	-54.223636627197266
4.035999774932861	-54.132083892822266
4.039999961853027	-54.589847564697266
4.044000148773193	-54.364017486572266
4.047999858856201	-53.814701080322266
4.052000045776367	-54.058841705322266
4.056000232696533	-54.248050689697266
4.059999942779541	-54.010013580322266
4.064000129699707	-53.735355377197266
4.067999839782715	-54.064945220947266
4.072000026702881	-54.449466705322266
4.076000213623047	-54.064945220947266
4.079999923706055	-53.973392486572266
4.084000110626221	-54.193119049072266
4.087999820709229	-54.510501861572266
4.092000007629395	-54.284671783447266
4.096000194549561	-53.826908111572266
4.099999904632568	-53.979496002197266
4.104000091552734	-54.028324127197266
4.107999801635742	-53.527835845947266
4.111999988555908	-53.387454986572266
4.116000175476074	-53.698734283447266
4.119999885559082	-53.784183502197266
4.124000072479248	-53.332523345947266
4.127999782562256	-53.302005767822266
4.131999969482422	-53.833011627197266
4.136000156402588	-53.759769439697266
4.139999866485596	-53.314212799072266
4.144000053405762	-53.247074127197266
4.147999763488770	-53.363040924072266
4.151999950408936	-53.070072174072266
4.156000137329102	-52.478031158447266
4.159999847412109	-52.526859283447266
4.164000034332275	-52.770999908447266
4.168000221252441	-52.374271392822266
4.171999931335449	-52.209476470947266
4.176000118255615	-52.368167877197266
4.179999828338623	-52.294925689697266
4.184000015258789	-51.867679595947266
4.188000202178955	-51.470951080322266
4.191999912261963	-51.617435455322266
4.196000099182129	-51.617435455322266
4.199999809265137	-50.787357330322266
4.203999996185303	-50.610355377197266
4.208000183105469	-51.135257720947266
4.211999893188477	-51.080326080322266
4.216000080108643	-50.646976470947266
4.219999790191650	-51.062015533447266
4.223999977111816	-51.721195220947266
4.228000164031982	-51.464847564697266
4.231999874114990	-51.068119049072266
4.236000061035156	-51.068119049072266
4.239999771118164	-51.208499908447266
4.243999958038330	-50.994876861572266
4.248000144958496	-50.433353424072266
4.251999855041504	-50.469974517822266
4.256000041961670	-50.927738189697266
4.260000228881836	-50.451663970947266
4.263999938964844	-50.128177642822266
4.268000125885010	-50.555423736572266
4.271999835968018	-51.000980377197266
4.276000022888184	-50.640872955322266
4.280000209808350	-50.170902252197266
4.283999919891357	-50.341800689697266
4.288000106811523	-50.524906158447266
4.291999816894531	-49.987796783447266
4.296000003814697	-49.444583892822266
4.300000190734863	-49.511722564697266
4.303999900817871	-49.749759674072266
4.308000087738037	-49.310306549072266
4.311999797821045	-49.017337799072266
4.315999984741211	-49.401859283447266
4.320000171661377	-49.456790924072266
4.323999881744385	-48.907474517822266
4.328000068664551	-48.687747955322266
4.331999778747559	-49.060062408447266
4.335999965667725	-49.114994049072266
4.340000152587891	-48.455814361572266
4.343999862670898	-48.187259674072266
4.348000049591065	-48.486331939697266
4.352000236511231	-48.376468658447266
4.355999946594238	-47.766117095947266
4.360000133514404	-47.735599517822266
4.363999843597412	-47.918704986572266
4.368000030517578	-47.540287017822266
4.372000217437744	-47.290042877197266
4.375999927520752	-47.589115142822266
4.380000114440918	-47.845462799072266
4.383999824523926	-47.625736236572266
4.388000011444092	-47.393802642822266
4.392000198364258	-47.344974517822266
4.395999908447266	-47.308353424072266
4.400000095367432	-46.942142486572266
4.403999805450440	-46.704105377197266
4.407999992370606	-46.984867095947266
4.412000179290772	-47.259525299072266
4.415999889373779	-46.820072174072266
4.420000076293945	-46.960453033447266
4.423999786376953	-47.503665924072266
4.427999973297119	-47.448734283447266
4.432000160217285	-46.850589752197266
4.435999870300293	-46.771244049072266
4.440000057220459	-46.832279205322266
4.443999767303467	-46.173099517822266
4.447999954223633	-45.532230377197266
4.452000141143799	-45.526126861572266
4.455999851226807	-45.513919830322266
4.460000038146973	-45.086673736572266
4.464000225067139	-44.763187408447266
4.467999935150147	-45.080570220947266
4.472000122070313	-45.257572174072266
4.475999832153320	-44.488529205322266
4.480000019073486	-44.073490142822266
4.484000205993652	-43.914798736572266
4.487999916076660	-43.536380767822266
4.492000102996826	-42.840579986572266
4.495999813079834	-42.083744049072266
4.500000000000000	-41.992191314697266
4.504000186920166	-41.802982330322266
4.507999897003174	-40.930179595947266
4.512000083923340	-40.460208892822266
4.515999794006348	-40.283206939697266
4.519999980926514	-39.471439361572266
4.524000167846680	-37.945560455322266
4.527999877929688	-37.121585845947266
4.532000064849854	-36.602787017822266
4.535999774932861	-35.150150299072266
4.539999961853027	-33.349613189697266
4.544000148773193	-31.909181594848633
4.547999858856201	-30.541994094848633
4.552000045776367	-29.077150344848633
4.556000232696533	-26.727296829223633
4.559999942779541	-24.902345657348633
4.564000129699707	-23.376466751098633
4.567999839782715	-20.898439407348633
4.572000026702881	-18.341066360473633
4.576000213623047	-16.296388626098633
4.579999923706055	-15.429688453674316
4.584000110626221	-11.755372047424316
4.587999820709229	-8.453370094299316
4.592000007629395	-6.060791492462158
4.596000194549561	-3.540039300918579
4.599999904632568	-0.738525450229645
4.604000091552734	1.739502072334290
4.607999801635742	3.747558832168579
4.611999988555908	5.383301258087158
4.616000175476074	7.727051258087158
4.619999885559082	9.588624000549316
4.624000072479248	10.821534156799316
4.627999782562256	12.579346656799316
4.631999969482422	14.355469703674316
4.636000156402588	15.844727516174316
4.639999866485596	16.986085891723633
4.644000053405762	18.200685501098633
4.647999763488770	19.622804641723633
4.651999950408936	20.233156204223633
4.656000137329102	20.587160110473633
4.659999847412109	21.063234329223633
4.664000034332275	21.411134719848633
4.668000221252441	21.301271438598633
4.671999931335449	20.977785110473633
4.676000118255615	21.563722610473633
4.679999828338623	22.009279251098633
4.684000015258789	21.612550735473633
4.688000202178955	21.533205032348633
4.691999912261963	21.405031204223633
4.696000099182129	21.160890579223633
4.699999809265137	20.855714797973633
4.703999996185303	20.349123001098633
4.708000183105469	20.458986282348633
4.711999893188477	20.208742141723633
4.716000080108643	19.586183547973633
4.719999790191650	19.323732376098633
4.723999977111816	19.519044876098633
4.728000164031982	19.567873001098633
4.731999874114990	18.957521438598633
4.736000061035156	18.768312454223633
4.739999771118164	19.348146438598633
4.743999958038330	18.859865188598633
4.748000144958496	18.225099563598633
4.751999855041504	18.194581985473633
4.756000041961670	18.273927688598633
4.760000228881836	17.919923782348633
4.763999938964844	17.138673782348633
4.768000125885010	16.992189407348633
4.771999835968018	17.095949172973633
4.776000022888184	16.589357376098633
4.780000209808350	16.125490188598633
4.783999919891357	16.186525344848633
4.788000106811523	16.400148391723633
4.791999816894531	16.137697219848633
4.796000003814697	15.588379859924316
4.800000190734863	15.777588844299316
4.803999900817871	15.777588844299316
4.808000087738037	15.203858375549316
4.811999797821045	14.630127906799316
4.815999984741211	14.508057594299316
4.820000171661377	14.508057594299316
4.823999881744385	13.708497047424316
4.828000068664551	13.183594703674316
4.831999778747559	13.543702125549316
4.835999965667725	13.372803688049316
4.840000152587891	12.823487281799316
4.843999862670898	12.658692359924316
4.848000049591065	12.646485328674316
4.852000236511231	12.365723609924316
4.855999946594238	11.511231422424316
4.860000133514404	10.980225563049316
4.863999843597412	10.943604469299316
4.868000030517578	10.461426734924316
4.872000217437744	9.594727516174316
4.875999927520752	9.313965797424316
4.880000114440918	9.570313453674316
4.883999824523926	9.045411109924316
4.888000011444092	8.258057594299316
4.892000198364258	8.142090797424316
4.895999908447266	7.788086414337158
4.900000095367432	6.958008289337158
4.903999805450440	6.103516101837158
4.907999992370606	5.511475086212158
4.912000179290772	5.017090320587158
4.915999889373779	4.107666492462158
4.920000076293945	3.381347894668579
4.923999786376953	3.338623285293579
4.927999973297119	2.996826410293579
4.932000160217285	2.429199457168579
4.935999870300293	1.940918087959290
4.940000057220459	1.983642697334290
4.943999767303467	1.477050900459290
4.947999954223633	0.372314482927322
4.952000141143799	0.103759773075581
4.955999851226807	-0.115966804325581
4.960000038146973	-0.885009825229645
4.964000225067139	-1.647949337959290
4.967999935150147	-2.130127191543579
4.972000122070313	-2.233886957168579
4.975999832153320	-2.844238519668579
4.980000019073486	-3.686523675918579
4.984000205993652	-3.564453363418579
4.987999916076660	-3.735351800918579
4.992000102996826	-4.504395008087158
4.995999813079834	-5.151367664337158
5.000000000000000	-5.377197742462158
5.004000186920166	-5.859375476837158
5.007999897003174	-6.750488758087158
5.012000083923340	-7.391357898712158
5.015999794006348	-7.623291492462158
5.019999980926514	-7.983398914337158
5.024000167846680	-8.660889625549316
5.027999877929688	-9.497071266174316
5.032000064849854	-9.381104469299316
5.035999774932861	-9.136963844299316
5.039999961853027	-9.887696266174316
5.044000148773193	-10.449219703674316
5.047999858856201	-10.455323219299316
5.052000045776367	-11.010743141174316
5.056000232696533	-12.207032203674316
5.059999942779541	-12.982178688049316
5.064000129699707	-13.232422828674316
5.067999839782715	-14.111329078674316
5.072000026702881	-14.312745094299316
5.076000213623047	-14.886475563049316
5.079999923706055	-15.521241188049316
5.084000110626221	-16.082765579223633
5.087999820709229	-16.888429641723633
5.092000007629395	-17.102052688598633
5.096000194549561	-17.364503860473633
5.099999904632568	-18.261720657348633
5.104000091552734	-19.244386672973633
5.107999801635742	-19.622804641723633
5.111999988555908	-20.001222610473633
5.116000175476074	-20.599367141723633
5.119999885559082	-21.228029251098633
5.124000072479248	-21.215822219848633
5.127999782562256	-21.264650344848633
5.131999969482422	-21.887208938598633
5.136000156402588	-22.338869094848633
5.139999866485596	-22.204591751098633
5.144000053405762	-22.778322219848633
5.147999763488770	-23.736574172973633
5.151999950408936	-24.017335891723633
5.156000137329102	-24.304201126098633
5.159999847412109	-25.048830032348633
5.164000034332275	-25.616456985473633
5.168000221252441	-25.799562454223633
5.171999931335449	-25.860597610473633
5.176000118255615	-26.177980422973633
5.179999828338623	-26.550294876098633
5.184000015258789	-26.708986282348633
5.188000202178955	-26.916505813598633
5.191999912261963	-27.606203079223633
5.196000099182129	-28.356935501098633
5.199999809265137	-28.454591751098633
5.203999996185303	-28.851320266723633
5.208000183105469	-29.370119094848633
5.211999893188477	-29.522706985473633
5.216000080108643	-29.656984329223633
5.219999790191650	-29.901124954223633
5.223999977111816	-30.316164016723633
5.228000164031982	-30.657960891723633
5.231999874114990	-30.639650344848633
5.236000061035156	-30.944826126098633
5.239999771118164	-31.457521438598633
5.243999958038330	-31.994630813598633
5.248000144958496	-32.183841705322266
5.251999855041504	-32.696537017822266
5.256000041961670	-33.593753814697266
5.260000228881836	-33.911136627197266
5.263999938964844	-33.990482330322266
5.268000125885010	-34.454349517822266
5.271999835968018	-34.863285064697266
5.276000022888184	-35.174564361572266
5.280000209808350	-35.028079986572266
5.283999919891357	-35.247806549072266
5.288000106811523	-35.766605377197266
5.291999816894531	-35.772708892822266
5.296000003814697	-35.919193267822266
5.300000190734863	-36.505130767822266
5.303999900817871	-37.329105377197266
5.308000087738037	-37.664798736572266
5.311999797821045	-37.640384674072266
5.315999984741211	-38.067630767822266
5.320000171661377	-38.415531158447266
5.323999881744385	-38.232425689697266
5.328000068664551	-38.079837799072266
5.331999778747559	-38.269046783447266
5.335999965667725	-38.897708892822266
5.340000152587891	-38.836673736572266
5.343999862670898	-38.879398345947266
5.348000049591065	-39.819339752197266
5.352000236511231	-40.234378814697266
5.355999946594238	-40.264896392822266
5.360000133514404	-40.527347564697266
5.363999843597412	-40.954593658447266
5.368000030517578	-40.966800689697266
5.372000217437744	-40.423587799072266
5.375999927520752	-40.307621002197266
5.380000114440918	-40.466312408447266
5.383999824523926	-40.386966705322266
5.388000011444092	-40.435794830322266
5.392000198364258	-40.710453033447266
5.395999908447266	-41.326908111572266
5.400000095367432	-41.589359283447266
5.403999805450440	-41.607669830322266
5.407999992370606	-42.266849517822266
5.412000179290772	-42.651371002197266
5.415999889373779	-42.596439361572266
5.420000076293945	-42.584232330322266
5.423999786376953	-42.926029205322266
5.427999973297119	-43.243412017822266
5.432000160217285	-42.968753814697266
5.435999870300293	-43.127445220947266
5.440000057220459	-43.981937408447266
5.443999767303467	-44.219974517822266
5.447999954223633	-44.122318267822266
5.452000141143799	-44.464115142822266
5.455999851226807	-45.031742095947266
5.460000038146973	-45.117191314697266
5.464000225067139	-44.891361236572266
5.467999935150147	-45.202640533447266
5.472000122070313	-45.410160064697266
5.475999832153320	-45.324710845947266
5.480000019073486	-45.214847564697266
5.484000205993652	-45.239261627197266
5.487999916076660	-45.794681549072266
5.492000102996826	-45.751956939697266
5.495999813079834	-45.544437408447266
5.500000000000000	-46.313480377197266
5.504000186920166	-46.911624908447266
5.507999897003174	-46.728519439697266
5.512000083923340	-46.594242095947266
5.515999794006348	-46.801761627197266
5.519999980926514	-47.076419830322266
5.524000167846680	-46.655277252197266
5.527999877929688	-46.478275299072266
5.532000064849854	-46.752933502197266
5.535999774932861	-46.972660064697266
5.539999961853027	-46.899417877197266
5.544000148773193	-46.856693267822266
5.547999858856201	-47.296146392822266
5.552000045776367	-47.662357330322266
5.556000232696533	-47.363285064697266
5.559999942779541	-47.399906158447266
5.564000129699707	-47.613529205322266
5.567999839782715	-47.515872955322266
5.572000026702881	-47.283939361572266
5.576000213623047	-47.174076080322266
5.579999923706055	-47.729496002197266
5.584000110626221	-47.924808502197266
5.587999820709229	-47.894290924072266
5.592000007629395	-48.382572174072266
5.596000194549561	-48.925785064697266
5.599999904632568	-49.176029205322266
5.604000091552734	-49.108890533447266
5.607999801635742	-49.249271392822266
5.611999988555908	-48.968509674072266
5.616000175476074	-38.946537017822266
5.619999885559082	-37.786869049072266
5.624000072479248	-39.678958892822266
5.627999782562256	-41.668704986572266
5.631999969482422	-44.146732330322266
5.636000156402588	-47.100833892822266
5.639999866485596	-50.518802642822266
5.644000053405762	-53.472904205322266
5.647999763488770	-55.242923736572266
5.651999950408936	-57.373050689697266
5.656000137329102	-59.204105377197266
5.659999847412109	-60.351566314697266
5.664000034332275	-61.114505767822266
5.668000221252441	-61.798099517822266
5.671999931335449	-62.493900299072266
5.676000118255615	-62.536624908447266
5.679999828338623	-62.359622955322266
5.684000015258789	-62.548831939697266
5.688000202178955	-62.445072174072266
5.691999912261963	-62.152103424072266
5.696000099182129	-61.590579986572266
5.699999809265137	-61.285404205322266
5.703999996185303	-61.016849517822266
5.708000183105469	-59.960941314697266
5.711999893188477	-59.210208892822266
5.716000080108643	-58.978275299072266
5.719999790191650	-58.563236236572266
5.723999977111816	-57.495121002197266
5.728000164031982	-56.457523345947266
5.731999874114990	-56.054691314697266
5.736000061035156	-55.303958892822266
5.739999771118164	-54.229740142822266
5.743999958038330	-53.796390533447266
5.748000144958496	-53.625492095947266
5.751999855041504	-53.289798736572266
5.756000041961670	-52.520755767822266
5.760000228881836	-52.111820220947266
5.763999938964844	-52.203372955322266
5.768000125885010	-51.861576080322266
5.771999835968018	-51.464847564697266
5.776000022888184	-51.409915924072266
5.780000209808350	-51.635746002197266
5.783999919891357	-52.093509674072266
5.788000106811523	-51.947025299072266
5.791999816894531	-52.288822174072266
5.796000003814697	-53.070072174072266
5.800000190734863	-53.302005767822266
5.803999900817871	-53.149417877197266
5.808000087738037	-53.350833892822266
5.811999797821045	-53.741458892822266
5.815999984741211	-53.619388580322266
5.820000171661377	-53.417972564697266
5.823999881744385	-53.820804595947266
5.828000068664551	-54.260257720947266
5.831999778747559	-54.449466705322266
5.835999965667725	-54.785160064697266
5.840000152587891	-55.242923736572266
5.843999862670898	-55.834964752197266
5.848000049591065	-55.688480377197266
5.852000236511231	-55.548099517822266
5.855999946594238	-55.914310455322266
5.860000133514404	-55.981449127197266
5.863999843597412	-55.584720611572266
5.868000030517578	-55.609134674072266
5.872000217437744	-55.877689361572266
5.875999927520752	-55.969242095947266
5.880000114440918	-55.859378814697266
5.883999824523926	-55.914310455322266
5.888000011444092	-56.127933502197266
5.892000198364258	-56.292728424072266
5.895999908447266	-56.115726470947266
5.900000095367432	-56.109622955322266
5.903999805450440	-56.457523345947266
5.907999992370606	-56.365970611572266
5.912000179290772	-56.109622955322266
5.915999889373779	-56.481937408447266
5.920000076293945	-56.713871002197266
5.923999786376953	-56.372074127197266
5.927999973297119	-56.378177642822266
5.932000160217285	-56.884769439697266
5.935999870300293	-57.171634674072266
5.940000057220459	-57.238773345947266
5.943999767303467	-57.440189361572266
5.947999954223633	-57.861331939697266
5.952000141143799	-57.977298736572266
5.955999851226807	-57.702640533447266
5.960000038146973	-57.769779205322266
5.964000225067139	-57.989505767822266
5.967999935150147	-57.940677642822266
5.972000122070313	-57.635501861572266
5.975999832153320	-57.653812408447266
5.980000019073486	-58.135990142822266
5.984000205993652	-58.306888580322266
5.987999916076660	-58.233646392822266
5.992000102996826	-58.581546783447266
5.995999813079834	-58.929447174072266
6.000000000000000	-59.155277252197266
6.004000186920166	-58.825687408447266
6.007999897003174	-58.770755767822266
6.012000083923340	-59.008792877197266
6.015999794006348	-58.728031158447266
6.019999980926514	-58.453372955322266
6.024000167846680	-58.648685455322266
6.027999877929688	-59.033206939697266
6.032000064849854	-59.283451080322266
6.035999774932861	-59.307865142822266
6.039999961853027	-59.637454986572266
6.044000148773193	-60.076908111572266
6.047999858856201	-59.924320220947266
6.052000045776367	-59.637454986572266
6.056000232696533	-59.661869049072266
6.059999942779541	-59.783939361572266
6.064000129699707	-59.057621002197266
6.067999839782715	-58.813480377197266
6.072000026702881	-59.442142486572266
6.076000213623047	-59.631351470947266
6.079999923706055	-59.649662017822266
6.084000110626221	-59.851078033447266
6.087999820709229	-60.266117095947266
6.092000007629395	-60.498050689697266
6.096000194549561	-60.119632720947266
6.099999904632568	-60.064701080322266
6.104000091552734	-60.491947174072266
6.107999801635742	-60.314945220947266
6.111999988555908	-59.930423736572266
6.116000175476074	-60.083011627197266
6.119999885559082	-60.498050689697266
6.124000072479248	-60.296634674072266
6.127999782562256	-60.095218658447266
6.131999969482422	-60.589603424072266
6.136000156402588	-60.809329986572266
6.139999866485596	-60.681156158447266
6.144000053405762	-60.650638580322266
6.147999763488770	-60.675052642822266
6.151999950408936	-60.937503814697266
6.156000137329102	-60.565189361572266
6.159999847412109	-60.473636627197266
6.164000034332275	-60.864261627197266
6.168000221252441	-60.791019439697266
6.171999931335449	-60.510257720947266
6.176000118255615	-60.784915924072266
6.179999828338623	-61.126712799072266
6.184000015258789	-61.370853424072266
6.188000202178955	-61.260990142822266
6.191999912261963	-61.517337799072266
6.196000099182129	-61.914066314697266
6.199999809265137	-61.785892486572266
6.203999996185303	-61.492923736572266
6.208000183105469	-61.297611236572266
6.211999893188477	-61.547855377197266
6.216000080108643	-61.315921783447266
6.219999790191650	-60.925296783447266
6.223999977111816	-61.346439361572266
6.228000164031982	-61.749271392822266
6.231999874114990	-61.566165924072266
6.236000061035156	-61.480716705322266
6.239999771118164	-61.358646392822266
6.243999958038330	-61.566165924072266
6.248000144958496	-61.254886627197266
6.251999855041504	-60.870365142822266
6.256000041961670	-60.980228424072266
6.260000228881836	-61.047367095947266
6.263999938964844	-60.778812408447266
6.268000125885010	-60.595706939697266
6.271999835968018	-61.175540924072266
6.276000022888184	-61.889652252197266
6.280000209808350	-61.718753814697266
6.283999919891357	-61.932376861572266
6.288000106811523	-62.451175689697266
6.291999816894531	-62.402347564697266
6.296000003814697	-62.115482330322266
6.300000190734863	-61.871341705322266
6.303999900817871	-62.249759674072266
6.308000087738037	-62.353519439697266
6.311999797821045	-61.871341705322266
6.315999984741211	-62.030033111572266
6.320000171661377	-62.451175689697266
6.323999881744385	-62.542728424072266
6.328000068664551	-62.329105377197266
6.331999778747559	-62.512210845947266
6.335999965667725	-62.976078033447266
6.340000152587891	-62.615970611572266
6.343999862670898	-62.310794830322266
6.348000049591065	-62.573246002197266
6.352000236511231	-62.670902252197266
6.355999946594238	-62.493900299072266
6.360000133514404	-62.268070220947266
6.363999843597412	-62.500003814697266
6.368000030517578	-62.817386627197266
6.372000217437744	-62.365726470947266
6.375999927520752	-62.561038970947266
6.380000114440918	-62.829593658447266
6.383999824523926	-62.823490142822266
6.388000011444092	-62.615970611572266
6.392000198364258	-62.457279205322266
6.395999908447266	-62.500003814697266
6.400000095367432	-62.274173736572266
6.403999805450440	-61.828617095947266
6.407999992370606	-61.914066314697266
6.412000179290772	-61.999515533447266
6.415999889373779	-61.907962799072266
6.420000076293945	-61.688236236572266
6.423999786376953	-62.017826080322266
6.427999973297119	-62.506107330322266
6.432000160217285	-62.298587799072266
6.435999870300293	-62.530521392822266
6.440000057220459	-62.884525299072266
6.443999767303467	-62.969974517822266
6.447999954223633	-62.951663970947266
6.452000141143799	-62.628177642822266
6.455999851226807	-62.854007720947266
6.460000038146973	-63.024906158447266
6.464000225067139	-62.585453033447266
6.467999935150147	-62.670902252197266
6.472000122070313	-63.165287017822266
6.475999832153320	-63.592533111572266
6.480000019073486	-63.385013580322266
6.484000205993652	-63.366703033447266
6.487999916076660	-63.830570220947266
6.492000102996826	-63.677982330322266
6.495999813079834	-63.238529205322266
6.500000000000000	-63.140872955322266
6.504000186920166	-63.214115142822266
6.507999897003174	-63.409427642822266
6.512000083923340	-62.939456939697266
6.515999794006348	-62.847904205322266
6.519999980926514	-63.555912017822266
6.524000167846680	-63.598636627197266
6.527999877929688	-63.177494049072266
6.532000064849854	-63.208011627197266
6.535999774932861	-63.525394439697266
6.539999961853027	-63.366703033447266
6.544000148773193	-62.835697174072266
6.547999858856201	-62.927249908447266
6.552000045776367	-63.269046783447266
6.556000232696533	-63.256839752197266
6.559999942779541	-63.012699127197266
6.564000129699707	-63.055423736572266
6.567999839782715	-63.232425689697266
6.572000026702881	-62.719730377197266
6.576000213623047	-62.463382720947266
6.579999923706055	-62.854007720947266
6.584000110626221	-62.933353424072266
6.587999820709229	-62.493900299072266
6.592000007629395	-62.463382720947266
6.596000194549561	-62.884525299072266
6.599999904632568	-63.085941314697266
6.604000091552734	-62.835697174072266
6.607999801635742	-62.896732330322266
6.611999988555908	-63.397220611572266
6.616000175476074	-63.458255767822266
6.619999885559082	-63.177494049072266
6.624000072479248	-63.299564361572266
6.627999782562256	-63.775638580322266
6.631999969482422	-63.763431549072266
6.636000156402588	-63.488773345947266
6.639999866485596	-63.812259674072266
6.644000053405762	-64.086921691894531
6.647999763488770	-63.800052642822266
6.651999950408936	-63.525394439697266
6.656000137329102	-63.653568267822266
6.659999847412109	-63.720706939697266
6.664000034332275	-63.427738189697266
6.668000221252441	-63.366703033447266
6.671999931335449	-63.787845611572266
6.676000118255615	-64.025886535644531
6.679999828338623	-63.757328033447266
6.684000015258789	-63.793949127197266
6.688000202178955	-64.117439270019531
6.691999912261963	-64.147956848144531
6.696000099182129	-63.696292877197266
6.699999809265137	-63.543704986572266
6.703999996185303	-63.775638580322266
6.708000183105469	-63.781742095947266
6.711999893188477	-63.519290924072266
6.716000080108643	-63.641361236572266
6.719999790191650	-64.166267395019531
6.723999977111816	-64.245613098144531
6.728000164031982	-63.793949127197266
6.731999874114990	-63.897708892822266
6.736000061035156	-64.331062316894531
6.739999771118164	-64.093025207519531
6.743999958038330	-64.031990051269531
6.748000144958496	-64.196784973144531
6.751999855041504	-64.514167785644531
6.756000041961670	-64.343269348144531
6.760000228881836	-63.635257720947266
6.763999938964844	-63.696292877197266
6.768000125885010	-64.294441223144531
6.771999835968018	-63.793949127197266
6.776000022888184	-63.275150299072266
6.780000209808350	-63.458255767822266
6.783999919891357	-63.562015533447266
6.788000106811523	-63.024906158447266
6.791999816894531	-62.902835845947266
6.796000003814697	-63.415531158447266
6.800000190734863	-63.507083892822266
6.803999900817871	-63.311771392822266
6.808000087738037	-63.299564361572266
6.811999797821045	-63.592533111572266
6.815999984741211	-63.891605377197266
6.820000171661377	-63.568119049072266
6.823999881744385	-63.458255767822266
6.828000068664551	-64.001472473144531
6.831999778747559	-63.909915924072266
6.835999965667725	-63.568119049072266
6.840000152587891	-63.708499908447266
6.843999862670898	-64.025886535644531
6.848000049591065	-63.873294830322266
6.852000236511231	-63.476566314697266
6.855999946594238	-63.684085845947266
6.860000133514404	-63.854984283447266
6.863999843597412	-63.629154205322266
6.868000030517578	-63.580326080322266
6.872000217437744	-63.909915924072266
6.875999927520752	-64.245613098144531
6.880000114440918	-63.977054595947266
6.883999824523926	-63.848880767822266
6.888000011444092	-64.300544738769531
6.892000198364258	-64.215095520019531
6.895999908447266	-63.781742095947266
6.900000095367432	-63.775638580322266
6.903999805450440	-63.824466705322266
6.907999992370606	-63.696292877197266
6.912000179290772	-63.323978424072266
6.915999889373779	-63.568119049072266
6.920000076293945	-64.050300598144531
6.923999786376953	-63.977054595947266
6.927999973297119	-63.769535064697266
6.932000160217285	-63.861087799072266
6.935999870300293	-64.141853332519531
6.940000057220459	-63.934329986572266
6.943999767303467	-63.531497955322266
6.947999954223633	-63.824466705322266
6.952000141143799	-64.202888488769531
6.955999851226807	-64.044197082519531
6.960000038146973	-64.062507629394531
6.964000225067139	-64.440925598144531
6.967999935150147	-64.965827941894531
6.972000122070313	-64.739997863769531
6.975999832153320	-64.422615051269531
6.980000019073486	-64.746101379394531
6.984000205993652	-64.739997863769531
6.987999916076660	-64.154060363769531
6.992000102996826	-63.922122955322266
6.995999813079834	-64.270027160644531
7.000000000000000	-64.398200988769531
7.004000186920166	-63.940433502197266
7.007999897003174	-64.044197082519531
7.012000083923340	-64.428718566894531
7.015999794006348	-64.483650207519531
7.019999980926514	-64.306648254394531
7.024000167846680	-64.031990051269531
7.027999877929688	-64.404304504394531
7.032000064849854	-64.562995910644531
7.035999774932861	-63.879398345947266
7.039999961853027	-64.019783020019531
7.044000148773193	-64.343269348144531
7.047999858856201	-64.166267395019531
7.052000045776367	-63.977054595947266
7.056000232696533	-63.940433502197266
7.059999942779541	-64.276130676269531
7.064000129699707	-64.117439270019531
7.067999839782715	-63.970951080322266
7.072000026702881	-64.270027160644531
7.076000213623047	-64.398200988769531
7.079999923706055	-64.044197082519531
7.084000110626221	-63.409427642822266
7.087999820709229	-63.531497955322266
7.092000007629395	-63.848880767822266
7.096000194549561	-63.128665924072266
7.099999904632568	-62.988285064697266
7.104000091552734	-63.250736236572266
7.107999801635742	-63.342288970947266
7.111999988555908	-63.610843658447266
7.116000175476074	-63.793949127197266
7.119999885559082	-64.318855285644531
7.124000072479248	-64.514167785644531
7.127999782562256	-64.300544738769531
7.131999969482422	-64.526374816894531
7.136000156402588	-64.672859191894531
7.139999866485596	-64.477546691894531
7.144000053405762	-64.019783020019531
7.147999763488770	-63.983158111572266
7.151999950408936	-64.593513488769531
7.156000137329102	-64.404304504394531
7.159999847412109	-64.312751770019531
7.164000034332275	-64.788825988769531
7.168000221252441	-64.978034973144531
7.171999931335449	-64.923103332519531
7.176000118255615	-64.514167785644531
7.179999828338623	-64.599617004394531
7.184000015258789	-64.758308410644531
7.188000202178955	-64.147956848144531
7.191999912261963	-63.934329986572266
7.196000099182129	-64.154060363769531
7.199999809265137	-64.276130676269531
7.203999996185303	-64.062507629394531
7.208000183105469	-64.019783020019531
7.211999893188477	-64.593513488769531
7.216000080108643	-64.685066223144531
7.219999790191650	-64.196784973144531
7.223999977111816	-64.129646301269531
7.228000164031982	-64.288337707519531
7.231999874114990	-64.324958801269531
7.236000061035156	-63.629154205322266
7.239999771118164	-63.623050689697266
7.243999958038330	-64.257820129394531
7.248000144958496	-63.922122955322266
7.251999855041504	-63.238529205322266
7.256000041961670	-63.323978424072266
7.260000228881836	-63.720706939697266
7.263999938964844	-63.592533111572266
7.268000125885010	-63.177494049072266
7.271999835968018	-63.488773345947266
7.276000022888184	-63.928226470947266
7.280000209808350	-63.732913970947266
7.283999919891357	-63.500980377197266
7.288000106811523	-63.763431549072266
7.291999816894531	-64.343269348144531
7.296000003814697	-63.940433502197266
7.300000190734863	-63.598636627197266
7.303999900817871	-64.099128723144531
7.308000087738037	-64.282234191894531
7.311999797821045	-64.117439270019531
7.315999984741211	-64.178474426269531
7.320000171661377	-64.550788879394531
7.323999881744385	-64.807136535644531
7.328000068664551	-64.410408020019531
7.331999778747559	-64.251716613769531
7.335999965667725	-64.624031066894531
7.340000152587891	-64.324958801269531
7.343999862670898	-63.830570220947266
7.348000049591065	-63.909915924072266
7.352000236511231	-64.251716613769531
7.355999946594238	-64.093025207519531
7.360000133514404	-63.989261627197266
7.363999843597412	-64.465339660644531
7.368000030517578	-64.678962707519531
7.372000217437744	-64.392097473144531
7.375999927520752	-64.251716613769531
7.380000114440918	-64.166267395019531
7.383999824523926	-64.147956848144531
7.388000011444092	-63.909915924072266
7.392000198364258	-63.549808502197266
7.395999908447266	-63.830570220947266
7.400000095367432	-64.050300598144531
7.403999805450440	-63.861087799072266
7.407999992370606	-64.025886535644531
7.412000179290772	-64.532478332519531
7.415999889373779	-64.562995910644531
7.420000076293945	-63.989261627197266
7.423999786376953	-63.568119049072266
7.427999973297119	-63.555912017822266
7.432000160217285	-63.494876861572266
7.435999870300293	-62.951663970947266
7.440000057220459	-62.908939361572266
7.443999767303467	-63.330081939697266
7.447999954223633	-63.342288970947266
7.452000141143799	-63.049320220947266
7.455999851226807	-63.470462799072266
7.460000038146973	-63.934329986572266
7.464000225067139	-63.610843658447266
7.467999935150147	-63.452152252197266
7.472000122070313	-63.659671783447266
7.475999832153320	-63.854984283447266
7.480000019073486	-63.659671783447266
7.484000205993652	-63.500980377197266
7.487999916076660	-63.940433502197266
7.492000102996826	-64.349372863769531
7.495999813079834	-63.995365142822266
7.500000000000000	-63.842777252197266
7.504000186920166	-64.227302551269531
7.507999897003174	-64.489753723144531
7.512000083923340	-64.129646301269531
7.515999794006348	-64.038093566894531
7.519999980926514	-64.489753723144531
7.524000167846680	-64.575202941894531
7.527999877929688	-64.196784973144531
7.532000064849854	-64.117439270019531
7.535999774932861	-64.428718566894531
7.539999961853027	-64.392097473144531
7.544000148773193	-63.806156158447266
7.547999858856201	-63.970951080322266
7.552000045776367	-64.459236145019531
7.556000232696533	-64.349372863769531
7.559999942779541	-64.215095520019531
7.564000129699707	-64.477546691894531
7.567999839782715	-64.776618957519531
7.572000026702881	-64.630134582519531
7.576000213623047	-64.367683410644531
7.579999923706055	-64.440925598144531
7.584000110626221	-64.624031066894531
7.587999820709229	-64.324958801269531
7.592000007629395	-64.044197082519531
7.596000194549561	-63.879398345947266
7.599999904632568	-64.050300598144531
7.604000091552734	-63.995365142822266
7.607999801635742	-64.135749816894531
7.611999988555908	-64.477546691894531
7.616000175476074	-64.471443176269531
7.619999885559082	-64.154060363769531
7.624000072479248	-64.196784973144531
7.627999782562256	-64.331062316894531
7.631999969482422	-64.355476379394531
7.636000156402588	-64.062507629394531
7.639999866485596	-64.062507629394531
7.644000053405762	-64.544685363769531
7.647999763488770	-64.544685363769531
7.651999950408936	-64.385993957519531
7.656000137329102	-64.599617004394531
7.659999847412109	-64.904792785644531
7.664000034332275	-64.562995910644531
7.668000221252441	-64.123542785644531
7.671999931335449	-64.263923645019531
7.676000118255615	-64.349372863769531
7.679999828338623	-63.995365142822266
7.684000015258789	-63.830570220947266
7.688000202178955	-63.873294830322266
7.691999912261963	-64.263923645019531
7.696000099182129	-64.117439270019531
7.699999809265137	-63.739017486572266
7.703999996185303	-64.208992004394531
7.708000183105469	-64.440925598144531
7.711999893188477	-63.891605377197266
7.716000080108643	-63.787845611572266
7.719999790191650	-64.080818176269531
7.723999977111816	-64.208992004394531
7.728000164031982	-63.775638580322266
7.731999874114990	-63.781742095947266
7.736000061035156	-64.227302551269531
7.739999771118164	-64.105232238769531
7.743999958038330	-63.812259674072266
7.748000144958496	-63.964847564697266
7.751999855041504	-64.306648254394531
7.756000041961670	-64.318855285644531
7.760000228881836	-64.068611145019531
7.763999938964844	-64.855964660644531
7.768000125885010	-65.344245910644531
7.771999835968018	-64.782722473144531
7.776000022888184	-64.483650207519531
7.780000209808350	-64.337165832519531
7.783999919891357	-64.367683410644531
7.788000106811523	-64.025886535644531
7.791999816894531	-63.580326080322266
7.796000003814697	-63.793949127197266
7.800000190734863	-63.940433502197266
7.803999900817871	-63.861087799072266
7.808000087738037	-63.934329986572266
7.811999797821045	-64.184577941894531
7.815999984741211	-64.453132629394531
7.820000171661377	-63.824466705322266
7.823999881744385	-63.812259674072266
7.828000068664551	-64.166267395019531
7.831999778747559	-63.903812408447266
7.835999965667725	-63.592533111572266
7.840000152587891	-63.604740142822266
7.843999862670898	-63.964847564697266
7.848000049591065	-64.147956848144531
7.852000236511231	-63.952640533447266
7.855999946594238	-64.343269348144531
7.860000133514404	-64.526374816894531
7.863999843597412	-64.129646301269531
7.868000030517578	-63.891605377197266
7.872000217437744	-63.818363189697266
7.875999927520752	-64.117439270019531
7.880000114440918	-63.763431549072266
7.883999824523926	-63.629154205322266
7.888000011444092	-63.958744049072266
7.892000198364258	-64.056404113769531
7.895999908447266	-64.117439270019531
7.900000095367432	-63.916019439697266
7.903999805450440	-64.178474426269531
7.907999992370606	-64.538581848144531
7.912000179290772	-63.824466705322266
7.915999889373779	-63.610843658447266
7.920000076293945	-64.031990051269531
7.923999786376953	-64.068611145019531
7.927999973297119	-63.824466705322266
7.932000160217285	-63.629154205322266
7.935999870300293	-63.842777252197266
7.940000057220459	-63.800052642822266
7.943999767303467	-63.476566314697266
7.947999954223633	-63.677982330322266
7.952000141143799	-64.025886535644531
7.955999851226807	-64.074714660644531
7.960000038146973	-63.635257720947266
7.964000225067139	-63.873294830322266
7.967999935150147	-64.617927551269531
7.972000122070313	-64.221199035644531
7.975999832153320	-63.934329986572266
7.980000019073486	-64.337165832519531
7.984000205993652	-64.556892395019531
7.987999916076660	-64.404304504394531
7.992000102996826	-64.068611145019531
7.995999813079834	-64.367683410644531
[truncated: 3,001 more rows]
