# Supplementary material for: Small Size of Recorded Neuronal Structures Confines the Accuracy in Direct Axonal Voltage Measurements
Source: eNeuro. 2021 Aug 2;8(4):ENEURO.0059-21.2021. doi: 10.1523/ENEURO.0059-21.2021 (PMC8342265; doi:10.1523/ENEURO.0059-21.2021)
Supplement: Extended Data 1 — NEURON codes producing data shown in Figures 2, 5, 8. Download Extended Data 1, ZIP file. [file enu-eN-NWR-0059-21-s01.zip › realistic amplifier model/3_real experiment reconstruction/AP_generator/real data/7o386_29.dat]

0.000000000000000	-82.952888488769531
0.004000000189990	-82.757575988769531
0.008000000379980	-82.916267395019531
0.012000000104308	-83.447273254394531
0.016000000759959	-83.349617004394531
0.019999999552965	-83.197029113769531
0.024000000208616	-83.239753723144531
0.028000000864267	-83.312995910644531
0.032000001519918	-83.197029113769531
0.035999998450279	-82.727058410644531
0.039999999105930	-82.751472473144531
0.043999999761581	-83.209236145019531
0.048000000417233	-82.983406066894531
0.052000001072884	-82.794197082519531
0.056000001728535	-83.337409973144531
0.059999998658895	-83.648689270019531
0.064000003039837	-83.331306457519531
0.068000003695488	-83.300788879394531
0.071999996900558	-83.538825988769531
0.075999997556210	-83.306892395019531
0.079999998211861	-82.501228332519531
0.083999998867512	-82.061775207519531
0.087999999523163	-82.116706848144531
0.092000000178814	-82.080085754394531
0.096000000834465	-81.738288879394531
0.100000001490116	-81.854255676269531
0.104000002145767	-82.550056457519531
0.108000002801418	-82.684333801269531
0.112000003457069	-82.379158020019531
0.115999996662140	-82.647712707519531
0.119999997317791	-83.032234191894531
0.123999997973442	-82.794197082519531
0.128000006079674	-82.189949035644531
0.131999999284744	-82.196052551269531
0.136000007390976	-82.482917785644531
0.140000000596046	-82.305915832519531
0.143999993801117	-82.006843566894531
0.148000001907349	-82.476814270019531
0.151999995112419	-83.233650207519531
0.156000003218651	-83.148200988769531
0.159999996423721	-82.952888488769531
0.164000004529953	-83.398445129394531
0.167999997735024	-83.593757629394531
0.172000005841255	-82.891853332519531
0.175999999046326	-82.623298645019531
0.180000007152557	-82.995613098144531
0.184000000357628	-83.050544738769531
0.187999993562698	-82.604988098144531
0.192000001668930	-82.495124816894531
0.195999994874001	-83.142097473144531
0.200000002980232	-83.569343566894531
0.203999996185303	-83.154304504394531
0.208000004291534	-83.178718566894531
0.211999997496605	-83.526618957519531
0.216000005602837	-83.422859191894531
0.219999998807907	-83.032234191894531
0.224000006914139	-82.983406066894531
0.228000000119209	-83.404548645019531
0.231999993324280	-83.349617004394531
0.236000001430511	-83.068855285644531
0.239999994635582	-83.264167785644531
0.244000002741814	-83.715827941894531
0.247999995946884	-83.581550598144531
0.252000004053116	-83.001716613769531
0.256000012159348	-83.227546691894531
0.259999990463257	-83.807380676269531
0.263999998569489	-83.282478332519531
0.268000006675720	-83.148200988769531
0.272000014781952	-83.471687316894531
0.275999993085861	-83.410652160644531
0.280000001192093	-83.038337707519531
0.284000009298325	-82.739265441894531
0.287999987602234	-82.983406066894531
0.291999995708466	-83.111579895019531
0.296000003814697	-82.806404113769531
0.300000011920929	-82.995613098144531
0.303999990224838	-83.258064270019531
0.307999998331070	-83.380134582519531
0.312000006437302	-83.050544738769531
0.316000014543533	-83.007820129394531
0.319999992847443	-83.319099426269531
0.324000000953674	-82.916267395019531
0.328000009059906	-82.421882629394531
0.331999987363815	-82.476814270019531
0.335999995470047	-82.556159973144531
0.340000003576279	-82.714851379394531
0.344000011682510	-82.513435363769531
0.347999989986420	-82.916267395019531
0.351999998092651	-83.612068176269531
0.356000006198883	-83.355720520019531
0.360000014305115	-83.221443176269531
0.363999992609024	-83.398445129394531
0.368000000715256	-83.416755676269531
0.372000008821487	-82.812507629394531
0.375999987125397	-82.525642395019531
0.379999995231628	-82.934577941894531
0.384000003337860	-82.910163879394531
0.388000011444092	-82.537849426269531
0.391999989748001	-82.708747863769531
0.395999997854233	-83.111579895019531
0.400000005960464	-83.599861145019531
0.404000014066696	-83.215339660644531
0.407999992370605	-83.044441223144531
0.412000000476837	-83.367927551269531
0.416000008583069	-83.081062316894531
0.419999986886978	-82.727058410644531
0.423999994993210	-83.081062316894531
0.428000003099442	-83.728034973144531
0.432000011205673	-83.563240051269531
0.435999989509583	-82.928474426269531
0.439999997615814	-83.221443176269531
0.444000005722046	-83.569343566894531
0.448000013828278	-83.245857238769531
0.451999992132187	-82.885749816894531
0.456000000238419	-82.824714660644531
0.460000008344650	-83.135993957519531
0.463999986648560	-82.775886535644531
0.467999994754791	-82.281501770019531
0.472000002861023	-82.739265441894531
0.476000010967255	-82.867439270019531
0.479999989271164	-82.598884582519531
0.483999997377396	-82.415779113769531
0.488000005483627	-82.519538879394531
0.492000013589859	-82.971199035644531
0.495999991893768	-82.702644348144531
0.500000000000000	-82.672126770019531
0.504000008106232	-82.983406066894531
0.508000016212463	-82.965095520019531
0.512000024318695	-82.763679504394531
0.515999972820282	-82.684333801269531
0.519999980926514	-82.849128723144531
0.523999989032745	-82.775886535644531
0.527999997138977	-82.269294738769531
0.532000005245209	-82.464607238769531
0.536000013351440	-82.745368957519531
0.540000021457672	-82.720954895019531
0.544000029563904	-82.702644348144531
0.547999978065491	-82.794197082519531
0.551999986171722	-83.264167785644531
0.555999994277954	-83.026130676269531
0.560000002384186	-82.617195129394531
0.564000010490417	-82.843025207519531
0.568000018596649	-82.806404113769531
0.572000026702881	-82.366950988769531
0.575999975204468	-82.183845520019531
0.579999983310699	-82.409675598144531
0.583999991416931	-82.543952941894531
0.587999999523163	-81.994636535644531
0.592000007629395	-81.951911926269531
0.596000015735626	-82.611091613769531
0.600000023841858	-82.653816223144531
0.603999972343445	-82.269294738769531
0.607999980449677	-82.153327941894531
0.611999988555908	-82.617195129394531
0.615999996662140	-82.397468566894531
0.620000004768372	-81.793220520019531
0.624000012874603	-82.250984191894531
0.628000020980835	-82.757575988769531
0.632000029087067	-82.769783020019531
0.635999977588654	-82.849128723144531
0.639999985694885	-83.081062316894531
0.643999993801117	-83.453376770019531
0.648000001907349	-83.325202941894531
0.652000010013580	-82.989509582519531
0.656000018119812	-83.184822082519531
0.660000026226044	-83.337409973144531
0.663999974727631	-83.062751770019531
0.667999982833862	-82.678230285644531
0.671999990940094	-83.013923645019531
0.675999999046326	-83.428962707519531
0.680000007152557	-83.129890441894531
0.684000015258789	-83.081062316894531
0.688000023365021	-83.343513488769531
0.691999971866608	-83.489997863769531
0.695999979972839	-83.337409973144531
0.699999988079071	-82.995613098144531
0.703999996185303	-83.282478332519531
0.708000004291534	-83.435066223144531
0.712000012397766	-82.946784973144531
0.716000020503998	-83.044441223144531
0.720000028610229	-83.312995910644531
0.723999977111816	-83.203132629394531
0.727999985218048	-82.812507629394531
0.731999993324280	-82.891853332519531
0.736000001430511	-83.325202941894531
0.740000009536743	-83.227546691894531
0.744000017642975	-83.044441223144531
0.748000025749207	-83.111579895019531
0.751999974250793	-83.312995910644531
0.755999982357025	-83.300788879394531
0.759999990463257	-82.745368957519531
0.763999998569489	-82.391365051269531
0.768000006675720	-82.495124816894531
0.772000014781952	-82.012947082519531
0.776000022888184	-81.750495910644531
0.779999971389771	-81.890876770019531
0.783999979496002	-82.281501770019531
0.787999987602234	-82.318122863769531
0.791999995708466	-82.324226379394531
0.796000003814697	-82.910163879394531
0.800000011920929	-83.154304504394531
0.804000020027161	-82.824714660644531
0.808000028133392	-82.836921691894531
0.811999976634979	-83.087165832519531
0.815999984741211	-83.020027160644531
0.819999992847443	-82.513435363769531
0.824000000953674	-82.598884582519531
0.828000009059906	-83.215339660644531
0.832000017166138	-83.239753723144531
0.836000025272369	-83.062751770019531
0.839999973773956	-83.306892395019531
0.843999981880188	-83.673103332519531
0.847999989986420	-83.557136535644531
0.851999998092651	-83.099372863769531
0.856000006198883	-83.264167785644531
0.860000014305115	-83.587654113769531
0.864000022411346	-83.093269348144531
0.867999970912933	-82.788093566894531
0.871999979019165	-83.306892395019531
0.875999987125397	-83.776863098144531
0.879999995231628	-83.453376770019531
0.884000003337860	-83.343513488769531
0.888000011444092	-83.776863098144531
0.892000019550323	-84.021003723144531
0.896000027656555	-83.532722473144531
0.899999976158142	-83.343513488769531
0.903999984264374	-83.679206848144531
0.907999992370605	-83.782966613769531
0.912000000476837	-83.233650207519531
0.916000008583069	-83.178718566894531
0.920000016689301	-83.612068176269531
0.924000024795532	-83.563240051269531
0.927999973297119	-83.044441223144531
0.931999981403351	-83.087165832519531
0.935999989509583	-83.142097473144531
0.939999997615814	-82.910163879394531
0.944000005722046	-82.745368957519531
0.948000013828278	-82.714851379394531
0.952000021934509	-82.983406066894531
0.955999970436096	-83.007820129394531
0.959999978542328	-82.659919738769531
0.963999986648560	-82.781990051269531
0.967999994754791	-83.056648254394531
0.972000002861023	-82.794197082519531
0.976000010967255	-82.556159973144531
0.980000019073486	-82.763679504394531
0.984000027179718	-83.081062316894531
0.987999975681305	-83.062751770019531
0.991999983787537	-83.227546691894531
0.995999991893768	-83.306892395019531
1.000000000000000	-83.367927551269531
1.003999948501587	-83.331306457519531
1.008000016212463	-82.958992004394531
1.011999964714050	-82.897956848144531
1.016000032424927	-82.922370910644531
1.019999980926514	-82.397468566894531
1.024000048637390	-82.366950988769531
1.027999997138977	-82.653816223144531
1.031999945640564	-82.904060363769531
1.036000013351440	-82.806404113769531
1.039999961853027	-82.897956848144531
1.044000029563904	-83.209236145019531
1.047999978065491	-83.123786926269531
1.052000045776367	-82.836921691894531
1.055999994277954	-82.818611145019531
1.059999942779541	-82.843025207519531
1.064000010490418	-82.727058410644531
1.067999958992004	-82.275398254394531
1.072000026702881	-82.489021301269531
1.075999975204468	-83.123786926269531
1.080000042915344	-82.897956848144531
1.083999991416931	-82.818611145019531
1.088000059127808	-83.135993957519531
1.092000007629395	-83.349617004394531
1.095999956130981	-83.007820129394531
1.100000023841858	-82.775886535644531
1.103999972343445	-83.135993957519531
1.108000040054321	-83.117683410644531
1.111999988555908	-82.427986145019531
1.116000056266785	-82.220466613769531
1.120000004768372	-82.495124816894531
1.123999953269959	-82.763679504394531
1.128000020980835	-82.415779113769531
1.131999969482422	-82.379158020019531
1.136000037193298	-83.032234191894531
1.139999985694885	-82.891853332519531
1.144000053405762	-82.653816223144531
1.148000001907349	-82.867439270019531
1.151999950408936	-83.178718566894531
1.156000018119812	-83.215339660644531
1.159999966621399	-82.891853332519531
1.164000034332275	-83.001716613769531
1.167999982833862	-83.172615051269531
1.172000050544739	-82.897956848144531
1.175999999046326	-82.781990051269531
1.179999947547913	-82.934577941894531
1.184000015258789	-83.184822082519531
1.187999963760376	-83.166511535644531
1.192000031471252	-82.971199035644531
1.195999979972839	-83.270271301269531
1.200000047683716	-83.398445129394531
1.203999996185303	-83.258064270019531
1.207999944686890	-83.062751770019531
1.212000012397766	-82.971199035644531
1.215999960899353	-83.203132629394531
1.220000028610230	-82.818611145019531
1.223999977111816	-82.617195129394531
1.228000044822693	-83.184822082519531
1.231999993324280	-83.428962707519531
1.235999941825867	-83.227546691894531
1.240000009536743	-83.190925598144531
1.243999958038330	-83.331306457519531
1.248000025749207	-83.422859191894531
1.251999974250794	-83.081062316894531
1.256000041961670	-82.928474426269531
1.259999990463257	-83.087165832519531
1.264000058174133	-83.020027160644531
1.268000006675720	-82.763679504394531
1.271999955177307	-82.769783020019531
1.276000022888184	-83.056648254394531
1.279999971389771	-82.690437316894531
1.284000039100647	-82.452400207519531
1.287999987602234	-82.812507629394531
1.292000055313110	-82.800300598144531
1.296000003814697	-82.427986145019531
1.299999952316284	-82.269294738769531
1.304000020027161	-82.214363098144531
1.307999968528748	-82.342536926269531
1.312000036239624	-82.128913879394531
1.315999984741211	-82.104499816894531
1.320000052452087	-82.708747863769531
1.324000000953674	-82.971199035644531
1.327999949455261	-82.751472473144531
1.332000017166138	-82.745368957519531
1.335999965667725	-83.172615051269531
1.340000033378601	-83.160408020019531
1.343999981880188	-82.653816223144531
1.348000049591065	-82.897956848144531
1.351999998092651	-83.209236145019531
1.355999946594238	-83.001716613769531
1.360000014305115	-82.818611145019531
1.363999962806702	-82.904060363769531
1.368000030517578	-83.489997863769531
1.371999979019165	-83.447273254394531
1.376000046730042	-83.062751770019531
1.379999995231628	-83.416755676269531
1.383999943733215	-83.526618957519531
1.388000011444092	-83.288581848144531
1.391999959945679	-83.184822082519531
1.396000027656555	-83.276374816894531
1.399999976158142	-83.520515441894531
1.404000043869019	-83.111579895019531
1.407999992370606	-83.026130676269531
1.411999940872192	-83.300788879394531
1.416000008583069	-83.288581848144531
1.419999957084656	-83.044441223144531
1.424000024795532	-82.879646301269531
1.427999973297119	-83.337409973144531
1.432000041007996	-83.740242004394531
1.435999989509583	-83.319099426269531
1.440000057220459	-83.374031066894531
1.444000005722046	-83.941658020019531
1.447999954223633	-84.191902160644531
1.452000021934509	-83.789070129394531
1.455999970436096	-83.410652160644531
1.460000038146973	-83.441169738769531
1.463999986648560	-83.001716613769531
1.468000054359436	-82.751472473144531
1.472000002861023	-82.995613098144531
1.475999951362610	-83.123786926269531
1.480000019073486	-83.062751770019531
1.483999967575073	-82.781990051269531
1.488000035285950	-82.727058410644531
1.491999983787537	-82.952888488769531
1.496000051498413	-82.635505676269531
1.500000000000000	-82.330329895019531
1.503999948501587	-82.257087707519531
1.508000016212463	-82.379158020019531
1.511999964714050	-82.348640441894531
1.516000032424927	-82.147224426269531
1.519999980926514	-82.592781066894531
1.524000048637390	-83.050544738769531
1.527999997138977	-82.836921691894531
1.531999945640564	-82.977302551269531
1.536000013351440	-83.209236145019531
1.539999961853027	-83.038337707519531
1.544000029563904	-82.550056457519531
1.547999978065491	-82.641609191894531
1.552000045776367	-82.934577941894531
1.555999994277954	-82.702644348144531
1.559999942779541	-82.476814270019531
1.564000010490418	-82.800300598144531
1.567999958992004	-83.239753723144531
1.572000026702881	-83.325202941894531
1.575999975204468	-82.946784973144531
1.580000042915344	-83.190925598144531
1.583999991416931	-83.453376770019531
1.588000059127808	-82.989509582519531
1.592000007629395	-82.800300598144531
1.595999956130981	-83.026130676269531
1.600000023841858	-83.111579895019531
1.603999972343445	-82.745368957519531
1.608000040054321	-82.495124816894531
1.611999988555908	-82.324226379394531
1.616000056266785	-82.324226379394531
1.620000004768372	-82.165534973144531
1.623999953269959	-81.976325988769531
1.628000020980835	-82.135017395019531
1.631999969482422	-82.525642395019531
1.636000037193298	-82.177742004394531
1.639999985694885	-82.025154113769531
1.644000053405762	-82.360847473144531
1.648000001907349	-82.513435363769531
1.651999950408936	-82.281501770019531
1.656000018119812	-82.250984191894531
1.659999966621399	-82.531745910644531
1.664000034332275	-82.672126770019531
1.667999982833862	-82.507331848144531
1.672000050544739	-82.598884582519531
1.675999999046326	-83.239753723144531
1.679999947547913	-83.416755676269531
1.684000015258789	-83.105476379394531
1.687999963760376	-83.142097473144531
1.692000031471252	-83.374031066894531
1.695999979972839	-83.135993957519531
1.700000047683716	-82.757575988769531
1.703999996185303	-82.751472473144531
1.707999944686890	-83.050544738769531
1.712000012397766	-82.965095520019531
1.715999960899353	-82.781990051269531
1.720000028610230	-83.099372863769531
1.723999977111816	-83.538825988769531
1.728000044822693	-83.392341613769531
1.731999993324280	-83.026130676269531
1.735999941825867	-83.123786926269531
1.740000009536743	-83.111579895019531
1.743999958038330	-82.666023254394531
1.748000025749207	-82.556159973144531
1.751999974250794	-82.604988098144531
1.756000041961670	-82.702644348144531
1.759999990463257	-82.592781066894531
1.764000058174133	-82.580574035644531
1.768000006675720	-83.074958801269531
1.771999955177307	-83.154304504394531
1.776000022888184	-82.849128723144531
1.779999971389771	-83.038337707519531
1.784000039100647	-83.160408020019531
1.787999987602234	-82.727058410644531
1.792000055313110	-82.177742004394531
1.796000003814697	-82.244880676269531
1.799999952316284	-82.458503723144531
1.804000020027161	-82.153327941894531
1.807999968528748	-82.080085754394531
1.812000036239624	-82.324226379394531
1.815999984741211	-82.598884582519531
1.820000052452087	-82.513435363769531
1.824000000953674	-82.336433410644531
1.827999949455261	-82.788093566894531
1.832000017166138	-83.087165832519531
1.835999965667725	-82.562263488769531
1.840000033378601	-82.470710754394531
1.843999981880188	-82.879646301269531
1.848000049591065	-83.038337707519531
1.851999998092651	-82.604988098144531
1.855999946594238	-82.537849426269531
1.860000014305115	-82.916267395019531
1.863999962806702	-82.891853332519531
1.868000030517578	-82.733161926269531
1.871999979019165	-82.873542785644531
1.876000046730042	-83.306892395019531
1.879999995231628	-83.459480285644531
1.883999943733215	-82.916267395019531
1.888000011444092	-83.013923645019531
1.891999959945679	-83.404548645019531
1.896000027656555	-82.989509582519531
1.899999976158142	-82.586677551269531
1.904000043869019	-82.623298645019531
1.907999992370606	-82.928474426269531
1.911999940872192	-82.861335754394531
1.916000008583069	-82.458503723144531
1.919999957084656	-82.757575988769531
1.924000024795532	-83.270271301269531
1.927999973297119	-83.032234191894531
1.932000041007996	-82.733161926269531
1.935999989509583	-82.855232238769531
1.940000057220459	-83.013923645019531
1.944000005722046	-82.446296691894531
1.947999954223633	-82.214363098144531
1.952000021934509	-82.476814270019531
1.955999970436096	-82.183845520019531
1.960000038146973	-81.768806457519531
1.963999986648560	-81.842048645019531
1.968000054359436	-82.189949035644531
1.972000002861023	-82.434089660644531
1.975999951362610	-82.000740051269531
1.980000019073486	-81.988533020019531
1.983999967575073	-82.397468566894531
1.988000035285950	-82.086189270019531
1.991999983787537	-81.970222473144531
1.996000051498413	-82.080085754394531
2.000000000000000	-82.427986145019531
2.003999948501587	-82.427986145019531
2.007999897003174	-82.293708801269531
2.012000083923340	-82.727058410644531
2.016000032424927	-83.087165832519531
2.019999980926514	-82.849128723144531
2.023999929428101	-82.775886535644531
2.028000116348267	-82.904060363769531
2.032000064849854	-83.081062316894531
2.036000013351440	-82.647712707519531
2.039999961853027	-82.507331848144531
2.043999910354614	-83.111579895019531
2.048000097274780	-82.965095520019531
2.052000045776367	-82.714851379394531
2.055999994277954	-82.824714660644531
2.059999942779541	-83.087165832519531
2.063999891281128	-83.251960754394531
2.068000078201294	-82.965095520019531
2.072000026702881	-82.849128723144531
2.075999975204468	-83.184822082519531
2.079999923706055	-83.020027160644531
2.084000110626221	-82.653816223144531
2.088000059127808	-82.745368957519531
2.092000007629395	-83.050544738769531
2.095999956130981	-82.763679504394531
2.099999904632568	-82.305915832519531
2.104000091552734	-82.647712707519531
2.108000040054321	-82.934577941894531
2.111999988555908	-82.812507629394531
2.115999937057495	-82.690437316894531
2.119999885559082	-82.855232238769531
2.124000072479248	-83.123786926269531
2.128000020980835	-82.501228332519531
2.131999969482422	-82.080085754394531
2.135999917984009	-82.366950988769531
2.140000104904175	-82.421882629394531
2.144000053405762	-82.104499816894531
2.148000001907349	-81.842048645019531
2.151999950408936	-82.189949035644531
2.155999898910523	-82.714851379394531
2.160000085830689	-82.446296691894531
2.164000034332275	-82.763679504394531
2.167999982833862	-83.209236145019531
2.171999931335449	-83.422859191894531
2.176000118255615	-83.184822082519531
2.180000066757202	-82.812507629394531
2.184000015258789	-83.300788879394531
2.187999963760376	-83.319099426269531
2.191999912261963	-82.678230285644531
2.196000099182129	-82.794197082519531
2.200000047683716	-83.251960754394531
2.203999996185303	-83.325202941894531
2.207999944686890	-83.154304504394531
2.211999893188477	-83.398445129394531
2.216000080108643	-83.935554504394531
2.220000028610230	-83.587654113769531
2.223999977111816	-83.264167785644531
2.227999925613403	-83.245857238769531
2.232000112533569	-83.380134582519531
2.236000061035156	-83.117683410644531
2.240000009536743	-82.653816223144531
2.243999958038330	-83.013923645019531
2.247999906539917	-83.270271301269531
2.252000093460083	-82.775886535644531
2.256000041961670	-82.934577941894531
2.259999990463257	-83.245857238769531
2.263999938964844	-83.331306457519531
2.267999887466431	-83.044441223144531
2.272000074386597	-82.751472473144531
2.276000022888184	-82.971199035644531
2.279999971389771	-82.800300598144531
2.283999919891357	-82.305915832519531
2.288000106811523	-82.495124816894531
2.292000055313110	-82.702644348144531
2.296000003814697	-82.153327941894531
2.299999952316284	-81.622322082519531
2.303999900817871	-81.976325988769531
2.308000087738037	-82.250984191894531
2.312000036239624	-81.927497863769531
2.315999984741211	-81.915290832519531
2.319999933242798	-82.141120910644531
2.323999881744385	-82.391365051269531
2.328000068664551	-82.159431457519531
2.332000017166138	-81.988533020019531
2.335999965667725	-82.446296691894531
2.339999914169312	-82.757575988769531
2.344000101089478	-82.366950988769531
2.348000049591065	-82.373054504394531
2.351999998092651	-82.751472473144531
2.355999946594238	-83.050544738769531
2.359999895095825	-82.855232238769531
2.364000082015991	-82.897956848144531
2.368000030517578	-83.282478332519531
2.371999979019165	-83.404548645019531
2.375999927520752	-82.946784973144531
2.380000114440918	-82.586677551269531
2.384000062942505	-82.971199035644531
2.388000011444092	-83.044441223144531
2.391999959945679	-82.403572082519531
2.395999908447266	-82.452400207519531
2.400000095367432	-83.087165832519531
2.404000043869019	-83.117683410644531
2.407999992370606	-82.781990051269531
2.411999940872192	-83.081062316894531
2.415999889373779	-83.520515441894531
2.420000076293945	-83.361824035644531
2.424000024795532	-82.818611145019531
2.427999973297119	-82.745368957519531
2.431999921798706	-82.971199035644531
2.436000108718872	-82.647712707519531
2.440000057220459	-82.226570129394531
2.444000005722046	-82.641609191894531
2.447999954223633	-83.099372863769531
2.451999902725220	-82.751472473144531
2.456000089645386	-82.696540832519531
2.460000038146973	-83.203132629394531
2.463999986648560	-83.367927551269531
2.467999935150147	-82.879646301269531
2.471999883651733	-82.702644348144531
2.476000070571899	-82.751472473144531
2.480000019073486	-82.843025207519531
2.483999967575073	-82.714851379394531
2.487999916076660	-83.044441223144531
2.492000102996826	-83.459480285644531
2.496000051498413	-83.050544738769531
2.500000000000000	-82.684333801269531
2.503999948501587	-83.129890441894531
2.507999897003174	-83.282478332519531
2.512000083923340	-82.891853332519531
2.516000032424927	-82.495124816894531
2.519999980926514	-82.543952941894531
2.523999929428101	-82.794197082519531
2.528000116348267	-82.336433410644531
2.532000064849854	-82.263191223144531
2.536000013351440	-82.641609191894531
2.539999961853027	-82.781990051269531
2.543999910354614	-82.507331848144531
2.548000097274780	-82.336433410644531
2.552000045776367	-82.757575988769531
2.555999994277954	-82.916267395019531
2.559999942779541	-82.604988098144531
2.563999891281128	-82.678230285644531
2.568000078201294	-82.916267395019531
2.572000026702881	-82.873542785644531
2.575999975204468	-82.507331848144531
2.579999923706055	-82.391365051269531
2.584000110626221	-82.849128723144531
2.588000059127808	-82.629402160644531
2.592000007629395	-82.202156066894531
2.595999956130981	-82.586677551269531
2.599999904632568	-83.074958801269531
2.604000091552734	-83.044441223144531
2.608000040054321	-82.843025207519531
2.611999988555908	-83.770759582519531
2.615999937057495	-93.817146301269531
2.619999885559082	-94.763191223144531
2.624000072479248	-92.810066223144531
2.628000020980835	-90.625007629394531
2.631999969482422	-88.299568176269531
2.635999917984009	-84.924324035644531
2.640000104904175	-81.243904113769531
2.644000053405762	-79.016120910644531
2.648000001907349	-77.239997863769531
2.651999950408936	-74.932868957519531
2.655999898910523	-73.358161926269531
2.660000085830689	-72.595222473144531
2.664000034332275	-71.997077941894531
2.667999982833862	-70.886238098144531
2.671999931335449	-70.062263488769531
2.676000118255615	-70.190437316894531
2.680000066757202	-70.373542785644531
2.684000015258789	-69.989021301269531
2.687999963760376	-70.086677551269531
2.691999912261963	-71.081550598144531
2.696000099182129	-72.003181457519531
2.700000047683716	-72.210700988769531
2.703999996185303	-73.046882629394531
2.707999944686890	-74.182136535644531
2.711999893188477	-74.578865051269531
2.716000080108643	-75.073249816894531
2.720000028610230	-75.848396301269531
2.723999977111816	-76.708992004394531
2.727999925613403	-77.191169738769531
2.732000112533569	-77.465827941894531
2.736000061035156	-78.387458801269531
2.740000009536743	-79.388435363769531
2.743999958038330	-79.571540832519531
2.747999906539917	-79.833992004394531
2.752000093460083	-80.395515441894531
2.756000041961670	-80.859382629394531
2.759999990463257	-80.737312316894531
2.763999938964844	-80.719001770019531
2.767999887466431	-81.060798645019531
2.772000074386597	-80.975349426269531
2.776000022888184	-80.700691223144531
2.779999971389771	-80.712898254394531
2.783999919891357	-80.822761535644531
2.788000106811523	-80.798347473144531
2.792000055313110	-80.273445129394531
2.796000003814697	-80.273445129394531
2.799999952316284	-80.572517395019531
2.803999900817871	-80.157478332519531
2.808000087738037	-79.638679504394531
2.812000036239624	-79.254158020019531
2.815999984741211	-79.107673645019531
2.819999933242798	-78.765876770019531
2.823999881744385	-78.009040832519531
2.828000068664551	-77.905281066894531
2.832000017166138	-77.844245910644531
2.835999965667725	-77.331550598144531
2.839999914169312	-77.081306457519531
2.844000101089478	-77.105720520019531
2.848000049591065	-77.532966613769531
2.851999998092651	-77.117927551269531
2.855999946594238	-76.806648254394531
2.859999895095825	-77.148445129394531
2.864000082015991	-77.062995910644531
2.868000030517578	-76.660163879394531
2.871999979019165	-76.257331848144531
2.875999927520752	-76.281745910644531
2.880000114440918	-76.611335754394531
2.884000062942505	-75.885017395019531
2.888000011444092	-75.695808410644531
2.891999959945679	-76.354988098144531
2.895999908447266	-76.452644348144531
2.900000095367432	-76.141365051269531
2.904000043869019	-76.000984191894531
2.907999992370606	-76.300056457519531
2.911999940872192	-76.025398254394531
2.915999889373779	-75.390632629394531
2.920000076293945	-75.396736145019531
2.924000024795532	-75.457771301269531
2.927999973297119	-75.244148254394531
2.931999921798706	-74.792488098144531
2.936000108718872	-74.768074035644531
2.940000057220459	-75.433357238769531
2.944000005722046	-75.061042785644531
2.947999954223633	-74.749763488769531
2.951999902725220	-75.079353332519531
2.956000089645386	-74.951179504394531
2.960000038146973	-74.572761535644531
2.963999986648560	-74.188240051269531
2.967999935150147	-74.261482238769531
2.971999883651733	-74.346931457519531
2.976000070571899	-73.760993957519531
2.980000019073486	-73.767097473144531
2.983999967575073	-73.791511535644531
2.987999916076660	-73.504646301269531
2.992000102996826	-72.998054504394531
2.996000051498413	-73.083503723144531
3.000000000000000	-73.461921691894531
3.003999948501587	-73.004158020019531
3.007999897003174	-72.460945129394531
3.012000083923340	-72.784431457519531
3.016000032424927	-72.760017395019531
3.019999980926514	-72.613533020019531
3.023999929428101	-72.460945129394531
3.028000116348267	-72.521980285644531
3.032000064849854	-72.784431457519531
3.036000013351440	-72.515876770019531
3.039999961853027	-72.430427551269531
3.043999910354614	-72.698982238769531
3.048000097274780	-72.851570129394531
3.052000045776367	-72.558601379394531
3.055999994277954	-72.387702941894531
3.059999942779541	-72.680671691894531
3.063999891281128	-72.558601379394531
3.068000078201294	-71.929939270019531
3.072000026702881	-71.789558410644531
3.075999975204468	-71.936042785644531
3.079999923706055	-71.923835754394531
3.084000110626221	-71.490486145019531
3.088000059127808	-71.435554504394531
3.092000007629395	-71.990974426269531
3.095999956130981	-71.942146301269531
3.099999904632568	-71.502693176269531
3.104000091552734	-71.575935363769531
3.108000040054321	-71.722419738769531
3.111999988555908	-71.374519348144531
3.115999937057495	-70.794685363769531
3.119999885559082	-70.703132629394531
3.124000072479248	-70.910652160644531
3.128000020980835	-70.501716613769531
3.131999969482422	-70.080574035644531
3.135999917984009	-70.239265441894531
3.140000104904175	-70.727546691894531
3.144000053405762	-70.544441223144531
3.148000001907349	-69.854743957519531
3.151999950408936	-69.671638488769531
3.155999898910523	-69.567878723144531
3.160000085830689	-69.042976379394531
3.164000034332275	-68.579109191894531
3.167999982833862	-68.591316223144531
3.171999931335449	-68.731697082519531
3.176000118255615	-68.499763488769531
3.180000066757202	-68.371589660644531
3.184000015258789	-68.945320129394531
3.187999963760376	-69.317634582519531
3.191999912261963	-69.000251770019531
3.196000099182129	-69.000251770019531
3.200000047683716	-69.409187316894531
3.203999996185303	-69.244392395019531
3.207999944686890	-68.756111145019531
3.211999893188477	-68.853767395019531
3.216000080108643	-69.073493957519531
3.220000028610230	-68.865974426269531
3.223999977111816	-68.682868957519531
3.227999925613403	-68.835456848144531
3.232000112533569	-69.055183410644531
3.236000061035156	-68.939216613769531
3.240000009536743	-68.597419738769531
3.243999958038330	-68.725593566894531
3.247999906539917	-68.890388488769531
3.252000093460083	-68.310554504394531
3.256000041961670	-68.103034973144531
3.259999990463257	-68.267829895019531
3.263999938964844	-68.048103332519531
3.267999887466431	-67.694099426269531
3.272000074386597	-67.559822082519531
3.276000022888184	-67.614753723144531
3.279999971389771	-67.541511535644531
3.283999919891357	-67.218025207519531
3.288000106811523	-67.144783020019531
3.292000055313110	-67.407234191894531
3.296000003814697	-67.370613098144531
3.299999952316284	-66.961677551269531
3.303999900817871	-66.931159973144531
3.308000087738037	-67.102058410644531
3.312000036239624	-66.680915832519531
3.315999984741211	-66.302497863769531
3.319999933242798	-66.235359191894531
3.323999881744385	-65.875251770019531
3.328000068664551	-65.557868957519531
3.332000017166138	-65.460212707519531
3.335999965667725	-65.509040832519531
3.339999914169312	-65.863044738769531
3.344000101089478	-65.734870910644531
3.348000049591065	-65.435798645019531
3.351999998092651	-65.545661926269531
3.355999946594238	-65.734870910644531
3.359999895095825	-65.332038879394531
3.364000082015991	-65.002449035644531
3.368000030517578	-65.136726379394531
3.371999979019165	-65.325935363769531
3.375999927520752	-65.002449035644531
3.380000114440918	-64.959724426269531
3.384000062942505	-65.374763488769531
3.388000011444092	-65.802009582519531
3.391999959945679	-65.460212707519531
3.395999908447266	-65.130622863769531
3.400000095367432	-65.393074035644531
3.404000043869019	-65.301521301269531
3.407999992370606	-64.807136535644531
3.411999940872192	-64.764411926269531
3.415999889373779	-65.094001770019531
3.420000076293945	-65.087898254394531
3.424000024795532	-64.709480285644531
3.427999973297119	-64.770515441894531
3.431999921798706	-65.173347473144531
3.436000108718872	-64.935310363769531
3.440000057220459	-64.617927551269531
3.444000005722046	-64.453132629394531
3.447999954223633	-64.508064270019531
3.451999902725220	-64.190681457519531
3.456000089645386	-63.726810455322266
3.460000038146973	-63.793949127197266
3.463999986648560	-63.824466705322266
3.467999935150147	-63.415531158447266
3.471999883651733	-63.439945220947266
3.476000070571899	-63.580326080322266
3.480000019073486	-63.714603424072266
3.483999967575073	-63.500980377197266
3.487999916076660	-63.446048736572266
3.492000102996826	-64.111335754394531
3.496000051498413	-64.190681457519531
3.500000000000000	-63.745121002197266
3.503999948501587	-63.726810455322266
3.507999897003174	-63.409427642822266
3.512000083923340	-63.067630767822266
3.516000032424927	-62.707523345947266
3.519999980926514	-62.487796783447266
3.523999929428101	-62.457279205322266
3.528000116348267	-62.170413970947266
3.532000064849854	-62.072757720947266
3.536000013351440	-62.213138580322266
3.539999961853027	-62.451175689697266
3.543999910354614	-62.493900299072266
3.548000097274780	-62.084964752197266
3.552000045776367	-62.176517486572266
3.555999994277954	-62.225345611572266
3.559999942779541	-61.694339752197266
3.563999891281128	-61.541751861572266
3.568000078201294	-61.633304595947266
3.572000026702881	-61.853031158447266
3.575999975204468	-61.663822174072266
3.579999923706055	-61.578372955322266
3.584000110626221	-62.109378814697266
3.588000059127808	-62.353519439697266
3.592000007629395	-62.017826080322266
3.595999956130981	-61.785892486572266
3.599999904632568	-61.785892486572266
3.604000091552734	-61.810306549072266
3.608000040054321	-60.998538970947266
3.611999988555908	-60.906986236572266
3.615999937057495	-61.291507720947266
3.619999885559082	-61.138919830322266
3.624000072479248	-60.943607330322266
3.628000020980835	-61.114505767822266
3.631999969482422	-61.651615142822266
3.635999917984009	-61.682132720947266
3.640000104904175	-61.041263580322266
3.644000053405762	-61.041263580322266
3.648000001907349	-61.090091705322266
3.651999950408936	-60.717777252197266
3.655999898910523	-60.388187408447266
3.660000085830689	-60.241703033447266
3.664000034332275	-60.260013580322266
3.667999982833862	-59.753421783447266
3.671999931335449	-59.643558502197266
3.676000118255615	-60.095218658447266
3.680000066757202	-60.089115142822266
3.684000015258789	-59.912113189697266
3.687999963760376	-59.704593658447266
3.691999912261963	-59.893802642822266
3.696000099182129	-60.137943267822266
3.700000047683716	-59.649662017822266
3.703999996185303	-59.643558502197266
3.707999944686890	-59.863285064697266
3.711999893188477	-59.667972564697266
3.716000080108643	-59.436038970947266
3.720000028610230	-59.320072174072266
3.723999977111816	-59.674076080322266
3.727999925613403	-59.759525299072266
3.732000112533569	-59.545902252197266
3.736000061035156	-59.692386627197266
3.740000009536743	-59.747318267822266
3.743999958038330	-59.704593658447266
3.747999906539917	-59.454349517822266
3.752000093460083	-59.338382720947266
3.756000041961670	-59.472660064697266
3.759999990463257	-58.880619049072266
3.763999938964844	-58.624271392822266
3.767999887466431	-58.715824127197266
3.772000074386597	-58.728031158447266
3.776000022888184	-58.697513580322266
3.779999971389771	-58.569339752197266
3.783999919891357	-58.831790924072266
3.788000106811523	-59.155277252197266
3.792000055313110	-58.782962799072266
3.796000003814697	-58.471683502197266
3.799999952316284	-58.489994049072266
3.803999900817871	-58.392337799072266
3.808000087738037	-57.873538970947266
3.812000036239624	-57.580570220947266
3.815999984741211	-57.897953033447266
3.819999933242798	-57.733158111572266
3.823999881744385	-57.482913970947266
3.828000068664551	-57.659915924072266
3.832000017166138	-57.983402252197266
3.835999965667725	-57.775882720947266
3.839999914169312	-56.939701080322266
3.844000101089478	-56.616214752197266
3.848000049591065	-56.878665924072266
3.851999998092651	-56.390384674072266
3.855999946594238	-55.804447174072266
3.859999895095825	-55.938724517822266
3.864000082015991	-56.201175689697266
3.868000030517578	-56.231693267822266
3.871999979019165	-56.231693267822266
3.875999927520752	-56.628421783447266
3.880000114440918	-56.982425689697266
3.884000062942505	-56.628421783447266
3.888000011444092	-56.323246002197266
3.891999959945679	-56.457523345947266
3.895999908447266	-56.597904205322266
3.900000095367432	-56.195072174072266
3.904000043869019	-55.865482330322266
3.907999992370606	-56.146244049072266
3.911999940872192	-56.164554595947266
3.915999889373779	-55.737308502197266
3.920000076293945	-55.828861236572266
3.924000024795532	-56.066898345947266
3.927999973297119	-56.152347564697266
3.931999921798706	-55.889896392822266
3.936000108718872	-55.700687408447266
3.940000057220459	-55.908206939697266
3.944000005722046	-55.737308502197266
3.947999954223633	-55.395511627197266
3.951999902725220	-55.364994049072266
3.956000089645386	-55.444339752197266
3.960000038146973	-55.163578033447266
3.963999986648560	-54.840091705322266
3.967999935150147	-54.931644439697266
3.971999883651733	-55.273441314697266
3.976000070571899	-55.090335845947266
3.980000019073486	-54.992679595947266
3.983999967575073	-55.157474517822266
3.987999916076660	-55.364994049072266
3.992000102996826	-55.145267486572266
3.996000051498413	-54.730228424072266
4.000000000000000	-54.492191314697266
4.004000186920166	-54.162601470947266
4.007999897003174	-53.729251861572266
4.012000083923340	-53.625492095947266
4.015999794006348	-53.778079986572266
4.019999980926514	-53.808597564697266
4.024000167846680	-53.759769439697266
4.027999877929688	-53.955081939697266
4.032000064849854	-54.382328033447266
4.035999774932861	-54.467777252197266
4.039999961853027	-54.113773345947266
4.044000148773193	-53.845218658447266
4.047999858856201	-53.985599517822266
4.052000045776367	-53.753665924072266
4.056000232696533	-53.143314361572266
4.059999942779541	-53.277591705322266
4.064000129699707	-53.637699127197266
4.067999839782715	-53.479007720947266
4.072000026702881	-53.387454986572266
4.076000213623047	-53.674320220947266
4.079999923706055	-53.948978424072266
4.084000110626221	-53.643802642822266
4.087999820709229	-53.149417877197266
4.092000007629395	-53.131107330322266
4.096000194549561	-53.259281158447266
4.099999904632568	-52.764896392822266
4.104000091552734	-52.496341705322266
4.107999801635742	-52.832035064697266
4.111999988555908	-53.125003814697266
4.116000175476074	-52.728275299072266
4.119999885559082	-52.740482330322266
4.124000072479248	-53.179935455322266
4.127999782562256	-53.155521392822266
4.131999969482422	-52.636722564697266
4.136000156402588	-52.410892486572266
4.139999866485596	-52.502445220947266
4.144000053405762	-52.526859283447266
4.147999763488770	-52.099613189697266
4.151999950408936	-51.879886627197266
4.156000137329102	-52.178958892822266
4.159999847412109	-51.971439361572266
4.164000034332275	-51.519779205322266
4.168000221252441	-51.666263580322266
4.171999931335449	-51.947025299072266
4.176000118255615	-51.544193267822266
4.179999828338623	-50.854496002197266
4.184000015258789	-50.872806549072266
4.188000202178955	-51.086429595947266
4.191999912261963	-50.665287017822266
4.196000099182129	-50.317386627197266
4.199999809265137	-50.335697174072266
4.203999996185303	-50.457767486572266
4.208000183105469	-50.140384674072266
4.211999893188477	-49.951175689697266
4.216000080108643	-50.427249908447266
4.219999790191650	-50.592044830322266
4.223999977111816	-50.378421783447266
4.228000164031982	-50.604251861572266
4.231999874114990	-50.744632720947266
4.236000061035156	-50.726322174072266
4.239999771118164	-50.378421783447266
4.243999958038330	-50.140384674072266
4.248000144958496	-50.317386627197266
4.251999855041504	-50.030521392822266
4.256000041961670	-49.591068267822266
4.260000228881836	-49.761966705322266
4.263999938964844	-50.122074127197266
4.268000125885010	-50.103763580322266
4.271999835968018	-49.890140533447266
4.276000022888184	-50.231937408447266
4.280000209808350	-50.347904205322266
4.283999919891357	-49.768070220947266
4.288000106811523	-49.401859283447266
4.291999816894531	-49.206546783447266
4.296000003814697	-49.218753814697266
4.300000190734863	-48.699954986572266
4.303999900817871	-48.144535064697266
4.308000087738037	-48.638919830322266
4.311999797821045	-48.840335845947266
4.315999984741211	-48.400882720947266
4.320000171661377	-48.364261627197266
4.323999881744385	-48.480228424072266
4.328000068664551	-48.309329986572266
4.331999778747559	-47.625736236572266
4.335999965667725	-47.290042877197266
4.340000152587891	-47.399906158447266
4.343999862670898	-46.813968658447266
4.348000049591065	-46.136478424072266
4.352000236511231	-45.983890533447266
4.355999946594238	-46.343997955322266
4.360000133514404	-46.234134674072266
4.363999843597412	-45.654300689697266
4.368000030517578	-45.996097564697266
4.372000217437744	-46.276859283447266
4.375999927520752	-45.849613189697266
4.380000114440918	-45.568851470947266
4.383999824523926	-45.599369049072266
4.388000011444092	-45.898441314697266
4.392000198364258	-45.593265533447266
4.395999908447266	-44.964603424072266
4.400000095367432	-45.220951080322266
4.403999805450440	-45.300296783447266
4.407999992370606	-44.958499908447266
4.412000179290772	-44.744876861572266
4.415999889373779	-44.958499908447266
4.420000076293945	-45.269779205322266
4.423999786376953	-44.683841705322266
4.427999973297119	-44.586185455322266
4.432000160217285	-44.750980377197266
4.435999870300293	-44.464115142822266
4.440000057220459	-44.012454986572266
4.443999767303467	-43.701175689697266
4.447999954223633	-43.640140533447266
4.452000141143799	-43.359378814697266
4.455999851226807	-42.681888580322266
4.460000038146973	-42.553714752197266
4.464000225067139	-42.492679595947266
4.467999935150147	-42.181400299072266
4.472000122070313	-41.528324127197266
4.475999832153320	-41.040042877197266
4.480000019073486	-40.679935455322266
4.484000205993652	-39.361576080322266
4.487999916076660	-38.128665924072266
4.492000102996826	-37.030033111572266
4.495999813079834	-35.620121002197266
4.500000000000000	-34.143070220947266
4.504000186920166	-32.458499908447266
4.507999897003174	-31.079103469848633
4.512000083923340	-29.815675735473633
4.515999794006348	-27.893068313598633
4.519999980926514	-26.080324172973633
4.524000167846680	-24.133302688598633
4.527999877929688	-21.728517532348633
4.532000064849854	-18.713380813598633
4.535999774932861	-15.728760719299316
4.539999961853027	-13.928223609924316
4.544000148773193	-10.772706031799316
4.547999858856201	-7.397461414337158
4.552000045776367	-4.791260242462158
4.556000232696533	-2.697754144668579
4.559999942779541	-0.372314482927322
4.564000129699707	2.221679925918579
4.567999839782715	4.339600086212158
4.572000026702881	5.883789539337158
4.576000213623047	8.288575172424316
4.579999923706055	10.754395484924316
4.584000110626221	12.365723609924316
4.587999820709229	13.629151344299316
4.592000007629395	15.228272438049316
4.596000194549561	16.925050735473633
4.599999904632568	17.871095657348633
4.604000091552734	18.298341751098633
4.607999801635742	19.360353469848633
4.611999988555908	20.233156204223633
4.616000175476074	20.391847610473633
4.619999885559082	20.587160110473633
4.624000072479248	21.343996047973633
4.627999782562256	21.881105422973633
4.631999969482422	21.600343704223633
4.636000156402588	21.472169876098633
4.639999866485596	21.887208938598633
4.644000053405762	21.868898391723633
4.647999763488770	21.447755813598633
4.651999950408936	21.093751907348633
4.656000137329102	21.154787063598633
4.659999847412109	20.959474563598633
4.664000034332275	20.111085891723633
4.668000221252441	19.824220657348633
4.671999931335449	19.830324172973633
4.676000118255615	19.360353469848633
4.679999828338623	18.884279251098633
4.684000015258789	19.079591751098633
4.688000202178955	19.403078079223633
4.691999912261963	19.036867141723633
4.696000099182129	18.518068313598633
4.699999809265137	18.627931594848633
4.703999996185303	18.389894485473633
4.708000183105469	17.742921829223633
4.711999893188477	16.949464797973633
4.716000080108643	16.674806594848633
4.719999790191650	16.577150344848633
4.723999977111816	15.924073219299316
4.728000164031982	15.551758766174316
4.731999874114990	15.814209938049316
4.736000061035156	15.594483375549316
4.739999771118164	15.179444313049316
4.743999958038330	14.837647438049316
4.748000144958496	14.825440406799316
4.751999855041504	14.471436500549316
4.756000041961670	13.653565406799316
4.760000228881836	13.269043922424316
4.763999938964844	13.177491188049316
4.768000125885010	12.738038063049316
4.771999835968018	12.365723609924316
4.776000022888184	12.402344703674316
4.780000209808350	12.609864234924316
4.783999919891357	12.042237281799316
4.788000106811523	11.419678688049316
4.791999816894531	11.383057594299316
4.796000003814697	11.120606422424316
4.800000190734863	10.424805641174316
4.803999900817871	9.649659156799316
4.808000087738037	9.387207984924316
4.811999797821045	9.118653297424316
4.815999984741211	8.496094703674316
4.820000171661377	7.928467273712158
4.823999881744385	8.050538063049316
4.828000068664551	7.781982898712158
4.831999778747559	7.067871570587158
4.835999965667725	6.488037586212158
4.840000152587891	6.469727039337158
4.843999862670898	5.981445789337158
4.848000049591065	5.047607898712158
4.852000236511231	4.516602039337158
4.855999946594238	4.180908679962158
4.860000133514404	3.845215082168579
4.863999843597412	3.350830316543579
4.868000030517578	2.758789300918579
4.872000217437744	2.514648675918579
4.875999927520752	2.142334222793579
4.880000114440918	1.190185666084290
4.883999824523926	0.744628965854645
4.888000011444092	0.543212950229645
4.892000198364258	-0.195312514901161
4.895999908447266	-1.080322384834290
4.900000095367432	-1.538086056709290
4.903999805450440	-2.117920160293579
4.907999992370606	-2.929687738418579
4.912000179290772	-3.637695550918579
4.915999889373779	-4.034424304962158
4.920000076293945	-4.412842273712158
4.923999786376953	-5.139160633087158
4.927999973297119	-5.780029773712158
4.932000160217285	-5.908203601837158
4.935999870300293	-6.072998523712158
4.940000057220459	-6.860352039337158
4.943999767303467	-7.366943836212158
4.947999954223633	-7.586670398712158
4.952000141143799	-8.355713844299316
4.955999851226807	-9.143067359924316
4.960000038146973	-9.753418922424316
4.964000225067139	-10.101319313049316
4.967999935150147	-10.546875953674316
4.972000122070313	-11.163331031799316
4.975999832153320	-11.395264625549316
4.980000019073486	-11.389161109924316
4.984000205993652	-12.017823219299316
4.987999916076660	-12.719727516174316
4.992000102996826	-13.067627906799316
4.995999813079834	-13.220215797424316
5.000000000000000	-14.111329078674316
5.004000186920166	-13.885499000549316
5.007999897003174	-14.758301734924316
5.012000083923340	-15.588379859924316
5.015999794006348	-16.308595657348633
5.019999980926514	-16.680910110473633
5.024000167846680	-16.534425735473633
5.027999877929688	-16.339113235473633
5.032000064849854	-17.047121047973633
5.035999774932861	-17.742921829223633
5.039999961853027	-17.608644485473633
5.044000148773193	-18.041994094848633
5.047999858856201	-19.073488235473633
5.052000045776367	-19.720460891723633
5.056000232696533	-19.750978469848633
5.059999942779541	-20.355226516723633
5.064000129699707	-21.319581985473633
5.067999839782715	-21.435548782348633
5.072000026702881	-21.472169876098633
5.076000213623047	-21.936037063598633
5.079999923706055	-22.644044876098633
5.084000110626221	-23.162843704223633
5.087999820709229	-23.181154251098633
5.092000007629395	-23.870851516723633
5.096000194549561	-24.853517532348633
5.099999904632568	-25.128175735473633
5.104000091552734	-25.408937454223633
5.107999801635742	-26.086427688598633
5.111999988555908	-26.873781204223633
5.116000175476074	-26.934816360473633
5.119999885559082	-26.953126907348633
5.124000072479248	-27.734376907348633
5.127999782562256	-28.100587844848633
5.131999969482422	-28.192140579223633
5.136000156402588	-28.332521438598633
5.139999866485596	-28.582765579223633
5.144000053405762	-29.339601516723633
5.147999763488770	-29.461671829223633
5.151999950408936	-29.681398391723633
5.156000137329102	-30.499269485473633
5.159999847412109	-30.841066360473633
5.164000034332275	-30.865480422973633
5.168000221252441	-31.030275344848633
5.171999931335449	-31.451417922973633
5.176000118255615	-31.695558547973633
5.179999828338623	-31.524660110473633
5.184000015258789	-31.811525344848633
5.188000202178955	-32.263187408447266
5.191999912261963	-32.482913970947266
5.196000099182129	-32.708744049072266
5.199999809265137	-33.154300689697266
5.203999996185303	-33.947757720947266
5.208000183105469	-34.094242095947266
5.211999893188477	-34.082035064697266
5.216000080108643	-34.606937408447266
5.219999790191650	-34.869388580322266
5.223999977111816	-34.826663970947266
5.228000164031982	-34.924320220947266
5.231999874114990	-35.418704986572266
5.236000061035156	-36.077884674072266
5.239999771118164	-36.071781158447266
5.243999958038330	-36.456302642822266
5.248000144958496	-37.292484283447266
5.251999855041504	-37.677005767822266
5.256000041961670	-37.780765533447266
5.260000228881836	-37.969974517822266
5.263999938964844	-38.537601470947266
5.268000125885010	-38.568119049072266
5.271999835968018	-38.079837799072266
5.276000022888184	-38.500980377197266
5.280000209808350	-39.099124908447266
5.283999919891357	-39.178470611572266
5.288000106811523	-39.270023345947266
5.291999816894531	-39.697269439697266
5.296000003814697	-40.533451080322266
5.300000190734863	-40.631107330322266
5.303999900817871	-40.429691314697266
5.308000087738037	-40.893558502197266
5.311999797821045	-41.247562408447266
5.315999984741211	-41.076663970947266
5.320000171661377	-40.948490142822266
5.323999881744385	-41.430667877197266
5.328000068664551	-41.784671783447266
5.331999778747559	-41.406253814697266
5.335999965667725	-41.625980377197266
5.340000152587891	-42.120365142822266
5.343999862670898	-42.468265533447266
5.348000049591065	-42.510990142822266
5.352000236511231	-42.388919830322266
5.355999946594238	-42.852787017822266
5.360000133514404	-43.231204986572266
5.363999843597412	-42.755130767822266
5.368000030517578	-42.822269439697266
5.372000217437744	-43.109134674072266
5.375999927520752	-42.968753814697266
5.380000114440918	-42.681888580322266
5.383999824523926	-42.834476470947266
5.388000011444092	-43.243412017822266
5.392000198364258	-43.066410064697266
5.395999908447266	-43.127445220947266
5.400000095367432	-43.713382720947266
5.403999805450440	-44.189456939697266
5.407999992370606	-44.531253814697266
5.412000179290772	-44.616703033447266
5.415999889373779	-44.927982330322266
5.420000076293945	-45.556644439697266
5.423999786376953	-45.452884674072266
5.427999973297119	-45.605472564697266
5.432000160217285	-46.191410064697266
5.435999870300293	-46.691898345947266
5.440000057220459	-46.911624908447266
5.443999767303467	-47.119144439697266
5.447999954223633	-47.802738189697266
5.452000141143799	-48.193363189697266
5.455999851226807	-48.168949127197266
5.460000038146973	-48.315433502197266
5.464000225067139	-48.498538970947266
5.467999935150147	-48.504642486572266
5.472000122070313	-48.156742095947266
5.475999832153320	-48.242191314697266
5.480000019073486	-48.822025299072266
5.484000205993652	-48.822025299072266
5.487999916076660	-48.754886627197266
5.492000102996826	-49.121097564697266
5.495999813079834	-49.450687408447266
5.500000000000000	-49.603275299072266
5.504000186920166	-49.182132720947266
5.507999897003174	-49.279788970947266
5.512000083923340	-49.591068267822266
5.515999794006348	-49.096683502197266
5.519999980926514	-48.852542877197266
5.524000167846680	-49.066165924072266
5.527999877929688	-49.249271392822266
5.532000064849854	-48.937992095947266
5.535999774932861	-48.980716705322266
5.539999961853027	-49.859622955322266
5.544000148773193	-50.323490142822266
5.547999858856201	-50.097660064697266
5.552000045776367	-49.847415924072266
5.556000232696533	-49.688724517822266
5.559999942779541	-49.938968658447266
5.564000129699707	-49.560550689697266
5.567999839782715	-49.261478424072266
5.572000026702881	-49.707035064697266
5.576000213623047	-49.810794830322266
5.579999923706055	-49.340824127197266
5.584000110626221	-49.499515533447266
5.587999820709229	-50.091556549072266
5.592000007629395	-50.262454986572266
5.596000194549561	-50.073246002197266
5.599999904632568	-50.445560455322266
5.604000091552734	-50.732425689697266
5.607999801635742	-50.494388580322266
5.611999988555908	-49.621585845947266
5.616000175476074	-40.051273345947266
5.619999885559082	-39.447025299072266
5.624000072479248	-41.131595611572266
5.627999782562256	-42.956546783447266
5.631999969482422	-45.837406158447266
5.636000156402588	-49.243167877197266
5.639999866485596	-52.105716705322266
5.644000053405762	-54.516605377197266
5.647999763488770	-57.122806549072266
5.651999950408936	-59.283451080322266
5.656000137329102	-60.528568267822266
5.659999847412109	-61.651615142822266
5.664000034332275	-62.731937408447266
5.668000221252441	-63.336185455322266
5.671999931335449	-63.507083892822266
5.676000118255615	-63.745121002197266
5.679999828338623	-63.983158111572266
5.684000015258789	-64.007575988769531
5.688000202178955	-63.610843658447266
5.691999912261963	-63.281253814697266
5.696000099182129	-63.098148345947266
5.699999809265137	-62.500003814697266
5.703999996185303	-61.511234283447266
5.708000183105469	-60.748294830322266
5.711999893188477	-59.710697174072266
5.716000080108643	-58.386234283447266
5.719999790191650	-57.434085845947266
5.723999977111816	-56.768802642822266
5.728000164031982	-56.359867095947266
5.731999874114990	-55.700687408447266
5.736000061035156	-55.151371002197266
5.739999771118164	-55.059818267822266
5.743999958038330	-54.876712799072266
5.748000144958496	-54.199222564697266
5.751999855041504	-53.717044830322266
5.756000041961670	-53.820804595947266
5.760000228881836	-53.424076080322266
5.763999938964844	-52.844242095947266
5.768000125885010	-52.844242095947266
5.771999835968018	-53.063968658447266
5.776000022888184	-53.265384674072266
5.780000209808350	-53.179935455322266
5.783999919891357	-53.259281158447266
5.788000106811523	-54.028324127197266
5.791999816894531	-54.180912017822266
5.796000003814697	-53.900150299072266
5.800000190734863	-54.193119049072266
5.803999900817871	-54.663089752197266
5.808000087738037	-54.644779205322266
5.811999797821045	-54.351810455322266
5.815999984741211	-54.815677642822266
5.820000171661377	-55.462650299072266
5.823999881744385	-55.419925689697266
5.828000068664551	-55.499271392822266
5.831999778747559	-55.944828033447266
5.835999965667725	-56.457523345947266
5.840000152587891	-56.365970611572266
5.843999862670898	-56.134037017822266
5.848000049591065	-56.640628814697266
5.852000236511231	-56.951908111572266
5.855999946594238	-56.658939361572266
5.860000133514404	-56.573490142822266
5.863999843597412	-56.811527252197266
5.868000030517578	-57.153324127197266
5.872000217437744	-56.903079986572266
5.875999927520752	-56.854251861572266
5.880000114440918	-57.116703033447266
5.883999824523926	-57.012943267822266
5.888000011444092	-56.732181549072266
5.892000198364258	-56.805423736572266
5.895999908447266	-57.281497955322266
5.900000095367432	-57.421878814697266
5.903999805450440	-56.939701080322266
5.907999992370606	-57.098392486572266
5.912000179290772	-57.366947174072266
5.915999889373779	-57.202152252197266
5.920000076293945	-57.177738189697266
5.923999786376953	-57.220462799072266
5.927999973297119	-57.666019439697266
5.932000160217285	-57.818607330322266
5.935999870300293	-57.812503814697266
5.940000057220459	-58.166507720947266
5.943999767303467	-58.422855377197266
5.947999954223633	-58.184818267822266
5.952000141143799	-58.026126861572266
5.955999851226807	-58.203128814697266
5.960000038146973	-58.428958892822266
5.964000225067139	-57.934574127197266
5.967999935150147	-57.830814361572266
5.972000122070313	-58.343509674072266
5.975999832153320	-58.294681549072266
5.980000019073486	-58.306888580322266
5.984000205993652	-58.679203033447266
5.987999916076660	-59.027103424072266
5.992000102996826	-59.136966705322266
5.995999813079834	-58.917240142822266
6.000000000000000	-58.935550689697266
6.004000186920166	-59.057621002197266
6.007999897003174	-58.917240142822266
6.012000083923340	-58.605960845947266
6.015999794006348	-58.691410064697266
6.019999980926514	-59.356693267822266
6.024000167846680	-59.277347564697266
6.027999877929688	-59.045413970947266
6.032000064849854	-59.698490142822266
6.035999774932861	-59.930423736572266
6.039999961853027	-59.600833892822266
6.044000148773193	-59.509281158447266
6.047999858856201	-59.582523345947266
6.052000045776367	-59.576419830322266
6.056000232696533	-58.801273345947266
6.059999942779541	-58.514408111572266
6.064000129699707	-58.886722564697266
6.067999839782715	-58.923343658447266
6.072000026702881	-58.575443267822266
6.076000213623047	-58.642581939697266
6.079999923706055	-59.307865142822266
6.084000110626221	-59.588626861572266
6.087999820709229	-59.338382720947266
6.092000007629395	-59.625247955322266
6.096000194549561	-60.070804595947266
6.099999904632568	-60.186771392822266
6.104000091552734	-59.875492095947266
6.107999801635742	-59.796146392822266
6.111999988555908	-60.333255767822266
6.116000175476074	-60.290531158447266
6.119999885559082	-59.899906158447266
6.124000072479248	-60.345462799072266
6.127999782562256	-60.711673736572266
6.131999969482422	-60.791019439697266
6.136000156402588	-60.760501861572266
6.139999866485596	-60.974124908447266
6.144000053405762	-61.291507720947266
6.147999763488770	-60.986331939697266
6.151999950408936	-60.888675689697266
6.156000137329102	-60.968021392822266
6.159999847412109	-60.949710845947266
6.164000034332275	-60.839847564697266
6.168000221252441	-60.510257720947266
6.171999931335449	-60.882572174072266
6.176000118255615	-61.248783111572266
6.179999828338623	-61.010746002197266
6.184000015258789	-61.395267486572266
6.188000202178955	-61.627201080322266
6.191999912261963	-61.590579986572266
6.196000099182129	-61.383060455322266
6.199999809265137	-61.163333892822266
6.203999996185303	-61.224369049072266
6.208000183105469	-61.047367095947266
6.211999893188477	-60.809329986572266
6.216000080108643	-61.035160064697266
6.219999790191650	-61.242679595947266
6.223999977111816	-61.450199127197266
6.228000164031982	-61.376956939697266
6.231999874114990	-61.755374908447266
6.236000061035156	-61.944583892822266
6.239999771118164	-61.328128814697266
6.243999958038330	-61.022953033447266
6.248000144958496	-61.016849517822266
6.251999855041504	-61.083988189697266
6.256000041961670	-60.797122955322266
6.260000228881836	-60.418704986572266
6.263999938964844	-60.888675689697266
6.268000125885010	-61.401371002197266
6.271999835968018	-61.218265533447266
6.276000022888184	-61.413578033447266
6.280000209808350	-61.828617095947266
6.283999919891357	-62.072757720947266
6.288000106811523	-61.596683502197266
6.291999816894531	-61.553958892822266
6.296000003814697	-61.895755767822266
6.300000190734863	-61.688236236572266
6.303999900817871	-61.297611236572266
6.308000087738037	-61.218265533447266
6.311999797821045	-61.535648345947266
6.315999984741211	-61.761478424072266
6.320000171661377	-61.303714752197266
6.323999881744385	-61.413578033447266
6.328000068664551	-62.127689361572266
6.331999778747559	-61.962894439697266
6.335999965667725	-61.505130767822266
6.340000152587891	-61.724857330322266
6.343999862670898	-62.017826080322266
6.348000049591065	-61.627201080322266
6.352000236511231	-61.376956939697266
6.355999946594238	-61.749271392822266
6.360000133514404	-61.816410064697266
6.363999843597412	-61.633304595947266
6.368000030517578	-61.517337799072266
6.372000217437744	-61.853031158447266
6.375999927520752	-62.438968658447266
6.380000114440918	-62.341312408447266
6.383999824523926	-62.280277252197266
6.388000011444092	-62.860111236572266
6.392000198364258	-62.780765533447266
6.395999908447266	-61.987308502197266
6.400000095367432	-61.779788970947266
6.403999805450440	-62.030033111572266
6.407999992370606	-61.877445220947266
6.412000179290772	-61.535648345947266
6.415999889373779	-61.718753814697266
6.420000076293945	-62.072757720947266
6.423999786376953	-62.231449127197266
6.427999973297119	-62.274173736572266
6.432000160217285	-62.597660064697266
6.435999870300293	-62.872318267822266
6.440000057220459	-62.725833892822266
6.443999767303467	-62.292484283447266
6.447999954223633	-62.268070220947266
6.452000141143799	-62.377933502197266
6.455999851226807	-62.042240142822266
6.460000038146973	-61.865238189697266
6.464000225067139	-62.017826080322266
6.467999935150147	-62.426761627197266
6.472000122070313	-62.500003814697266
6.475999832153320	-62.371829986572266
6.480000019073486	-62.677005767822266
6.484000205993652	-62.921146392822266
6.487999916076660	-62.402347564697266
6.492000102996826	-62.139896392822266
6.495999813079834	-62.347415924072266
6.500000000000000	-62.225345611572266
6.504000186920166	-61.804203033447266
6.507999897003174	-61.901859283447266
6.512000083923340	-62.493900299072266
6.515999794006348	-62.530521392822266
6.519999980926514	-62.457279205322266
6.524000167846680	-62.768558502197266
6.527999877929688	-63.110355377197266
6.532000064849854	-63.018802642822266
6.535999774932861	-62.536624908447266
6.539999961853027	-62.579349517822266
6.544000148773193	-63.055423736572266
6.547999858856201	-62.719730377197266
6.552000045776367	-62.365726470947266
6.556000232696533	-62.780765533447266
6.559999942779541	-63.507083892822266
6.564000129699707	-63.586429595947266
6.567999839782715	-63.623050689697266
6.572000026702881	-64.129646301269531
6.576000213623047	-64.257820129394531
6.579999923706055	-63.653568267822266
6.584000110626221	-63.226322174072266
6.587999820709229	-63.311771392822266
6.592000007629395	-63.446048736572266
6.596000194549561	-62.811283111572266
6.599999904632568	-62.408451080322266
6.604000091552734	-62.799076080322266
6.607999801635742	-62.719730377197266
6.611999988555908	-62.524417877197266
6.616000175476074	-62.756351470947266
6.619999885559082	-63.177494049072266
6.624000072479248	-63.427738189697266
6.627999782562256	-63.287357330322266
6.631999969482422	-63.397220611572266
6.636000156402588	-63.714603424072266
6.639999866485596	-63.513187408447266
6.644000053405762	-63.098148345947266
6.647999763488770	-62.982181549072266
6.651999950408936	-63.250736236572266
6.656000137329102	-63.024906158447266
6.659999847412109	-62.756351470947266
6.664000034332275	-63.183597564697266
6.668000221252441	-63.311771392822266
6.671999931335449	-63.201908111572266
6.676000118255615	-63.446048736572266
6.679999828338623	-63.439945220947266
6.684000015258789	-63.470462799072266
6.688000202178955	-63.195804595947266
6.691999912261963	-62.805179595947266
6.696000099182129	-62.860111236572266
6.699999809265137	-62.854007720947266
6.703999996185303	-62.554935455322266
6.708000183105469	-62.701419830322266
6.711999893188477	-63.220218658447266
6.716000080108643	-63.439945220947266
6.719999790191650	-63.311771392822266
6.723999977111816	-63.659671783447266
6.728000164031982	-63.885501861572266
6.731999874114990	-63.635257720947266
6.736000061035156	-63.122562408447266
6.739999771118164	-62.786869049072266
6.743999958038330	-63.018802642822266
6.748000144958496	-63.018802642822266
6.751999855041504	-62.615970611572266
6.756000041961670	-62.982181549072266
6.760000228881836	-63.507083892822266
6.763999938964844	-63.488773345947266
6.768000125885010	-63.562015533447266
6.771999835968018	-64.007575988769531
6.776000022888184	-64.318855285644531
6.780000209808350	-63.775638580322266
6.783999919891357	-63.635257720947266
6.788000106811523	-63.854984283447266
6.791999816894531	-63.848880767822266
6.796000003814697	-63.586429595947266
6.800000190734863	-63.378910064697266
6.803999900817871	-63.677982330322266
6.808000087738037	-64.062507629394531
6.811999797821045	-63.488773345947266
6.815999984741211	-63.659671783447266
6.820000171661377	-64.141853332519531
6.823999881744385	-63.964847564697266
6.828000068664551	-63.702396392822266
6.831999778747559	-63.568119049072266
6.835999965667725	-63.854984283447266
6.840000152587891	-63.793949127197266
6.843999862670898	-63.287357330322266
6.848000049591065	-63.330081939697266
6.852000236511231	-63.592533111572266
6.855999946594238	-63.635257720947266
6.860000133514404	-63.378910064697266
6.863999843597412	-63.433841705322266
6.868000030517578	-64.147956848144531
6.872000217437744	-63.958744049072266
6.875999927520752	-63.690189361572266
6.880000114440918	-64.111335754394531
6.883999824523926	-64.068611145019531
6.888000011444092	-63.720706939697266
6.892000198364258	-63.415531158447266
6.895999908447266	-63.494876861572266
6.900000095367432	-63.629154205322266
6.903999805450440	-63.372806549072266
6.907999992370606	-63.140872955322266
6.912000179290772	-63.220218658447266
6.915999889373779	-63.629154205322266
6.920000076293945	-63.500980377197266
6.923999786376953	-63.232425689697266
6.927999973297119	-63.745121002197266
6.932000160217285	-63.677982330322266
6.935999870300293	-63.067630767822266
6.940000057220459	-63.159183502197266
6.943999767303467	-63.244632720947266
6.947999954223633	-63.323978424072266
6.952000141143799	-63.165287017822266
6.955999851226807	-63.433841705322266
6.960000038146973	-64.117439270019531
6.964000225067139	-64.031990051269531
6.967999935150147	-63.946537017822266
6.972000122070313	-64.263923645019531
6.975999832153320	-64.379890441894531
6.980000019073486	-64.007575988769531
6.984000205993652	-63.592533111572266
6.987999916076660	-63.842777252197266
6.992000102996826	-63.934329986572266
6.995999813079834	-63.488773345947266
7.000000000000000	-63.446048736572266
7.004000186920166	-63.793949127197266
7.007999897003174	-64.154060363769531
7.012000083923340	-63.812259674072266
7.015999794006348	-63.677982330322266
7.019999980926514	-64.337165832519531
7.024000167846680	-64.196784973144531
7.027999877929688	-63.647464752197266
7.032000064849854	-63.714603424072266
7.035999774932861	-63.983158111572266
7.039999961853027	-63.946537017822266
7.044000148773193	-63.427738189697266
7.047999858856201	-63.690189361572266
7.052000045776367	-64.184577941894531
7.056000232696533	-63.928226470947266
7.059999942779541	-63.781742095947266
7.064000129699707	-63.922122955322266
7.067999839782715	-64.300544738769531
7.072000026702881	-63.830570220947266
7.076000213623047	-63.067630767822266
7.079999923706055	-63.348392486572266
7.084000110626221	-63.549808502197266
7.087999820709229	-62.963871002197266
7.092000007629395	-62.701419830322266
7.096000194549561	-62.939456939697266
7.099999904632568	-63.232425689697266
7.104000091552734	-63.006595611572266
7.107999801635742	-63.140872955322266
7.111999988555908	-63.739017486572266
7.116000175476074	-63.995365142822266
7.119999885559082	-63.787845611572266
7.124000072479248	-63.836673736572266
7.127999782562256	-64.129646301269531
7.131999969482422	-64.068611145019531
7.136000156402588	-63.580326080322266
7.139999866485596	-63.458255767822266
7.144000053405762	-63.739017486572266
7.147999763488770	-63.635257720947266
7.151999950408936	-63.482669830322266
7.156000137329102	-63.714603424072266
7.159999847412109	-64.196784973144531
7.164000034332275	-64.239509582519531
7.168000221252441	-64.074714660644531
7.171999931335449	-64.202888488769531
7.176000118255615	-64.324958801269531
7.179999828338623	-63.861087799072266
7.184000015258789	-63.446048736572266
7.188000202178955	-63.494876861572266
7.191999912261963	-63.677982330322266
7.196000099182129	-63.226322174072266
7.199999809265137	-63.299564361572266
7.203999996185303	-63.885501861572266
7.208000183105469	-63.964847564697266
7.211999893188477	-63.848880767822266
7.216000080108643	-63.946537017822266
7.219999790191650	-64.056404113769531
7.223999977111816	-63.946537017822266
7.228000164031982	-63.446048736572266
7.231999874114990	-63.189701080322266
7.236000061035156	-63.568119049072266
7.239999771118164	-63.433841705322266
7.243999958038330	-62.951663970947266
7.248000144958496	-63.012699127197266
7.251999855041504	-63.275150299072266
7.256000041961670	-63.110355377197266
7.260000228881836	-62.927249908447266
7.263999938964844	-63.293460845947266
7.268000125885010	-63.513187408447266
7.271999835968018	-63.177494049072266
7.276000022888184	-62.921146392822266
7.280000209808350	-63.055423736572266
7.283999919891357	-63.446048736572266
7.288000106811523	-63.208011627197266
7.291999816894531	-62.957767486572266
7.296000003814697	-63.446048736572266
7.300000190734863	-63.891605377197266
7.303999900817871	-63.696292877197266
7.308000087738037	-63.781742095947266
7.311999797821045	-64.233406066894531
7.315999984741211	-64.569099426269531
7.320000171661377	-64.147956848144531
7.323999881744385	-64.056404113769531
7.328000068664551	-64.422615051269531
7.331999778747559	-64.447029113769531
7.335999965667725	-63.897708892822266
7.340000152587891	-63.787845611572266
7.343999862670898	-64.208992004394531
7.348000049591065	-64.324958801269531
7.352000236511231	-63.861087799072266
7.355999946594238	-64.129646301269531
7.360000133514404	-64.648445129394531
7.363999843597412	-64.300544738769531
7.368000030517578	-64.038093566894531
7.372000217437744	-64.099128723144531
7.375999927520752	-64.147956848144531
7.380000114440918	-63.842777252197266
7.383999824523926	-63.305667877197266
7.388000011444092	-63.311771392822266
7.392000198364258	-63.525394439697266
7.395999908447266	-63.232425689697266
7.400000095367432	-63.134769439697266
7.403999805450440	-63.598636627197266
7.407999992370606	-63.952640533447266
7.412000179290772	-63.732913970947266
7.415999889373779	-63.671878814697266
7.420000076293945	-63.629154205322266
7.423999786376953	-63.140872955322266
7.427999973297119	-62.603763580322266
7.432000160217285	-62.432865142822266
7.435999870300293	-62.548831939697266
7.440000057220459	-62.701419830322266
7.443999767303467	-62.536624908447266
7.447999954223633	-62.835697174072266
7.452000141143799	-63.537601470947266
7.455999851226807	-63.714603424072266
7.460000038146973	-63.598636627197266
7.464000225067139	-63.867191314697266
7.467999935150147	-64.154060363769531
7.472000122070313	-63.800052642822266
7.475999832153320	-63.153079986572266
7.480000019073486	-63.537601470947266
7.484000205993652	-63.897708892822266
7.487999916076660	-63.562015533447266
7.492000102996826	-63.476566314697266
7.495999813079834	-64.031990051269531
7.500000000000000	-64.550788879394531
7.504000186920166	-64.196784973144531
7.507999897003174	-64.141853332519531
7.512000083923340	-64.709480285644531
7.515999794006348	-64.581306457519531
7.519999980926514	-63.909915924072266
7.524000167846680	-63.854984283447266
7.527999877929688	-64.074714660644531
7.532000064849854	-64.141853332519531
7.535999774932861	-63.665775299072266
7.539999961853027	-63.629154205322266
7.544000148773193	-64.215095520019531
7.547999858856201	-64.361579895019531
7.552000045776367	-64.001472473144531
7.556000232696533	-63.995365142822266
7.559999942779541	-64.617927551269531
7.564000129699707	-64.447029113769531
7.567999839782715	-63.665775299072266
7.572000026702881	-63.958744049072266
7.576000213623047	-64.074714660644531
7.579999923706055	-63.665775299072266
7.584000110626221	-63.488773345947266
7.587999820709229	-63.848880767822266
7.592000007629395	-64.672859191894531
7.596000194549561	-64.587409973144531
7.599999904632568	-64.318855285644531
7.604000091552734	-64.971931457519531
7.607999801635742	-65.063484191894531
7.611999988555908	-64.465339660644531
7.616000175476074	-64.056404113769531
7.619999885559082	-64.263923645019531
7.624000072479248	-64.355476379394531
7.627999782562256	-63.525394439697266
7.631999969482422	-63.269046783447266
7.636000156402588	-63.555912017822266
7.639999866485596	-63.702396392822266
7.644000053405762	-63.598636627197266
7.647999763488770	-63.714603424072266
7.651999950408936	-64.440925598144531
7.656000137329102	-64.538581848144531
7.659999847412109	-63.946537017822266
7.664000034332275	-64.068611145019531
7.668000221252441	-64.123542785644531
7.671999931335449	-63.732913970947266
7.676000118255615	-63.214115142822266
7.679999828338623	-63.360599517822266
7.684000015258789	-63.732913970947266
7.688000202178955	-63.153079986572266
7.691999912261963	-63.128665924072266
7.696000099182129	-63.629154205322266
7.699999809265137	-63.861087799072266
7.703999996185303	-63.848880767822266
7.708000183105469	-63.574222564697266
7.711999893188477	-63.897708892822266
7.716000080108643	-64.141853332519531
7.719999790191650	-63.372806549072266
7.723999977111816	-63.372806549072266
7.728000164031982	-63.818363189697266
7.731999874114990	-63.708499908447266
7.736000061035156	-63.525394439697266
7.739999771118164	-63.928226470947266
7.743999958038330	-64.709480285644531
7.748000144958496	-64.721687316894531
7.751999855041504	-64.501960754394531
7.756000041961670	-64.501960754394531
7.760000228881836	-64.416511535644531
7.763999938964844	-64.324958801269531
7.768000125885010	-63.769535064697266
7.771999835968018	-63.739017486572266
7.776000022888184	-64.160163879394531
7.780000209808350	-63.745121002197266
7.783999919891357	-63.537601470947266
7.788000106811523	-63.922122955322266
7.791999816894531	-64.215095520019531
7.796000003814697	-64.135749816894531
7.800000190734863	-63.897708892822266
7.803999900817871	-64.312751770019531
7.808000087738037	-64.569099426269531
7.811999797821045	-64.056404113769531
7.815999984741211	-63.970951080322266
7.820000171661377	-64.178474426269531
7.823999881744385	-64.300544738769531
7.828000068664551	-63.897708892822266
7.831999778747559	-63.610843658447266
7.835999965667725	-63.995365142822266
7.840000152587891	-64.166267395019531
7.843999862670898	-63.983158111572266
7.848000049591065	-64.031990051269531
7.852000236511231	-64.312751770019531
7.855999946594238	-64.562995910644531
7.860000133514404	-64.202888488769531
7.863999843597412	-64.025886535644531
7.868000030517578	-64.361579895019531
7.872000217437744	-64.117439270019531
7.875999927520752	-63.635257720947266
7.880000114440918	-63.781742095947266
7.883999824523926	-64.141853332519531
7.888000011444092	-64.050300598144531
7.892000198364258	-63.946537017822266
7.895999908447266	-64.324958801269531
7.900000095367432	-64.611824035644531
7.903999805450440	-64.453132629394531
7.907999992370606	-64.373786926269531
7.912000179290772	-64.300544738769531
7.915999889373779	-64.410408020019531
7.920000076293945	-63.964847564697266
7.923999786376953	-63.537601470947266
7.927999973297119	-63.580326080322266
7.932000160217285	-63.507083892822266
7.935999870300293	-63.244632720947266
7.940000057220459	-63.403324127197266
7.943999767303467	-63.775638580322266
7.947999954223633	-63.891605377197266
7.952000141143799	-63.568119049072266
7.955999851226807	-63.696292877197266
7.960000038146973	-63.977054595947266
7.964000225067139	-63.659671783447266
7.967999935150147	-63.323978424072266
7.972000122070313	-63.427738189697266
7.975999832153320	-63.867191314697266
7.980000019073486	-63.867191314697266
7.984000205993652	-63.671878814697266
7.987999916076660	-64.202888488769531
7.992000102996826	-64.593513488769531
7.995999813079834	-64.251716613769531
[truncated: 3,001 more rows]
