# Supplementary material for: Small Size of Recorded Neuronal Structures Confines the Accuracy in Direct Axonal Voltage Measurements
Source: eNeuro. 2021 Aug 2;8(4):ENEURO.0059-21.2021. doi: 10.1523/ENEURO.0059-21.2021 (PMC8342265; doi:10.1523/ENEURO.0059-21.2021)
Supplement: Extended Data 1 — NEURON codes producing data shown in Figures 2, 5, 8. Download Extended Data 1, ZIP file. [file enu-eN-NWR-0059-21-s01.zip › realistic amplifier model/3_real experiment reconstruction/AP_generator/settrace.hoc]

objref f1, vecx, vecy, vec1

f1 = new File()
vec1 = new Vector()
vecx = new Vector()
vecy = new Vector()


proc setting_trace(){
	vecx.resize(0)
	vecy.resize(0)

	if ($1 == 0){
		f1.ropen("../AP_generator/real data/6o5_0.dat")
		vec1.scanf(f1)
		f1.close()
		bound1 = 5.14
	}

	if ($1 == 1){
		f1.ropen("../AP_generator/real data/6o5_1.dat")
		vec1.scanf(f1)
		f1.close()
		bound1 = 5.18
	}

	if ($1 == 2){
		f1.ropen("../AP_generator/real data/6o5_2.dat")
		vec1.scanf(f1)
		f1.close()
		bound1 = 5.18
	}

	if ($1 == 3){
		f1.ropen("../AP_generator/real data/6o5_3.dat")
		vec1.scanf(f1)
		f1.close()
		bound1 = 5.18
	}

	if ($1 == 4){
		f1.ropen("../AP_generator/real data/6o5_4.dat")
		vec1.scanf(f1)
		f1.close()
		bound1 = 5.18
	}

	if ($1 == 5){
		f1.ropen("../AP_generator/real data/6o5_5.dat")
		vec1.scanf(f1)
		f1.close()
		bound1 = 5.18
	}

	if ($1 == 6){
		f1.ropen("../AP_generator/real data/6o5_6.dat")
		vec1.scanf(f1)
		f1.close()
		bound1 = 5.18
	}

	if ($1 == 7){
		f1.ropen("../AP_generator/real data/6o5_7.dat")
		vec1.scanf(f1)
		f1.close()
		bound1 = 5.18
	}

	if ($1 == 8){
		f1.ropen("../AP_generator/real data/6o5_8.dat")
		vec1.scanf(f1)
		f1.close()
		bound1 = 5.18
	}

	if ($1 == 9){
		f1.ropen("../AP_generator/real data/6o5_9.dat")
		vec1.scanf(f1)
		f1.close()
		bound1 = 5.18
	}

	if ($1 == 10){
		f1.ropen("../AP_generator/real data/7_20.dat")
		vec1.scanf(f1)
		f1.close()
		bound1= 5.62
	}

	if ($1 == 11){
		f1.ropen("../AP_generator/real data/7_21.dat")
		vec1.scanf(f1)
		f1.close()
		bound1= 5.604
	}

	if ($1 == 12){
		f1.ropen("../AP_generator/real data/7_22.dat")
		vec1.scanf(f1)
		f1.close()
		bound1= 5.584
	}

	if ($1 == 13){
		f1.ropen("../AP_generator/real data/7_23.dat")
		vec1.scanf(f1)
		f1.close()
		bound1= 5.48
	}

	if ($1 == 14){
		f1.ropen("../AP_generator/real data/7_24.dat")
		vec1.scanf(f1)
		f1.close()
		bound1= 5.476
	}

	if ($1 == 15){
		f1.ropen("../AP_generator/real data/7_25.dat")
		vec1.scanf(f1)
		f1.close()
		bound1= 5.648
	}

	if ($1 == 16){
		f1.ropen("../AP_generator/real data/7_26.dat")
		vec1.scanf(f1)
		f1.close()
		bound1= 5.6
	}

	if ($1 == 17){
		f1.ropen("../AP_generator/real data/7_27.dat")
		vec1.scanf(f1)
		f1.close()
		bound1= 5.648
	}

	if ($1 == 18){
		f1.ropen("../AP_generator/real data/7_28.dat")
		vec1.scanf(f1)
		f1.close()
		bound1= 5.624
	}

	if ($1 == 19){
		f1.ropen("../AP_generator/real data/7_29.dat")
		vec1.scanf(f1)
		f1.close()
		bound1= 5.54
	}
	
	if ($1 == 20){
		f1.ropen("../AP_generator/real data/7o386_20.dat")
		vec1.scanf(f1)
		f1.close()
		bound1= 5.044
	}

	if ($1 == 21){
		f1.ropen("../AP_generator/real data/7o386_21.dat")
		vec1.scanf(f1)
		f1.close()
		bound1= 5.164
	}

	if ($1 == 22){
		f1.ropen("../AP_generator/real data/7o386_22.dat")
		vec1.scanf(f1)
		f1.close()
		bound1= 5.144
	}

	if ($1 == 23){
		f1.ropen("../AP_generator/real data/7o386_23.dat")
		vec1.scanf(f1)
		f1.close()
		bound1= 5.212
	}


	if ($1 == 24){
		f1.ropen("../AP_generator/real data/7o386_24.dat")
		vec1.scanf(f1)
		f1.close()
		bound1= 5.028
	}

	if ($1 == 25){
		f1.ropen("../AP_generator/real data/7o386_25.dat")
		vec1.scanf(f1)
		f1.close()
		bound1= 4.964
	}

	if ($1 == 26){
		f1.ropen("../AP_generator/real data/7o386_26.dat")
		vec1.scanf(f1)
		f1.close()
		bound1= 4.832
	}

	if ($1 == 27){
		f1.ropen("../AP_generator/real data/7o386_27.dat")
		vec1.scanf(f1)
		f1.close()
		bound1= 4.72
	}

	if ($1 == 28){
		f1.ropen("../AP_generator/real data/7o386_28.dat")
		vec1.scanf(f1)
		f1.close()
		bound1= 5.116
	}

	if ($1 == 29){
		f1.ropen("../AP_generator/real data/7o386_29.dat")
		vec1.scanf(f1)
		f1.close()
		bound1= 5.064
	}


	for i=0, vec1.size()-1{
		if(i%2 == 0){
			vecx.append(vec1.x[i])
		}else{vecy.append(vec1.x[i])}
	}


	
}	


func calc_ihold(){

		mp = vecy.mean(425,650)
		ihold = (mp + 74.6745)/4.8944
		return ihold
	}
