# Supplementary material for: Small Size of Recorded Neuronal Structures Confines the Accuracy in Direct Axonal Voltage Measurements
Source: eNeuro. 2021 Aug 2;8(4):ENEURO.0059-21.2021. doi: 10.1523/ENEURO.0059-21.2021 (PMC8342265; doi:10.1523/ENEURO.0059-21.2021)
Supplement: Extended Data 1 — NEURON codes producing data shown in Figures 2, 5, 8. Download Extended Data 1, ZIP file. [file enu-eN-NWR-0059-21-s01.zip › realistic amplifier model/4_complete morphology/bjd1218.hoc]

proc celldef() {
  topol()
  subsets()
  geom()
  biophys()
  geom_nseg()
}

create soma, axon[475], dendrite[49]

proc topol() { local i
  connect axon(0), soma(0)
  for i = 1, 2 connect axon[i](0), axon(1)
  for i = 3, 4 connect axon[i](0), axon[2](1)
  for i = 5, 6 connect axon[i](0), axon[3](1)
  for i = 7, 8 connect axon[i](0), axon[4](1)
  for i = 9, 10 connect axon[i](0), axon[5](1)
  for i = 11, 12 connect axon[i](0), axon[7](1)
  for i = 13, 14 connect axon[i](0), axon[8](1)
  for i = 15, 16 connect axon[i](0), axon[10](1)
  for i = 17, 18 connect axon[i](0), axon[12](1)
  for i = 19, 20 connect axon[i](0), axon[13](1)
  for i = 21, 22 connect axon[i](0), axon[14](1)
  for i = 23, 24 connect axon[i](0), axon[16](1)
  for i = 25, 26 connect axon[i](0), axon[18](1)
  for i = 27, 28 connect axon[i](0), axon[20](1)
  for i = 29, 30 connect axon[i](0), axon[22](1)
  for i = 31, 32 connect axon[i](0), axon[24](1)
  for i = 33, 34 connect axon[i](0), axon[30](1)
  for i = 35, 36 connect axon[i](0), axon[32](1)
  for i = 37, 38 connect axon[i](0), axon[33](1)
  for i = 39, 40 connect axon[i](0), axon[34](1)
  for i = 41, 42 connect axon[i](0), axon[36](1)
  for i = 43, 44 connect axon[i](0), axon[38](1)
  for i = 45, 46 connect axon[i](0), axon[40](1)
  for i = 47, 48 connect axon[i](0), axon[42](1)
  for i = 49, 51 connect axon[i](0), axon[43](1)
  for i = 52, 53 connect axon[i](0), axon[46](1)
  for i = 54, 55 connect axon[i](0), axon[48](1)
  for i = 56, 57 connect axon[i](0), axon[51](1)
  for i = 58, 59 connect axon[i](0), axon[52](1)
  for i = 60, 61 connect axon[i](0), axon[53](1)
  for i = 62, 63 connect axon[i](0), axon[55](1)
  for i = 64, 65 connect axon[i](0), axon[57](1)
  for i = 66, 67 connect axon[i](0), axon[61](1)
  for i = 68, 69 connect axon[i](0), axon[63](1)
  for i = 70, 71 connect axon[i](0), axon[65](1)
  for i = 72, 73 connect axon[i](0), axon[67](1)
  for i = 74, 75 connect axon[i](0), axon[69](1)
  for i = 76, 78 connect axon[i](0), axon[70](1)
  for i = 79, 80 connect axon[i](0), axon[71](1)
  for i = 81, 82 connect axon[i](0), axon[73](1)
  for i = 83, 84 connect axon[i](0), axon[75](1)
  for i = 85, 86 connect axon[i](0), axon[77](1)
  for i = 87, 88 connect axon[i](0), axon[78](1)
  for i = 89, 90 connect axon[i](0), axon[79](1)
  for i = 91, 92 connect axon[i](0), axon[82](1)
  for i = 93, 94 connect axon[i](0), axon[84](1)
  for i = 95, 96 connect axon[i](0), axon[85](1)
  for i = 97, 98 connect axon[i](0), axon[91](1)
  for i = 99, 100 connect axon[i](0), axon[92](1)
  for i = 101, 102 connect axon[i](0), axon[94](1)
  for i = 103, 105 connect axon[i](0), axon[96](1)
  for i = 106, 107 connect axon[i](0), axon[99](1)
  for i = 108, 109 connect axon[i](0), axon[100](1)
  for i = 110, 111 connect axon[i](0), axon[107](1)
  for i = 112, 113 connect axon[i](0), axon[108](1)
  for i = 114, 115 connect axon[i](0), axon[109](1)
  for i = 116, 117 connect axon[i](0), axon[110](1)
  for i = 118, 119 connect axon[i](0), axon[113](1)
  for i = 120, 121 connect axon[i](0), axon[115](1)
  for i = 122, 123 connect axon[i](0), axon[116](1)
  for i = 124, 125 connect axon[i](0), axon[117](1)
  for i = 126, 127 connect axon[i](0), axon[119](1)
  for i = 128, 129 connect axon[i](0), axon[120](1)
  for i = 130, 131 connect axon[i](0), axon[121](1)
  for i = 132, 133 connect axon[i](0), axon[123](1)
  for i = 134, 135 connect axon[i](0), axon[126](1)
  for i = 136, 137 connect axon[i](0), axon[129](1)
  for i = 138, 140 connect axon[i](0), axon[131](1)
  for i = 141, 142 connect axon[i](0), axon[137](1)
  for i = 143, 144 connect axon[i](0), axon[138](1)
  for i = 145, 146 connect axon[i](0), axon[140](1)
  for i = 147, 148 connect axon[i](0), axon[142](1)
  for i = 149, 152 connect axon[i](0), axon[144](1)
  for i = 153, 154 connect axon[i](0), axon[146](1)
  for i = 155, 156 connect axon[i](0), axon[147](1)
  for i = 157, 158 connect axon[i](0), axon[148](1)
  for i = 159, 160 connect axon[i](0), axon[150](1)
  for i = 161, 162 connect axon[i](0), axon[154](1)
  for i = 163, 164 connect axon[i](0), axon[156](1)
  for i = 165, 166 connect axon[i](0), axon[162](1)
  for i = 167, 168 connect axon[i](0), axon[164](1)
  for i = 169, 170 connect axon[i](0), axon[165](1)
  for i = 171, 172 connect axon[i](0), axon[166](1)
  for i = 173, 176 connect axon[i](0), axon[168](1)
  for i = 177, 178 connect axon[i](0), axon[170](1)
  for i = 179, 180 connect axon[i](0), axon[172](1)
  for i = 181, 182 connect axon[i](0), axon[173](1)
  for i = 183, 184 connect axon[i](0), axon[176](1)
  for i = 185, 186 connect axon[i](0), axon[177](1)
  for i = 187, 188 connect axon[i](0), axon[179](1)
  for i = 189, 190 connect axon[i](0), axon[180](1)
  for i = 191, 192 connect axon[i](0), axon[182](1)
  for i = 193, 194 connect axon[i](0), axon[183](1)
  for i = 195, 196 connect axon[i](0), axon[186](1)
  for i = 197, 198 connect axon[i](0), axon[187](1)
  for i = 199, 200 connect axon[i](0), axon[188](1)
  for i = 201, 203 connect axon[i](0), axon[189](1)
  for i = 204, 205 connect axon[i](0), axon[190](1)
  for i = 206, 207 connect axon[i](0), axon[191](1)
  for i = 208, 209 connect axon[i](0), axon[192](1)
  for i = 210, 212 connect axon[i](0), axon[195](1)
  for i = 213, 214 connect axon[i](0), axon[196](1)
  for i = 215, 216 connect axon[i](0), axon[198](1)
  for i = 217, 218 connect axon[i](0), axon[199](1)
  for i = 219, 220 connect axon[i](0), axon[200](1)
  for i = 221, 222 connect axon[i](0), axon[205](1)
  for i = 223, 224 connect axon[i](0), axon[207](1)
  for i = 225, 226 connect axon[i](0), axon[211](1)
  for i = 227, 228 connect axon[i](0), axon[212](1)
  for i = 229, 230 connect axon[i](0), axon[213](1)
  for i = 231, 232 connect axon[i](0), axon[215](1)
  for i = 233, 234 connect axon[i](0), axon[216](1)
  for i = 235, 236 connect axon[i](0), axon[217](1)
  for i = 237, 238 connect axon[i](0), axon[222](1)
  for i = 239, 240 connect axon[i](0), axon[224](1)
  for i = 241, 242 connect axon[i](0), axon[225](1)
  for i = 243, 244 connect axon[i](0), axon[231](1)
  for i = 245, 246 connect axon[i](0), axon[232](1)
  for i = 247, 248 connect axon[i](0), axon[234](1)
  for i = 249, 250 connect axon[i](0), axon[238](1)
  for i = 251, 252 connect axon[i](0), axon[239](1)
  for i = 253, 254 connect axon[i](0), axon[244](1)
  for i = 255, 256 connect axon[i](0), axon[248](1)
  for i = 257, 258 connect axon[i](0), axon[250](1)
  for i = 259, 260 connect axon[i](0), axon[252](1)
  for i = 261, 262 connect axon[i](0), axon[253](1)
  for i = 263, 264 connect axon[i](0), axon[256](1)
  for i = 265, 266 connect axon[i](0), axon[257](1)
  for i = 267, 271 connect axon[i](0), axon[258](1)
  for i = 272, 273 connect axon[i](0), axon[259](1)
  for i = 274, 275 connect axon[i](0), axon[260](1)
  for i = 276, 278 connect axon[i](0), axon[262](1)
  for i = 279, 280 connect axon[i](0), axon[264](1)
  for i = 281, 282 connect axon[i](0), axon[265](1)
  for i = 283, 284 connect axon[i](0), axon[266](1)
  for i = 285, 286 connect axon[i](0), axon[267](1)
  for i = 287, 288 connect axon[i](0), axon[268](1)
  for i = 289, 290 connect axon[i](0), axon[271](1)
  for i = 291, 292 connect axon[i](0), axon[275](1)
  for i = 293, 294 connect axon[i](0), axon[277](1)
  for i = 295, 296 connect axon[i](0), axon[278](1)
  for i = 297, 298 connect axon[i](0), axon[283](1)
  for i = 299, 300 connect axon[i](0), axon[286](1)
  for i = 301, 302 connect axon[i](0), axon[287](1)
  for i = 303, 304 connect axon[i](0), axon[290](1)
  for i = 305, 306 connect axon[i](0), axon[298](1)
  for i = 307, 308 connect axon[i](0), axon[302](1)
  for i = 309, 310 connect axon[i](0), axon[304](1)
  for i = 311, 312 connect axon[i](0), axon[308](1)
  for i = 313, 314 connect axon[i](0), axon[310](1)
  for i = 315, 316 connect axon[i](0), axon[312](1)
  for i = 317, 318 connect axon[i](0), axon[314](1)
  for i = 319, 320 connect axon[i](0), axon[316](1)
  for i = 321, 322 connect axon[i](0), axon[318](1)
  for i = 323, 325 connect axon[i](0), axon[322](1)
  for i = 326, 327 connect axon[i](0), axon[323](1)
  for i = 328, 329 connect axon[i](0), axon[324](1)
  for i = 330, 331 connect axon[i](0), axon[325](1)
  for i = 332, 333 connect axon[i](0), axon[328](1)
  for i = 334, 337 connect axon[i](0), axon[331](1)
  for i = 338, 339 connect axon[i](0), axon[332](1)
  for i = 340, 341 connect axon[i](0), axon[333](1)
  for i = 342, 343 connect axon[i](0), axon[334](1)
  for i = 344, 345 connect axon[i](0), axon[335](1)
  for i = 346, 347 connect axon[i](0), axon[337](1)
  for i = 348, 349 connect axon[i](0), axon[341](1)
  for i = 350, 351 connect axon[i](0), axon[342](1)
  for i = 352, 353 connect axon[i](0), axon[344](1)
  for i = 354, 355 connect axon[i](0), axon[347](1)
  for i = 356, 357 connect axon[i](0), axon[348](1)
  for i = 358, 359 connect axon[i](0), axon[350](1)
  for i = 360, 361 connect axon[i](0), axon[352](1)
  for i = 362, 363 connect axon[i](0), axon[355](1)
  for i = 364, 365 connect axon[i](0), axon[356](1)
  for i = 366, 367 connect axon[i](0), axon[359](1)
  for i = 368, 369 connect axon[i](0), axon[360](1)
  for i = 370, 371 connect axon[i](0), axon[363](1)
  for i = 372, 373 connect axon[i](0), axon[369](1)
  for i = 374, 375 connect axon[i](0), axon[371](1)
  for i = 376, 377 connect axon[i](0), axon[375](1)
  for i = 378, 379 connect axon[i](0), axon[377](1)
  for i = 380, 381 connect axon[i](0), axon[379](1)
  for i = 382, 383 connect axon[i](0), axon[381](1)
  for i = 384, 385 connect axon[i](0), axon[382](1)
  for i = 386, 387 connect axon[i](0), axon[383](1)
  for i = 388, 390 connect axon[i](0), axon[384](1)
  for i = 391, 392 connect axon[i](0), axon[386](1)
  for i = 393, 394 connect axon[i](0), axon[387](1)
  for i = 395, 396 connect axon[i](0), axon[391](1)
  for i = 397, 398 connect axon[i](0), axon[394](1)
  for i = 399, 400 connect axon[i](0), axon[398](1)
  for i = 401, 402 connect axon[i](0), axon[400](1)
  for i = 403, 404 connect axon[i](0), axon[402](1)
  for i = 405, 406 connect axon[i](0), axon[404](1)
  for i = 407, 408 connect axon[i](0), axon[406](1)
  for i = 409, 410 connect axon[i](0), axon[408](1)
  for i = 411, 412 connect axon[i](0), axon[410](1)
  for i = 413, 414 connect axon[i](0), axon[412](1)
  for i = 415, 416 connect axon[i](0), axon[414](1)
  topol_1()
}
proc topol_1() {
  for i = 417, 418 connect axon[i](0), axon[416](1)
  for i = 419, 420 connect axon[i](0), axon[418](1)
  for i = 421, 422 connect axon[i](0), axon[420](1)
  for i = 423, 425 connect axon[i](0), axon[422](1)
  for i = 426, 427 connect axon[i](0), axon[425](1)
  for i = 428, 429 connect axon[i](0), axon[427](1)
  for i = 430, 431 connect axon[i](0), axon[429](1)
  for i = 432, 434 connect axon[i](0), axon[431](1)
  for i = 435, 436 connect axon[i](0), axon[434](1)
  for i = 437, 439 connect axon[i](0), axon[436](1)
  for i = 440, 441 connect axon[i](0), axon[439](1)
  for i = 442, 443 connect axon[i](0), axon[441](1)
  for i = 444, 445 connect axon[i](0), axon[443](1)
  for i = 446, 447 connect axon[i](0), axon[445](1)
  for i = 448, 449 connect axon[i](0), axon[447](1)
  for i = 450, 451 connect axon[i](0), axon[449](1)
  for i = 452, 453 connect axon[i](0), axon[450](1)
  for i = 454, 455 connect axon[i](0), axon[452](1)
  for i = 456, 458 connect axon[i](0), axon[453](1)
  for i = 459, 460 connect axon[i](0), axon[454](1)
  for i = 461, 462 connect axon[i](0), axon[455](1)
  for i = 463, 464 connect axon[i](0), axon[456](1)
  for i = 465, 466 connect axon[i](0), axon[464](1)
  for i = 467, 468 connect axon[i](0), axon[465](1)
  for i = 469, 470 connect axon[i](0), axon[467](1)
  for i = 471, 472 connect axon[i](0), axon[468](1)
  for i = 473, 474 connect axon[i](0), axon[469](1)
  for i = 0, 1 connect dendrite[i](0), soma(1)
  for i = 2, 3 connect dendrite[i](0), dendrite(1)
  for i = 4, 6 connect dendrite[i](0), dendrite[1](1)
  for i = 7, 8 connect dendrite[i](0), dendrite[2](1)
  for i = 9, 10 connect dendrite[i](0), dendrite[3](1)
  for i = 11, 12 connect dendrite[i](0), dendrite[4](1)
  for i = 13, 14 connect dendrite[i](0), dendrite[6](1)
  for i = 15, 16 connect dendrite[i](0), dendrite[7](1)
  for i = 17, 18 connect dendrite[i](0), dendrite[8](1)
  for i = 19, 20 connect dendrite[i](0), dendrite[9](1)
  for i = 21, 22 connect dendrite[i](0), dendrite[11](1)
  for i = 23, 24 connect dendrite[i](0), dendrite[12](1)
  for i = 25, 26 connect dendrite[i](0), dendrite[16](1)
  for i = 27, 28 connect dendrite[i](0), dendrite[18](1)
  for i = 29, 30 connect dendrite[i](0), dendrite[19](1)
  for i = 31, 32 connect dendrite[i](0), dendrite[21](1)
  for i = 33, 34 connect dendrite[i](0), dendrite[23](1)
  for i = 35, 36 connect dendrite[i](0), dendrite[24](1)
  for i = 37, 38 connect dendrite[i](0), dendrite[27](1)
  for i = 39, 40 connect dendrite[i](0), dendrite[28](1)
  connect dendrite[41](0), dendrite[10](1)  
  connect dendrite[42](0), dendrite[32](1)
  for i = 43, 44 connect dendrite[i](0), dendrite[40](1)
  connect dendrite[45](0), dendrite[10](1)
  connect dendrite[46](0), dendrite[42](1)
  for i = 47, 48 connect dendrite[i](0), dendrite[46](1)
  
  
  
  basic_shape()
}
proc shape3d_1() {
  soma {pt3dclear()
	pt3dadd(1239.84, -1104.46, 0, 2.46375)
	pt3dadd(1240.58, -1104.53, 0, 3.24078)
	pt3dadd(1241.19, -1104.55, 0, 4.07467)
	pt3dadd(1241.93, -1104.7, 0, 4.92751)
	pt3dadd(1243.12, -1104.91, 0, 6.50052)
	pt3dadd(1244.6, -1105.25, 0, 8.81265)
	pt3dadd(1246, -1104.74, 0, 10.3667)
	pt3dadd(1246.64, -1104.27, 0, 10.4425)
	pt3dadd(1248.37, -1103.59, 0, 10.0824)
	pt3dadd(1250.28, -1102.87, 0, 9.89291)
	pt3dadd(1250.78, -1102.7, 0, 9.38121)
	pt3dadd(1252.65, -1102.45, 0, 7.82715)
	pt3dadd(1253.83, -1101.77, 0, 6.53842)
	pt3dadd(1256.61, -1100.44, 0, 6.10253)
	pt3dadd(1257.98, -1100.55, 0, 4.77589)
	pt3dadd(1259.02, -1100.63, 0, 4.49161)
	pt3dadd(1259.99, -1100.65, 0, 3.9041)
	pt3dadd(1261.14, -1100.76, 0, 2.9565)
  }
  axon {pt3dclear()
	pt3dadd(1239.84, -1104.46, 0, 0.4)
	pt3dadd(1239.61, -1104.51, 0.0332999, 0.85)
	pt3dadd(1239.3, -1104.62, 0.0531, 1)
	pt3dadd(1239.05, -1104.69, 0.07125, 1)
	pt3dadd(1238.78, -1104.79, 0.102, 1)
	pt3dadd(1238.45, -1104.85, 0.1431, 1)
	pt3dadd(1238.09, -1104.9, 0.1629, 0.95)
	pt3dadd(1237.79, -1104.97, 0.1617, 0.9)
	pt3dadd(1237.44, -1105.02, 0.198, 0.95)
	pt3dadd(1237.08, -1105.07, 0.20775, 1.05)
	pt3dadd(1236.78, -1105.15, 0.2151, 1.15)
	pt3dadd(1236.42, -1105.19, 0.189, 1.15)
	pt3dadd(1236.03, -1105.21, 0.12165, 1)
	pt3dadd(1235.65, -1105.2, 0.03555, 0.8)
	pt3dadd(1235.3, -1105.18, -0.0417, 0.65)
	pt3dadd(1235.04, -1105.15, -0.10065, 0.7)
	pt3dadd(1234.78, -1105.09, -0.1194, 0.9)
	pt3dadd(1234.44, -1105.04, -0.13635, 1)
	pt3dadd(1234.1, -1104.99, -0.1401, 1)
	pt3dadd(1233.83, -1104.9, -0.1068, 1)
	pt3dadd(1233.53, -1104.82, -0.0411, 1)
	pt3dadd(1233.31, -1104.74, 0.09945, 1)
	pt3dadd(1233.1, -1104.63, 0.25155, 1)
	pt3dadd(1232.91, -1104.54, 0.3489, 0.95)
	pt3dadd(1232.71, -1104.41, 0.4932, 0.85)
	pt3dadd(1232.54, -1104.24, 0.5781, 0.8)
	pt3dadd(1232.42, -1104.1, 0.6303, 0.75)
	pt3dadd(1232.27, -1103.97, 0.73815, 0.65)
	pt3dadd(1232.11, -1103.78, 0.79605, 0.6)
	pt3dadd(1231.99, -1103.59, 0.8457, 0.6)
	pt3dadd(1231.81, -1103.41, 0.8928, 0.6)
	pt3dadd(1231.63, -1103.23, 1.04295, 0.65)
	pt3dadd(1231.48, -1103.1, 1.221, 0.75)
	pt3dadd(1231.37, -1103.02, 1.44315, 0.8)
	pt3dadd(1231.21, -1102.92, 1.6998, 0.75)
	pt3dadd(1231.1, -1102.87, 1.9938, 0.7)
	pt3dadd(1230.86, -1102.77, 2.20575, 0.8)
	pt3dadd(1230.67, -1102.62, 2.32635, 0.9)
	pt3dadd(1230.46, -1102.48, 2.4378, 0.85)
	pt3dadd(1230.31, -1102.32, 2.65275, 0.85)
	pt3dadd(1230.24, -1102.22, 2.92605, 0.95)
	pt3dadd(1230.15, -1102.1, 3.18705, 0.95)
	pt3dadd(1230.04, -1101.98, 3.45975, 0.85)
	pt3dadd(1229.96, -1101.86, 3.7449, 0.75)
	pt3dadd(1229.83, -1101.77, 4.02915, 0.7)
	pt3dadd(1229.66, -1101.6, 4.22265, 0.75)
	pt3dadd(1229.48, -1101.45, 4.3224, 0.75)
	pt3dadd(1229.3, -1101.29, 4.3548, 0.6)
	pt3dadd(1229.12, -1101.16, 4.398, 0.5)
	pt3dadd(1229.02, -1101, 4.5342, 0.55)
	pt3dadd(1228.89, -1100.86, 4.76655, 0.6)
	pt3dadd(1228.79, -1100.79, 4.98675, 0.65)
	pt3dadd(1228.64, -1100.7, 5.2152, 0.75)
	pt3dadd(1228.46, -1100.55, 5.44575, 0.8)
	pt3dadd(1228.27, -1100.4, 5.59005, 0.75)
	pt3dadd(1228.09, -1100.24, 5.68785, 0.65)
	pt3dadd(1227.98, -1100.05, 5.80965, 0.6)
	pt3dadd(1227.82, -1099.86, 5.88405, 0.7)
	pt3dadd(1227.58, -1099.73, 5.8947, 0.85)
	pt3dadd(1227.3, -1099.63, 5.8671, 0.85)
	pt3dadd(1227.05, -1099.58, 5.7621, 0.8)
	pt3dadd(1226.8, -1099.48, 5.7084, 0.75)
	pt3dadd(1226.51, -1099.38, 5.69025, 0.7)
	pt3dadd(1226.3, -1099.2, 5.7663, 0.75)
	pt3dadd(1226.11, -1099.03, 5.8887, 0.8)
	pt3dadd(1225.98, -1098.88, 5.95965, 0.85)
	pt3dadd(1225.81, -1098.74, 6.0558, 0.95)
	pt3dadd(1225.64, -1098.61, 6.1839, 0.95)
	pt3dadd(1225.45, -1098.44, 6.2607, 0.85)
	pt3dadd(1225.23, -1098.28, 6.32085, 0.75)
	pt3dadd(1225.02, -1098.11, 6.36555, 0.7)
	pt3dadd(1224.82, -1097.94, 6.47985, 0.7)
	pt3dadd(1224.63, -1097.82, 6.5127, 0.7)
	pt3dadd(1224.45, -1097.64, 6.55575, 0.7)
	pt3dadd(1224.25, -1097.45, 6.594, 0.65)
	pt3dadd(1224.07, -1097.23, 6.61365, 0.6)
	pt3dadd(1223.88, -1097.02, 6.62685, 0.65)
	pt3dadd(1223.68, -1096.82, 6.6528, 0.75)
	pt3dadd(1223.48, -1096.63, 6.65715, 0.75)
	pt3dadd(1223.28, -1096.44, 6.639, 0.6)
	pt3dadd(1223.11, -1096.25, 6.66105, 0.5)
	pt3dadd(1223, -1096.08, 6.86715, 0.55)
	pt3dadd(1222.85, -1095.9, 7.0671, 0.55)
	pt3dadd(1222.72, -1095.78, 7.19985, 0.5)
	pt3dadd(1222.6, -1095.64, 7.3644, 0.6)
	pt3dadd(1222.42, -1095.5, 7.4769, 0.75)
	pt3dadd(1222.19, -1095.39, 7.52445, 0.8)
	pt3dadd(1221.85, -1095.26, 7.5051, 0.75)
	pt3dadd(1221.51, -1095.18, 7.46085, 0.7)
	pt3dadd(1221.28, -1095.04, 7.53315, 0.8)
	pt3dadd(1221.09, -1094.88, 7.6713, 0.95)
	pt3dadd(1220.92, -1094.74, 7.8483, 1)
	pt3dadd(1220.81, -1094.64, 8.04555, 1)
	pt3dadd(1220.68, -1094.51, 8.3046, 1)
	pt3dadd(1220.6, -1094.43, 8.5782, 1)
	pt3dadd(1220.49, -1094.31, 8.86725, 0.95)
	pt3dadd(1220.42, -1094.23, 9.10305, 0.85)
	pt3dadd(1220.28, -1094.09, 9.43905, 0.8)
	pt3dadd(1220.11, -1093.97, 9.5634, 0.75)
	pt3dadd(1219.89, -1093.83, 9.60495, 0.65)
	pt3dadd(1219.72, -1093.64, 9.65685, 0.6)
	pt3dadd(1219.61, -1093.44, 9.78015, 0.55)
	pt3dadd(1219.5, -1093.19, 9.83535, 0.45)
	pt3dadd(1219.4, -1092.92, 9.8742, 0.45)
	pt3dadd(1219.24, -1092.75, 9.94785, 0.55)
	pt3dadd(1219.13, -1092.63, 10.123, 0.65)
	pt3dadd(1218.87, -1092.55, 10.367, 0.8)
	pt3dadd(1218.67, -1092.53, 10.5306, 0.95)
	pt3dadd(1218.53, -1092.49, 10.755, 1.05)
	pt3dadd(1218.3, -1092.41, 11.0103, 1.1)
	pt3dadd(1218.15, -1092.32, 11.2369, 1.05)
	pt3dadd(1217.99, -1092.22, 11.3439, 1)
	pt3dadd(1217.81, -1092.04, 11.4115, 0.95)
	pt3dadd(1217.61, -1091.82, 11.5059, 0.85)
	pt3dadd(1217.49, -1091.51, 11.5784, 0.75)
	pt3dadd(1217.45, -1091.25, 11.6171, 0.6)
	pt3dadd(1217.39, -1091.03, 11.7031, 0.4)
	pt3dadd(1217.21, -1090.85, 11.8719, 0.35)
	pt3dadd(1216.99, -1090.71, 12.0028, 0.5)
	pt3dadd(1216.71, -1090.59, 12.0367, 0.6)
	pt3dadd(1216.47, -1090.43, 12.0312, 0.55)
	pt3dadd(1216.25, -1090.26, 11.9953, 0.45)
	pt3dadd(1216.07, -1090.07, 12.0276, 0.4)
	pt3dadd(1215.94, -1089.89, 12.1388, 0.4)
	pt3dadd(1215.79, -1089.67, 12.1335, 0.45)
	pt3dadd(1215.65, -1089.42, 12.0855, 0.55)
	pt3dadd(1215.48, -1089.18, 12.1158, 0.6)
	pt3dadd(1215.28, -1088.99, 12.1854, 0.6)
	pt3dadd(1215.07, -1088.87, 12.3105, 0.6)
	pt3dadd(1214.86, -1088.81, 12.4921, 0.6)
	pt3dadd(1214.63, -1088.76, 12.6288, 0.6)
	pt3dadd(1214.38, -1088.66, 12.6979, 0.55)
	pt3dadd(1214.09, -1088.58, 12.76, 0.5)
	pt3dadd(1213.89, -1088.37, 12.8193, 0.55)
	pt3dadd(1213.71, -1088.17, 12.8968, 0.65)
	pt3dadd(1213.52, -1087.98, 13.0471, 0.75)
	pt3dadd(1213.3, -1087.85, 13.136, 0.75)
	pt3dadd(1213.11, -1087.78, 13.2277, 0.7)
	pt3dadd(1212.95, -1087.67, 13.3351, 0.75)
	pt3dadd(1212.66, -1087.57, 13.3906, 0.85)
	pt3dadd(1212.36, -1087.41, 13.4271, 0.9)
	pt3dadd(1212.11, -1087.28, 13.4458, 0.8)
	pt3dadd(1211.9, -1087.16, 13.4439, 0.65)
	pt3dadd(1211.74, -1086.95, 13.4662, 0.6)
	pt3dadd(1211.6, -1086.69, 13.5021, 0.6)
	pt3dadd(1211.42, -1086.47, 13.4913, 0.55)
	pt3dadd(1211.22, -1086.28, 13.4372, 0.45)
	pt3dadd(1211.02, -1086.12, 13.3774, 0.45)
	pt3dadd(1210.84, -1086.01, 13.2024, 0.55)
	pt3dadd(1210.66, -1085.87, 13.0801, 0.6)
	pt3dadd(1210.48, -1085.76, 12.9283, 0.6)
	pt3dadd(1210.29, -1085.59, 12.8722, 0.6)
	pt3dadd(1210.11, -1085.39, 12.8447, 0.55)
	pt3dadd(1209.93, -1085.17, 12.8287, 0.5)
	pt3dadd(1209.81, -1084.88, 12.8139, 0.55)
	pt3dadd(1209.68, -1084.62, 12.8007, 0.6)
	pt3dadd(1209.57, -1084.39, 12.8011, 0.6)
	pt3dadd(1209.42, -1084.18, 12.8165, 0.6)
	pt3dadd(1209.21, -1083.98, 12.8496, 0.6)
	pt3dadd(1208.91, -1083.82, 12.8919, 0.6)
	pt3dadd(1208.65, -1083.7, 12.9466, 0.65)
	pt3dadd(1208.43, -1083.62, 13.0359, 0.75)
	pt3dadd(1208.19, -1083.49, 13.0728, 0.8)
	pt3dadd(1207.9, -1083.38, 13.0776, 0.75)
	pt3dadd(1207.64, -1083.24, 13.0848, 0.75)
	pt3dadd(1207.39, -1083.1, 13.0658, 0.85)
	pt3dadd(1207.1, -1082.97, 13.0666, 0.9)
	pt3dadd(1206.85, -1082.82, 13.0408, 0.9)
	pt3dadd(1206.6, -1082.69, 13.0563, 0.8)
	pt3dadd(1206.31, -1082.56, 13.0564, 0.7)
	pt3dadd(1206.08, -1082.4, 13.0805, 0.7)
	pt3dadd(1205.84, -1082.24, 13.1043, 0.65)
	pt3dadd(1205.62, -1082.07, 13.1179, 0.6)
	pt3dadd(1205.41, -1081.89, 13.1391, 0.55)
	pt3dadd(1205.21, -1081.68, 13.1293, 0.45)
	pt3dadd(1205.03, -1081.47, 13.1554, 0.45)
	pt3dadd(1204.86, -1081.25, 13.198, 0.5)
	pt3dadd(1204.7, -1081.04, 13.2342, 0.45)
	pt3dadd(1204.59, -1080.85, 13.3305, 0.4)
	pt3dadd(1204.43, -1080.65, 13.3712, 0.45)
	pt3dadd(1204.26, -1080.43, 13.387, 0.55)
	pt3dadd(1204.08, -1080.21, 13.3981, 0.55)
	pt3dadd(1203.88, -1080.01, 13.4376, 0.45)
  }
}
proc shape3d_2() {
  axon {	pt3dadd(1203.67, -1079.83, 13.4269, 0.4)
	pt3dadd(1203.46, -1079.68, 13.3633, 0.4)
	pt3dadd(1203.25, -1079.58, 13.2344, 0.4)
	pt3dadd(1203.05, -1079.46, 13.1301, 0.45)
	pt3dadd(1202.85, -1079.31, 13.0083, 0.55)
	pt3dadd(1202.65, -1079.19, 12.9311, 0.6)
	pt3dadd(1202.43, -1079.04, 12.9021, 0.6)
	pt3dadd(1202.18, -1078.91, 12.9087, 0.55)
	pt3dadd(1201.88, -1078.81, 12.9054, 0.45)
	pt3dadd(1201.63, -1078.67, 12.8993, 0.5)
	pt3dadd(1201.39, -1078.51, 12.8474, 0.65)
	pt3dadd(1201.14, -1078.39, 12.7767, 0.65)
	pt3dadd(1200.96, -1078.27, 12.6387, 0.6)
	pt3dadd(1200.7, -1078.16, 12.5595, 0.6)
	pt3dadd(1200.47, -1078.02, 12.5139, 0.55)
	pt3dadd(1200.24, -1077.89, 12.5407, 0.45)
	pt3dadd(1200.02, -1077.8, 12.5115, 0.4)
	pt3dadd(1199.79, -1077.69, 12.3116, 0.4)
	pt3dadd(1199.48, -1077.61, 12.2608, 0.4)
	pt3dadd(1199.18, -1077.54, 12.2832, 0.4)
	pt3dadd(1198.82, -1077.52, 12.2631, 0.45)
	pt3dadd(1198.43, -1077.52, 12.3357, 0.55)
	pt3dadd(1198.04, -1077.48, 12.3573, 0.6)
	pt3dadd(1197.69, -1077.41, 12.3402, 0.55)
	pt3dadd(1197.4, -1077.31, 12.2592, 0.5)
	pt3dadd(1197.08, -1077.22, 12.2538, 0.5)
	pt3dadd(1196.79, -1077.12, 12.2168, 0.5)
	pt3dadd(1196.47, -1077.05, 12.2864, 0.55)
	pt3dadd(1196.18, -1076.94, 12.3163, 0.55)
	pt3dadd(1195.86, -1076.85, 12.325, 0.5)
	pt3dadd(1195.52, -1076.69, 12.325, 0.5)
  }
  dendrite {pt3dclear()
	pt3dadd(1261.14, -1100.76, 0, 1.65)
	pt3dadd(1262.34, -1100.51, 0, 1.65)
	pt3dadd(1263.79, -1100.21, 0, 1.65)
	pt3dadd(1265.64, -1099.86, 0, 1.65)
	pt3dadd(1267.19, -1099.56, 0, 1.65)
	pt3dadd(1267.39, -1099.51, 0, 1.65)
	pt3dadd(1268.29, -1099.31, 0, 1.65)
	pt3dadd(1268.29, -1099.26, 0, 1.65)
  }
  dendrite[1] {pt3dclear()
	pt3dadd(1261.14, -1100.76, 0, 1.77742)
	pt3dadd(1261.34, -1100.31, -0.199999, 1.55)
	pt3dadd(1261.74, -1100.31, -0.899998, 1.45)
	pt3dadd(1262.24, -1100.06, -1.3, 1.35)
	pt3dadd(1262.64, -1099.16, -1.8, 1.25)
	pt3dadd(1262.64, -1099.16, -1.9, 1.25)
	pt3dadd(1262.84, -1098.46, -2.29999, 1.25)
	pt3dadd(1263.24, -1097.91, -2.59999, 1.35)
	pt3dadd(1264.04, -1097.01, -2.89999, 1.3)
	pt3dadd(1264.44, -1096.36, -3.39999, 1.1)
	pt3dadd(1264.84, -1095.21, -3.59999, 1.1)
	pt3dadd(1265.19, -1094.41, -3.69999, 1.1)
	pt3dadd(1265.24, -1094.26, -3.69999, 1.1)
	pt3dadd(1265.44, -1093.71, -3.79999, 1.1)
	pt3dadd(1265.49, -1093.51, -3.79999, 1.1)
	pt3dadd(1265.74, -1093.06, -3.89999, 1.1)
	pt3dadd(1265.79, -1092.96, -3.89999, 1.1)
	pt3dadd(1266.44, -1092.66, -4.29999, 1.1)
	pt3dadd(1266.49, -1092.66, -4.29999, 1.1)
	pt3dadd(1267.49, -1092.31, -4.99999, 1.15)
	pt3dadd(1267.84, -1092.01, -5.39999, 1.15)
	pt3dadd(1269.09, -1091.41, -5.79998, 1.15)
	pt3dadd(1269.69, -1090.81, -6.39998, 1.15)
	pt3dadd(1270.14, -1089.91, -6.69998, 1.15)
	pt3dadd(1270.14, -1089.91, -6.79998, 1.15)
	pt3dadd(1270.54, -1088.86, -7.09998, 1.15)
	pt3dadd(1270.54, -1088.86, -7.19998, 1.15)
	pt3dadd(1270.39, -1088.11, -7.59998, 1.15)
	pt3dadd(1271.09, -1088.16, -7.99998, 1.15)
	pt3dadd(1271.64, -1088.21, -8.39998, 1.15)
	pt3dadd(1271.89, -1088.21, -8.89998, 1.15)
	pt3dadd(1272.29, -1088.21, -9.19998, 1.15)
	pt3dadd(1272.34, -1088.21, -9.29998, 1.15)
	pt3dadd(1272.74, -1088.21, -9.49998, 1.15)
	pt3dadd(1272.74, -1088.21, -9.59998, 1.15)
	pt3dadd(1272.99, -1088.21, -9.69998, 1.15)
	pt3dadd(1273.04, -1088.21, -9.69998, 1.15)
	pt3dadd(1273.14, -1088.01, -9.89998, 1.15)
	pt3dadd(1273.14, -1087.91, -10.1, 1.15)
	pt3dadd(1273.04, -1087.86, -10.3, 1.15)
	pt3dadd(1273.04, -1087.86, -10.4, 1.15)
	pt3dadd(1273.04, -1087.81, -10.5, 1.15)
	pt3dadd(1273.04, -1087.81, -10.6, 1.15)
	pt3dadd(1273.09, -1087.61, -10.7, 1.15)
	pt3dadd(1273.24, -1087.51, -10.8, 1.15)
	pt3dadd(1273.24, -1087.51, -10.9, 1.15)
	pt3dadd(1273.39, -1087.31, -10.9, 1.15)
	pt3dadd(1273.44, -1087.31, -11, 1.15)
	pt3dadd(1273.64, -1087.01, -11.1, 1.15)
	pt3dadd(1273.74, -1086.81, -11.2, 1.15)
	pt3dadd(1273.74, -1086.81, -11.3, 1.15)
	pt3dadd(1273.94, -1086.46, -11.4, 1.15)
	pt3dadd(1273.99, -1086.36, -11.4, 1.15)
	pt3dadd(1274.09, -1086.31, -11.5, 1.15)
	pt3dadd(1274.14, -1086.21, -11.5, 1.15)
	pt3dadd(1274.39, -1085.96, -11.6, 1.15)
	pt3dadd(1274.69, -1085.66, -11.8, 1.15)
	pt3dadd(1274.74, -1085.61, -11.8, 1.15)
	pt3dadd(1275.04, -1085.16, -11.9, 1.15)
	pt3dadd(1275.09, -1085.16, -11.9, 1.15)
	pt3dadd(1275.54, -1084.76, -12, 1.15)
	pt3dadd(1275.94, -1084.46, -12.3, 1.15)
	pt3dadd(1276.04, -1084.36, -12.3, 1.15)
	pt3dadd(1276.39, -1084.06, -12.4, 1.15)
	pt3dadd(1276.49, -1083.96, -12.4, 1.15)
	pt3dadd(1276.99, -1083.51, -12.5, 1.15)
	pt3dadd(1277.04, -1083.41, -12.5, 1.15)
	pt3dadd(1277.34, -1083.06, -12.5, 1.15)
	pt3dadd(1277.64, -1082.91, -12.6, 1.15)
	pt3dadd(1277.84, -1082.81, -12.6, 1.15)
	pt3dadd(1277.99, -1082.66, -12.7, 1.15)
	pt3dadd(1278.19, -1082.21, -12.8, 1.15)
	pt3dadd(1278.34, -1081.96, -12.9, 1.15)
	pt3dadd(1278.34, -1081.91, -12.9, 1.15)
	pt3dadd(1278.44, -1081.76, -13, 1.15)
	pt3dadd(1278.69, -1081.46, -13.1, 1.15)
	pt3dadd(1278.79, -1081.36, -13.1, 1.15)
	pt3dadd(1279.04, -1081.11, -13.2, 1.15)
	pt3dadd(1279.14, -1081.01, -13.2, 1.15)
	pt3dadd(1279.89, -1080.11, -13.4, 1.05)
	pt3dadd(1279.94, -1080.06, -13.4, 1.05)
	pt3dadd(1280.89, -1079.11, -13.9, 1)
	pt3dadd(1280.89, -1079.11, -14, 1)
	pt3dadd(1281.39, -1078.56, -14.1, 1)
	pt3dadd(1281.44, -1078.51, -14.2, 1)
	pt3dadd(1281.84, -1078.21, -14.2, 1)
	pt3dadd(1281.94, -1078.21, -14.3, 1)
	pt3dadd(1282.79, -1077.16, -14.6, 0.95)
	pt3dadd(1282.79, -1077.11, -14.6, 0.95)
	pt3dadd(1283.94, -1076.21, -14.9, 0.95)
	pt3dadd(1285.04, -1075.51, -15.4, 0.95)
	pt3dadd(1286.04, -1074.96, -15.7, 0.95)
	pt3dadd(1286.19, -1074.91, -15.8, 0.95)
	pt3dadd(1287.09, -1074.46, -15.8, 0.95)
	pt3dadd(1287.29, -1074.41, -15.8, 0.95)
	pt3dadd(1288.09, -1074.21, -15.8, 0.95)
	pt3dadd(1288.29, -1074.21, -15.8, 0.95)
	pt3dadd(1288.79, -1073.86, -15.8, 0.95)
	pt3dadd(1289.79, -1073.46, -16.3, 0.85)
	pt3dadd(1290.84, -1073.06, -16.4, 0.85)
	pt3dadd(1290.89, -1073.06, -16.4, 0.85)
	pt3dadd(1292.19, -1072.31, -16.6, 0.85)
	pt3dadd(1293.09, -1071.91, -16.6, 0.95)
	pt3dadd(1294.14, -1071.11, -16.8, 0.95)
	pt3dadd(1294.19, -1071.11, -16.9, 0.95)
	pt3dadd(1295.34, -1070.56, -17.1, 0.95)
	pt3dadd(1296.39, -1070.21, -17.1, 0.95)
	pt3dadd(1296.54, -1070.16, -17.1, 0.95)
	pt3dadd(1296.99, -1069.97, -17.1, 0.95)
  }
  axon[1] {pt3dclear()
	pt3dadd(1195.52, -1076.69, 12.325, 0.5)
	pt3dadd(1195.58, -1076.74, 12.3171, 0.55)
  }
  axon[2] {pt3dclear()
	pt3dadd(1195.52, -1076.69, 12.325, 0.5)
	pt3dadd(1195.21, -1076.59, 12.325, 0.4)
	pt3dadd(1195.02, -1076.52, 12.2829, 0.55)
	pt3dadd(1194.94, -1076.49, 12.7253, 0.6)
	pt3dadd(1194.86, -1076.46, 13.0545, 0.55)
	pt3dadd(1194.71, -1076.36, 13.235, 0.5)
	pt3dadd(1194.51, -1076.29, 13.4046, 0.55)
	pt3dadd(1194.29, -1076.17, 13.5005, 0.65)
	pt3dadd(1194.07, -1076.1, 13.675, 0.75)
	pt3dadd(1193.81, -1076.05, 13.8265, 0.9)
	pt3dadd(1193.62, -1075.95, 13.9197, 1.1)
	pt3dadd(1193.33, -1075.81, 13.963, 1.15)
  }
  dendrite[2] {pt3dclear()
	pt3dadd(1268.29, -1099.26, 0, 1.65)
	pt3dadd(1270.94, -1097.71, 0.2, 1.05)
	pt3dadd(1272.34, -1096.61, 0.499999, 1.3)
	pt3dadd(1273.19, -1096.21, 0.999997, 1.4)
  }
  dendrite[3] {pt3dclear()
	pt3dadd(1268.29, -1099.26, 0, 1.65)
	pt3dadd(1270.74, -1098.91, -0.199999, 1.4)
	pt3dadd(1271.94, -1098.71, -0.399999, 1.15)
	pt3dadd(1273.19, -1098.51, -0.599999, 0.95)
	pt3dadd(1274.79, -1098.36, -1.1, 0.95)
	pt3dadd(1274.79, -1098.36, -1.2, 0.95)
	pt3dadd(1275.69, -1098.21, -1.4, 0.95)
	pt3dadd(1275.74, -1098.21, -1.4, 0.95)
	pt3dadd(1276.74, -1098.11, -1.5, 0.95)
	pt3dadd(1276.79, -1098.11, -1.6, 0.95)
	pt3dadd(1277.64, -1097.96, -1.7, 0.95)
	pt3dadd(1277.74, -1097.96, -1.7, 0.95)
	pt3dadd(1278.59, -1097.81, -1.99999, 0.95)
	pt3dadd(1279.19, -1097.46, -2.39999, 0.95)
	pt3dadd(1279.19, -1097.46, -2.49999, 0.95)
	pt3dadd(1280.09, -1097.01, -2.79999, 0.95)
	pt3dadd(1280.09, -1097.01, -2.89999, 0.95)
	pt3dadd(1282.59, -1096.01, -3.09999, 0.95)
	pt3dadd(1282.79, -1095.96, -3.09999, 0.95)
	pt3dadd(1283.89, -1095.66, -3.09999, 0.95)
	pt3dadd(1283.99, -1095.66, -3.09999, 0.95)
	pt3dadd(1284.99, -1095.56, -3.09999, 0.95)
	pt3dadd(1285.24, -1095.56, -3.09999, 0.95)
	pt3dadd(1286.69, -1095.26, -3.29999, 0.95)
	pt3dadd(1286.74, -1095.26, -3.29999, 0.95)
	pt3dadd(1287.89, -1094.66, -3.29999, 0.95)
  }
  dendrite[4] {pt3dclear()
	pt3dadd(1296.99, -1069.97, -17.1, 0.95)
	pt3dadd(1297.24, -1069.86, -17.1, 0.95)
	pt3dadd(1297.59, -1069.81, -17.1, 0.95)
	pt3dadd(1298.94, -1069.26, -17.5, 0.95)
	pt3dadd(1298.99, -1069.21, -17.5, 0.95)
	pt3dadd(1300.29, -1068.66, -17.6, 0.95)
	pt3dadd(1301.44, -1068.06, -17.7, 0.95)
	pt3dadd(1303.19, -1067.46, -18, 0.95)
  }
}
proc shape3d_3() {
  dendrite[4] {	pt3dadd(1304.19, -1066.96, -18, 0.85)
	pt3dadd(1305.34, -1066.26, -18, 0.85)
	pt3dadd(1306.84, -1065.71, -18.2, 0.85)
  }
  dendrite[5] {pt3dclear()
	pt3dadd(1296.99, -1069.97, -17.1, 0.95)
	pt3dadd(1297.92, -1070.12, -17.1, 0.048812)
	pt3dadd(1297.09, -1070.07, -17.1, 0.048812)
  }
  dendrite[6] {pt3dclear()
	pt3dadd(1296.99, -1069.97, -17.1, 0.95)
	pt3dadd(1297.84, -1070.05, -17.1, 0.75)
	pt3dadd(1297.99, -1070, -17.1, 0.75)
	pt3dadd(1298.79, -1069.35, -17.3, 0.75)
	pt3dadd(1299.14, -1069.15, -17.4, 0.75)
	pt3dadd(1299.99, -1068.7, -17.5, 0.75)
	pt3dadd(1300.14, -1068.55, -17.5, 0.75)
	pt3dadd(1300.54, -1068.3, -17.5, 0.75)
	pt3dadd(1300.74, -1068.05, -17.6, 0.75)
	pt3dadd(1301.39, -1067.15, -17.8, 0.75)
	pt3dadd(1301.44, -1067.05, -17.9, 0.75)
	pt3dadd(1302.64, -1065.3, -18.4, 0.75)
	pt3dadd(1302.69, -1065.25, -18.5, 0.75)
	pt3dadd(1303.54, -1064.1, -18.7, 0.75)
	pt3dadd(1303.99, -1063.35, -19.1, 0.75)
	pt3dadd(1303.99, -1063.35, -19.2, 0.75)
	pt3dadd(1304.29, -1062.85, -19.4, 0.75)
	pt3dadd(1304.39, -1062.6, -19.4, 0.75)
	pt3dadd(1304.59, -1062.15, -19.5, 0.75)
	pt3dadd(1304.69, -1061.95, -19.5, 0.75)
	pt3dadd(1304.89, -1061.55, -19.6001, 0.75)
	pt3dadd(1304.99, -1060.15, -20.0001, 0.55)
	pt3dadd(1305.59, -1058.7, -20.3001, 0.55)
	pt3dadd(1306.14, -1058.15, -20.4001, 0.45)
	pt3dadd(1306.14, -1058.15, -20.5001, 0.45)
	pt3dadd(1306.39, -1057.6, -21.1001, 0.45)
	pt3dadd(1306.89, -1056.95, -21.3001, 0.45)
	pt3dadd(1306.94, -1056.85, -21.3001, 0.45)
	pt3dadd(1307.09, -1056.3, -21.4001, 0.45)
	pt3dadd(1307.14, -1056.15, -21.4001, 0.45)
	pt3dadd(1307.29, -1055.8, -21.5001, 0.45)
	pt3dadd(1307.39, -1055.65, -21.5001, 0.45)
	pt3dadd(1307.69, -1055.1, -21.6001, 0.45)
	pt3dadd(1307.79, -1055, -21.6001, 0.45)
	pt3dadd(1307.94, -1054.75, -21.6001, 0.45)
	pt3dadd(1308.04, -1054.65, -21.7001, 0.45)
	pt3dadd(1308.14, -1054.4, -21.7001, 0.45)
	pt3dadd(1308.14, -1054.3, -21.7001, 0.45)
	pt3dadd(1308.19, -1054.15, -21.7001, 0.45)
	pt3dadd(1308.29, -1054.05, -21.8001, 0.45)
	pt3dadd(1308.34, -1054, -21.8001, 0.45)
	pt3dadd(1308.49, -1053.95, -21.9001, 0.45)
	pt3dadd(1308.42, -1053.57, -21.9001, 0.5)
	pt3dadd(1308.46, -1053.48, -21.9001, 0.5)
	pt3dadd(1308.42, -1053.36, -22.0001, 0.5)
	pt3dadd(1308.57, -1053.01, -22.0001, 0.5)
	pt3dadd(1308.77, -1052.51, -22.1001, 0.5)
	pt3dadd(1308.92, -1052.26, -22.2001, 0.5)
	pt3dadd(1309.17, -1051.86, -22.2001, 0.5)
	pt3dadd(1309.37, -1051.66, -22.2001, 0.5)
	pt3dadd(1309.82, -1051.31, -22.3001, 0.5)
	pt3dadd(1309.92, -1051.06, -22.3001, 0.5)
	pt3dadd(1310.97, -1049.96, -22.5001, 0.5)
	pt3dadd(1311.17, -1049.86, -22.5001, 0.5)
	pt3dadd(1311.77, -1049.46, -22.7001, 0.5)
	pt3dadd(1311.87, -1049.26, -22.7001, 0.5)
	pt3dadd(1312.37, -1048.81, -22.8001, 0.5)
	pt3dadd(1312.67, -1048.66, -22.9001, 0.5)
	pt3dadd(1313.62, -1048.11, -23.3001, 0.5)
	pt3dadd(1313.72, -1048.01, -23.4001, 0.5)
	pt3dadd(1314.37, -1047.61, -23.5001, 0.5)
	pt3dadd(1314.67, -1047.46, -23.5001, 0.5)
	pt3dadd(1315.57, -1046.91, -23.6001, 0.5)
	pt3dadd(1315.72, -1046.86, -23.6001, 0.5)
	pt3dadd(1316.77, -1046.26, -23.8001, 0.45)
	pt3dadd(1316.92, -1046.21, -23.8001, 0.45)
	pt3dadd(1317.87, -1045.61, -24.1001, 0.45)
	pt3dadd(1317.87, -1045.56, -24.1001, 0.45)
	pt3dadd(1318.52, -1045.31, -24.6001, 0.45)
	pt3dadd(1318.97, -1045.11, -25.1001, 0.45)
	pt3dadd(1318.97, -1045.11, -25.2001, 0.45)
	pt3dadd(1319.62, -1044.51, -25.5001, 0.45)
	pt3dadd(1319.67, -1044.36, -25.5001, 0.45)
	pt3dadd(1320.02, -1043.91, -25.7001, 0.45)
	pt3dadd(1320.12, -1043.71, -25.8001, 0.45)
	pt3dadd(1320.27, -1043.51, -25.8001, 0.45)
	pt3dadd(1320.37, -1043.41, -25.9001, 0.45)
	pt3dadd(1320.62, -1043.06, -26.0001, 0.45)
	pt3dadd(1320.72, -1042.91, -26.0001, 0.45)
	pt3dadd(1320.92, -1042.41, -26.4001, 0.45)
	pt3dadd(1321.07, -1042.31, -26.5001, 0.45)
	pt3dadd(1321.92, -1041.71, -26.9001, 0.45)
	pt3dadd(1322.07, -1041.61, -26.9001, 0.45)
	pt3dadd(1322.42, -1041.36, -27.0001, 0.45)
	pt3dadd(1322.52, -1041.26, -27.0001, 0.45)
	pt3dadd(1322.87, -1040.96, -27.1001, 0.45)
	pt3dadd(1323.17, -1040.76, -27.1001, 0.45)
	pt3dadd(1324.02, -1040.11, -27.3001, 0.45)
	pt3dadd(1324.22, -1039.91, -27.3001, 0.45)
	pt3dadd(1324.72, -1039.21, -27.3001, 0.45)
	pt3dadd(1325.02, -1038.91, -27.3001, 0.45)
	pt3dadd(1325.47, -1038.41, -27.4001, 0.45)
	pt3dadd(1325.77, -1038.11, -27.4001, 0.45)
	pt3dadd(1325.97, -1037.91, -27.5001, 0.45)
	pt3dadd(1326.17, -1037.76, -27.5001, 0.45)
	pt3dadd(1326.62, -1037.36, -27.6001, 0.45)
	pt3dadd(1326.82, -1037.31, -27.7001, 0.45)
	pt3dadd(1327.27, -1036.91, -27.8001, 0.45)
	pt3dadd(1327.47, -1036.66, -27.8001, 0.45)
	pt3dadd(1327.82, -1036.41, -27.8001, 0.45)
	pt3dadd(1328.02, -1036.26, -27.9001, 0.45)
	pt3dadd(1328.52, -1035.96, -27.9001, 0.45)
	pt3dadd(1329.32, -1034.91, -28.2001, 0.45)
	pt3dadd(1329.37, -1034.81, -28.3001, 0.45)
	pt3dadd(1329.72, -1034.16, -28.5001, 0.45)
	pt3dadd(1329.82, -1034.01, -28.5001, 0.45)
	pt3dadd(1330.87, -1033.06, -28.8001, 0.45)
	pt3dadd(1331.12, -1032.96, -28.8001, 0.45)
	pt3dadd(1331.57, -1032.51, -28.9001, 0.45)
	pt3dadd(1331.97, -1032.21, -28.9001, 0.45)
	pt3dadd(1332.77, -1031.41, -29.1002, 0.45)
	pt3dadd(1332.97, -1031.21, -29.1002, 0.45)
	pt3dadd(1333.52, -1030.61, -29.1002, 0.45)
	pt3dadd(1333.72, -1030.41, -29.2001, 0.45)
	pt3dadd(1334.22, -1029.66, -29.3002, 0.45)
	pt3dadd(1334.27, -1029.56, -29.4002, 0.45)
	pt3dadd(1334.57, -1028.96, -29.6002, 0.45)
	pt3dadd(1334.67, -1028.86, -29.6002, 0.45)
	pt3dadd(1335.82, -1027.16, -30.1002, 0.45)
	pt3dadd(1336.02, -1026.91, -30.1002, 0.45)
	pt3dadd(1336.37, -1026.46, -30.2002, 0.45)
	pt3dadd(1336.57, -1026.36, -30.2002, 0.45)
	pt3dadd(1337.27, -1025.81, -30.4002, 0.45)
	pt3dadd(1337.42, -1025.71, -30.4002, 0.45)
	pt3dadd(1338.62, -1024.26, -31.0002, 0.45)
	pt3dadd(1338.67, -1024.16, -31.0002, 0.45)
	pt3dadd(1339.77, -1023.01, -31.4002, 0.45)
	pt3dadd(1339.87, -1022.91, -31.4002, 0.45)
	pt3dadd(1341.57, -1021.91, -31.8002, 0.45)
	pt3dadd(1341.77, -1021.81, -31.9002, 0.45)
	pt3dadd(1342.92, -1021.26, -32.1002, 0.45)
	pt3dadd(1343.27, -1021.01, -32.2002, 0.45)
	pt3dadd(1343.77, -1020.71, -32.2002, 0.45)
	pt3dadd(1344.07, -1020.41, -32.3002, 0.45)
	pt3dadd(1344.37, -1020.01, -32.3002, 0.45)
	pt3dadd(1344.57, -1019.66, -32.4002, 0.45)
	pt3dadd(1345.07, -1018.71, -32.8002, 0.45)
	pt3dadd(1345.17, -1018.46, -32.8002, 0.45)
	pt3dadd(1345.47, -1018.01, -32.9002, 0.45)
	pt3dadd(1345.67, -1017.81, -32.9002, 0.45)
	pt3dadd(1347.02, -1016.91, -33.0002, 0.45)
	pt3dadd(1347.27, -1016.66, -33.1002, 0.45)
	pt3dadd(1348.12, -1015.96, -33.1002, 0.45)
	pt3dadd(1348.52, -1015.61, -33.1002, 0.45)
	pt3dadd(1348.87, -1015.26, -33.1002, 0.45)
	pt3dadd(1349.22, -1014.96, -33.1002, 0.45)
	pt3dadd(1349.57, -1014.81, -33.2002, 0.45)
	pt3dadd(1349.67, -1014.76, -33.2002, 0.45)
	pt3dadd(1350.42, -1014.21, -33.2002, 0.45)
	pt3dadd(1351.92, -1013.21, -33.4002, 0.45)
	pt3dadd(1352.07, -1013.11, -33.4002, 0.45)
	pt3dadd(1353.72, -1012.01, -33.7002, 0.45)
	pt3dadd(1353.92, -1011.76, -33.7002, 0.45)
	pt3dadd(1354.67, -1011.16, -33.7002, 0.45)
	pt3dadd(1354.92, -1010.86, -33.7002, 0.45)
	pt3dadd(1355.22, -1010.41, -33.7002, 0.45)
	pt3dadd(1355.42, -1010.11, -33.7002, 0.45)
	pt3dadd(1355.62, -1009.91, -33.7002, 0.45)
	pt3dadd(1356.07, -1009.56, -33.7002, 0.45)
	pt3dadd(1356.42, -1009.26, -33.7002, 0.45)
	pt3dadd(1357.37, -1008.66, -33.7002, 0.45)
	pt3dadd(1357.57, -1008.56, -33.7002, 0.45)
	pt3dadd(1357.87, -1008.31, -33.7002, 0.45)
	pt3dadd(1358.07, -1008.16, -33.8002, 0.45)
	pt3dadd(1358.97, -1007.56, -34.0002, 0.45)
	pt3dadd(1359.17, -1007.51, -34.0002, 0.45)
	pt3dadd(1360.62, -1006.41, -34.1002, 0.45)
	pt3dadd(1360.62, -1006.41, -34.2002, 0.45)
	pt3dadd(1361.52, -1005.56, -34.5002, 0.45)
	pt3dadd(1361.67, -1005.36, -34.5002, 0.45)
	pt3dadd(1362.32, -1004.76, -34.7002, 0.45)
	pt3dadd(1362.47, -1004.56, -34.7002, 0.45)
	pt3dadd(1362.87, -1004.26, -34.8002, 0.45)
	pt3dadd(1363.42, -1003.81, -35.0002, 0.45)
	pt3dadd(1363.57, -1003.71, -35.1002, 0.45)
	pt3dadd(1364.47, -1003.11, -35.4002, 0.45)
	pt3dadd(1365.47, -1002.31, -36.0002, 0.45)
	pt3dadd(1365.72, -1001.76, -36.2002, 0.45)
	pt3dadd(1365.82, -1001.56, -36.2002, 0.45)
	pt3dadd(1366.02, -1001.16, -36.3002, 0.45)
	pt3dadd(1366.07, -1001.06, -36.3002, 0.45)
	pt3dadd(1366.37, -1000.26, -36.7002, 0.45)
	pt3dadd(1366.37, -1000.26, -36.8002, 0.45)
	pt3dadd(1366.72, -999.56, -37.2002, 0.45)
	pt3dadd(1367.02, -998.56, -37.6002, 0.45)
	pt3dadd(1367.07, -998.41, -37.6002, 0.45)
	pt3dadd(1367.47, -998.01, -37.7002, 0.45)
	pt3dadd(1367.67, -997.81, -37.8002, 0.45)
	pt3dadd(1367.72, -997.66, -37.8002, 0.45)
	pt3dadd(1367.82, -997.46, -37.9002, 0.45)
	pt3dadd(1368, -997.276, -37.9002, 0.45)
  }
  axon[3] {pt3dclear()
	pt3dadd(1193.33, -1075.81, 13.963, 1.15)
	pt3dadd(1189.29, -1073.99, 6.9978, 0.2)
  }
  axon[4] {pt3dclear()
	pt3dadd(1193.33, -1075.81, 13.963, 1.15)
  }
}
proc shape3d_4() {
  axon[4] {	pt3dadd(1193.3, -1075.8, 13.963, 1.15)
	pt3dadd(1193.21, -1075.79, 13.963, 1.15)
  }
  dendrite[7] {pt3dclear()
	pt3dadd(1273.19, -1096.21, 0.999997, 1.4)
	pt3dadd(1275.09, -1096.46, 0.999997, 0.95)
	pt3dadd(1276.29, -1096.46, 0.999997, 0.95)
	pt3dadd(1277.74, -1096.46, 0.799998, 0.95)
	pt3dadd(1278.99, -1096.31, 0.799998, 0.95)
	pt3dadd(1279.24, -1096.21, 0.799998, 0.95)
	pt3dadd(1279.89, -1096.01, 0.799998, 0.95)
	pt3dadd(1280.34, -1095.86, 0.799998, 0.95)
	pt3dadd(1280.64, -1095.81, 0.799998, 0.95)
	pt3dadd(1280.99, -1095.71, 0.799998, 0.95)
	pt3dadd(1281.24, -1095.66, 0.799998, 0.95)
	pt3dadd(1281.24, -1095.66, 0.899998, 0.95)
  }
  dendrite[8] {pt3dclear()
	pt3dadd(1273.19, -1096.21, 0.999997, 1.4)
	pt3dadd(1273.24, -1094.86, 0.999997, 0.65)
	pt3dadd(1273.64, -1093.16, 1.2, 0.65)
	pt3dadd(1273.64, -1093.11, 1.2, 0.65)
	pt3dadd(1273.74, -1091.76, 1.2, 0.75)
	pt3dadd(1273.74, -1091.61, 1.2, 0.75)
	pt3dadd(1273.84, -1090.21, 1.2, 0.75)
	pt3dadd(1273.94, -1090.01, 1.2, 0.75)
	pt3dadd(1274.24, -1088.76, 1.1, 0.95)
	pt3dadd(1274.69, -1087.96, 0.899998, 0.95)
	pt3dadd(1274.74, -1087.96, 0.899998, 0.95)
	pt3dadd(1275.29, -1087.06, 0.699998, 0.75)
	pt3dadd(1275.34, -1086.21, 0.699998, 0.75)
	pt3dadd(1275.29, -1084.51, 0.599999, 0.75)
	pt3dadd(1275.24, -1084.46, 0.599999, 0.75)
	pt3dadd(1275.24, -1082.91, 0.799998, 0.65)
	pt3dadd(1275.89, -1082.26, 1.1, 0.65)
	pt3dadd(1275.99, -1082.16, 1.1, 0.65)
	pt3dadd(1276.14, -1081.56, 1.1, 0.65)
	pt3dadd(1276.14, -1081.21, 1.1, 0.65)
	pt3dadd(1276.04, -1080.71, 1.1, 0.65)
	pt3dadd(1276.04, -1080.71, 1.2, 0.65)
	pt3dadd(1275.74, -1079.81, 1.5, 0.65)
	pt3dadd(1275.74, -1079.61, 1.5, 0.65)
	pt3dadd(1275.69, -1078.91, 1.6, 0.65)
	pt3dadd(1275.59, -1078.66, 1.6, 0.65)
	pt3dadd(1275.59, -1078.26, 1.6, 0.65)
	pt3dadd(1275.54, -1078.06, 1.7, 0.65)
	pt3dadd(1275.49, -1077.41, 1.6, 0.65)
	pt3dadd(1275.49, -1077.31, 1.6, 0.65)
	pt3dadd(1275.79, -1076.61, 1.6, 0.65)
	pt3dadd(1275.94, -1076.51, 1.7, 0.65)
	pt3dadd(1276.94, -1075.81, 1.4, 0.65)
	pt3dadd(1276.99, -1075.71, 1.3, 0.65)
	pt3dadd(1277.39, -1074.91, 1.2, 0.65)
	pt3dadd(1277.49, -1074.56, 1.2, 0.65)
	pt3dadd(1277.84, -1073.41, 1.2, 0.65)
	pt3dadd(1277.99, -1073.16, 1.1, 0.65)
	pt3dadd(1278.19, -1072.76, 0.999997, 0.65)
	pt3dadd(1278.44, -1072.31, 0.999997, 0.65)
	pt3dadd(1278.79, -1071.61, 0.899998, 0.65)
	pt3dadd(1278.94, -1071.26, 0.899998, 0.65)
	pt3dadd(1279.19, -1070.91, 0.899998, 0.65)
	pt3dadd(1279.39, -1070.76, 0.799998, 0.65)
	pt3dadd(1280.04, -1069.61, 0.699998, 0.65)
	pt3dadd(1280.19, -1069.51, 0.599999, 0.65)
	pt3dadd(1280.89, -1068.96, 0.499999, 0.65)
	pt3dadd(1281.09, -1068.91, 0.499999, 0.65)
	pt3dadd(1281.74, -1068.51, 0.3, 0.65)
  }
  dendrite[9] {pt3dclear()
	pt3dadd(1287.89, -1094.66, -3.29999, 0.95)
	pt3dadd(1288.64, -1093.76, -3.29999, 0.7)
	pt3dadd(1289.79, -1094.21, -3.49999, 0.7)
	pt3dadd(1291.04, -1094.26, -3.49999, 0.7)
	pt3dadd(1293.14, -1094.41, -3.69999, 0.7)
	pt3dadd(1294.74, -1094.06, -3.89999, 0.7)
	pt3dadd(1294.84, -1094.06, -3.89999, 0.7)
	pt3dadd(1295.79, -1093.81, -3.99999, 0.7)
	pt3dadd(1296.09, -1093.76, -3.99999, 0.7)
	pt3dadd(1296.79, -1093.46, -4.09999, 0.7)
	pt3dadd(1296.89, -1093.41, -4.09999, 0.7)
	pt3dadd(1297.24, -1093.16, -4.19999, 0.7)
	pt3dadd(1297.24, -1093.16, -4.29999, 0.7)
	pt3dadd(1298.44, -1092.96, -4.39999, 0.7)
	pt3dadd(1298.64, -1092.96, -4.39999, 0.7)
	pt3dadd(1299.54, -1092.96, -4.39999, 0.7)
	pt3dadd(1299.84, -1092.91, -4.49999, 0.7)
	pt3dadd(1300.79, -1092.61, -4.49999, 0.7)
	pt3dadd(1301.14, -1092.51, -4.59999, 0.7)
	pt3dadd(1301.34, -1092.41, -4.59999, 0.7)
	pt3dadd(1301.69, -1092.31, -4.59999, 0.7)
	pt3dadd(1302.09, -1092.26, -4.69999, 0.7)
	pt3dadd(1302.74, -1092.21, -4.69999, 0.7)
	pt3dadd(1302.99, -1092.21, -4.69999, 0.7)
	pt3dadd(1303.04, -1092.21, -4.69999, 0.7)
	pt3dadd(1303.49, -1092.21, -4.69999, 0.7)
	pt3dadd(1303.69, -1092.21, -4.69999, 0.7)
	pt3dadd(1304.14, -1092.31, -4.69999, 0.7)
	pt3dadd(1304.44, -1092.46, -4.69999, 0.7)
	pt3dadd(1304.69, -1092.51, -4.69999, 0.7)
	pt3dadd(1305.04, -1092.51, -4.69999, 0.7)
	pt3dadd(1305.44, -1092.51, -4.69999, 0.7)
	pt3dadd(1306, -1092.47, -4.69999, 0.7)
  }
  dendrite[10] {pt3dclear()
	pt3dadd(1287.89, -1094.66, -3.29999, 0.95)
	pt3dadd(1288.94, -1093.71, -3.49999, 0.5)
	pt3dadd(1289.64, -1093.21, -3.49999, 0.5)
	pt3dadd(1290.24, -1092.06, -3.89999, 0.5)
	pt3dadd(1290.89, -1091.46, -3.89999, 0.5)
	pt3dadd(1290.89, -1091.46, -3.99999, 0.5)
	pt3dadd(1291.44, -1091.06, -4.19999, 0.5)
	pt3dadd(1291.79, -1090.56, -4.39999, 0.5)
	pt3dadd(1292.49, -1089.91, -4.79999, 0.5)
	pt3dadd(1292.54, -1089.81, -4.79999, 0.5)
	pt3dadd(1293.04, -1089.41, -4.89999, 0.5)
	pt3dadd(1293.09, -1089.31, -4.99999, 0.5)
	pt3dadd(1293.64, -1088.76, -5.09999, 0.5)
	pt3dadd(1293.84, -1088.61, -5.19999, 0.5)
	pt3dadd(1294.89, -1087.66, -5.39999, 0.5)
	pt3dadd(1295.54, -1086.76, -5.99998, 0.5)
	pt3dadd(1296.69, -1085.86, -6.49998, 0.5)
	pt3dadd(1298.09, -1084.76, -6.49998, 0.5)
	pt3dadd(1298.19, -1084.66, -6.59998, 0.5)
	pt3dadd(1298.99, -1084.16, -6.69998, 0.5)
	pt3dadd(1299.09, -1084.11, -6.69998, 0.5)
	pt3dadd(1299.49, -1083.66, -6.79998, 0.5)
	pt3dadd(1299.59, -1083.56, -6.79998, 0.5)
	pt3dadd(1301.44, -1082.11, -7.09998, 0.5)
	pt3dadd(1301.74, -1082.01, -7.09998, 0.5)
	pt3dadd(1302.54, -1081.46, -7.09998, 0.5)
	pt3dadd(1303.04, -1081.21, -7.09998, 0.5)
	pt3dadd(1304.09, -1080.66, -7.09998, 0.5)
	pt3dadd(1304.29, -1080.56, -7.09998, 0.5)
	pt3dadd(1304.69, -1080.06, -7.09998, 0.5)
	pt3dadd(1306.09, -1077.91, -7.79998, 0.5)
	pt3dadd(1306.09, -1077.91, -7.89998, 0.5)
	pt3dadd(1307.54, -1075.86, -7.99998, 0.5)
	pt3dadd(1307.78, -1075.27, -7.99998, 0.55)
	pt3dadd(1307.83, -1075.22, -7.99998, 0.55)
	pt3dadd(1308.53, -1074.67, -7.99998, 0.55)
	pt3dadd(1308.78, -1074.52, -7.99998, 0.55)
	pt3dadd(1309.33, -1073.97, -7.99998, 0.55)
	pt3dadd(1309.68, -1073.62, -7.99998, 0.55)
	pt3dadd(1310.38, -1072.87, -7.99998, 0.55)
	pt3dadd(1310.38, -1072.82, -7.99998, 0.55)
	pt3dadd(1311.28, -1072.07, -7.89998, 0.45)
	pt3dadd(1311.28, -1072.02, -7.79998, 0.45)
	pt3dadd(1311.83, -1071.47, -7.59998, 0.45)
	pt3dadd(1313.33, -1070.37, -7.49998, 0.45)
	pt3dadd(1313.58, -1070.22, -7.49998, 0.45)
	pt3dadd(1314.43, -1069.97, -7.49998, 0.45)
	pt3dadd(1314.53, -1069.92, -7.49998, 0.45)
	pt3dadd(1315.18, -1069.62, -7.49998, 0.45)
	pt3dadd(1315.33, -1069.62, -7.59998, 0.45)
	pt3dadd(1316.03, -1069.47, -7.69998, 0.45)
	pt3dadd(1316.23, -1069.47, -7.69998, 0.45)
	pt3dadd(1317.33, -1069.07, -7.79998, 0.45)
	pt3dadd(1317.63, -1068.97, -7.89998, 0.45)
	pt3dadd(1318.63, -1068.52, -8.09998, 0.45)
	pt3dadd(1318.83, -1068.52, -8.09998, 0.45)
	pt3dadd(1319.48, -1068.42, -8.29998, 0.45)
	pt3dadd(1319.73, -1068.42, -8.29998, 0.45)
	pt3dadd(1320.28, -1068.32, -8.39998, 0.45)
	pt3dadd(1320.58, -1068.27, -8.39998, 0.45)
	pt3dadd(1321.18, -1067.92, -8.49998, 0.45)
	pt3dadd(1321.48, -1067.87, -8.59998, 0.45)
	pt3dadd(1321.83, -1067.82, -8.59998, 0.45)
	pt3dadd(1322.18, -1067.72, -8.69998, 0.45)
	pt3dadd(1322.53, -1067.57, -8.69998, 0.45)
	pt3dadd(1322.88, -1067.42, -8.79998, 0.45)
	pt3dadd(1323.13, -1067.37, -8.79998, 0.45)
	pt3dadd(1323.43, -1067.27, -8.89998, 0.45)
	pt3dadd(1323.83, -1067.22, -8.89998, 0.45)
	pt3dadd(1324.08, -1067.12, -8.89998, 0.45)
	pt3dadd(1325.88, -1066.42, -8.59998, 0.45)
	pt3dadd(1326.23, -1066.32, -8.49998, 0.45)
	pt3dadd(1326.58, -1066.17, -8.49998, 0.45)
	pt3dadd(1326.98, -1065.87, -8.39998, 0.45)
	pt3dadd(1327.33, -1065.72, -8.39998, 0.45)
	pt3dadd(1327.53, -1065.57, -8.29998, 0.45)
	pt3dadd(1327.73, -1065.42, -8.29998, 0.45)
	pt3dadd(1327.93, -1065.27, -8.29998, 0.45)
	pt3dadd(1328.88, -1064.57, -8.09998, 0.45)
	pt3dadd(1329.28, -1064.32, -7.99998, 0.45)
	pt3dadd(1329.53, -1064.17, -7.99998, 0.45)
	pt3dadd(1330.33, -1063.87, -7.89998, 0.45)
	pt3dadd(1330.78, -1063.72, -7.79998, 0.45)
	pt3dadd(1330.98, -1063.62, -7.79998, 0.45)
	pt3dadd(1331.48, -1063.42, -7.69998, 0.45)
	pt3dadd(1331.73, -1063.27, -7.69998, 0.45)
	pt3dadd(1332.03, -1063.07, -7.59998, 0.45)
	pt3dadd(1332.33, -1062.92, -7.59998, 0.45)
	pt3dadd(1332.43, -1062.82, -7.49998, 0.45)
	pt3dadd(1332.58, -1062.77, -7.49998, 0.45)
	pt3dadd(1333.23, -1062.37, -7.19998, 0.45)
	pt3dadd(1333.23, -1062.37, -7.09998, 0.45)
	pt3dadd(1333.83, -1062.07, -6.99998, 0.45)
	pt3dadd(1334.03, -1061.97, -6.99998, 0.45)
	pt3dadd(1334.33, -1061.87, -6.99998, 0.45)
	pt3dadd(1334.53, -1061.77, -6.89998, 0.45)
	pt3dadd(1334.98, -1061.52, -6.89998, 0.45)
	pt3dadd(1335.28, -1061.42, -6.79998, 0.45)
	pt3dadd(1335.98, -1061.07, -6.69998, 0.45)
	pt3dadd(1336.38, -1060.87, -6.69998, 0.45)
	pt3dadd(1336.73, -1060.67, -6.59998, 0.45)
	pt3dadd(1336.88, -1060.52, -6.59998, 0.45)
	pt3dadd(1337.48, -1059.97, -6.29998, 0.45)
	pt3dadd(1337.63, -1059.87, -6.19998, 0.45)
  }
}
proc shape3d_5() {
  dendrite[10] {	pt3dadd(1337.88, -1059.57, -6.19998, 0.75)
	pt3dadd(1338.18, -1059.37, -6.09998, 0.75)
	pt3dadd(1338.68, -1059.07, -5.89999, 0.75)
	pt3dadd(1338.78, -1059.02, -5.79999, 0.75)
	pt3dadd(1338.93, -1058.97, -5.79999, 0.75)
	pt3dadd(1339.03, -1058.92, -5.69999, 0.75)
	pt3dadd(1339.53, -1058.72, -5.59999, 0.75)
	pt3dadd(1339.58, -1058.67, -5.49999, 0.75)
	pt3dadd(1339.73, -1058.52, -5.49999, 0.75)
	pt3dadd(1339.98, -1058.37, -5.39999, 0.75)
	pt3dadd(1340.33, -1058.27, -5.39999, 0.75)
	pt3dadd(1340.58, -1058.17, -5.29999, 0.75)
	pt3dadd(1341.03, -1057.77, -5.19999, 0.75)
	pt3dadd(1341.18, -1057.67, -5.19999, 0.75)
	pt3dadd(1341.68, -1057.37, -5.09999, 0.75)
	pt3dadd(1341.88, -1057.27, -4.99999, 0.75)
	pt3dadd(1342.03, -1057.17, -4.89999, 0.75)
	pt3dadd(1342.23, -1057.07, -4.89999, 0.75)
	pt3dadd(1342.48, -1056.97, -4.89999, 0.75)
	pt3dadd(1342.78, -1056.87, -4.79999, 0.75)
	pt3dadd(1343.08, -1056.87, -4.79999, 0.75)
	pt3dadd(1343.43, -1056.87, -4.69999, 0.75)
	pt3dadd(1343.73, -1056.87, -4.69999, 0.75)
	pt3dadd(1344.48, -1056.87, -4.59999, 0.75)
	pt3dadd(1344.83, -1056.87, -4.59999, 0.75)
	pt3dadd(1345.23, -1056.87, -4.49999, 0.75)
	pt3dadd(1347.03, -1057.32, -4.39999, 0.75)
	pt3dadd(1347.38, -1057.37, -4.39999, 0.75)
	pt3dadd(1348.08, -1057.27, -4.39999, 0.75)
	pt3dadd(1348.73, -1056.97, -4.39999, 0.75)
	pt3dadd(1348.98, -1056.87, -4.39999, 0.75)
	pt3dadd(1349.58, -1056.67, -4.29999, 0.75)
	pt3dadd(1349.93, -1056.57, -4.29999, 0.75)
	pt3dadd(1350.18, -1056.47, -4.19999, 0.75)
	pt3dadd(1351.13, -1055.92, -4.19999, 0.75)
	pt3dadd(1351.53, -1055.82, -4.19999, 0.75)
	pt3dadd(1351.88, -1055.72, -4.19999, 0.75)
	pt3dadd(1352.28, -1055.62, -4.09999, 0.75)
	pt3dadd(1353.48, -1055.12, -4.09999, 0.75)
	pt3dadd(1353.78, -1054.97, -4.09999, 0.75)
	pt3dadd(1354.33, -1054.82, -4.09999, 0.75)
	pt3dadd(1354.78, -1054.72, -4.09999, 0.75)
	pt3dadd(1355.03, -1054.62, -4.09999, 0.75)
	pt3dadd(1355.38, -1054.52, -4.09999, 0.75)
	pt3dadd(1357.93, -1052.87, -3.99999, 0.75)
	pt3dadd(1358.38, -1052.32, -3.89999, 0.75)
	pt3dadd(1358.73, -1052.02, -3.79999, 0.75)
	pt3dadd(1359.18, -1051.82, -3.79999, 0.75)
	pt3dadd(1359.48, -1051.57, -3.79999, 0.75)
	pt3dadd(1359.83, -1051.37, -3.79999, 0.75)
	pt3dadd(1360.38, -1051.22, -3.79999, 0.75)
	pt3dadd(1360.78, -1051.12, -3.79999, 0.75)
	pt3dadd(1361.03, -1051.02, -3.79999, 0.75)
	pt3dadd(1361.38, -1050.92, -3.79999, 0.75)
	pt3dadd(1361.73, -1050.72, -3.79999, 0.75)
	pt3dadd(1362.73, -1050.27, -3.59999, 0.75)
	pt3dadd(1363.13, -1050.07, -3.59999, 0.75)
	pt3dadd(1363.83, -1049.72, -3.59999, 0.75)
	pt3dadd(1364.08, -1049.62, -3.49999, 0.75)
	pt3dadd(1364.58, -1049.37, -3.49999, 0.75)
	pt3dadd(1364.83, -1049.32, -3.49999, 0.75)
	pt3dadd(1365.23, -1049.27, -3.49999, 0.75)
	pt3dadd(1365.48, -1049.27, -3.49999, 0.75)
	pt3dadd(1365.68, -1049.27, -3.49999, 0.75)
	pt3dadd(1366.18, -1049.47, -3.49999, 0.75)
	pt3dadd(1366.68, -1049.47, -3.49999, 0.75)
	pt3dadd(1367.13, -1049.42, -3.49999, 0.75)
	pt3dadd(1367.53, -1049.22, -3.49999, 0.75)
	pt3dadd(1367.98, -1048.87, -3.49999, 0.75)
	pt3dadd(1368.23, -1048.72, -3.49999, 0.75)
	pt3dadd(1368.68, -1048.47, -3.39999, 0.75)
	pt3dadd(1369.68, -1047.42, -3.09999, 0.75)
	pt3dadd(1369.98, -1047.07, -3.09999, 0.75)
	pt3dadd(1370.33, -1046.87, -3.09999, 0.75)
	pt3dadd(1370.68, -1046.77, -2.99999, 0.75)
	pt3dadd(1371.48, -1046.67, -2.89999, 0.75)
	pt3dadd(1371.88, -1046.67, -2.89999, 0.75)
	pt3dadd(1372.28, -1046.67, -2.89999, 0.75)
	pt3dadd(1372.63, -1046.62, -2.79999, 0.75)
	pt3dadd(1373.13, -1046.57, -2.79999, 0.75)
	pt3dadd(1373.53, -1046.57, -2.69999, 0.75)
	pt3dadd(1374.78, -1046.37, -2.59999, 0.75)
	pt3dadd(1375.38, -1046.17, -2.49999, 0.75)
	pt3dadd(1375.98, -1046.17, -2.49999, 0.75)
	pt3dadd(1376.88, -1045.87, -2.39999, 0.75)
	pt3dadd(1377.08, -1045.67, -2.29999, 0.75)
	pt3dadd(1377.23, -1045.52, -2.29999, 0.75)
	pt3dadd(1377.48, -1045.47, -2.29999, 0.75)
	pt3dadd(1377.73, -1045.37, -2.19999, 0.75)
	pt3dadd(1377.98, -1045.37, -2.19999, 0.75)
	pt3dadd(1378.68, -1045.37, -2.09999, 0.75)
	pt3dadd(1379.13, -1045.32, -2.09999, 0.75)
	pt3dadd(1379.68, -1045.17, -1.89999, 0.75)
	pt3dadd(1380.33, -1044.37, -1.8, 0.75)
	pt3dadd(1380.43, -1044.32, -1.8, 0.75)
	pt3dadd(1381.28, -1043.67, -2.19999, 0.75)
	pt3dadd(1381.43, -1043.62, -2.19999, 0.75)
	pt3dadd(1382.48, -1043.27, -2.29999, 0.75)
	pt3dadd(1383.08, -1043.07, -2.29999, 0.75)
	pt3dadd(1385.43, -1042.87, -2.29999, 0.75)
	pt3dadd(1386.18, -1042.67, -2.29999, 0.75)
	pt3dadd(1386.53, -1042.62, -2.29999, 0.75)
	pt3dadd(1386.98, -1042.52, -2.29999, 0.75)
	pt3dadd(1387.53, -1042.52, -2.39999, 0.75)
	pt3dadd(1387.83, -1042.47, -2.39999, 0.75)
	pt3dadd(1388.48, -1042.32, -2.09999, 0.75)
	pt3dadd(1389.83, -1042.12, -1.69999, 0.75)
	pt3dadd(1390.08, -1042.07, -1.69999, 0.75)
	pt3dadd(1392.38, -1041.32, -1.69999, 0.75)
	pt3dadd(1392.88, -1041.22, -1.69999, 0.75)
	pt3dadd(1393.73, -1041.02, -1.69999, 0.75)
	pt3dadd(1393.93, -1040.92, -1.69999, 0.75)
	pt3dadd(1394.98, -1040.52, -1.69999, 0.75)
	pt3dadd(1395.68, -1040.27, -1.6, 0.75)
	pt3dadd(1397.48, -1039.72, -1.6, 0.75)
	pt3dadd(1397.98, -1039.67, -1.6, 0.75)
	pt3dadd(1398.88, -1039.57, -1.6, 0.75)
	pt3dadd(1399.08, -1039.57, -1.6, 0.75)
	pt3dadd(1401.33, -1038.97, -1.6, 0.75)
	pt3dadd(1401.63, -1038.97, -1.6, 0.75)
	pt3dadd(1402.53, -1038.87, -1.49999, 0.75)
	pt3dadd(1402.73, -1038.77, -1.49999, 0.75)
	pt3dadd(1403.43, -1038.27, -1.49999, 0.75)
	pt3dadd(1403.88, -1038.07, -1.4, 0.75)
	pt3dadd(1404.18, -1037.92, -1.4, 0.75)
	pt3dadd(1404.83, -1037.87, -1.4, 0.75)
	pt3dadd(1405.28, -1037.87, -1.4, 0.75)
	pt3dadd(1405.68, -1037.87, -1.4, 0.75)
	pt3dadd(1406.18, -1037.87, -1.4, 0.75)
	pt3dadd(1406.48, -1037.87, -1.4, 0.75)
	pt3dadd(1406.98, -1037.82, -1.49999, 0.75)
	pt3dadd(1407.28, -1037.67, -1.49999, 0.75)
	pt3dadd(1407.48, -1037.67, -1.6, 0.75)
	pt3dadd(1407.98, -1037.47, -1.6, 0.75)
	pt3dadd(1408.48, -1037.37, -1.6, 0.75)
	pt3dadd(1408.93, -1037.27, -1.6, 0.75)
	pt3dadd(1409.18, -1037.22, -1.6, 0.75)
	pt3dadd(1409.58, -1037.17, -1.6, 0.75)
	pt3dadd(1409.78, -1037.12, -1.6, 0.75)
	pt3dadd(1409.83, -1037.12, -1.6, 0.75)
  }
  dendrite[11] {pt3dclear()
	pt3dadd(1306.84, -1065.71, -18.2, 0.85)
	pt3dadd(1310.19, -1064.21, -18.2, 0.75)
	pt3dadd(1311.64, -1063.66, -17.9, 0.75)
	pt3dadd(1312.34, -1063.46, -18.1, 0.75)
	pt3dadd(1312.49, -1063.41, -18.2, 0.75)
	pt3dadd(1313.44, -1063.01, -18.3, 0.75)
	pt3dadd(1314.44, -1062.36, -18.4, 0.75)
	pt3dadd(1314.69, -1062.21, -18.4, 0.75)
	pt3dadd(1316.44, -1061.61, -18.6, 0.75)
	pt3dadd(1317.89, -1061.11, -18.6, 0.75)
	pt3dadd(1318.09, -1061.11, -18.6, 0.75)
	pt3dadd(1319.44, -1060.71, -18.6, 0.75)
	pt3dadd(1320.74, -1060.16, -18.9, 0.75)
	pt3dadd(1320.84, -1060.11, -18.9, 0.75)
	pt3dadd(1322.54, -1059.41, -19.1, 0.75)
	pt3dadd(1322.74, -1059.26, -19.1, 0.75)
	pt3dadd(1324.39, -1058.41, -19.2, 0.75)
	pt3dadd(1324.44, -1058.41, -19.2, 0.75)
	pt3dadd(1326.04, -1057.86, -19.4, 0.75)
	pt3dadd(1326.04, -1057.86, -19.5, 0.75)
	pt3dadd(1327.44, -1057.21, -19.6001, 0.75)
	pt3dadd(1328.54, -1056.91, -19.7001, 0.75)
	pt3dadd(1328.74, -1056.81, -19.7001, 0.75)
	pt3dadd(1329.84, -1056.66, -19.7001, 0.75)
	pt3dadd(1330.04, -1056.56, -19.7001, 0.75)
	pt3dadd(1331.39, -1056.31, -19.7001, 0.75)
	pt3dadd(1331.39, -1056.31, -19.8001, 0.75)
	pt3dadd(1332.84, -1055.86, -19.9001, 0.75)
	pt3dadd(1333.84, -1055.86, -19.9001, 0.75)
	pt3dadd(1334.13, -1055.77, -19.9001, 0.6)
	pt3dadd(1334.62, -1055.62, -19.9001, 0.55)
	pt3dadd(1334.77, -1055.57, -19.8001, 0.55)
	pt3dadd(1336.97, -1055.17, -19.5, 0.55)
	pt3dadd(1336.97, -1055.17, -19.4, 0.55)
	pt3dadd(1339.02, -1054.77, -19.2, 0.55)
	pt3dadd(1339.32, -1054.67, -19.2, 0.55)
	pt3dadd(1341.82, -1053.77, -18.8, 0.5)
	pt3dadd(1342.17, -1053.67, -18.8, 0.5)
	pt3dadd(1342.92, -1053.42, -18.8, 0.5)
	pt3dadd(1343.17, -1053.32, -18.8, 0.5)
	pt3dadd(1343.97, -1053.07, -18.8, 0.5)
	pt3dadd(1344.52, -1052.82, -18.8, 0.5)
	pt3dadd(1345.17, -1052.62, -18.8, 0.5)
	pt3dadd(1345.87, -1052.27, -18.8, 0.5)
	pt3dadd(1346.42, -1051.97, -18.8, 0.5)
	pt3dadd(1347.02, -1051.82, -18.8, 0.5)
	pt3dadd(1347.87, -1051.52, -18.8, 0.5)
	pt3dadd(1348.42, -1051.32, -18.8, 0.5)
	pt3dadd(1349.07, -1050.97, -18.8, 0.5)
	pt3dadd(1349.67, -1050.72, -18.7, 0.5)
	pt3dadd(1350.67, -1050.32, -18.6, 0.5)
	pt3dadd(1351.12, -1050.17, -18.6, 0.5)
	pt3dadd(1351.57, -1049.97, -18.5, 0.5)
	pt3dadd(1352.07, -1049.77, -18.5, 0.5)
	pt3dadd(1352.42, -1049.67, -18.4, 0.5)
	pt3dadd(1352.57, -1049.67, -18.4, 0.5)
  }
  dendrite[12] {pt3dclear()
	pt3dadd(1306.84, -1065.71, -18.2, 0.85)
	pt3dadd(1307.54, -1065.36, -18.1, 0.75)
	pt3dadd(1308.49, -1064.66, -18.1, 0.75)
	pt3dadd(1308.74, -1064.61, -18.1, 0.75)
  }
}
proc shape3d_6() {
  dendrite[12] {	pt3dadd(1310.04, -1063.96, -18.1, 0.75)
	pt3dadd(1310.14, -1063.86, -18.1, 0.75)
	pt3dadd(1311.24, -1063.36, -18.4, 0.75)
	pt3dadd(1311.24, -1063.31, -18.4, 0.75)
	pt3dadd(1312.19, -1062.36, -18.4, 0.75)
	pt3dadd(1313.04, -1061.51, -18.8, 0.75)
	pt3dadd(1314.14, -1060.71, -19.1, 0.65)
	pt3dadd(1314.29, -1060.61, -19.2, 0.65)
	pt3dadd(1315.54, -1059.86, -19.4, 0.55)
	pt3dadd(1316.64, -1059.16, -19.6001, 0.45)
	pt3dadd(1317.44, -1058.81, -19.9001, 0.45)
	pt3dadd(1318.34, -1058.31, -20.0001, 0.5)
	pt3dadd(1319.24, -1057.91, -20.2001, 0.5)
	pt3dadd(1319.24, -1057.91, -20.3001, 0.5)
	pt3dadd(1320.09, -1057.36, -20.5001, 0.5)
	pt3dadd(1320.19, -1057.31, -20.5001, 0.5)
	pt3dadd(1320.99, -1057.11, -20.8001, 0.5)
	pt3dadd(1321.99, -1056.61, -21.1001, 0.5)
	pt3dadd(1322.99, -1056.16, -21.4001, 0.5)
	pt3dadd(1323.74, -1055.76, -21.5001, 0.6)
	pt3dadd(1323.79, -1055.71, -21.5001, 0.6)
	pt3dadd(1324.94, -1055.31, -21.8001, 0.6)
	pt3dadd(1325.04, -1055.26, -21.8001, 0.6)
	pt3dadd(1327.39, -1054.46, -21.9001, 0.6)
	pt3dadd(1327.49, -1054.41, -21.9001, 0.6)
	pt3dadd(1327.94, -1053.96, -21.9001, 0.6)
	pt3dadd(1328.09, -1053.91, -21.9001, 0.6)
	pt3dadd(1328.49, -1053.76, -21.9001, 0.6)
	pt3dadd(1328.77, -1053.72, -21.9001, 0.45)
	pt3dadd(1328.86, -1053.66, -21.9001, 0.45)
	pt3dadd(1329.31, -1053.26, -22.0001, 0.45)
	pt3dadd(1330.56, -1052.51, -22.1001, 0.45)
	pt3dadd(1330.86, -1052.36, -22.2001, 0.45)
	pt3dadd(1331.46, -1052.01, -22.2001, 0.45)
	pt3dadd(1331.91, -1051.76, -22.3001, 0.45)
	pt3dadd(1332.61, -1051.46, -22.3001, 0.45)
	pt3dadd(1333.11, -1051.16, -22.4001, 0.45)
	pt3dadd(1334.66, -1050.36, -22.4001, 0.45)
	pt3dadd(1334.96, -1050.16, -22.4001, 0.45)
	pt3dadd(1335.66, -1049.61, -22.5001, 0.45)
	pt3dadd(1336.06, -1049.26, -22.5001, 0.45)
	pt3dadd(1336.81, -1048.71, -22.5001, 0.45)
	pt3dadd(1337.26, -1048.36, -22.5001, 0.45)
	pt3dadd(1337.81, -1047.86, -22.5001, 0.45)
	pt3dadd(1338.26, -1047.36, -22.5001, 0.45)
	pt3dadd(1338.71, -1046.91, -22.5001, 0.45)
	pt3dadd(1339.16, -1046.61, -22.5001, 0.45)
	pt3dadd(1339.61, -1046.26, -22.5001, 0.45)
	pt3dadd(1340.06, -1045.86, -22.5001, 0.45)
	pt3dadd(1340.46, -1045.56, -22.5001, 0.45)
	pt3dadd(1341.11, -1045.16, -22.5001, 0.45)
	pt3dadd(1341.61, -1044.86, -22.5001, 0.45)
	pt3dadd(1342.11, -1044.56, -22.5001, 0.45)
	pt3dadd(1342.61, -1044.26, -22.5001, 0.45)
	pt3dadd(1343.11, -1044.06, -22.5001, 0.45)
	pt3dadd(1343.66, -1043.71, -22.5001, 0.45)
	pt3dadd(1344.06, -1043.41, -22.5001, 0.45)
	pt3dadd(1344.46, -1042.96, -22.5001, 0.45)
	pt3dadd(1344.66, -1042.76, -22.5001, 0.45)
	pt3dadd(1346.16, -1041.66, -22.1001, 0.45)
	pt3dadd(1346.41, -1041.51, -22.1001, 0.45)
	pt3dadd(1347.06, -1041.11, -22.1001, 0.45)
	pt3dadd(1347.61, -1040.76, -22.0001, 0.45)
	pt3dadd(1348.26, -1040.36, -21.9001, 0.45)
	pt3dadd(1348.56, -1040.11, -21.9001, 0.45)
	pt3dadd(1348.91, -1039.76, -21.8001, 0.45)
	pt3dadd(1349.26, -1039.51, -21.7001, 0.45)
	pt3dadd(1350.21, -1038.86, -21.7001, 0.45)
	pt3dadd(1350.26, -1038.86, -21.7001, 0.45)
	pt3dadd(1352.46, -1037.46, -21.6001, 0.45)
	pt3dadd(1352.56, -1037.31, -21.6001, 0.45)
	pt3dadd(1353.21, -1036.71, -21.6001, 0.45)
	pt3dadd(1353.56, -1036.46, -21.6001, 0.45)
	pt3dadd(1353.61, -1036.41, -21.6001, 0.45)
	pt3dadd(1353.96, -1036.11, -21.6001, 0.45)
	pt3dadd(1354.31, -1035.86, -21.6001, 0.45)
	pt3dadd(1354.76, -1035.61, -21.6001, 0.45)
	pt3dadd(1355.01, -1035.36, -21.6001, 0.45)
	pt3dadd(1355.56, -1035.06, -21.6001, 0.45)
	pt3dadd(1355.96, -1034.81, -21.6001, 0.45)
	pt3dadd(1356.36, -1034.36, -21.6001, 0.45)
	pt3dadd(1356.71, -1034.11, -21.6001, 0.45)
	pt3dadd(1357.11, -1033.71, -21.6001, 0.45)
	pt3dadd(1357.41, -1033.41, -21.6001, 0.45)
	pt3dadd(1357.86, -1032.96, -21.6001, 0.45)
	pt3dadd(1358.41, -1032.41, -21.6001, 0.45)
	pt3dadd(1358.81, -1032.06, -21.6001, 0.45)
	pt3dadd(1359.01, -1031.76, -21.6001, 0.45)
	pt3dadd(1359.11, -1031.66, -21.6001, 0.45)
	pt3dadd(1360.26, -1030.46, -21.6001, 0.45)
	pt3dadd(1360.51, -1030.26, -21.6001, 0.45)
	pt3dadd(1361.06, -1029.76, -21.6001, 0.45)
	pt3dadd(1361.26, -1029.36, -21.6001, 0.45)
	pt3dadd(1361.36, -1029.36, -21.6001, 0.45)
	pt3dadd(1362.66, -1028.26, -21.6001, 0.45)
	pt3dadd(1362.91, -1028.01, -21.6001, 0.45)
	pt3dadd(1363.46, -1027.36, -21.6001, 0.45)
	pt3dadd(1363.81, -1026.96, -21.6001, 0.45)
	pt3dadd(1364.11, -1026.66, -21.6001, 0.45)
	pt3dadd(1364.51, -1026.41, -21.6001, 0.45)
  }
  dendrite[13] {pt3dclear()
	pt3dadd(1368, -997.276, -37.9002, .455)
	pt3dadd(1367.87, -997.31, -38.0002, .455)
  }
  dendrite[14] {pt3dclear()
	pt3dadd(1368, -997.276, -37.9002, 0.45)
	pt3dadd(1368.2, -997.076, -37.9002, 0.35)
	pt3dadd(1368.22, -997.014, -37.9002, 0.45)
	pt3dadd(1368.3, -996.776, -38.0002, 0.45)
	pt3dadd(1368.4, -996.576, -38.0002, 0.45)
	pt3dadd(1368.75, -995.726, -38.3002, 0.45)
	pt3dadd(1368.8, -995.526, -38.3002, 0.45)
	pt3dadd(1369.05, -994.876, -38.6002, 0.45)
	pt3dadd(1369.1, -994.776, -38.7002, 0.45)
	pt3dadd(1369.45, -994.126, -38.9002, 0.45)
	pt3dadd(1369.55, -993.976, -39.0003, 0.45)
	pt3dadd(1369.9, -993.426, -39.1003, 0.45)
	pt3dadd(1370.05, -993.176, -39.2003, 0.45)
	pt3dadd(1370.5, -992.276, -39.3003, 0.45)
	pt3dadd(1370.65, -991.926, -39.4003, 0.45)
	pt3dadd(1371, -991.326, -39.5003, 0.45)
	pt3dadd(1371.1, -991.126, -39.5003, 0.45)
	pt3dadd(1371.95, -989.076, -39.7003, 0.45)
	pt3dadd(1371.95, -989.076, -39.8003, 0.45)
	pt3dadd(1372.2, -988.476, -40.1003, 0.45)
	pt3dadd(1372.45, -988.326, -40.2003, 0.45)
	pt3dadd(1372.8, -987.426, -40.4003, 0.45)
	pt3dadd(1372.9, -987.126, -40.5003, 0.45)
	pt3dadd(1373.2, -986.526, -40.6003, 0.45)
	pt3dadd(1373.4, -986.126, -40.7003, 0.45)
	pt3dadd(1374, -985.076, -40.9003, 0.45)
	pt3dadd(1374.15, -984.776, -40.9003, 0.45)
	pt3dadd(1374.9, -982.876, -41.1003, 0.45)
	pt3dadd(1374.95, -982.626, -41.2003, 0.45)
	pt3dadd(1375.4, -981.376, -41.4003, 0.45)
	pt3dadd(1375.4, -981.276, -41.4003, 0.45)
	pt3dadd(1375.8, -980.126, -41.8003, 0.45)
	pt3dadd(1375.85, -979.976, -41.8003, 0.45)
	pt3dadd(1376.7, -978.426, -42.4003, 0.45)
	pt3dadd(1376.75, -978.276, -42.4003, 0.45)
	pt3dadd(1377.4, -976.826, -42.6003, 0.45)
	pt3dadd(1377.5, -976.376, -42.7003, 0.45)
	pt3dadd(1377.75, -975.676, -42.8003, 0.45)
	pt3dadd(1377.95, -975.326, -42.8003, 0.45)
	pt3dadd(1378.44, -974.865, -42.8003, 0.45)
	pt3dadd(1378.67, -974.498, -42.8003, 0.45)
	pt3dadd(1378.67, -974.398, -42.8003, 0.45)
	pt3dadd(1378.77, -973.698, -42.8003, 0.45)
	pt3dadd(1378.92, -973.448, -42.8003, 0.45)
	pt3dadd(1379.42, -971.998, -42.8003, 0.45)
	pt3dadd(1379.42, -971.798, -42.8003, 0.45)
	pt3dadd(1379.52, -971.798, -42.8003, 0.45)
	pt3dadd(1379.87, -971.248, -42.8003, 0.45)
	pt3dadd(1380.12, -970.748, -42.8003, 0.45)
	pt3dadd(1380.52, -970.348, -42.8003, 0.45)
	pt3dadd(1380.82, -969.898, -42.8003, 0.45)
	pt3dadd(1381.67, -968.198, -43.0003, 0.45)
	pt3dadd(1381.77, -967.998, -43.1003, 0.45)
	pt3dadd(1382.52, -966.248, -43.4003, 0.45)
	pt3dadd(1382.62, -965.898, -43.4003, 0.45)
	pt3dadd(1382.87, -965.498, -43.5003, 0.45)
	pt3dadd(1383.07, -965.148, -43.5003, 0.45)
	pt3dadd(1383.47, -964.848, -43.6003, 0.45)
	pt3dadd(1383.62, -964.548, -43.6003, 0.45)
	pt3dadd(1383.77, -964.348, -43.6003, 0.45)
	pt3dadd(1383.87, -964.148, -43.7003, 0.45)
	pt3dadd(1384.47, -962.648, -44.3003, 0.45)
	pt3dadd(1384.57, -962.448, -44.3003, 0.45)
	pt3dadd(1385.57, -961.048, -44.6003, 0.45)
	pt3dadd(1385.62, -960.848, -44.7003, 0.45)
	pt3dadd(1386.22, -959.498, -45.1003, 0.45)
	pt3dadd(1386.22, -959.348, -45.1003, 0.45)
	pt3dadd(1386.52, -958.398, -45.2003, 0.45)
	pt3dadd(1386.67, -957.998, -45.3003, 0.45)
	pt3dadd(1386.97, -957.348, -45.4003, 0.45)
	pt3dadd(1387.22, -957.098, -45.4003, 0.45)
	pt3dadd(1387.62, -956.898, -45.5003, 0.45)
	pt3dadd(1387.77, -956.698, -45.5003, 0.45)
	pt3dadd(1388.02, -956.348, -45.6003, 0.45)
	pt3dadd(1388.12, -956.248, -45.6003, 0.45)
	pt3dadd(1388.52, -955.598, -45.7003, 0.45)
	pt3dadd(1389.32, -954.198, -46.3003, 0.45)
	pt3dadd(1390.27, -952.948, -46.6003, 0.45)
	pt3dadd(1390.42, -952.748, -46.7003, 0.45)
	pt3dadd(1391.32, -951.748, -46.8003, 0.45)
	pt3dadd(1391.47, -951.448, -46.8003, 0.45)
	pt3dadd(1392.07, -950.498, -47.0003, 0.45)
	pt3dadd(1392.17, -950.348, -47.0003, 0.45)
	pt3dadd(1393.62, -948.898, -47.4003, 0.45)
	pt3dadd(1393.77, -948.648, -47.5003, 0.45)
	pt3dadd(1394.42, -947.698, -47.6003, 0.45)
	pt3dadd(1394.72, -947.248, -47.6003, 0.45)
	pt3dadd(1394.97, -946.698, -47.7003, 0.45)
	pt3dadd(1395.22, -946.248, -47.7003, 0.45)
	pt3dadd(1395.42, -945.898, -47.7003, 0.45)
	pt3dadd(1395.67, -945.598, -47.8003, 0.45)
	pt3dadd(1396.12, -944.798, -47.8003, 0.45)
	pt3dadd(1396.27, -944.448, -47.9003, 0.45)
	pt3dadd(1396.47, -943.548, -47.9003, 0.45)
	pt3dadd(1396.92, -942.548, -47.9003, 0.45)
	pt3dadd(1397.17, -942.098, -47.9003, 0.45)
	pt3dadd(1397.22, -941.648, -47.9003, 0.45)
	pt3dadd(1397.27, -941.398, -47.9003, 0.45)
  }
}
proc shape3d_7() {
  dendrite[14] {	pt3dadd(1397.57, -940.998, -47.9003, 0.45)
	pt3dadd(1397.67, -940.648, -48.0003, 0.45)
	pt3dadd(1399.07, -938.748, -48.3003, 0.45)
	pt3dadd(1399.22, -938.548, -48.4003, 0.45)
	pt3dadd(1401.02, -937.248, -48.5003, 0.45)
	pt3dadd(1401.27, -937.048, -48.5003, 0.45)
	pt3dadd(1402.32, -936.298, -48.7003, 0.45)
	pt3dadd(1402.72, -935.948, -48.7003, 0.45)
	pt3dadd(1403.62, -935.298, -48.7003, 0.45)
	pt3dadd(1403.82, -935.198, -48.8003, 0.45)
	pt3dadd(1404.57, -934.798, -48.8003, 0.45)
	pt3dadd(1404.72, -934.698, -48.9003, 0.45)
	pt3dadd(1405.72, -934.098, -48.9003, 0.45)
	pt3dadd(1406.07, -933.948, -48.9003, 0.45)
	pt3dadd(1407.32, -933.048, -48.9003, 0.45)
	pt3dadd(1407.32, -932.998, -48.9003, 0.45)
	pt3dadd(1407.82, -932.348, -48.9003, 0.45)
	pt3dadd(1408.17, -932.148, -48.9003, 0.45)
	pt3dadd(1408.42, -932.048, -48.9003, 0.45)
	pt3dadd(1408.77, -931.848, -48.9003, 0.45)
	pt3dadd(1409.37, -931.448, -48.9003, 0.45)
	pt3dadd(1409.42, -931.398, -48.9003, 0.45)
	pt3dadd(1409.77, -931.198, -48.9003, 0.45)
  }
  axon[5] {pt3dclear()
	pt3dadd(1189.29, -1073.99, 6.9978, 0.2)
	pt3dadd(1188.08, -1073.92, -0.282, 0.25)
	pt3dadd(1188.01, -1074.08, -0.5652, 0.35)
	pt3dadd(1187.97, -1074.25, -0.7335, 0.45)
	pt3dadd(1187.97, -1074.46, -0.96525, 0.65)
	pt3dadd(1187.96, -1074.71, -1.16145, 0.85)
	pt3dadd(1187.83, -1074.88, -1.4367, 0.8)
	pt3dadd(1187.66, -1074.96, -1.6725, 0.6)
	pt3dadd(1187.59, -1074.95, -1.79175, 0.4)
	pt3dadd(1187.34, -1075.05, -1.8189, 0.3)
	pt3dadd(1187.08, -1075.2, -1.82865, 0.3)
	pt3dadd(1186.75, -1075.41, -1.8264, 0.3)
	pt3dadd(1186.48, -1075.64, -1.82715, 0.3)
	pt3dadd(1186.27, -1075.83, -1.82565, 0.3)
	pt3dadd(1186.12, -1075.98, -1.8324, 0.3)
	pt3dadd(1185.98, -1076.09, -1.83735, 0.3)
	pt3dadd(1185.86, -1076.16, -1.83945, 0.3)
	pt3dadd(1185.74, -1076.23, -1.84395, 0.4)
	pt3dadd(1185.49, -1076.41, -1.75155, 0.4)
	pt3dadd(1185.27, -1076.61, -1.73625, 0.4)
	pt3dadd(1185.04, -1076.79, -1.74255, 0.35)
	pt3dadd(1184.72, -1076.88, -1.752, 0.3)
	pt3dadd(1184.4, -1076.96, -1.74945, 0.3)
	pt3dadd(1184.18, -1077.14, -1.78425, 0.3)
	pt3dadd(1184.09, -1077.46, -1.72785, 0.35)
	pt3dadd(1183.9, -1077.67, -1.71675, 0.4)
	pt3dadd(1183.71, -1077.88, -1.7295, 0.4)
	pt3dadd(1183.54, -1078.1, -1.73355, 0.4)
	pt3dadd(1183.39, -1078.31, -1.7283, 0.35)
	pt3dadd(1183.32, -1078.49, -1.86705, 0.2)
  }
  axon[6] {pt3dclear()
	pt3dadd(1189.29, -1073.99, 6.9978, 0.2)
	pt3dadd(1189.49, -1073.76, 6.84105, 0.3)
	pt3dadd(1189.64, -1073.52, 6.77775, 0.25)
	pt3dadd(1189.73, -1073.2, 6.82215, 0.25)
	pt3dadd(1189.86, -1072.96, 6.7566, 0.35)
	pt3dadd(1190.02, -1072.75, 6.7677, 0.4)
	pt3dadd(1190.14, -1072.54, 6.7806, 0.35)
	pt3dadd(1190.25, -1072.29, 6.65955, 0.25)
	pt3dadd(1190.27, -1071.94, 6.63855, 0.2)
	pt3dadd(1190.3, -1071.61, 6.47745, 0.2)
	pt3dadd(1190.23, -1071.31, 6.28155, 0.25)
	pt3dadd(1190.17, -1070.94, 6.2715, 0.35)
	pt3dadd(1190.19, -1070.59, 6.17325, 0.4)
	pt3dadd(1190.23, -1070.31, 6.0075, 0.4)
	pt3dadd(1190.31, -1070.01, 5.90835, 0.35)
	pt3dadd(1190.45, -1069.78, 5.84415, 0.3)
	pt3dadd(1190.64, -1069.6, 5.7063, 0.35)
	pt3dadd(1190.77, -1069.4, 5.66535, 0.35)
	pt3dadd(1190.92, -1069.18, 5.6751, 0.3)
	pt3dadd(1191.06, -1068.97, 5.54895, 0.35)
	pt3dadd(1191.14, -1068.76, 5.4129, 0.35)
	pt3dadd(1191.24, -1068.51, 5.32485, 0.3)
	pt3dadd(1191.31, -1068.21, 5.2566, 0.35)
	pt3dadd(1191.43, -1067.98, 5.1972, 0.4)
	pt3dadd(1191.55, -1067.8, 5.0589, 0.45)
	pt3dadd(1191.7, -1067.64, 4.9095, 0.55)
	pt3dadd(1191.83, -1067.54, 4.6833, 0.6)
	pt3dadd(1191.94, -1067.42, 4.43385, 0.6)
	pt3dadd(1192.09, -1067.33, 4.1793, 0.6)
	pt3dadd(1192.25, -1067.2, 4.0194, 0.6)
	pt3dadd(1192.44, -1067.06, 3.9159, 0.55)
	pt3dadd(1192.63, -1066.96, 3.72165, 0.45)
	pt3dadd(1192.77, -1066.93, 3.36945, 0.4)
	pt3dadd(1193.05, -1066.9, 3.1773, 0.35)
	pt3dadd(1193.4, -1066.88, 3.10185, 0.25)
	pt3dadd(1193.62, -1066.88, 2.829, 0.2)
	pt3dadd(1193.79, -1066.89, 2.4975, 0.25)
	pt3dadd(1193.86, -1066.91, 1.99995, 0.35)
	pt3dadd(1194.01, -1066.92, 1.7034, 0.35)
	pt3dadd(1194.26, -1066.86, 1.74165, 0.2)
  }
  axon[7] {pt3dclear()
	pt3dadd(1193.21, -1075.79, 13.963, 1.15)
	pt3dadd(1193.08, -1076, 13.963, 1.15)
  }
  axon[8] {pt3dclear()
	pt3dadd(1193.21, -1075.79, 13.963, 1.15)
	pt3dadd(1192.72, -1075.34, 13.963, 0.6)
	pt3dadd(1192.52, -1075.14, 13.9398, 0.5)
	pt3dadd(1192.33, -1074.96, 14.0659, 0.5)
	pt3dadd(1192.15, -1074.85, 14.1147, 0.45)
	pt3dadd(1191.95, -1074.72, 14.1759, 0.4)
	pt3dadd(1191.75, -1074.61, 14.2927, 0.45)
	pt3dadd(1191.56, -1074.45, 14.3704, 0.55)
	pt3dadd(1191.38, -1074.3, 14.4348, 0.6)
	pt3dadd(1191.23, -1074.15, 14.5529, 0.6)
	pt3dadd(1191.02, -1074.01, 14.6092, 0.6)
	pt3dadd(1190.76, -1073.87, 14.652, 0.55)
	pt3dadd(1190.52, -1073.72, 14.6895, 0.5)
	pt3dadd(1190.29, -1073.56, 14.6685, 0.55)
	pt3dadd(1190.05, -1073.4, 14.6778, 0.55)
	pt3dadd(1189.77, -1073.26, 14.6931, 0.5)
	pt3dadd(1189.54, -1073.09, 14.712, 0.55)
	pt3dadd(1189.33, -1072.95, 14.7712, 0.6)
	pt3dadd(1189.12, -1072.86, 14.9007, 0.6)
	pt3dadd(1188.9, -1072.76, 15.0637, 0.6)
	pt3dadd(1188.69, -1072.68, 15.1626, 0.6)
	pt3dadd(1188.46, -1072.56, 15.2433, 0.55)
	pt3dadd(1188.18, -1072.45, 15.3036, 0.5)
	pt3dadd(1187.94, -1072.33, 15.3869, 0.55)
	pt3dadd(1187.71, -1072.25, 15.5035, 0.6)
	pt3dadd(1187.46, -1072.18, 15.5901, 0.65)
	pt3dadd(1187.12, -1072.14, 15.6691, 0.75)
	pt3dadd(1186.77, -1072.12, 15.7386, 0.75)
	pt3dadd(1186.47, -1072.11, 15.8197, 0.65)
	pt3dadd(1186.11, -1072.11, 15.8511, 0.6)
	pt3dadd(1185.73, -1072.1, 15.8469, 0.6)
	pt3dadd(1185.4, -1072.02, 15.8102, 0.65)
	pt3dadd(1185.15, -1071.88, 15.7489, 0.75)
	pt3dadd(1184.95, -1071.74, 15.6387, 0.75)
	pt3dadd(1184.77, -1071.65, 15.5599, 0.7)
	pt3dadd(1184.63, -1071.53, 15.5107, 0.7)
	pt3dadd(1184.37, -1071.44, 15.3603, 0.65)
	pt3dadd(1184.31, -1071.37, 15.4336, 0.75)
  }
  dendrite[15] {pt3dclear()
	pt3dadd(1281.24, -1095.66, 0.899998, 0.95)
	pt3dadd(1283.29, -1096.46, 1.1, 0.7)
	pt3dadd(1284.09, -1096.76, 1.7, 0.6)
	pt3dadd(1284.09, -1096.76, 1.79999, 0.6)
	pt3dadd(1285.19, -1096.76, 1.79999, 0.75)
	pt3dadd(1286.14, -1096.51, 2.2, 0.75)
	pt3dadd(1287.04, -1096.41, 2.39999, 0.75)
	pt3dadd(1287.29, -1096.41, 2.39999, 0.75)
	pt3dadd(1287.59, -1096.41, 2.39999, 0.75)
	pt3dadd(1287.69, -1096.41, 2.5, 0.75)
	pt3dadd(1288.24, -1096.21, 2.7, 0.75)
	pt3dadd(1289.04, -1095.61, 3.39999, 0.65)
	pt3dadd(1289.04, -1095.61, 3.5, 0.65)
	pt3dadd(1289.24, -1095.16, 3.6, 0.65)
	pt3dadd(1289.24, -1095.16, 3.7, 0.65)
	pt3dadd(1289.19, -1094.61, 3.9, 0.65)
	pt3dadd(1289.19, -1094.61, 4, 0.65)
	pt3dadd(1289.14, -1093.76, 4.4, 0.65)
	pt3dadd(1289.14, -1093.71, 4.5, 0.65)
	pt3dadd(1289.74, -1092.51, 4.7, 0.65)
	pt3dadd(1289.99, -1091.31, 4.7, 0.65)
	pt3dadd(1290.54, -1090.46, 4.8, 0.55)
	pt3dadd(1291.54, -1089.06, 5.1, 0.45)
	pt3dadd(1291.74, -1088.96, 5.1, 0.45)
	pt3dadd(1291.99, -1088.66, 5.1, 0.45)
	pt3dadd(1292.39, -1088.46, 5.1, 0.45)
	pt3dadd(1292.64, -1088.31, 5.1, 0.45)
	pt3dadd(1292.94, -1088.01, 5.2, 0.45)
	pt3dadd(1293.24, -1087.21, 5.3, 0.45)
	pt3dadd(1293.44, -1087.06, 5.3, 0.45)
	pt3dadd(1294.09, -1086.86, 5.4, 0.45)
	pt3dadd(1294.44, -1086.71, 5.4, 0.45)
	pt3dadd(1294.79, -1086.46, 5.4, 0.45)
	pt3dadd(1295.04, -1086.21, 5.5, 0.45)
	pt3dadd(1295.44, -1085.81, 5.5, 0.45)
	pt3dadd(1295.59, -1085.56, 5.5, 0.45)
	pt3dadd(1295.89, -1084.46, 5.5, 0.45)
	pt3dadd(1295.99, -1084.26, 5.5, 0.45)
	pt3dadd(1296.04, -1083.81, 5.5, 0.45)
	pt3dadd(1296.09, -1083.76, 5.5, 0.45)
	pt3dadd(1296.49, -1083.61, 5.2, 0.45)
	pt3dadd(1296.59, -1083.61, 5.2, 0.45)
	pt3dadd(1296.99, -1083.61, 5.2, 0.45)
	pt3dadd(1297.29, -1083.61, 5.2, 0.45)
	pt3dadd(1297.54, -1083.61, 5.2, 0.45)
	pt3dadd(1297.59, -1083.61, 5.2, 0.45)
	pt3dadd(1297.94, -1083.61, 5.2, 0.45)
	pt3dadd(1298.14, -1083.41, 5.2, 0.45)
	pt3dadd(1298.59, -1083.06, 5.2, 0.45)
	pt3dadd(1298.89, -1082.71, 5.2, 0.45)
	pt3dadd(1299.04, -1082.61, 5.2, 0.45)
	pt3dadd(1299.04, -1082.56, 5.3, 0.45)
	pt3dadd(1299.59, -1081.76, 4.6, 0.45)
	pt3dadd(1299.59, -1081.71, 4.6, 0.45)
	pt3dadd(1299.79, -1081.01, 4.5, 0.45)
	pt3dadd(1299.89, -1080.86, 4.5, 0.45)
	pt3dadd(1300.29, -1080.41, 4.3, 0.45)
	pt3dadd(1300.39, -1080.26, 4.3, 0.45)
	pt3dadd(1300.89, -1079.81, 4.2, 0.45)
	pt3dadd(1301.14, -1079.56, 4.2, 0.45)
	pt3dadd(1301.34, -1079.36, 4.1, 0.45)
	pt3dadd(1301.49, -1079.11, 4.1, 0.45)
	pt3dadd(1301.69, -1078.81, 4, 0.45)
	pt3dadd(1301.69, -1078.81, 3.9, 0.45)
	pt3dadd(1302.24, -1078.31, 3.39999, 0.45)
	pt3dadd(1302.34, -1078.26, 3.39999, 0.45)
	pt3dadd(1303.39, -1077.01, 3.29999, 0.45)
  }
}
proc shape3d_8() {
  dendrite[15] {	pt3dadd(1303.69, -1076.61, 3.29999, 0.45)
	pt3dadd(1303.94, -1076.41, 3.29999, 0.45)
	pt3dadd(1304.49, -1075.81, 3.29999, 0.45)
	pt3dadd(1304.74, -1075.41, 3.29999, 0.45)
	pt3dadd(1305.04, -1074.91, 3.29999, 0.45)
	pt3dadd(1305.09, -1074.61, 3.29999, 0.45)
	pt3dadd(1305.19, -1074.41, 3.29999, 0.45)
	pt3dadd(1305.39, -1073.96, 3.2, 0.45)
	pt3dadd(1305.54, -1073.66, 3.2, 0.45)
	pt3dadd(1306.39, -1072.36, 3.7, 0.45)
	pt3dadd(1306.49, -1072.21, 3.7, 0.45)
	pt3dadd(1306.74, -1071.66, 3.79999, 0.45)
	pt3dadd(1306.89, -1071.36, 3.79999, 0.45)
	pt3dadd(1306.94, -1071.26, 3.9, 0.45)
	pt3dadd(1306.99, -1071.16, 3.9, 0.45)
	pt3dadd(1307.34, -1070.81, 4.1, 0.45)
	pt3dadd(1307.99, -1070.11, 4.4, 0.45)
	pt3dadd(1308.24, -1069.81, 4.4, 0.45)
	pt3dadd(1308.49, -1069.51, 4.4, 0.45)
	pt3dadd(1308.69, -1069.26, 4.5, 0.45)
	pt3dadd(1308.99, -1068.86, 4.5, 0.45)
	pt3dadd(1309.09, -1068.66, 4.6, 0.45)
	pt3dadd(1309.99, -1067.36, 5, 0.45)
	pt3dadd(1310.09, -1067.16, 5, 0.45)
	pt3dadd(1310.69, -1066.46, 5.1, 0.45)
	pt3dadd(1310.99, -1066.16, 5.1, 0.45)
	pt3dadd(1311.19, -1066.01, 5.1, 0.45)
	pt3dadd(1311.44, -1065.86, 5.1, 0.45)
	pt3dadd(1311.99, -1065.61, 5.1, 0.45)
	pt3dadd(1312.09, -1065.56, 5.2, 0.45)
	pt3dadd(1312.34, -1065.31, 5.2, 0.45)
	pt3dadd(1312.39, -1065.16, 5.2, 0.45)
	pt3dadd(1312.39, -1064.86, 5.3, 0.45)
	pt3dadd(1312.39, -1064.51, 5.3, 0.45)
	pt3dadd(1312.59, -1063.86, 5.7, 0.45)
	pt3dadd(1312.69, -1063.61, 5.7, 0.45)
	pt3dadd(1312.94, -1063.46, 5.7, 0.45)
	pt3dadd(1313.14, -1063.36, 5.8, 0.45)
	pt3dadd(1313.54, -1062.86, 6, 0.45)
	pt3dadd(1313.59, -1062.71, 6, 0.45)
	pt3dadd(1313.69, -1062.21, 6.2, 0.45)
	pt3dadd(1313.74, -1062.06, 6.3, 0.45)
	pt3dadd(1313.79, -1061.96, 6.3, 0.45)
	pt3dadd(1313.84, -1061.81, 6.4, 0.45)
	pt3dadd(1314.04, -1061.36, 6.5, 0.45)
	pt3dadd(1314.14, -1061.26, 6.6, 0.45)
	pt3dadd(1314.19, -1061.11, 6.6, 0.45)
	pt3dadd(1314.19, -1061.01, 6.7, 0.45)
	pt3dadd(1314.24, -1060.86, 6.7, 0.45)
	pt3dadd(1314.24, -1060.86, 6.8, 0.45)
	pt3dadd(1314.14, -1060.81, 7, 0.45)
	pt3dadd(1314.09, -1060.81, 7, 0.45)
	pt3dadd(1313.89, -1060.81, 7.1, 0.45)
	pt3dadd(1313.79, -1060.76, 7.1, 0.45)
  }
  dendrite[16] {pt3dclear()
	pt3dadd(1281.24, -1095.66, 0.899998, 0.95)
	pt3dadd(1282.19, -1094.31, 0.3, 0.75)
	pt3dadd(1282.99, -1093.16, 0, 0.75)
	pt3dadd(1283.04, -1093.16, 0, 0.75)
	pt3dadd(1284.14, -1092.11, -0.799998, 0.75)
	pt3dadd(1284.34, -1091.96, -0.799998, 0.75)
	pt3dadd(1284.94, -1091.76, -0.799998, 0.75)
	pt3dadd(1285.24, -1091.71, -0.799998, 0.75)
	pt3dadd(1286.09, -1091.66, -0.799998, 0.75)
	pt3dadd(1286.54, -1091.66, -0.799998, 0.75)
	pt3dadd(1286.94, -1091.66, -0.799998, 0.75)
	pt3dadd(1287.39, -1091.61, -0.799998, 0.75)
	pt3dadd(1287.84, -1091.51, -0.799998, 0.75)
	pt3dadd(1288.39, -1091.31, -0.799998, 0.75)
	pt3dadd(1289.84, -1091.16, -1.2, 0.75)
	pt3dadd(1289.89, -1091.16, -1.2, 0.75)
	pt3dadd(1291.19, -1090.86, -1.6, 0.6)
	pt3dadd(1291.34, -1090.86, -1.7, 0.6)
	pt3dadd(1292.19, -1090.61, -1.8, 0.6)
	pt3dadd(1292.49, -1090.51, -1.8, 0.6)
	pt3dadd(1293.29, -1090.26, -1.8, 0.6)
	pt3dadd(1293.59, -1090.11, -1.9, 0.6)
	pt3dadd(1294.39, -1089.71, -1.99999, 0.6)
	pt3dadd(1294.69, -1089.56, -1.99999, 0.6)
	pt3dadd(1295.19, -1089.41, -2.1, 0.6)
	pt3dadd(1295.54, -1089.26, -2.19999, 0.6)
	pt3dadd(1295.74, -1089.21, -2.19999, 0.6)
	pt3dadd(1295.89, -1089.21, -2.29999, 0.6)
	pt3dadd(1297.44, -1088.66, -2.49999, 0.5)
	pt3dadd(1297.44, -1088.66, -2.59999, 0.5)
	pt3dadd(1298.64, -1088.16, -2.89999, 0.5)
	pt3dadd(1298.69, -1088.16, -2.89999, 0.5)
	pt3dadd(1300.44, -1087.51, -3.29999, 0.45)
	pt3dadd(1301.49, -1087.26, -3.29999, 0.45)
	pt3dadd(1301.69, -1087.16, -3.29999, 0.45)
	pt3dadd(1302.89, -1086.66, -3.29999, 0.45)
	pt3dadd(1303.09, -1086.56, -3.29999, 0.45)
	pt3dadd(1303.59, -1086.26, -3.29999, 0.45)
	pt3dadd(1303.79, -1086.06, -3.29999, 0.45)
	pt3dadd(1304.54, -1085.76, -3.29999, 0.45)
	pt3dadd(1304.69, -1085.71, -3.39999, 0.45)
	pt3dadd(1305.64, -1085.06, -3.59999, 0.45)
	pt3dadd(1306.03, -1085.08, -3.59999, 0.45)
  }
  dendrite[17] {pt3dclear()
	pt3dadd(1281.74, -1068.51, 0.3, 0.65)
	pt3dadd(1283.69, -1067.96, -0.0999999, 0.45)
	pt3dadd(1284.84, -1067.06, -1.1, 0.45)
	pt3dadd(1284.89, -1066.96, -1.1, 0.45)
	pt3dadd(1285.49, -1066.451, -1.4, 0.45)
	pt3dadd(1285.49, -1066.31, -1.5, 0.45)
	pt3dadd(1286.39, -1065.56, -2.1, 0.45)
	pt3dadd(1286.74, -1064.86, -2.49999, 0.45)
	pt3dadd(1287.44, -1064.21, -2.79999, 0.45)
	pt3dadd(1287.64, -1064.01, -2.89999, 0.45)
	pt3dadd(1287.89, -1063.86, -2.89999, 0.45)
	pt3dadd(1288.04, -1063.71, -2.99999, 0.45)
	pt3dadd(1288.69, -1063.26, -2.99999, 0.45)
	pt3dadd(1288.69, -1063.26, -2.89999, 0.45)
	pt3dadd(1289.34, -1062.96, -2.69999, 0.45)
	pt3dadd(1289.34, -1062.91, -2.59999, 0.45)
	pt3dadd(1289.59, -1062.86, -2.49999, 0.45)
	pt3dadd(1289.79, -1062.86, -2.49999, 0.45)
	pt3dadd(1290.54, -1062.81, -2.49999, 0.45)
	pt3dadd(1290.59, -1062.81, -2.39999, 0.45)
	pt3dadd(1291.79, -1062.71, -1.99999, 0.45)
	pt3dadd(1291.89, -1062.71, -1.99999, 0.45)
	pt3dadd(1292.59, -1062.51, -1.99999, 0.45)
	pt3dadd(1292.84, -1062.46, -1.99999, 0.45)
	pt3dadd(1293.19, -1062.51, -1.99999, 0.45)
	pt3dadd(1293.34, -1062.61, -1.99999, 0.45)
	pt3dadd(1293.54, -1062.61, -1.9, 0.45)
	pt3dadd(1294.14, -1062.01, -1.6, 0.45)
	pt3dadd(1294.99, -1061.61, -1.5, 0.45)
	pt3dadd(1295.09, -1061.61, -1.4, 0.45)
	pt3dadd(1295.84, -1061.61, -1.3, 0.45)
	pt3dadd(1295.99, -1061.61, -1.3, 0.45)
	pt3dadd(1297.14, -1061.41, -1.2, 0.45)
	pt3dadd(1297.44, -1061.36, -1.2, 0.45)
	pt3dadd(1297.74, -1061.26, -1.2, 0.45)
	pt3dadd(1298.14, -1061.16, -1.2, 0.45)
	pt3dadd(1298.64, -1061.01, -1.1, 0.45)
	pt3dadd(1298.94, -1060.91, -1.1, 0.45)
	pt3dadd(1299.29, -1060.76, -0.999998, 0.45)
	pt3dadd(1299.44, -1060.71, -0.999998, 0.45)
	pt3dadd(1300.34, -1060.06, -0.499999, 0.45)
	pt3dadd(1300.59, -1059.86, -0.499999, 0.45)
	pt3dadd(1301.34, -1059.26, -0.199999, 0.45)
	pt3dadd(1301.54, -1059.16, -0.199999, 0.45)
	pt3dadd(1302.39, -1058.71, -0.0999999, 0.45)
	pt3dadd(1302.54, -1058.61, 0, 0.45)
	pt3dadd(1302.89, -1058.31, 0.099999, 0.45)
	pt3dadd(1303.09, -1058.11, 0.099999, 0.45)
	pt3dadd(1303.89, -1057.36, 0.3, 0.45)
	pt3dadd(1304.19, -1057.16, 0.3, 0.45)
	pt3dadd(1305.44, -1056.71, 0.399999, 0.45)
	pt3dadd(1305.74, -1056.66, 0.399999, 0.45)
	pt3dadd(1306.19, -1056.56, 0.399999, 0.45)
	pt3dadd(1306.54, -1056.41, 0.499999, 0.45)
	pt3dadd(1307.04, -1056.26, 0.499999, 0.45)
	pt3dadd(1307.24, -1056.16, 0.599999, 0.45)
	pt3dadd(1307.94, -1055.76, 0.599999, 0.45)
	pt3dadd(1308.24, -1055.56, 0.699998, 0.45)
	pt3dadd(1308.34, -1055.41, 0.699998, 0.45)
	pt3dadd(1308.44, -1055.36, 0.799998, 0.45)
	pt3dadd(1309.79, -1054.36, 1.2, 0.45)
	pt3dadd(1310.04, -1054.16, 1.3, 0.45)
	pt3dadd(1310.59, -1053.71, 1.3, 0.45)
	pt3dadd(1310.84, -1053.46, 1.3, 0.45)
	pt3dadd(1311.19, -1053.16, 1.3, 0.45)
	pt3dadd(1311.39, -1053.01, 1.4, 0.45)
	pt3dadd(1311.54, -1052.86, 1.4, 0.45)
	pt3dadd(1311.69, -1052.76, 1.5, 0.45)
	pt3dadd(1312.44, -1051.86, 1.4, 0.45)
	pt3dadd(1312.64, -1051.71, 1.4, 0.45)
	pt3dadd(1312.94, -1051.61, 1.4, 0.45)
	pt3dadd(1312.94, -1051.61, 1.5, 0.45)
	pt3dadd(1313.34, -1051.56, 1.6, 0.45)
	pt3dadd(1313.54, -1051.46, 1.7, 0.45)
	pt3dadd(1313.79, -1051.41, 1.7, 0.45)
	pt3dadd(1313.94, -1051.36, 1.79999, 0.45)
	pt3dadd(1314.54, -1051.31, 1.89999, 0.45)
	pt3dadd(1314.74, -1051.31, 2, 0.45)
	pt3dadd(1315.14, -1051.06, 2.29999, 0.3)
  }
  dendrite[18] {pt3dclear()
	pt3dadd(1281.74, -1068.51, 0.3, 0.65)
	pt3dadd(1282.24, -1066.81, -0.0999999, 0.45)
	pt3dadd(1282.24, -1066.81, -0.199999, 0.45)
	pt3dadd(1282.79, -1065.31, -0.599999, 0.45)
	pt3dadd(1283.64, -1064.46, -1.2, 0.45)
	pt3dadd(1284.19, -1062.96, -1.5, 0.45)
	pt3dadd(1284.34, -1062.71, -1.5, 0.45)
	pt3dadd(1284.69, -1061.41, -1.6, 0.45)
	pt3dadd(1284.74, -1061.26, -1.6, 0.45)
	pt3dadd(1285.09, -1060.66, -1.7, 0.45)
	pt3dadd(1285.09, -1060.36, -1.8, 0.45)
	pt3dadd(1285.44, -1059.21, -1.99999, 0.45)
	pt3dadd(1285.44, -1058.76, -1.99999, 0.45)
	pt3dadd(1285.49, -1058.41, -1.99999, 0.45)
	pt3dadd(1285.54, -1058.26, -2.1, 0.45)
	pt3dadd(1285.89, -1057.66, -2.1, 0.45)
	pt3dadd(1286.04, -1057.56, -2.1, 0.45)
	pt3dadd(1286.69, -1057.21, -2.19999, 0.45)
	pt3dadd(1286.89, -1057.01, -2.19999, 0.45)
	pt3dadd(1287.09, -1056.76, -2.19999, 0.45)
	pt3dadd(1287.19, -1056.56, -2.19999, 0.45)
	pt3dadd(1287.24, -1056.51, -2.19999, 0.45)
	pt3dadd(1287.34, -1056.01, -2.19999, 0.45)
	pt3dadd(1287.34, -1055.66, -2.19999, 0.45)
  }
}
proc shape3d_9() {
  dendrite[18] {	pt3dadd(1287.34, -1055.41, -2.19999, 0.45)
	pt3dadd(1287.34, -1055.06, -2.19999, 0.45)
	pt3dadd(1287.34, -1054.56, -2.29999, 0.45)
	pt3dadd(1287.44, -1054.36, -2.29999, 0.45)
	pt3dadd(1288.29, -1053.66, -2.29999, 0.45)
	pt3dadd(1288.44, -1053.56, -2.19999, 0.45)
	pt3dadd(1289.24, -1052.91, -2.1, 0.45)
	pt3dadd(1289.44, -1052.71, -2.1, 0.45)
	pt3dadd(1289.79, -1052.26, -2.1, 0.45)
	pt3dadd(1289.94, -1052.06, -2.1, 0.45)
	pt3dadd(1290.14, -1051.86, -2.1, 0.45)
	pt3dadd(1290.29, -1051.51, -2.1, 0.45)
	pt3dadd(1290.44, -1051.21, -2.1, 0.45)
	pt3dadd(1290.44, -1051.16, -2.1, 0.45)
	pt3dadd(1290.49, -1051.06, -2.1, 0.45)
	pt3dadd(1290.76, -1050.93, -2.1, 0.45)
	pt3dadd(1290.78, -1050.78, -2.1, 0.45)
	pt3dadd(1291.16, -1050.53, -2.1, 0.45)
	pt3dadd(1291.56, -1050.08, -2.1, 0.45)
	pt3dadd(1291.86, -1049.83, -2.1, 0.45)
	pt3dadd(1292.16, -1049.33, -2.1, 0.45)
	pt3dadd(1292.36, -1048.78, -2.1, 0.45)
	pt3dadd(1292.51, -1048.38, -2.1, 0.45)
	pt3dadd(1292.71, -1047.88, -2.1, 0.45)
	pt3dadd(1293.06, -1047.33, -2.1, 0.45)
	pt3dadd(1293.21, -1047.08, -2.1, 0.45)
	pt3dadd(1293.41, -1046.93, -2.1, 0.45)
	pt3dadd(1294.16, -1046.48, -1.8, 0.45)
	pt3dadd(1294.26, -1046.18, -1.7, 0.45)
	pt3dadd(1294.66, -1045.53, -1.6, 0.45)
	pt3dadd(1294.71, -1044.98, -1.6, 0.45)
	pt3dadd(1295.11, -1044.13, -1.6, 0.45)
	pt3dadd(1295.31, -1043.88, -1.6, 0.45)
	pt3dadd(1295.56, -1043.48, -1.6, 0.45)
	pt3dadd(1295.66, -1043.13, -1.6, 0.45)
	pt3dadd(1295.76, -1042.88, -1.6, 0.45)
	pt3dadd(1296.06, -1042.43, -1.6, 0.45)
	pt3dadd(1296.26, -1042.13, -1.6, 0.45)
	pt3dadd(1296.51, -1041.83, -1.6, 0.45)
	pt3dadd(1296.61, -1041.53, -1.6, 0.45)
	pt3dadd(1296.56, -1041.23, -1.6, 0.45)
	pt3dadd(1296.56, -1040.93, -1.6, 0.45)
	pt3dadd(1296.66, -1040.78, -1.6, 0.45)
	pt3dadd(1296.96, -1040.53, -1.6, 0.45)
	pt3dadd(1297.11, -1040.43, -1.6, 0.45)
	pt3dadd(1297.16, -1040.28, -1.7, 0.45)
	pt3dadd(1297.56, -1039.03, -1.8, 0.45)
	pt3dadd(1297.61, -1038.78, -1.7, 0.45)
	pt3dadd(1297.61, -1038.48, -1.6, 0.45)
	pt3dadd(1297.61, -1038.18, -1.6, 0.45)
	pt3dadd(1297.61, -1037.88, -1.6, 0.45)
	pt3dadd(1297.71, -1037.73, -1.5, 0.45)
  }
  dendrite[19] {pt3dclear()
	pt3dadd(1306, -1092.47, -4.69999, 0.7)
	pt3dadd(1307.91, -1092.64, -4.69999, 0.7)
	pt3dadd(1309.66, -1092.64, -4.59999, 0.7)
	pt3dadd(1309.81, -1092.64, -4.59999, 0.7)
	pt3dadd(1310.71, -1092.59, -4.59999, 0.7)
	pt3dadd(1310.96, -1092.59, -4.59999, 0.7)
	pt3dadd(1312.76, -1092.74, -4.49999, 0.6)
	pt3dadd(1312.81, -1092.74, -4.39999, 0.6)
	pt3dadd(1315.31, -1092.69, -4.59999, 0.6)
	pt3dadd(1315.41, -1092.69, -4.59999, 0.6)
	pt3dadd(1316.11, -1092.69, -4.69999, 0.6)
	pt3dadd(1316.36, -1092.64, -4.69999, 0.6)
	pt3dadd(1317.71, -1092.49, -4.49999, 0.6)
	pt3dadd(1318.01, -1092.49, -4.49999, 0.6)
	pt3dadd(1319.46, -1092.49, -4.39999, 0.6)
	pt3dadd(1319.71, -1092.49, -4.29999, 0.6)
	pt3dadd(1320.46, -1092.39, -4.19999, 0.6)
	pt3dadd(1320.91, -1092.34, -4.19999, 0.6)
	pt3dadd(1321.81, -1092.34, -4.09999, 0.6)
	pt3dadd(1322.21, -1092.34, -4.09999, 0.6)
	pt3dadd(1323.31, -1092.29, -3.99999, 0.6)
	pt3dadd(1323.66, -1092.24, -3.99999, 0.6)
	pt3dadd(1324.41, -1092.09, -3.89999, 0.6)
	pt3dadd(1325.06, -1091.99, -3.89999, 0.6)
	pt3dadd(1326.16, -1091.99, -3.69999, 0.6)
	pt3dadd(1326.46, -1091.94, -3.69999, 0.6)
	pt3dadd(1327.26, -1091.84, -3.59999, 0.6)
	pt3dadd(1327.46, -1091.84, -3.59999, 0.6)
	pt3dadd(1327.81, -1091.84, -3.49999, 0.6)
	pt3dadd(1328.16, -1091.84, -3.49999, 0.6)
	pt3dadd(1329.36, -1091.74, -2.99999, 0.6)
	pt3dadd(1329.36, -1091.74, -2.89999, 0.6)
	pt3dadd(1330.81, -1091.34, -2.59999, 0.6)
	pt3dadd(1331.11, -1091.34, -2.59999, 0.6)
	pt3dadd(1331.71, -1091.29, -2.49999, 0.6)
	pt3dadd(1332.06, -1091.29, -2.39999, 0.6)
	pt3dadd(1332.96, -1091.14, -2.3, 0.6)
	pt3dadd(1333.01, -1091.14, -2.19999, 0.6)
	pt3dadd(1334.01, -1091.04, -1.9, 0.6)
	pt3dadd(1334.56, -1090.99, -1.4, 0.6)
	pt3dadd(1335.51, -1090.89, -0.899998, 0.6)
	pt3dadd(1335.56, -1090.89, -0.899998, 0.6)
	pt3dadd(1336.96, -1090.74, -0.5, 0.6)
	pt3dadd(1338.16, -1090.54, -0.5, 0.5)
	pt3dadd(1339.31, -1090.49, -0.100001, 0.5)
	pt3dadd(1339.41, -1090.49, -0.100001, 0.5)
	pt3dadd(1340.01, -1090.59, -0.100001, 0.5)
	pt3dadd(1340.06, -1090.59, 0, 0.5)
	pt3dadd(1341.76, -1090.69, 0.399998, 0.5)
	pt3dadd(1342.06, -1090.69, 0.399998, 0.5)
	pt3dadd(1343.11, -1090.69, 0.599998, 0.5)
	pt3dadd(1343.26, -1090.69, 0.599998, 0.5)
	pt3dadd(1344.11, -1090.69, 0.699997, 0.5)
	pt3dadd(1344.46, -1090.74, 0.699997, 0.5)
	pt3dadd(1345.41, -1090.79, 0.799997, 0.5)
	pt3dadd(1345.71, -1090.84, 0.899997, 0.5)
	pt3dadd(1346.51, -1090.89, 0.999997, 0.5)
	pt3dadd(1347.61, -1090.94, 1.4, 0.5)
	pt3dadd(1347.61, -1090.94, 1.5, 0.5)
	pt3dadd(1348.66, -1091.14, 1.7, 0.5)
	pt3dadd(1348.71, -1091.14, 1.79999, 0.5)
	pt3dadd(1349.56, -1091.24, 1.9, 0.5)
	pt3dadd(1349.66, -1091.24, 2, 0.5)
	pt3dadd(1351.06, -1091.44, 2.3, 0.5)
	pt3dadd(1351.21, -1091.49, 2.3, 0.5)
	pt3dadd(1352.91, -1091.69, 2.4, 0.5)
	pt3dadd(1353.06, -1091.69, 2.4, 0.5)
	pt3dadd(1354.01, -1091.69, 2.4, 0.5)
	pt3dadd(1354.36, -1091.69, 2.4, 0.5)
	pt3dadd(1355.21, -1091.59, 2.4, 0.5)
	pt3dadd(1355.66, -1091.54, 2.4, 0.5)
	pt3dadd(1356.06, -1091.54, 2.4, 0.5)
	pt3dadd(1356.46, -1091.49, 2.4, 0.5)
	pt3dadd(1356.91, -1091.34, 2.4, 0.5)
	pt3dadd(1357.06, -1091.34, 2.4, 0.5)
  }
  dendrite[20] {pt3dclear()
	pt3dadd(1306, -1092.47, -4.69999, 0.7)
	pt3dadd(1305.69, -1092.51, -4.69999, 0.7)
  }
  dendrite[21] {pt3dclear()
	pt3dadd(1352.57, -1049.67, -18.4, 0.5)
	pt3dadd(1353.92, -1049.62, -18.4, 0.45)
	pt3dadd(1354.22, -1049.57, -18.4, 0.45)
	pt3dadd(1355.62, -1049.47, -18.4, 0.45)
	pt3dadd(1355.87, -1049.32, -18.4, 0.45)
	pt3dadd(1357.57, -1048.82, -18.1, 0.45)
	pt3dadd(1357.57, -1048.82, -18, 0.45)
	pt3dadd(1359.27, -1048.12, -17.9, 0.45)
	pt3dadd(1359.32, -1048.07, -17.9, 0.45)
	pt3dadd(1360.17, -1047.77, -17.8, 0.45)
	pt3dadd(1360.62, -1047.72, -17.8, 0.45)
	pt3dadd(1361.02, -1047.67, -17.8, 0.45)
	pt3dadd(1361.37, -1047.57, -17.8, 0.45)
	pt3dadd(1361.87, -1047.47, -17.8, 0.45)
	pt3dadd(1362.22, -1047.42, -17.8, 0.45)
	pt3dadd(1362.62, -1047.22, -17.8, 0.45)
	pt3dadd(1362.97, -1047.02, -17.8, 0.45)
	pt3dadd(1363.37, -1046.92, -17.8, 0.45)
	pt3dadd(1363.62, -1046.82, -17.8, 0.45)
	pt3dadd(1364.47, -1046.77, -17.8, 0.45)
	pt3dadd(1364.82, -1046.77, -17.8, 0.45)
	pt3dadd(1365.12, -1046.72, -17.8, 0.45)
	pt3dadd(1365.37, -1046.62, -17.7, 0.45)
	pt3dadd(1366.52, -1046.47, -17.4, 0.45)
	pt3dadd(1366.67, -1046.47, -17.3, 0.45)
	pt3dadd(1367.52, -1046.32, -17.2, 0.45)
	pt3dadd(1367.72, -1046.27, -17.2, 0.45)
	pt3dadd(1368.16, -1046.13, -17.2, 0.45)
  }
  dendrite[22] {pt3dclear()
	pt3dadd(1352.57, -1049.67, -18.4, 0.5)
	pt3dadd(1353.97, -1048.37, -18.4, 0.4)
	pt3dadd(1354.02, -1048.27, -18.4, 0.4)
	pt3dadd(1354.82, -1047.72, -18.4, 0.4)
	pt3dadd(1355.07, -1047.57, -18.4, 0.4)
	pt3dadd(1355.57, -1047.37, -18.4, 0.4)
	pt3dadd(1355.97, -1047.12, -18.4, 0.4)
	pt3dadd(1356.67, -1046.82, -18.4, 0.4)
	pt3dadd(1357.12, -1046.52, -18.4, 0.4)
	pt3dadd(1357.87, -1045.97, -18.4, 0.4)
	pt3dadd(1358.22, -1045.82, -18.4, 0.4)
	pt3dadd(1359.82, -1044.72, -18.5, 0.4)
	pt3dadd(1360.17, -1044.57, -18.5, 0.4)
	pt3dadd(1361.32, -1044.02, -18.5, 0.4)
	pt3dadd(1361.72, -1043.57, -18.5, 0.4)
	pt3dadd(1362.32, -1043.17, -18.5, 0.4)
	pt3dadd(1362.77, -1042.87, -18.5, 0.4)
	pt3dadd(1364.02, -1042.17, -18.5, 0.4)
	pt3dadd(1364.22, -1041.97, -18.5, 0.4)
	pt3dadd(1365.67, -1040.92, -18.5, 0.35)
	pt3dadd(1365.82, -1040.77, -18.6, 0.45)
	pt3dadd(1367.47, -1039.82, -18.2, 0.45)
	pt3dadd(1367.72, -1039.72, -18.2, 0.45)
	pt3dadd(1368.07, -1039.42, -18.1, 0.45)
	pt3dadd(1368.22, -1039.32, -18.1, 0.45)
	pt3dadd(1368.93, -1038.75, -18.1, 0.45)
	pt3dadd(1369.19, -1038.54, -18, 0.45)
	pt3dadd(1369.32, -1038.47, -18, 0.45)
	pt3dadd(1369.49, -1038.29, -18, 0.45)
	pt3dadd(1369.99, -1037.99, -18, 0.45)
	pt3dadd(1370.19, -1037.79, -18, 0.45)
	pt3dadd(1370.49, -1037.54, -17.9, 0.45)
	pt3dadd(1370.84, -1037.29, -17.9, 0.45)
	pt3dadd(1371.14, -1037.04, -17.9, 0.45)
	pt3dadd(1371.39, -1036.79, -17.9, 0.45)
	pt3dadd(1371.89, -1036.14, -17.9, 0.45)
	pt3dadd(1372.09, -1035.99, -17.9, 0.45)
	pt3dadd(1372.29, -1035.84, -17.9, 0.45)
	pt3dadd(1372.49, -1035.64, -17.8, 0.45)
	pt3dadd(1373.14, -1035.04, -17.6, 0.45)
	pt3dadd(1373.34, -1034.89, -17.6, 0.45)
	pt3dadd(1373.84, -1034.69, -17.5, 0.45)
	pt3dadd(1374.14, -1034.54, -17.5, 0.45)
  }
}
proc shape3d_10() {
  dendrite[22] {	pt3dadd(1374.39, -1034.29, -17.5, 0.45)
	pt3dadd(1374.84, -1034.04, -17.5, 0.45)
	pt3dadd(1375.14, -1033.89, -17.5, 0.45)
	pt3dadd(1375.39, -1033.64, -17.5, 0.45)
	pt3dadd(1375.99, -1033.24, -17.4, 0.45)
	pt3dadd(1376.29, -1033.14, -17.4, 0.45)
	pt3dadd(1376.74, -1032.89, -17.4, 0.45)
	pt3dadd(1376.99, -1032.79, -17.4, 0.45)
	pt3dadd(1377.44, -1032.64, -17.4, 0.45)
	pt3dadd(1377.84, -1032.49, -17.4, 0.45)
	pt3dadd(1378.44, -1032.29, -17.4, 0.45)
	pt3dadd(1378.69, -1032.09, -17.4, 0.45)
	pt3dadd(1379.09, -1031.89, -17.4, 0.45)
	pt3dadd(1379.44, -1031.79, -17.4, 0.45)
	pt3dadd(1380.79, -1030.99, -16.8, 0.45)
	pt3dadd(1380.94, -1030.89, -16.8, 0.45)
	pt3dadd(1381.89, -1030.34, -16.7, 0.45)
	pt3dadd(1382.09, -1030.19, -16.6, 0.45)
	pt3dadd(1382.59, -1029.89, -16.6, 0.45)
	pt3dadd(1382.99, -1029.69, -16.5, 0.45)
	pt3dadd(1383.34, -1029.54, -16.5, 0.45)
	pt3dadd(1383.69, -1029.34, -16.5, 0.45)
	pt3dadd(1384.24, -1029.14, -16.5, 0.45)
	pt3dadd(1384.59, -1028.99, -16.4, 0.45)
	pt3dadd(1386.04, -1028.64, -16.4, 0.45)
	pt3dadd(1386.24, -1028.54, -16.4, 0.45)
	pt3dadd(1387.14, -1028.04, -16.3, 0.45)
	pt3dadd(1387.24, -1027.99, -16.3, 0.45)
	pt3dadd(1388.79, -1026.94, -15.8, 0.45)
	pt3dadd(1388.99, -1026.79, -15.8, 0.45)
	pt3dadd(1389.59, -1026.19, -15.7, 0.45)
	pt3dadd(1389.74, -1025.99, -15.7, 0.45)
	pt3dadd(1390.29, -1025.49, -15.7, 0.45)
	pt3dadd(1390.49, -1025.39, -15.6, 0.45)
	pt3dadd(1391.74, -1024.54, -15.5, 0.45)
	pt3dadd(1392.04, -1024.44, -15.5, 0.45)
	pt3dadd(1392.44, -1024.29, -15.5, 0.45)
	pt3dadd(1392.69, -1024.09, -15.5, 0.45)
	pt3dadd(1393.14, -1023.84, -15.5, 0.45)
	pt3dadd(1393.54, -1023.49, -15.4, 0.45)
	pt3dadd(1394.24, -1023.14, -15.3, 0.45)
	pt3dadd(1394.59, -1022.94, -15.3, 0.45)
	pt3dadd(1395.09, -1022.59, -15.2, 0.45)
	pt3dadd(1395.34, -1022.44, -15.2, 0.45)
	pt3dadd(1395.64, -1022.19, -15.2, 0.45)
	pt3dadd(1395.79, -1022.09, -15.1, 0.45)
	pt3dadd(1396.49, -1021.54, -14.8, 0.45)
	pt3dadd(1396.74, -1021.34, -14.7, 0.45)
	pt3dadd(1397.69, -1020.79, -14.7, 0.45)
	pt3dadd(1397.94, -1020.64, -14.7, 0.45)
	pt3dadd(1399.04, -1019.94, -14.6, 0.45)
	pt3dadd(1399.19, -1019.74, -14.6, 0.45)
	pt3dadd(1400.09, -1019.24, -14.6, 0.45)
	pt3dadd(1400.34, -1019.09, -14.6, 0.45)
	pt3dadd(1401.79, -1018.29, -15, 0.45)
	pt3dadd(1402.04, -1018.19, -15, 0.45)
	pt3dadd(1402.59, -1017.99, -15.1, 0.45)
	pt3dadd(1402.79, -1017.89, -15.1, 0.45)
	pt3dadd(1403.29, -1017.59, -15.1, 0.45)
	pt3dadd(1403.49, -1017.54, -15, 0.45)
	pt3dadd(1404.04, -1017.44, -14.9, 0.45)
	pt3dadd(1404.24, -1017.39, -14.9, 0.45)
	pt3dadd(1405.54, -1016.89, -14.4, 0.45)
	pt3dadd(1405.64, -1016.84, -14.4, 0.45)
	pt3dadd(1406.24, -1016.34, -14.3, 0.45)
	pt3dadd(1406.39, -1016.19, -14.3, 0.45)
	pt3dadd(1406.49, -1016.14, -14.3, 0.45)
	pt3dadd(1407.09, -1015.64, -14.3, 0.45)
	pt3dadd(1407.29, -1015.44, -14.3, 0.45)
	pt3dadd(1408.24, -1014.44, -14.6, 0.45)
	pt3dadd(1408.49, -1014.34, -14.6, 0.45)
	pt3dadd(1409.24, -1014.09, -14.6, 0.45)
	pt3dadd(1409.54, -1013.99, -14.6, 0.45)
	pt3dadd(1410.19, -1013.84, -14.6, 0.45)
	pt3dadd(1410.54, -1013.74, -14.6, 0.45)
	pt3dadd(1411.44, -1013.24, -14.6, 0.45)
	pt3dadd(1411.84, -1013.19, -14.6, 0.45)
	pt3dadd(1412.29, -1013.09, -14.6, 0.45)
	pt3dadd(1412.49, -1012.99, -14.6, 0.45)
	pt3dadd(1412.74, -1012.89, -14.6, 0.45)
	pt3dadd(1412.99, -1012.89, -14.6, 0.45)
	pt3dadd(1414.39, -1012.54, -14.8, 0.45)
	pt3dadd(1414.49, -1012.54, -14.8, 0.45)
	pt3dadd(1415.24, -1012.49, -14.8, 0.45)
	pt3dadd(1415.44, -1012.39, -14.8, 0.45)
	pt3dadd(1416.89, -1011.49, -15.1, 0.45)
	pt3dadd(1416.89, -1011.44, -15.2, 0.45)
	pt3dadd(1418.04, -1010.79, -15.6, 0.45)
	pt3dadd(1418.04, -1010.79, -15.7, 0.45)
	pt3dadd(1418.94, -1010.59, -15.7, 0.45)
	pt3dadd(1419.09, -1010.59, -15.8, 0.45)
	pt3dadd(1420.24, -1010.14, -16.2, 0.45)
	pt3dadd(1420.49, -1010.09, -16.2, 0.45)
	pt3dadd(1421.19, -1009.69, -16.3, 0.45)
	pt3dadd(1421.39, -1009.64, -16.3, 0.45)
	pt3dadd(1422.44, -1008.94, -16.6, 0.45)
	pt3dadd(1422.59, -1008.84, -16.6, 0.45)
	pt3dadd(1423.69, -1008.19, -17, 0.45)
	pt3dadd(1423.84, -1008.14, -17, 0.45)
	pt3dadd(1424.89, -1007.54, -17.2, 0.45)
	pt3dadd(1424.94, -1007.44, -17.3, 0.45)
	pt3dadd(1425.54, -1006.69, -17.4, 0.45)
	pt3dadd(1425.64, -1006.54, -17.5, 0.45)
	pt3dadd(1425.89, -1006.14, -17.5, 0.45)
	pt3dadd(1426.69, -1004.84, -17.5, 0.45)
	pt3dadd(1427.14, -1004.34, -17.5, 0.45)
	pt3dadd(1427.29, -1004.24, -17.5, 0.45)
	pt3dadd(1427.59, -1004.04, -17.5, 0.45)
	pt3dadd(1427.89, -1003.94, -17.5, 0.45)
	pt3dadd(1428.34, -1003.79, -17.5, 0.45)
	pt3dadd(1428.59, -1003.69, -17.5, 0.45)
	pt3dadd(1428.74, -1003.59, -17.5, 0.45)
	pt3dadd(1428.99, -1003.49, -17.5, 0.45)
	pt3dadd(1429.59, -1003.34, -17.5, 0.45)
	pt3dadd(1429.74, -1003.24, -17.5, 0.45)
	pt3dadd(1430.39, -1002.74, -17.5, 0.45)
	pt3dadd(1430.69, -1002.54, -17.5, 0.45)
	pt3dadd(1431.19, -1002.09, -17.5, 0.45)
	pt3dadd(1431.49, -1002.04, -17.5, 0.45)
	pt3dadd(1431.84, -1001.94, -17.5, 0.45)
	pt3dadd(1432.09, -1001.89, -17.5, 0.45)
	pt3dadd(1432.89, -1001.44, -17.5, 0.45)
	pt3dadd(1433.09, -1001.34, -17.5, 0.45)
	pt3dadd(1433.59, -1001.09, -17.5, 0.45)
	pt3dadd(1433.94, -1000.99, -17.5, 0.45)
	pt3dadd(1434.84, -1000.79, -17.5, 0.45)
	pt3dadd(1435.09, -1000.74, -17.5, 0.45)
	pt3dadd(1435.69, -1000.64, -17.5, 0.45)
	pt3dadd(1435.99, -1000.54, -17.5, 0.45)
	pt3dadd(1436.39, -1000.29, -17.5, 0.45)
	pt3dadd(1436.74, -1000.09, -17.5, 0.45)
	pt3dadd(1437.04, -999.941, -17.5, 0.45)
	pt3dadd(1437.34, -999.841, -17.5, 0.45)
	pt3dadd(1437.69, -999.741, -17.5, 0.45)
	pt3dadd(1437.99, -999.591, -17.5, 0.45)
	pt3dadd(1438.64, -999.341, -17.5, 0.45)
	pt3dadd(1438.99, -999.241, -17.5, 0.45)
	pt3dadd(1439.64, -999.191, -17.5, 0.45)
	pt3dadd(1439.99, -999.141, -17.5, 0.45)
	pt3dadd(1440.49, -998.891, -17.5, 0.45)
	pt3dadd(1440.79, -998.841, -17.5, 0.45)
	pt3dadd(1441.59, -998.341, -17.5, 0.45)
	pt3dadd(1441.79, -998.191, -17.5, 0.45)
	pt3dadd(1442.34, -997.891, -17.5, 0.45)
	pt3dadd(1442.69, -997.741, -17.5, 0.45)
	pt3dadd(1443.44, -997.591, -17.5, 0.45)
	pt3dadd(1443.74, -997.541, -17.5, 0.45)
	pt3dadd(1444.44, -997.341, -17.5, 0.45)
	pt3dadd(1444.69, -997.241, -17.5, 0.45)
	pt3dadd(1445.44, -997.091, -17.5, 0.45)
	pt3dadd(1445.59, -997.041, -17.5, 0.45)
	pt3dadd(1446.74, -996.641, -17.5, 0.45)
	pt3dadd(1446.89, -996.541, -17.5, 0.45)
	pt3dadd(1447.44, -996.141, -17.5, 0.45)
	pt3dadd(1447.74, -995.941, -17.5, 0.45)
	pt3dadd(1448.14, -995.741, -17.5, 0.45)
	pt3dadd(1448.34, -995.591, -17.5, 0.45)
	pt3dadd(1448.74, -995.391, -17.5, 0.45)
	pt3dadd(1449.09, -995.291, -17.5, 0.45)
	pt3dadd(1449.44, -995.291, -17.5, 0.45)
	pt3dadd(1449.89, -995.291, -17.5, 0.45)
	pt3dadd(1450.24, -995.191, -17.5, 0.45)
	pt3dadd(1450.59, -995.041, -17.5, 0.45)
	pt3dadd(1450.89, -994.941, -17.5, 0.45)
	pt3dadd(1451.29, -994.891, -17.5, 0.45)
	pt3dadd(1451.89, -994.641, -17.5, 0.45)
	pt3dadd(1452.14, -994.441, -17.5, 0.45)
	pt3dadd(1452.39, -994.341, -17.5, 0.45)
	pt3dadd(1452.69, -994.091, -17.5, 0.45)
	pt3dadd(1452.94, -993.941, -17.5, 0.45)
	pt3dadd(1453.24, -993.791, -17.5, 0.45)
	pt3dadd(1453.84, -993.391, -17.5, 0.45)
	pt3dadd(1454.04, -993.341, -17.5, 0.45)
	pt3dadd(1454.64, -993.041, -17.5, 0.45)
	pt3dadd(1454.74, -993.041, -17.5, 0.45)
	pt3dadd(1454.74, -992.991, -17.6, 0.45)
	pt3dadd(1455, -992.966, -17.6, 0.45)
	pt3dadd(1455.7, -992.44, -17.8, 0.45)
	pt3dadd(1456.23, -992.088, -17.8, 0.45)
	pt3dadd(1457.11, -991.558, -17.9, 0.45)
	pt3dadd(1458.44, -991.029, -18, 0.45)
	pt3dadd(1459.76, -990.412, -18.1, 0.45)
	pt3dadd(1460.2, -990.235, -18.2, 0.45)
	pt3dadd(1461.44, -989.441, -18.3, 0.45)
	pt3dadd(1461.88, -989.265, -18.4, 0.45)
	pt3dadd(1464.96, -987.501, -18.9, 0.45)
	pt3dadd(1464.96, -987.501, -19, 0.45)
	pt3dadd(1468.76, -985.384, -19.6001, 0.45)
	pt3dadd(1468.84, -985.384, -19.7001, 0.45)
	pt3dadd(1471.31, -983.708, -20.0001, 0.45)
	pt3dadd(1471.4, -983.619, -20.0001, 0.45)
	pt3dadd(1473.43, -982.473, -20.9001, 0.45)
	pt3dadd(1473.61, -982.12, -20.9001, 0.45)
	pt3dadd(1474.4, -981.061, -21.1001, 0.45)
	pt3dadd(1474.4, -980.973, -21.1001, 0.45)
	pt3dadd(1475.11, -980.356, -21.2001, 0.45)
	pt3dadd(1475.37, -980.003, -21.2001, 0.45)
	pt3dadd(1476.78, -978.503, -21.0001, 0.45)
	pt3dadd(1476.96, -978.15, -21.0001, 0.45)
	pt3dadd(1477.4, -977.797, -20.9001, 0.45)
  }
}
proc shape3d_11() {
  dendrite[22] {	pt3dadd(1477.49, -977.709, -20.8001, 0.45)
	pt3dadd(1478.28, -976.562, -20.4001, 0.45)
	pt3dadd(1478.55, -975.945, -19.8001, 0.45)
	pt3dadd(1478.9, -975.68, -19.1001, 0.45)
	pt3dadd(1479.69, -975.239, -18.9, 0.45)
	pt3dadd(1479.78, -974.886, -18.9, 0.45)
	pt3dadd(1480.05, -974.269, -18.9, 0.45)
	pt3dadd(1480.05, -974.004, -18.9, 0.45)
	pt3dadd(1480.22, -973.299, -18.9, 0.45)
	pt3dadd(1480.31, -973.034, -18.9, 0.45)
	pt3dadd(1482.52, -970.035, -18.8001, 0.45)
	pt3dadd(1482.69, -969.77, -18.8001, 0.45)
	pt3dadd(1483.31, -968.976, -18.9, 0.45)
	pt3dadd(1483.58, -968.623, -19, 0.45)
	pt3dadd(1483.93, -968.271, -19, 0.45)
	pt3dadd(1484.19, -968.006, -19, 0.45)
	pt3dadd(1484.46, -967.83, -19, 0.45)
	pt3dadd(1484.9, -967.83, -19, 0.45)
	pt3dadd(1485.34, -967.653, -19, 0.45)
	pt3dadd(1485.78, -967.388, -19, 0.45)
	pt3dadd(1486.31, -966.771, -19, 0.45)
	pt3dadd(1486.93, -966.242, -19, 0.45)
	pt3dadd(1487.28, -965.713, -19, 0.45)
	pt3dadd(1487.72, -965.536, -19, 0.45)
	pt3dadd(1489.4, -964.919, -19, 0.45)
	pt3dadd(1490.1, -963.684, -19.1001, 0.45)
	pt3dadd(1490.19, -963.595, -19.2001, 0.45)
	pt3dadd(1490.9, -963.066, -19.2001, 0.45)
	pt3dadd(1491.96, -961.831, -19.6001, 0.45)
	pt3dadd(1492.13, -961.567, -19.6001, 0.45)
	pt3dadd(1492.4, -961.214, -19.7001, 0.45)
	pt3dadd(1492.57, -961.125, -19.7001, 0.45)
	pt3dadd(1493.28, -961.037, -19.7001, 0.45)
	pt3dadd(1493.54, -961.037, -19.7001, 0.45)
	pt3dadd(1493.99, -960.773, -19.7001, 0.45)
	pt3dadd(1494.43, -960.773, -19.8001, 0.45)
	pt3dadd(1495.04, -960.685, -19.8001, 0.45)
	pt3dadd(1495.57, -960.243, -19.8001, 0.45)
	pt3dadd(1496.1, -959.802, -19.9001, 0.45)
	pt3dadd(1496.37, -959.714, -19.9001, 0.45)
	pt3dadd(1496.72, -959.714, -19.9001, 0.45)
	pt3dadd(1497.07, -959.714, -20.0001, 0.45)
  }
  dendrite[23] {pt3dclear()
	pt3dadd(1364.51, -1026.41, -21.6001, 0.45)
	pt3dadd(1365.66, -1026.01, -21.6001, 0.45)
	pt3dadd(1366.16, -1025.91, -21.6001, 0.45)
	pt3dadd(1366.36, -1025.91, -21.6001, 0.45)
	pt3dadd(1366.71, -1025.96, -21.6001, 0.45)
	pt3dadd(1367.06, -1026.01, -21.6001, 0.45)
	pt3dadd(1367.41, -1026.01, -21.6001, 0.45)
	pt3dadd(1367.61, -1026.01, -21.6001, 0.45)
	pt3dadd(1367.82, -1025.92, -21.6001, 0.45)
  }
  dendrite[24] {pt3dclear()
	pt3dadd(1364.51, -1026.41, -21.6001, 0.45)
	pt3dadd(1365.66, -1025.61, -21.6001, 0.45)
	pt3dadd(1365.86, -1025.41, -21.6001, 0.45)
	pt3dadd(1366.21, -1025.31, -21.6001, 0.45)
	pt3dadd(1366.51, -1025.01, -21.6001, 0.45)
	pt3dadd(1366.81, -1024.61, -21.6001, 0.45)
	pt3dadd(1367.16, -1024.36, -21.6001, 0.45)
	pt3dadd(1367.61, -1024.01, -21.6001, 0.45)
	pt3dadd(1367.96, -1023.86, -21.6001, 0.45)
	pt3dadd(1368.16, -1023.61, -21.6001, 0.45)
	pt3dadd(1368.26, -1023.51, -21.6001, 0.45)
	pt3dadd(1368.44, -1023.24, -21.6001, 0.45)
	pt3dadd(1368.56, -1023.17, -21.6001, 0.45)
	pt3dadd(1368.79, -1022.99, -21.6001, 0.45)
	pt3dadd(1368.89, -1022.94, -21.6001, 0.45)
	pt3dadd(1369.49, -1022.09, -21.6001, 0.45)
	pt3dadd(1369.59, -1021.89, -21.6001, 0.45)
	pt3dadd(1369.64, -1021.84, -21.6001, 0.45)
	pt3dadd(1369.99, -1021.14, -21.6001, 0.45)
	pt3dadd(1370.24, -1020.89, -21.6001, 0.45)
	pt3dadd(1370.74, -1020.09, -21.6001, 0.45)
	pt3dadd(1370.99, -1019.79, -21.6001, 0.45)
	pt3dadd(1372.14, -1018.09, -22.1001, 0.45)
	pt3dadd(1372.19, -1017.99, -22.1001, 0.45)
	pt3dadd(1372.89, -1017.19, -22.2001, 0.45)
	pt3dadd(1373.09, -1016.94, -22.2001, 0.45)
	pt3dadd(1373.89, -1015.89, -22.4001, 0.45)
	pt3dadd(1374.09, -1015.69, -22.4001, 0.45)
	pt3dadd(1374.59, -1015.04, -22.4001, 0.45)
	pt3dadd(1374.89, -1014.79, -22.3001, 0.45)
	pt3dadd(1375.44, -1014.29, -22.2001, 0.45)
	pt3dadd(1375.69, -1014.09, -22.2001, 0.45)
	pt3dadd(1376.54, -1013.59, -22.1001, 0.45)
	pt3dadd(1376.79, -1013.39, -22.1001, 0.45)
	pt3dadd(1377.19, -1013.09, -22.1001, 0.45)
	pt3dadd(1377.49, -1012.79, -22.1001, 0.45)
	pt3dadd(1378.59, -1010.69, -22.0001, 0.45)
	pt3dadd(1378.79, -1010.39, -22.0001, 0.45)
	pt3dadd(1379.69, -1009.34, -21.9001, 0.45)
	pt3dadd(1380.14, -1008.94, -21.9001, 0.45)
	pt3dadd(1380.39, -1008.59, -21.9001, 0.45)
	pt3dadd(1380.84, -1008.14, -21.9001, 0.45)
	pt3dadd(1381.44, -1007.69, -21.9001, 0.45)
	pt3dadd(1381.89, -1007.54, -21.9001, 0.45)
	pt3dadd(1382.34, -1007.29, -21.9001, 0.45)
	pt3dadd(1382.54, -1007.09, -21.9001, 0.45)
	pt3dadd(1383.04, -1006.64, -21.9001, 0.45)
	pt3dadd(1384.14, -1005.24, -21.8001, 0.45)
	pt3dadd(1384.54, -1004.99, -21.8001, 0.45)
	pt3dadd(1384.94, -1004.74, -21.8001, 0.45)
	pt3dadd(1385.29, -1004.54, -21.8001, 0.45)
	pt3dadd(1385.89, -1004.29, -21.8001, 0.45)
	pt3dadd(1386.29, -1004.09, -21.8001, 0.45)
	pt3dadd(1386.64, -1003.89, -21.8001, 0.45)
	pt3dadd(1387.04, -1003.54, -21.8001, 0.45)
	pt3dadd(1387.29, -1003.24, -21.8001, 0.45)
	pt3dadd(1387.64, -1002.94, -21.8001, 0.45)
	pt3dadd(1388.14, -1002.59, -21.8001, 0.45)
	pt3dadd(1388.64, -1002.19, -21.8001, 0.45)
	pt3dadd(1388.99, -1001.84, -21.8001, 0.45)
	pt3dadd(1389.14, -1001.79, -21.8001, 0.45)
	pt3dadd(1389.29, -1001.69, -21.8001, 0.45)
	pt3dadd(1389.64, -1001.39, -21.8001, 0.45)
	pt3dadd(1390.29, -1001.04, -21.8001, 0.45)
	pt3dadd(1390.54, -1000.89, -21.8001, 0.45)
	pt3dadd(1390.89, -1000.69, -21.8001, 0.45)
	pt3dadd(1391.64, -999.828, -21.8001, 0.45)
	pt3dadd(1391.74, -999.777, -21.8001, 0.45)
	pt3dadd(1392.59, -999.227, -21.8001, 0.45)
	pt3dadd(1392.69, -999.177, -21.8001, 0.45)
	pt3dadd(1393.64, -998.277, -21.8001, 0.45)
	pt3dadd(1393.94, -998.078, -21.8001, 0.45)
	pt3dadd(1394.59, -997.477, -21.8001, 0.45)
	pt3dadd(1394.99, -997.027, -21.7001, 0.45)
	pt3dadd(1396.39, -995.727, -21.7001, 0.45)
	pt3dadd(1396.69, -995.527, -21.6001, 0.45)
	pt3dadd(1397.24, -994.777, -21.6001, 0.45)
	pt3dadd(1397.49, -994.527, -21.6001, 0.45)
	pt3dadd(1398.44, -993.427, -21.5001, 0.45)
	pt3dadd(1398.79, -993.128, -21.4001, 0.45)
	pt3dadd(1399.54, -992.628, -21.4001, 0.45)
	pt3dadd(1399.94, -992.427, -21.3001, 0.45)
	pt3dadd(1401.34, -991.277, -21.7001, 0.45)
	pt3dadd(1401.49, -991.128, -21.8001, 0.45)
	pt3dadd(1402.19, -990.277, -21.9001, 0.45)
	pt3dadd(1402.59, -989.828, -22.0001, 0.45)
	pt3dadd(1403.24, -989.477, -22.0001, 0.45)
	pt3dadd(1403.59, -989.177, -22.0001, 0.45)
	pt3dadd(1404.04, -988.927, -22.1001, 0.45)
	pt3dadd(1404.19, -988.828, -22.1001, 0.45)
	pt3dadd(1404.44, -988.677, -22.2001, 0.45)
	pt3dadd(1404.74, -988.378, -22.2001, 0.45)
	pt3dadd(1405.34, -987.628, -22.2001, 0.45)
	pt3dadd(1405.64, -987.277, -22.3001, 0.45)
	pt3dadd(1406.14, -986.677, -22.3001, 0.45)
	pt3dadd(1406.34, -986.378, -22.4001, 0.45)
	pt3dadd(1406.94, -985.628, -22.4001, 0.45)
	pt3dadd(1407.19, -985.378, -22.4001, 0.45)
	pt3dadd(1407.44, -985.177, -22.4001, 0.45)
	pt3dadd(1407.79, -984.977, -22.4001, 0.45)
	pt3dadd(1409.04, -984.328, -22.5001, 0.45)
	pt3dadd(1409.14, -984.277, -22.5001, 0.45)
	pt3dadd(1409.99, -984.078, -22.5001, 0.45)
	pt3dadd(1411.29, -983.277, -22.9001, 0.45)
	pt3dadd(1411.49, -983.177, -23.0001, 0.45)
	pt3dadd(1412.09, -982.777, -23.0001, 0.45)
	pt3dadd(1412.44, -982.477, -23.1001, 0.45)
	pt3dadd(1413.09, -982.128, -23.1001, 0.45)
	pt3dadd(1413.39, -981.927, -23.2001, 0.45)
	pt3dadd(1413.69, -981.727, -23.2001, 0.45)
	pt3dadd(1413.99, -981.477, -23.3001, 0.45)
	pt3dadd(1414.19, -981.328, -23.3001, 0.45)
	pt3dadd(1414.49, -981.227, -23.4001, 0.45)
	pt3dadd(1415.59, -980.427, -23.4001, 0.45)
	pt3dadd(1415.89, -980.128, -23.5001, 0.45)
	pt3dadd(1417.29, -979.227, -23.6001, 0.45)
	pt3dadd(1417.34, -979.177, -23.6001, 0.45)
	pt3dadd(1418.59, -978.078, -23.8001, 0.45)
	pt3dadd(1418.69, -977.977, -23.9001, 0.45)
	pt3dadd(1419.69, -976.977, -24.1001, 0.45)
	pt3dadd(1419.84, -976.777, -24.1001, 0.45)
	pt3dadd(1420.29, -976.227, -24.1001, 0.45)
	pt3dadd(1420.54, -975.977, -24.1001, 0.45)
	pt3dadd(1420.64, -975.878, -24.1001, 0.45)
	pt3dadd(1420.99, -975.628, -24.1001, 0.45)
	pt3dadd(1421.29, -975.427, -24.1001, 0.45)
	pt3dadd(1421.89, -974.977, -24.1001, 0.45)
	pt3dadd(1422.09, -974.777, -24.1001, 0.45)
	pt3dadd(1422.74, -974.055, -24.1001, 0.45)
  }
  axon[9] {pt3dclear()
	pt3dadd(1183.32, -1078.49, -1.86705, 0.2)
	pt3dadd(1183.48, -1078.43, -1.86705, 0.2)
  }
  axon[10] {pt3dclear()
	pt3dadd(1183.32, -1078.49, -1.86705, 0.2)
	pt3dadd(1183.27, -1078.73, -1.719, 0.35)
	pt3dadd(1183.15, -1079.08, -1.70445, 0.4)
	pt3dadd(1183.04, -1079.42, -1.67355, 0.35)
	pt3dadd(1182.87, -1079.66, -1.7397, 0.3)
	pt3dadd(1182.69, -1079.87, -1.70535, 0.35)
	pt3dadd(1182.53, -1080.08, -1.70325, 0.35)
	pt3dadd(1182.52, -1080.29, -1.86705, 0.2)
  }
  axon[11] {pt3dclear()
	pt3dadd(1193.08, -1076, 13.963, 1.15)
	pt3dadd(1193.24, -1075.89, 14.1292, 1.25)
	pt3dadd(1193.33, -1075.81, 13.9731, 1.15)
  }
  axon[12] {pt3dclear()
	pt3dadd(1193.08, -1076, 13.963, 1.15)
	pt3dadd(1192.88, -1076.32, 13.963, 0.65)
	pt3dadd(1192.73, -1076.35, 13.963, 0.65)
	pt3dadd(1192.74, -1076.53, 14.0379, 0.55)
	pt3dadd(1192.58, -1076.72, 14.0997, 0.45)
	pt3dadd(1192.46, -1076.9, 14.24, 0.4)
	pt3dadd(1192.3, -1077.06, 14.3619, 0.4)
  }
}
proc shape3d_12() {
  axon[12] {	pt3dadd(1192.15, -1077.2, 14.4918, 0.4)
	pt3dadd(1191.97, -1077.38, 14.5492, 0.4)
	pt3dadd(1191.8, -1077.59, 14.6076, 0.4)
	pt3dadd(1191.66, -1077.83, 14.6926, 0.4)
	pt3dadd(1191.5, -1078.02, 14.7885, 0.4)
	pt3dadd(1191.36, -1078.15, 14.9277, 0.4)
	pt3dadd(1191.24, -1078.31, 15.1054, 0.4)
	pt3dadd(1191.09, -1078.49, 15.2112, 0.4)
	pt3dadd(1190.91, -1078.7, 15.2355, 0.4)
	pt3dadd(1190.72, -1078.91, 15.2428, 0.4)
	pt3dadd(1190.54, -1079.12, 15.2403, 0.45)
	pt3dadd(1190.38, -1079.31, 15.3228, 0.55)
	pt3dadd(1190.28, -1079.5, 15.4818, 0.6)
	pt3dadd(1190.18, -1079.68, 15.6266, 0.55)
	pt3dadd(1190.11, -1079.82, 15.8431, 0.45)
	pt3dadd(1190.08, -1080.09, 16.0887, 0.4)
	pt3dadd(1190.09, -1080.37, 16.2379, 0.4)
	pt3dadd(1190.14, -1080.68, 16.3513, 0.4)
	pt3dadd(1190.25, -1080.97, 16.3896, 0.35)
	pt3dadd(1190.3, -1081.32, 16.4334, 0.3)
	pt3dadd(1190.32, -1081.71, 16.4387, 0.4)
  }
  axon[13] {pt3dclear()
	pt3dadd(1184.31, -1071.37, 15.4336, 0.75)
	pt3dadd(1184.3, -1071.26, 15.5913, 0.75)
	pt3dadd(1184.23, -1071.1, 15.764, 0.6)
	pt3dadd(1184.09, -1070.92, 15.8885, 0.4)
	pt3dadd(1183.89, -1070.71, 15.855, 0.3)
	pt3dadd(1183.77, -1070.54, 16.0159, 0.35)
	pt3dadd(1183.67, -1070.38, 16.2446, 0.35)
	pt3dadd(1183.56, -1070.26, 16.4955, 0.3)
	pt3dadd(1183.48, -1070.1, 16.7124, 0.35)
	pt3dadd(1183.29, -1069.92, 16.7874, 0.35)
	pt3dadd(1183.11, -1069.73, 16.8062, 0.25)
	pt3dadd(1182.98, -1069.51, 16.8844, 0.2)
	pt3dadd(1182.9, -1069.33, 17.1489, 0.25)
	pt3dadd(1182.84, -1069.12, 17.3139, 0.3)
	pt3dadd(1182.74, -1068.87, 17.391, 0.3)
	pt3dadd(1182.65, -1068.56, 17.3973, 0.35)
	pt3dadd(1182.54, -1068.37, 17.3973, 0.35)
  }
  axon[14] {pt3dclear()
	pt3dadd(1184.31, -1071.37, 15.4336, 0.75)
	pt3dadd(1184.26, -1071.37, 15.4336, 0.75)
  }
  dendrite[25] {pt3dclear()
	pt3dadd(1306.03, -1085.08, -3.59999, 0.45)
	pt3dadd(1306.67, -1085.17, -3.59999, 0.45)
	pt3dadd(1306.72, -1085.17, -3.59999, 0.45)
	pt3dadd(1307.47, -1084.97, -3.59999, 0.45)
	pt3dadd(1307.57, -1084.97, -3.59999, 0.45)
	pt3dadd(1308.47, -1084.52, -3.59999, 0.45)
	pt3dadd(1308.52, -1084.47, -3.49999, 0.45)
	pt3dadd(1309.02, -1083.97, -3.79999, 0.45)
	pt3dadd(1310.27, -1083.47, -3.99999, 0.45)
	pt3dadd(1310.62, -1083.37, -3.99999, 0.45)
	pt3dadd(1311.82, -1082.92, -4.09999, 0.45)
	pt3dadd(1312.22, -1082.77, -4.09999, 0.45)
	pt3dadd(1313.32, -1082.07, -4.29999, 0.45)
	pt3dadd(1313.42, -1082.02, -4.29999, 0.45)
	pt3dadd(1314.67, -1081.62, -4.09999, 0.45)
	pt3dadd(1314.87, -1081.62, -4.09999, 0.45)
	pt3dadd(1316.92, -1081.47, -3.99999, 0.45)
	pt3dadd(1317.32, -1081.37, -3.99999, 0.45)
	pt3dadd(1317.87, -1081.17, -3.89999, 0.45)
	pt3dadd(1317.92, -1081.12, -3.89999, 0.45)
	pt3dadd(1319.27, -1080.32, -4.19999, 0.45)
	pt3dadd(1319.32, -1080.32, -4.19999, 0.45)
	pt3dadd(1321.22, -1079.42, -3.79999, 0.45)
	pt3dadd(1321.57, -1079.22, -3.79999, 0.45)
	pt3dadd(1322.62, -1079.02, -3.69999, 0.45)
	pt3dadd(1322.97, -1078.92, -3.59999, 0.45)
	pt3dadd(1323.47, -1078.82, -3.49999, 0.45)
	pt3dadd(1323.67, -1078.72, -3.49999, 0.45)
	pt3dadd(1323.92, -1078.52, -3.39999, 0.45)
	pt3dadd(1323.92, -1078.52, -3.29999, 0.45)
	pt3dadd(1324.77, -1078.12, -2.89999, 0.45)
	pt3dadd(1325.02, -1077.92, -2.79999, 0.45)
	pt3dadd(1325.32, -1077.62, -2.79999, 0.45)
	pt3dadd(1325.52, -1077.47, -2.69999, 0.45)
	pt3dadd(1325.97, -1077.22, -2.69999, 0.45)
	pt3dadd(1326.02, -1077.22, -2.59999, 0.45)
	pt3dadd(1327.22, -1076.62, -2.29999, 0.45)
	pt3dadd(1327.47, -1076.47, -2.19999, 0.45)
	pt3dadd(1327.77, -1076.37, -2.19999, 0.45)
	pt3dadd(1327.92, -1076.27, -2.09999, 0.45)
	pt3dadd(1328.17, -1076.17, -1.99999, 0.45)
	pt3dadd(1328.42, -1076.07, -1.99999, 0.45)
	pt3dadd(1328.82, -1075.87, -1.89999, 0.45)
	pt3dadd(1328.82, -1075.87, -1.8, 0.45)
	pt3dadd(1329.87, -1075.42, -1.4, 0.45)
	pt3dadd(1329.92, -1075.42, -1.4, 0.45)
	pt3dadd(1331.47, -1074.82, -0.799998, 0.45)
	pt3dadd(1332.62, -1074.17, -0.299999, 0.45)
	pt3dadd(1332.72, -1074.07, -0.299999, 0.45)
	pt3dadd(1333.27, -1073.67, -0.199999, 0.45)
	pt3dadd(1333.42, -1073.52, -0.099999, 0.45)
	pt3dadd(1334.22, -1073.12, 0.0999999, 0.45)
	pt3dadd(1334.37, -1073.07, 0.0999999, 0.45)
	pt3dadd(1334.82, -1072.77, 0.3, 0.45)
	pt3dadd(1334.82, -1072.72, 0.4, 0.45)
	pt3dadd(1336.47, -1071.97, 0.799999, 0.45)
	pt3dadd(1336.82, -1071.82, 0.899998, 0.45)
	pt3dadd(1337.22, -1071.67, 0.899998, 0.45)
	pt3dadd(1337.67, -1071.37, 0.999998, 0.45)
	pt3dadd(1338.17, -1071.07, 1.1, 0.45)
	pt3dadd(1338.22, -1071.07, 1.1, 0.45)
	pt3dadd(1339.32, -1070.47, 1.4, 0.45)
	pt3dadd(1339.62, -1070.32, 1.4, 0.45)
	pt3dadd(1339.72, -1070.32, 1.6, 0.45)
	pt3dadd(1340.72, -1069.77, 2, 0.45)
	pt3dadd(1340.77, -1069.57, 2.1, 0.45)
	pt3dadd(1340.92, -1069.42, 2.2, 0.45)
	pt3dadd(1341.02, -1069.27, 2.2, 0.45)
	pt3dadd(1341.82, -1068.87, 2.4, 0.45)
	pt3dadd(1342.02, -1068.72, 2.5, 0.45)
	pt3dadd(1342.37, -1068.57, 2.6, 0.45)
	pt3dadd(1342.62, -1068.52, 2.6, 0.45)
	pt3dadd(1342.87, -1068.37, 2.7, 0.45)
	pt3dadd(1343.02, -1068.27, 2.7, 0.45)
	pt3dadd(1344.62, -1068.17, 3.3, 0.45)
	pt3dadd(1344.67, -1068.17, 3.4, 0.45)
	pt3dadd(1344.77, -1068.32, 3.6, 0.45)
	pt3dadd(1344.82, -1068.32, 3.6, 0.45)
	pt3dadd(1345.72, -1068.17, 4, 0.45)
	pt3dadd(1345.87, -1068.12, 4.1, 0.45)
	pt3dadd(1346.27, -1067.92, 4.2, 0.45)
	pt3dadd(1347.02, -1067.72, 4.9, 0.45)
	pt3dadd(1347.02, -1067.72, 5, 0.45)
	pt3dadd(1347.62, -1067.67, 5.1, 0.45)
	pt3dadd(1347.77, -1067.67, 5.1, 0.45)
  }
  dendrite[26] {pt3dclear()
	pt3dadd(1306.03, -1085.08, -3.59999, 0.45)
	pt3dadd(1305.74, -1085.01, -3.69999, 0.45)
  }
  dendrite[27] {pt3dclear()
	pt3dadd(1297.71, -1037.73, -1.5, 0.45)
	pt3dadd(1297.36, -1037.03, -0.899997, 0.45)
	pt3dadd(1297.36, -1036.83, -0.799998, 0.45)
	pt3dadd(1297.36, -1036.13, -0.799998, 0.45)
	pt3dadd(1297.36, -1035.93, -0.799998, 0.45)
	pt3dadd(1297.36, -1035.53, -0.799998, 0.45)
	pt3dadd(1297.31, -1035.28, -0.799998, 0.45)
	pt3dadd(1297.21, -1035.03, -0.799998, 0.45)
	pt3dadd(1297.21, -1034.68, -0.799998, 0.45)
	pt3dadd(1297.21, -1034.48, -0.799998, 0.45)
	pt3dadd(1297.31, -1034.28, -0.799998, 0.45)
	pt3dadd(1298.06, -1033.73, -0.599998, 0.45)
	pt3dadd(1298.26, -1033.58, -0.599998, 0.45)
	pt3dadd(1298.51, -1033.38, -0.599998, 0.45)
	pt3dadd(1298.66, -1033.18, -0.599998, 0.45)
	pt3dadd(1298.66, -1032.88, -0.599998, 0.45)
	pt3dadd(1298.66, -1032.53, -0.599998, 0.45)
	pt3dadd(1298.61, -1032.23, -0.499999, 0.45)
	pt3dadd(1298.56, -1031.98, -0.399998, 0.45)
	pt3dadd(1298.51, -1031.68, -0.399998, 0.45)
	pt3dadd(1298.36, -1031.48, -0.299999, 0.45)
	pt3dadd(1298.26, -1030.88, -0.299999, 0.45)
	pt3dadd(1298.26, -1030.43, -0.299999, 0.45)
	pt3dadd(1298.71, -1029.58, -0.199999, 0.45)
	pt3dadd(1298.81, -1029.48, -0.199999, 0.45)
	pt3dadd(1298.91, -1028.98, -0.099999, 0.45)
	pt3dadd(1298.91, -1028.48, -0.099999, 0.45)
	pt3dadd(1298.91, -1028.13, -0.099999, 0.45)
	pt3dadd(1298.91, -1027.88, 0, 0.45)
	pt3dadd(1299.26, -1027.18, 0.2, 0.45)
	pt3dadd(1299.26, -1027.03, 0.2, 0.45)
	pt3dadd(1299.31, -1026.73, 0.2, 0.45)
	pt3dadd(1299.41, -1026.48, 0.3, 0.45)
	pt3dadd(1299.61, -1026.23, 0.3, 0.45)
	pt3dadd(1299.76, -1026.13, 0.3, 0.45)
	pt3dadd(1299.86, -1025.98, 0.3, 0.45)
	pt3dadd(1300.06, -1025.78, 0.4, 0.45)
	pt3dadd(1300.36, -1025.43, 0.4, 0.45)
	pt3dadd(1300.41, -1025.18, 0.4, 0.45)
	pt3dadd(1300.41, -1024.98, 0.4, 0.45)
	pt3dadd(1300.26, -1024.73, 0.4, 0.45)
	pt3dadd(1300.21, -1024.68, 0.4, 0.45)
	pt3dadd(1300.11, -1024.48, 0.4, 0.45)
	pt3dadd(1300.01, -1024.23, 0.4, 0.45)
	pt3dadd(1300.01, -1024.08, 0.4, 0.45)
	pt3dadd(1299.96, -1023.73, 0.4, 0.45)
	pt3dadd(1299.96, -1023.48, 0.4, 0.45)
	pt3dadd(1300.16, -1023.18, 0.4, 0.45)
	pt3dadd(1300.31, -1022.83, 0.4, 0.45)
	pt3dadd(1300.51, -1022.43, 0.4, 0.45)
	pt3dadd(1300.51, -1022.18, 0.4, 0.45)
	pt3dadd(1300.51, -1022.03, 0.4, 0.45)
	pt3dadd(1300.56, -1021.18, 0.699999, 0.45)
	pt3dadd(1300.56, -1021.03, 0.699999, 0.45)
	pt3dadd(1300.46, -1020.58, 0.799999, 0.45)
	pt3dadd(1300.41, -1020.33, 0.799999, 0.45)
	pt3dadd(1300.41, -1020.08, 0.899998, 0.45)
	pt3dadd(1300.41, -1019.78, 0.899998, 0.45)
	pt3dadd(1300.56, -1019.28, 0.899998, 0.45)
	pt3dadd(1300.71, -1019.03, 0.999998, 0.45)
	pt3dadd(1301.11, -1018.73, 0.999998, 0.45)
	pt3dadd(1301.26, -1018.38, 1.1, 0.45)
	pt3dadd(1301.46, -1018.13, 1.1, 0.45)
	pt3dadd(1301.61, -1017.98, 1.2, 0.45)
	pt3dadd(1301.81, -1017.43, 1.4, 0.45)
	pt3dadd(1301.81, -1017.18, 1.4, 0.45)
	pt3dadd(1301.96, -1016.68, 1.4, 0.45)
	pt3dadd(1301.96, -1016.58, 1.5, 0.45)
	pt3dadd(1302.01, -1016.33, 1.6, 0.45)
	pt3dadd(1302.06, -1016.18, 1.6, 0.45)
	pt3dadd(1302.86, -1015.63, 1.8, 0.45)
	pt3dadd(1302.86, -1015.53, 1.8, 0.45)
	pt3dadd(1303.01, -1015.13, 1.8, 0.45)
  }
}
proc shape3d_13() {
  dendrite[27] {	pt3dadd(1303.01, -1015.03, 1.8, 0.45)
	pt3dadd(1303.06, -1014.48, 1.9, 0.45)
	pt3dadd(1303.06, -1014.23, 1.9, 0.45)
	pt3dadd(1302.91, -1014.03, 2, 0.45)
	pt3dadd(1302.86, -1013.78, 2, 0.45)
	pt3dadd(1302.86, -1013.43, 2, 0.45)
	pt3dadd(1302.86, -1013.18, 2, 0.45)
	pt3dadd(1302.86, -1012.98, 2, 0.45)
	pt3dadd(1303.06, -1012.58, 2, 0.45)
	pt3dadd(1303.06, -1012.58, 2, 0.45)
	pt3dadd(1303.26, -1012.33, 2, 0.45)
	pt3dadd(1303.31, -1012.23, 2, 0.45)
	pt3dadd(1303.51, -1012.13, 2.1, 0.45)
	pt3dadd(1303.96, -1011.68, 2.2, 0.45)
	pt3dadd(1304.16, -1011.53, 2.29999, 0.45)
	pt3dadd(1304.36, -1011.43, 2.29999, 0.45)
	pt3dadd(1304.46, -1011.33, 2.39999, 0.45)
	pt3dadd(1304.66, -1011.03, 2.49999, 0.45)
	pt3dadd(1304.76, -1010.93, 2.49999, 0.45)
	pt3dadd(1304.81, -1010.58, 2.49999, 0.45)
	pt3dadd(1304.81, -1010.38, 2.59999, 0.45)
	pt3dadd(1304.71, -1010.03, 2.59999, 0.45)
	pt3dadd(1304.61, -1009.78, 2.69999, 0.45)
	pt3dadd(1304.56, -1009.73, 2.69999, 0.45)
	pt3dadd(1304.56, -1009.73, 2.79999, 0.45)
	pt3dadd(1304.46, -1009.38, 2.89999, 0.45)
	pt3dadd(1304.36, -1009.28, 2.99999, 0.45)
	pt3dadd(1304.26, -1008.88, 3.19999, 0.45)
	pt3dadd(1304.26, -1008.78, 3.19999, 0.45)
	pt3dadd(1304.76, -1008.33, 3.19999, 0.45)
	pt3dadd(1304.91, -1008.03, 3.19999, 0.45)
	pt3dadd(1305.01, -1007.88, 3.19999, 0.45)
	pt3dadd(1305.21, -1007.78, 3.29999, 0.45)
	pt3dadd(1305.51, -1007.03, 3.49999, 0.45)
	pt3dadd(1305.56, -1006.88, 3.49999, 0.45)
	pt3dadd(1305.76, -1006.53, 3.59999, 0.45)
	pt3dadd(1305.81, -1006.43, 3.69999, 0.45)
	pt3dadd(1305.96, -1005.83, 3.69999, 0.45)
	pt3dadd(1305.81, -1005.58, 3.69999, 0.45)
	pt3dadd(1305.81, -1005.33, 3.69999, 0.45)
	pt3dadd(1305.81, -1005.13, 3.79999, 0.45)
	pt3dadd(1306.11, -1004.78, 3.79999, 0.45)
	pt3dadd(1306.41, -1004.58, 3.89999, 0.45)
	pt3dadd(1306.81, -1004.18, 3.89999, 0.45)
	pt3dadd(1306.81, -1004.03, 3.89999, 0.45)
	pt3dadd(1306.76, -1003.68, 3.89999, 0.45)
	pt3dadd(1306.61, -1003.48, 3.89999, 0.45)
	pt3dadd(1306.36, -1003.23, 3.89999, 0.45)
	pt3dadd(1306.36, -1003.08, 3.89999, 0.45)
	pt3dadd(1306.51, -1002.73, 3.89999, 0.45)
	pt3dadd(1306.71, -1002.58, 3.89999, 0.45)
	pt3dadd(1306.96, -1001.63, 3.89999, 0.45)
	pt3dadd(1306.96, -1001.43, 3.89999, 0.45)
	pt3dadd(1306.96, -1000.93, 3.99999, 0.45)
	pt3dadd(1306.96, -1000.53, 3.99999, 0.45)
	pt3dadd(1307.01, -1000.18, 4.09999, 0.45)
	pt3dadd(1307.01, -999.927, 4.09999, 0.45)
	pt3dadd(1307.11, -999.177, 4.19999, 0.45)
	pt3dadd(1307.16, -998.927, 4.29999, 0.45)
	pt3dadd(1307.21, -998.727, 4.29999, 0.45)
	pt3dadd(1307.36, -998.477, 4.29999, 0.45)
	pt3dadd(1307.41, -998.377, 4.29999, 0.45)
	pt3dadd(1307.56, -998.327, 4.29999, 0.45)
	pt3dadd(1307.76, -998.327, 4.29999, 0.45)
	pt3dadd(1308.01, -998.077, 4.29999, 0.45)
	pt3dadd(1308.01, -997.877, 4.29999, 0.45)
	pt3dadd(1307.96, -997.527, 4.29999, 0.45)
	pt3dadd(1307.91, -997.377, 4.29999, 0.45)
	pt3dadd(1307.91, -997.177, 4.29999, 0.45)
	pt3dadd(1307.91, -996.877, 4.29999, 0.45)
	pt3dadd(1308.01, -996.477, 4.29999, 0.45)
	pt3dadd(1308.06, -996.177, 4.29999, 0.45)
	pt3dadd(1308.21, -995.827, 4.29999, 0.45)
	pt3dadd(1308.31, -995.627, 4.29999, 0.45)
	pt3dadd(1308.41, -995.277, 4.29999, 0.45)
	pt3dadd(1308.61, -995.027, 4.29999, 0.45)
	pt3dadd(1308.76, -994.827, 4.29999, 0.45)
	pt3dadd(1308.76, -994.677, 4.29999, 0.45)
	pt3dadd(1308.76, -994.527, 4.29999, 0.45)
	pt3dadd(1308.61, -993.977, 4.39999, 0.45)
	pt3dadd(1308.61, -993.927, 4.39999, 0.45)
	pt3dadd(1309.16, -992.827, 4.39999, 0.45)
	pt3dadd(1309.16, -992.727, 4.39999, 0.45)
	pt3dadd(1309.51, -992.127, 4.19999, 0.45)
	pt3dadd(1309.61, -992.027, 4.09999, 0.45)
	pt3dadd(1309.61, -991.977, 4.09999, 0.45)
	pt3dadd(1309.81, -991.027, 3.99999, 0.45)
	pt3dadd(1309.96, -990.627, 3.99999, 0.45)
	pt3dadd(1310.01, -990.277, 3.99999, 0.45)
	pt3dadd(1310.01, -989.827, 3.99999, 0.45)
	pt3dadd(1310.16, -988.627, 3.99999, 0.45)
	pt3dadd(1310.16, -988.277, 3.89999, 0.45)
	pt3dadd(1310.71, -987.327, 3.89999, 0.45)
	pt3dadd(1310.86, -987.127, 3.89999, 0.45)
	pt3dadd(1311.11, -986.827, 3.89999, 0.45)
	pt3dadd(1311.26, -986.577, 3.89999, 0.45)
	pt3dadd(1311.31, -986.027, 3.99999, 0.45)
	pt3dadd(1311.31, -985.977, 3.99999, 0.45)
	pt3dadd(1311.21, -985.427, 3.99999, 0.45)
	pt3dadd(1311.21, -985.327, 3.99999, 0.45)
	pt3dadd(1311.26, -984.527, 3.49999, 0.45)
	pt3dadd(1311.26, -984.477, 3.49999, 0.45)
	pt3dadd(1311.46, -983.977, 3.49999, 0.45)
	pt3dadd(1311.56, -983.627, 3.39999, 0.45)
	pt3dadd(1311.66, -983.127, 3.39999, 0.45)
	pt3dadd(1311.81, -982.877, 3.39999, 0.45)
	pt3dadd(1311.96, -982.627, 3.39999, 0.45)
	pt3dadd(1312.21, -982.427, 3.39999, 0.45)
	pt3dadd(1312.41, -982.227, 3.39999, 0.45)
	pt3dadd(1312.56, -982.027, 3.39999, 0.45)
	pt3dadd(1312.76, -981.177, 3.39999, 0.45)
	pt3dadd(1312.76, -980.927, 3.39999, 0.45)
	pt3dadd(1313.21, -979.577, 3.29999, 0.45)
	pt3dadd(1313.21, -979.377, 3.29999, 0.45)
	pt3dadd(1313.21, -979.027, 3.29999, 0.45)
	pt3dadd(1313.21, -978.627, 3.29999, 0.45)
	pt3dadd(1313.16, -978.277, 3.29999, 0.45)
	pt3dadd(1313.11, -977.977, 3.19999, 0.45)
	pt3dadd(1313.11, -977.377, 3.19999, 0.45)
	pt3dadd(1313.11, -976.877, 3.39999, 0.45)
	pt3dadd(1313.11, -976.627, 3.39999, 0.45)
	pt3dadd(1313.36, -976.177, 3.39999, 0.45)
	pt3dadd(1313.46, -975.927, 3.39999, 0.45)
	pt3dadd(1313.56, -974.577, 3.49999, 0.45)
	pt3dadd(1313.56, -974.327, 3.49999, 0.45)
	pt3dadd(1313.56, -973.677, 3.49999, 0.45)
	pt3dadd(1313.51, -973.227, 3.49999, 0.45)
	pt3dadd(1313.46, -972.977, 3.49999, 0.45)
	pt3dadd(1313.41, -972.727, 3.49999, 0.45)
	pt3dadd(1313.11, -970.977, 3.39999, 0.45)
	pt3dadd(1313.06, -970.627, 3.39999, 0.45)
	pt3dadd(1313.06, -970.427, 3.39999, 0.45)
	pt3dadd(1313.16, -970.177, 3.39999, 0.45)
	pt3dadd(1313.51, -969.477, 3.39999, 0.45)
	pt3dadd(1313.71, -969.277, 3.39999, 0.45)
	pt3dadd(1313.86, -968.777, 3.39999, 0.45)
	pt3dadd(1313.91, -968.627, 3.39999, 0.45)
	pt3dadd(1313.91, -968.277, 3.39999, 0.45)
	pt3dadd(1313.91, -967.927, 3.29999, 0.45)
	pt3dadd(1313.91, -967.027, 3.19999, 0.45)
	pt3dadd(1313.91, -966.777, 3.19999, 0.45)
	pt3dadd(1314.06, -966.277, 3.19999, 0.45)
	pt3dadd(1314.11, -966.077, 3.19999, 0.45)
	pt3dadd(1314.41, -965.427, 3.19999, 0.45)
	pt3dadd(1314.56, -965.077, 3.19999, 0.45)
	pt3dadd(1314.61, -964.977, 3.19999, 0.45)
	pt3dadd(1314.76, -964.777, 3.19999, 0.45)
	pt3dadd(1315.06, -964.427, 3.19999, 0.45)
	pt3dadd(1315.16, -964.277, 3.19999, 0.45)
	pt3dadd(1315.26, -963.977, 3.09999, 0.45)
	pt3dadd(1315.26, -963.577, 3.09999, 0.45)
	pt3dadd(1315.26, -963.277, 2.99999, 0.45)
	pt3dadd(1315.26, -962.977, 2.99999, 0.45)
	pt3dadd(1315.21, -962.827, 2.89999, 0.45)
	pt3dadd(1314.91, -962.327, 2.79999, 0.45)
	pt3dadd(1314.91, -962.277, 2.79999, 0.45)
	pt3dadd(1315.26, -961.127, 2.69999, 0.45)
	pt3dadd(1315.36, -960.827, 2.69999, 0.45)
	pt3dadd(1315.51, -960.177, 2.69999, 0.45)
	pt3dadd(1315.51, -959.977, 2.69999, 0.45)
	pt3dadd(1315.76, -959.077, 2.69999, 0.45)
	pt3dadd(1315.81, -958.827, 2.69999, 0.45)
	pt3dadd(1315.86, -958.477, 2.69999, 0.45)
	pt3dadd(1315.86, -957.927, 2.69999, 0.45)
	pt3dadd(1315.86, -957.527, 2.59999, 0.45)
	pt3dadd(1316.01, -957.327, 2.59999, 0.45)
	pt3dadd(1316.06, -956.527, 2.69999, 0.45)
	pt3dadd(1316.06, -956.427, 2.79999, 0.45)
	pt3dadd(1316.06, -955.627, 2.79999, 0.45)
	pt3dadd(1316.11, -955.377, 2.79999, 0.45)
	pt3dadd(1316.36, -955.027, 2.79999, 0.45)
	pt3dadd(1316.56, -954.777, 2.79999, 0.45)
	pt3dadd(1316.76, -954.627, 2.79999, 0.45)
	pt3dadd(1317.01, -954.477, 2.79999, 0.45)
	pt3dadd(1317.26, -954.127, 2.79999, 0.45)
	pt3dadd(1317.31, -954.077, 2.79999, 0.45)
	pt3dadd(1317.21, -953.877, 2.79999, 0.45)
	pt3dadd(1316.81, -953.877, 2.79999, 0.45)
	pt3dadd(1316.46, -953.877, 2.79999, 0.45)
	pt3dadd(1316.11, -953.927, 2.79999, 0.45)
	pt3dadd(1316.11, -953.927, 2.69999, 0.45)
	pt3dadd(1315.91, -953.877, 2.69999, 0.45)
	pt3dadd(1315.91, -953.577, 2.69999, 0.45)
	pt3dadd(1316.06, -953.377, 2.69999, 0.45)
	pt3dadd(1316.41, -952.977, 2.59999, 0.45)
	pt3dadd(1316.61, -952.827, 2.59999, 0.45)
	pt3dadd(1316.61, -952.677, 2.49999, 0.45)
	pt3dadd(1316.76, -952.527, 2.49999, 0.45)
	pt3dadd(1316.86, -952.36, 2.49999, 0.45)
  }
  dendrite[28] {pt3dclear()
	pt3dadd(1297.71, -1037.73, -1.5, 0.45)
	pt3dadd(1298.56, -1037.03, -1.2, 0.45)
	pt3dadd(1298.66, -1036.88, -1.2, 0.45)
	pt3dadd(1299.51, -1036.13, -1.5, 0.45)
	pt3dadd(1299.66, -1036.03, -1.6, 0.45)
	pt3dadd(1300.46, -1035.38, -1.7, 0.45)
	pt3dadd(1300.66, -1035.18, -1.7, 0.45)
	pt3dadd(1301.36, -1034.33, -1.7, 0.45)
	pt3dadd(1301.46, -1034.23, -1.7, 0.45)
	pt3dadd(1302.01, -1033.98, -1.8, 0.45)
	pt3dadd(1302.26, -1033.78, -1.8, 0.45)
  }
}
proc shape3d_14() {
  dendrite[28] {	pt3dadd(1302.56, -1033.43, -1.8, 0.45)
	pt3dadd(1302.76, -1033.28, -1.8, 0.45)
	pt3dadd(1303.76, -1032.53, -1.99999, 0.45)
	pt3dadd(1304.56, -1031.58, -1.6, 0.45)
	pt3dadd(1304.76, -1031.38, -1.6, 0.45)
	pt3dadd(1305.56, -1030.68, -1.6, .45)
	pt3dadd(1305.66, -1030.58, -1.6, .45)
	pt3dadd(1306.26, -1029.93, -1.4, .45)
	pt3dadd(1306.26, -1029.93, -1.3, .45)
	pt3dadd(1306.41, -1029.68, -1.3, .45)
	pt3dadd(1307.36, -1028.43, -0.999997, .45)
	pt3dadd(1307.36, -1028.43, -0.899997, .45)
	pt3dadd(1307.81, -1027.63, -0.699997, .45)
	pt3dadd(1307.91, -1027.33, -0.699997, .45)
	pt3dadd(1308.06, -1027.03, -0.599998, .45)
	pt3dadd(1308.21, -1026.78, -0.599998, .45)
	pt3dadd(1308.26, -1026.63, -0.499999, .45)
	pt3dadd(1308.36, -1026.43, -0.499999, .45)
	pt3dadd(1308.66, -1025.98, -0.299999, .45)
	pt3dadd(1308.81, -1025.78, -0.199999, .45)
	pt3dadd(1309.01, -1025.63, -0.099999, .45)
	pt3dadd(1309.26, -1025.48, -0.099999, .45)
	pt3dadd(1309.46, -1025.28, 0, .45)
	pt3dadd(1309.71, -1024.93, 0, .45)
	pt3dadd(1309.96, -1024.53, 0, .45)
	pt3dadd(1310.06, -1024.18, 0.0999999, .45)
	pt3dadd(1310.11, -1024.03, 0.0999999, .45)
	pt3dadd(1310.16, -1023.78, 0.2, .45)
	pt3dadd(1310.56, -1023.18, 0.3, .45)
	pt3dadd(1310.71, -1023.03, 0.4, .45)
	pt3dadd(1311.01, -1022.58, 0.4, .45)
	pt3dadd(1311.11, -1022.38, 0.5, .45)
	pt3dadd(1311.56, -1021.78, 0.899998, .45)
	pt3dadd(1311.56, -1021.58, 0.899998, .45)
	pt3dadd(1311.56, -1021.18, 0.899998, .45)
	pt3dadd(1311.61, -1020.98, 0.999998, .45)
	pt3dadd(1311.81, -1020.78, 0.999998, .45)
	pt3dadd(1312.06, -1020.63, 1.1, .45)
	pt3dadd(1312.31, -1020.48, 1.1, .45)
	pt3dadd(1312.51, -1020.38, 1.1, .45)
	pt3dadd(1312.76, -1020.28, 1.1, .45)
	pt3dadd(1312.96, -1020.03, 1.1, .45)
	pt3dadd(1313.21, -1019.48, 1.2, .45)
	pt3dadd(1313.26, -1019.43, 1.3, .45)
	pt3dadd(1313.36, -1018.73, 1.4, .45)
	pt3dadd(1313.51, -1018.53, 1.4, .45)
	pt3dadd(1313.91, -1018.03, 1.5, .45)
	pt3dadd(1314.11, -1017.83, 1.6, .45)
	pt3dadd(1315.16, -1016.68, 1.6, .45)
	pt3dadd(1315.26, -1016.43, 1.6, .45)
	pt3dadd(1315.56, -1016.03, 1.6, .45)
	pt3dadd(1315.86, -1015.73, 1.6, .45)
	pt3dadd(1316.16, -1015.53, 1.6, .45)
	pt3dadd(1316.36, -1015.33, 1.6, .45)
	pt3dadd(1316.86, -1014.83, 1.8, .45)
	pt3dadd(1317.01, -1014.68, 1.9, .45)
	pt3dadd(1317.46, -1014.08, 1.9, .45)
	pt3dadd(1317.56, -1013.93, 1.9, .45)
	pt3dadd(1317.86, -1013.58, 1.9, .45)
	pt3dadd(1318.01, -1013.43, 1.9, .45)
	pt3dadd(1318.46, -1013.28, 1.9, .45)
	pt3dadd(1318.66, -1013.08, 1.9, .45)
	pt3dadd(1318.91, -1012.88, 1.9, .45)
	pt3dadd(1319.11, -1012.78, 1.9, .45)
	pt3dadd(1319.46, -1011.63, 2.1, .45)
	pt3dadd(1319.51, -1011.43, 2.1, .45)
	pt3dadd(1319.86, -1011.13, 2.1, .45)
	pt3dadd(1320.06, -1010.98, 2.1, .45)
	pt3dadd(1320.21, -1010.88, 2.1, .45)
	pt3dadd(1320.36, -1010.83, 2.1, .45)
	pt3dadd(1320.36, -1010.78, 2.1, .45)
	pt3dadd(1320.41, -1010.33, 2.1, .45)
	pt3dadd(1320.41, -1010.13, 2.1, .45)
	pt3dadd(1320.66, -1009.53, 2.39999, .45)
	pt3dadd(1320.76, -1009.33, 2.49999, .45)
	pt3dadd(1320.91, -1008.68, 2.59999, .45)
	pt3dadd(1320.91, -1008.68, 2.69999, .45)
	pt3dadd(1321.41, -1007.98, 2.69999, .45)
	pt3dadd(1321.76, -1007.18, 2.89999, .45)
	pt3dadd(1321.76, -1007.08, 2.89999, .45)
	pt3dadd(1321.91, -1006.58, 2.99999, .45)
	pt3dadd(1322.01, -1006.48, 3.09999, .45)
	pt3dadd(1322.26, -1005.98, 3.19999, .45)
	pt3dadd(1322.36, -1005.78, 3.29999, .45)
	pt3dadd(1322.91, -1005.28, 3.29999, .45)
	pt3dadd(1322.91, -1005.23, 3.29999, .45)
	pt3dadd(1322.96, -1004.68, 3.29999, .45)
	pt3dadd(1322.96, -1004.53, 3.29999, .45)
	pt3dadd(1323.06, -1004.33, 3.39999, .45)
	pt3dadd(1323.16, -1004.18, 3.49999, .45)
	pt3dadd(1323.26, -1003.88, 3.59999, .45)
	pt3dadd(1323.26, -1003.83, 3.59999, .45)
	pt3dadd(1323.41, -1003.58, 3.69999, .45)
	pt3dadd(1323.56, -1003.53, 3.69999, .45)
	pt3dadd(1323.66, -1003.48, 3.69999, .45)
	pt3dadd(1323.81, -1003.38, 3.79999, .45)
	pt3dadd(1324.46, -1003.13, 3.89999, .45)
	pt3dadd(1324.56, -1003.03, 3.99999, .45)
	pt3dadd(1325.01, -1002.68, 4.09999, .45)
	pt3dadd(1325.11, -1002.48, 4.19999, .45)
	pt3dadd(1325.21, -1002.23, 4.19999, .45)
	pt3dadd(1325.31, -1001.83, 4.29999, .45)
	pt3dadd(1325.36, -1001.58, 4.29999, .45)
	pt3dadd(1325.41, -1001.23, 4.39999, .45)
	pt3dadd(1325.51, -1000.88, 4.39999, .45)
	pt3dadd(1325.56, -1000.68, 4.49999, .45)
	pt3dadd(1326.01, -999.977, 4.59999, .45)
	pt3dadd(1326.11, -999.727, 4.59999, .45)
	pt3dadd(1326.31, -998.977, 4.69999, .45)
	pt3dadd(1326.46, -998.627, 4.79999, .45)
	pt3dadd(1326.61, -998.327, 4.79999, .45)
	pt3dadd(1326.71, -998.277, 4.89999, .45)
	pt3dadd(1327.21, -997.527, 4.49999, .45)
	pt3dadd(1327.26, -997.477, 4.49999, .45)
	pt3dadd(1327.86, -996.977, 4.39999, .45)
	pt3dadd(1328.01, -996.827, 4.39999, .45)
	pt3dadd(1328.36, -996.577, 4.39999, .45)
	pt3dadd(1328.66, -996.127, 4.39999, .45)
	pt3dadd(1329.01, -995.627, 4.19999, .45)
	pt3dadd(1329.11, -995.427, 4.09999, .45)
	pt3dadd(1329.36, -995.227, 4.09999, .45)
	pt3dadd(1329.56, -995.027, 3.99999, .45)
	pt3dadd(1329.61, -994.927, 3.99999, .45)
	pt3dadd(1330.06, -994.377, 4.09999, .45)
	pt3dadd(1330.16, -994.277, 4.09999, .45)
	pt3dadd(1330.46, -994.027, 4.09999, .45)
	pt3dadd(1330.61, -993.877, 4.19999, .45)
	pt3dadd(1331.31, -993.477, 4.29999, .45)
	pt3dadd(1331.41, -993.427, 4.29999, .45)
	pt3dadd(1332.21, -992.127, 4.39999, .45)
	pt3dadd(1332.31, -991.927, 4.39999, .45)
	pt3dadd(1332.61, -991.577, 4.39999, .45)
	pt3dadd(1332.86, -991.327, 4.39999, .45)
	pt3dadd(1333.21, -991.027, 4.49999, .45)
	pt3dadd(1333.36, -990.927, 4.49999, .45)
	pt3dadd(1334.21, -990.527, 4.69999, .45)
	pt3dadd(1334.36, -990.327, 4.79999, .45)
	pt3dadd(1335.16, -989.977, 4.99999, .45)
	pt3dadd(1335.36, -989.927, 5.09999, .45)
	pt3dadd(1335.81, -989.677, 5.09999, .45)
	pt3dadd(1335.96, -989.527, 5.19999, .45)
	pt3dadd(1336.06, -988.827, 5.49999, .45)
	pt3dadd(1336.16, -988.627, 5.49999, .45)
	pt3dadd(1336.51, -988.327, 5.59999, .45)
	pt3dadd(1336.71, -988.227, 5.59999, .45)
	pt3dadd(1336.71, -988.177, 5.59999, .45)
	pt3dadd(1337.21, -987.977, 5.69999, .45)
	pt3dadd(1337.36, -987.927, 5.69999, .45)
	pt3dadd(1338.01, -987.627, 5.69999, .45)
	pt3dadd(1338.16, -987.477, 5.69999, .45)
	pt3dadd(1338.56, -987.227, 5.69999, .45)
	pt3dadd(1338.61, -987.127, 5.69999, .45)
	pt3dadd(1339.01, -986.527, 6.09999, .45)
	pt3dadd(1339.06, -986.527, 6.09999, .45)
	pt3dadd(1339.86, -986.327, 6.09999, .45)
	pt3dadd(1341.01, -985.477, 6.09999, 0.5)
	pt3dadd(1341.01, -985.477, 6.19999, 0.5)
	pt3dadd(1342.11, -984.977, 6.29999, 0.5)
	pt3dadd(1342.31, -984.877, 6.29999, 0.5)
	pt3dadd(1342.71, -984.427, 6.29999, 0.5)
	pt3dadd(1342.96, -984.277, 6.29999, 0.5)
	pt3dadd(1343.31, -983.927, 6.29999, 0.5)
	pt3dadd(1343.66, -983.527, 6.29999, 0.5)
	pt3dadd(1344.06, -983.277, 6.29999, 0.5)
	pt3dadd(1344.26, -983.027, 6.29999, 0.5)
	pt3dadd(1345.06, -982.177, 6.29999, 0.5)
	pt3dadd(1345.16, -982.027, 6.29999, 0.5)
	pt3dadd(1345.31, -981.777, 6.29999, 0.5)
	pt3dadd(1345.46, -981.527, 6.29999, 0.5)
	pt3dadd(1345.61, -981.377, 6.29999, 0.5)
	pt3dadd(1345.86, -981.177, 6.29999, 0.5)
	pt3dadd(1346.11, -981.027, 6.29999, 0.5)
	pt3dadd(1346.46, -980.727, 6.29999, 0.5)
	pt3dadd(1346.71, -980.527, 6.29999, 0.5)
	pt3dadd(1346.91, -980.377, 6.29999, 0.5)
	pt3dadd(1347.21, -980.127, 6.29999, 0.5)
	pt3dadd(1347.36, -979.977, 6.29999, 0.5)
	pt3dadd(1348.11, -979.527, 6.29999, 0.5)
	pt3dadd(1348.41, -979.377, 6.29999, 0.5)
	pt3dadd(1348.71, -979.177, 6.29999, 0.5)
	pt3dadd(1348.86, -979.127, 6.39999, 0.5)
	pt3dadd(1349.46, -978.977, 6.49999, 0.5)
	pt3dadd(1349.66, -978.977, 6.49999, 0.5)
	pt3dadd(1350.06, -978.927, 6.59999, 0.5)
	pt3dadd(1350.21, -978.877, 6.59999, 0.5)
	pt3dadd(1350.71, -978.627, 6.59999, 0.5)
	pt3dadd(1350.81, -978.527, 6.59999, 0.5)
	pt3dadd(1350.96, -978.027, 6.49999, 0.5)
	pt3dadd(1351.11, -977.077, 6.19999, 0.5)
	pt3dadd(1351.21, -976.877, 6.19999, 0.5)
	pt3dadd(1351.56, -976.427, 6.19999, 0.5)
	pt3dadd(1351.76, -976.277, 6.19999, 0.5)
	pt3dadd(1352.36, -976.077, 6.19999, 0.5)
	pt3dadd(1352.66, -976.077, 6.19999, 0.5)
	pt3dadd(1353.46, -975.427, 6.19999, 0.5)
	pt3dadd(1353.71, -975.427, 6.19999, 0.5)
	pt3dadd(1354.21, -975.377, 6.19999, 0.5)
	pt3dadd(1354.36, -975.127, 6.19999, 0.5)
	pt3dadd(1354.51, -974.677, 6.19999, 0.5)
	pt3dadd(1354.66, -974.377, 6.19999, 0.5)
  }
}
proc shape3d_15() {
  dendrite[28] {	pt3dadd(1355.31, -973.477, 6.19999, 0.5)
	pt3dadd(1355.36, -973.377, 6.19999, 0.5)
	pt3dadd(1355.76, -973.127, 6.19999, 0.5)
	pt3dadd(1355.86, -972.977, 6.19999, 0.5)
	pt3dadd(1355.91, -972.827, 6.19999, 0.5)
	pt3dadd(1355.91, -972.577, 6.19999, 0.5)
	pt3dadd(1355.86, -971.877, 6.19999, 0.5)
	pt3dadd(1355.96, -971.527, 6.19999, 0.5)
	pt3dadd(1356.06, -971.227, 6.19999, 0.5)
	pt3dadd(1356.16, -970.927, 6.19999, 0.5)
	pt3dadd(1356.41, -970.727, 6.19999, 0.5)
	pt3dadd(1356.66, -970.477, 6.19999, 0.5)
	pt3dadd(1357.01, -970.227, 6.19999, 0.5)
	pt3dadd(1357.46, -969.977, 6.19999, 0.5)
	pt3dadd(1357.71, -969.827, 6.19999, 0.5)
	pt3dadd(1357.96, -969.827, 6.19999, 0.5)
	pt3dadd(1358.21, -968.677, 6.29999, 0.5)
	pt3dadd(1358.31, -968.427, 6.29999, 0.5)
	pt3dadd(1358.56, -968.177, 6.29999, 0.5)
	pt3dadd(1358.91, -967.977, 6.29999, 0.5)
	pt3dadd(1359.11, -967.777, 6.29999, 0.5)
	pt3dadd(1359.26, -967.527, 6.19999, 0.5)
	pt3dadd(1359.61, -966.727, 6.09999, 0.5)
	pt3dadd(1359.71, -966.427, 6.09999, 0.5)
	pt3dadd(1359.71, -966.277, 6.09999, 0.5)
	pt3dadd(1359.91, -965.977, 6.09999, 0.5)
	pt3dadd(1360.06, -965.727, 6.09999, 0.5)
	pt3dadd(1360.16, -965.477, 6.09999, 0.5)
	pt3dadd(1360.46, -965.177, 6.09999, 0.5)
	pt3dadd(1360.66, -965.027, 6.09999, 0.5)
	pt3dadd(1360.86, -964.877, 6.09999, 0.5)
	pt3dadd(1360.96, -964.727, 6.09999, 0.5)
	pt3dadd(1362.06, -964.227, 6.19999, 0.5)
	pt3dadd(1362.11, -963.977, 6.19999, 0.5)
	pt3dadd(1362.06, -963.727, 6.19999, 0.5)
	pt3dadd(1361.96, -963.527, 6.19999, 0.5)
	pt3dadd(1361.81, -963.177, 6.19999, 0.5)
	pt3dadd(1361.71, -963.027, 6.19999, 0.5)
	pt3dadd(1361.71, -962.827, 6.19999, 0.5)
	pt3dadd(1361.61, -962.677, 6.29999, 0.5)
	pt3dadd(1361.56, -961.927, 6.19999, 0.5)
	pt3dadd(1361.56, -961.777, 6.09999, 0.5)
	pt3dadd(1361.81, -961.327, 5.99999, 0.5)
	pt3dadd(1361.96, -961.077, 5.99999, 0.5)
	pt3dadd(1362.26, -960.477, 5.99999, 0.5)
	pt3dadd(1362.26, -960.177, 5.99999, 0.5)
	pt3dadd(1362.26, -959.827, 5.99999, 0.5)
	pt3dadd(1362.36, -959.427, 5.99999, 0.5)
	pt3dadd(1362.46, -959.227, 5.99999, 0.5)
	pt3dadd(1362.66, -958.877, 5.99999, 0.5)
	pt3dadd(1363.11, -958.227, 5.89999, 0.5)
	pt3dadd(1363.26, -958.119, 5.89999, 0.5)
  }
  dendrite[29] {pt3dclear()
	pt3dadd(1357.06, -1091.34, 2.4, 0.5)
	pt3dadd(1358.26, -1089.74, 2.4, 0.5)
	pt3dadd(1358.51, -1089.54, 2.4, 0.5)
	pt3dadd(1358.96, -1089.24, 2.4, 0.5)
	pt3dadd(1359.31, -1089.04, 2.4, 0.5)
	pt3dadd(1359.31, -1088.94, 2.4, 0.5)
	pt3dadd(1359.46, -1088.79, 2.4, 0.5)
	pt3dadd(1359.56, -1088.59, 2.4, 0.5)
	pt3dadd(1359.61, -1088.59, 2.4, 0.5)
	pt3dadd(1360.86, -1087.64, 2.8, 0.45)
	pt3dadd(1362.36, -1087.44, 2.6, 0.45)
	pt3dadd(1362.71, -1087.44, 2.6, 0.45)
  }
  dendrite[30] {pt3dclear()
	pt3dadd(1357.06, -1091.34, 2.4, 0.5)
	pt3dadd(1358.66, -1092.24, 2.4, 0.45)
	pt3dadd(1358.71, -1092.24, 2.4, 0.45)
	pt3dadd(1359.36, -1092.24, 2.4, 0.45)
	pt3dadd(1359.81, -1092.24, 2.4, 0.45)
	pt3dadd(1360.36, -1092.24, 2.4, 0.45)
	pt3dadd(1360.61, -1092.29, 2.4, 0.45)
	pt3dadd(1361.31, -1092.44, 2.3, 0.45)
	pt3dadd(1361.61, -1092.64, 2.2, 0.45)
	pt3dadd(1362.16, -1092.79, 2.2, 0.45)
	pt3dadd(1362.61, -1092.89, 2.2, 0.45)
	pt3dadd(1363.11, -1092.94, 2.2, 0.45)
	pt3dadd(1363.41, -1092.94, 2.2, 0.45)
	pt3dadd(1363.86, -1093.04, 2.2, 0.45)
	pt3dadd(1364.21, -1093.14, 2.2, 0.45)
	pt3dadd(1365.31, -1093.29, 2.2, 0.45)
	pt3dadd(1365.51, -1093.34, 2.2, 0.45)
	pt3dadd(1367.01, -1093.64, 2.2, 0.45)
	pt3dadd(1367.16, -1093.69, 2.2, 0.45)
	pt3dadd(1367.91, -1093.84, 2.2, 0.45)
	pt3dadd(1368.01, -1093.84, 2.2, 0.45)
  }
  dendrite[31] {pt3dclear()
	pt3dadd(1368.16, -1046.13, -17.2, 0.45)
	pt3dadd(1368.07, -1046.17, -17.1, 0.45)
  }
  dendrite[32] {pt3dclear()
	pt3dadd(1368.16, -1046.13, -17.2, 0.45)
	pt3dadd(1368.69, -1045.94, -17.2, 0.45)
	pt3dadd(1368.79, -1045.95, -17.2, 0.45)
	pt3dadd(1368.99, -1045.89, -17.2, 0.45)
	pt3dadd(1369.19, -1045.84, -17.1, 0.45)
	pt3dadd(1371.74, -1045.59, -16.7, 0.45)
	pt3dadd(1372.04, -1045.59, -16.6, 0.45)
	pt3dadd(1373.39, -1045.59, -16.5, 0.45)
	pt3dadd(1373.64, -1045.59, -16.4, 0.45)
	pt3dadd(1375.09, -1045.89, -16.3, 0.45)
	pt3dadd(1375.49, -1045.69, -16.3, 0.45)
	pt3dadd(1375.89, -1045.64, -16.3, 0.45)
	pt3dadd(1376.29, -1045.59, -16.2, 0.45)
	pt3dadd(1377.19, -1045.54, -16.2, 0.45)
	pt3dadd(1377.54, -1045.54, -16.2, 0.45)
	pt3dadd(1377.94, -1045.59, -16.1, 0.45)
	pt3dadd(1378.29, -1045.69, -16.1, 0.45)
	pt3dadd(1378.69, -1045.89, -16.1, 0.45)
	pt3dadd(1379.04, -1045.94, -16.1, 0.45)
	pt3dadd(1379.44, -1045.94, -16, 0.45)
	pt3dadd(1379.69, -1045.99, -16, 0.45)
	pt3dadd(1380.54, -1046.09, -15.9, 0.45)
	pt3dadd(1380.79, -1046.14, -15.8, 0.45)
	pt3dadd(1381.29, -1046.14, -15.8, 0.45)
	pt3dadd(1381.64, -1046.14, -15.7, 0.45)
	pt3dadd(1383.59, -1045.74, -15.5, 0.45)
	pt3dadd(1383.84, -1045.69, -15.4, 0.45)
	pt3dadd(1384.99, -1045.29, -15.3, 0.45)
	pt3dadd(1385.24, -1045.29, -15.3, 0.45)
	pt3dadd(1385.79, -1045.14, -15.3, 0.45)
	pt3dadd(1386.09, -1045.14, -15.2, 0.45)
	pt3dadd(1387.34, -1044.84, -15.1, 0.45)
	pt3dadd(1387.64, -1044.84, -15.1, 0.45)
	pt3dadd(1388.14, -1044.84, -15, 0.45)
	pt3dadd(1388.49, -1044.84, -15, 0.45)
	pt3dadd(1388.84, -1044.84, -15, 0.45)
	pt3dadd(1389.09, -1044.79, -14.9, 0.45)
	pt3dadd(1391.19, -1044.69, -14.7, 0.45)
	pt3dadd(1391.39, -1044.69, -14.6, 0.45)
	pt3dadd(1392.59, -1044.54, -14.5, 0.45)
	pt3dadd(1392.99, -1044.49, -14.5, 0.45)
	pt3dadd(1394.29, -1044.29, -14.3, 0.45)
	pt3dadd(1394.69, -1044.19, -14.3, 0.45)
	pt3dadd(1395.39, -1044.14, -14.3, 0.45)
	pt3dadd(1395.89, -1044.14, -14.3, 0.45)
	pt3dadd(1396.84, -1044.09, -14.3, 0.45)
	pt3dadd(1397.14, -1043.99, -14.3, 0.45)
	pt3dadd(1397.49, -1043.89, -14.2, 0.45)
	pt3dadd(1397.64, -1043.89, -14.2, 0.45)
	pt3dadd(1399.49, -1043.39, -14.6, 0.45)
	pt3dadd(1399.59, -1043.39, -14.6, 0.45)
	pt3dadd(1400.29, -1043.09, -14.5, 0.45)
	pt3dadd(1400.54, -1043.04, -14.5, 0.45)
	pt3dadd(1400.99, -1042.69, -14.4, 0.45)
	pt3dadd(1401.19, -1042.64, -14.4, 0.45)
	pt3dadd(1401.49, -1042.54, -14.4, 0.45)
	pt3dadd(1401.84, -1042.39, -14.4, 0.45)
	pt3dadd(1402.34, -1042.29, -14.4, 0.45)
	pt3dadd(1402.79, -1042.09, -14.4, 0.45)
	pt3dadd(1403.04, -1041.99, -14.4, 0.45)
	pt3dadd(1403.44, -1041.89, -14.4, 0.45)
	pt3dadd(1403.84, -1041.74, -14.4, 0.45)
	pt3dadd(1404.19, -1041.59, -14.4, 0.45)
	pt3dadd(1404.59, -1041.39, -14.4, 0.45)
	pt3dadd(1404.84, -1041.19, -14.4, 0.45)
	pt3dadd(1405.69, -1040.99, -14.4, 0.45)
	pt3dadd(1406.04, -1040.89, -14.4, 0.45)
	pt3dadd(1406.49, -1040.89, -14.4, 0.45)
	pt3dadd(1406.89, -1040.89, -14.4, 0.45)
	pt3dadd(1407.34, -1040.89, -14.4, 0.45)
	pt3dadd(1407.89, -1040.79, -14.4, 0.45)
	pt3dadd(1408.29, -1040.74, -14.4, 0.45)
	pt3dadd(1408.74, -1040.74, -14.4, 0.45)
	pt3dadd(1411.54, -1040.84, -14.7, 0.45)
	pt3dadd(1411.79, -1040.84, -14.7, 0.45)
	pt3dadd(1412.24, -1040.79, -14.7, 0.45)
	pt3dadd(1412.64, -1040.69, -14.7, 0.45)
	pt3dadd(1413.09, -1040.54, -14.7, 0.45)
	pt3dadd(1413.44, -1040.49, -14.7, 0.45)
	pt3dadd(1414.49, -1040.49, -14.7, 0.45)
	pt3dadd(1414.99, -1040.39, -14.7, 0.45)
	pt3dadd(1415.64, -1040.34, -14.7, 0.45)
	pt3dadd(1416.24, -1040.19, -14.7, 0.45)
	pt3dadd(1416.54, -1040.14, -14.7, 0.45)
	pt3dadd(1417.09, -1040.04, -14.7, 0.45)
	pt3dadd(1417.74, -1040.04, -14.7, 0.45)
	pt3dadd(1418.14, -1039.94, -14.7, 0.45)
	pt3dadd(1418.99, -1039.69, -14.7, 0.45)
	pt3dadd(1419.29, -1039.64, -14.7, 0.45)
	pt3dadd(1419.49, -1039.59, -14.7, 0.45)
	pt3dadd(1419.65, -1039.61, -14.7, 0.45)
  }
  dendrite[33] {pt3dclear()
	pt3dadd(1367.82, -1025.92, -21.6001, 0.45)
	pt3dadd(1367.76, -1025.91, -21.6001, 0.45)
  }
  dendrite[34] {pt3dclear()
	pt3dadd(1367.82, -1025.92, -21.6001, 0.45)
	pt3dadd(1368.59, -1025.93, -21.6001, 0.45)
	pt3dadd(1368.84, -1025.89, -22.5001, 0.45)
	pt3dadd(1368.99, -1025.89, -22.5001, 0.45)
	pt3dadd(1370.49, -1025.54, -22.8001, 0.45)
	pt3dadd(1370.64, -1025.49, -22.8001, 0.45)
	pt3dadd(1371.79, -1025.14, -23.0001, 0.45)
	pt3dadd(1372.09, -1025.09, -23.1001, 0.45)
	pt3dadd(1372.59, -1024.74, -23.1001, 0.45)
	pt3dadd(1372.64, -1024.69, -23.1001, 0.45)
	pt3dadd(1373.64, -1023.89, -23.3001, 0.45)
	pt3dadd(1373.79, -1023.79, -23.4001, 0.45)
	pt3dadd(1374.54, -1023.39, -23.5001, 0.45)
	pt3dadd(1374.69, -1023.24, -23.6001, 0.45)
	pt3dadd(1375.19, -1022.99, -23.7001, 0.45)
	pt3dadd(1375.39, -1022.89, -23.8001, 0.45)
	pt3dadd(1376.59, -1022.34, -24.1001, 0.45)
	pt3dadd(1376.74, -1022.29, -24.2001, 0.45)
	pt3dadd(1377.39, -1021.94, -24.3001, 0.45)
	pt3dadd(1377.49, -1021.84, -24.4001, 0.45)
  }
}
proc shape3d_16() {
  dendrite[34] {	pt3dadd(1377.89, -1021.44, -24.5001, 0.45)
	pt3dadd(1377.94, -1021.39, -24.5001, 0.45)
	pt3dadd(1378.34, -1020.94, -24.7001, 0.45)
	pt3dadd(1378.44, -1020.89, -24.7001, 0.45)
	pt3dadd(1379.04, -1020.44, -25.0001, 0.45)
	pt3dadd(1379.19, -1020.34, -25.0001, 0.45)
	pt3dadd(1379.84, -1019.69, -25.2001, 0.45)
	pt3dadd(1380.04, -1019.59, -25.2001, 0.45)
	pt3dadd(1380.09, -1019.54, -25.2001, 0.45)
	pt3dadd(1380.44, -1019.14, -25.3001, 0.45)
	pt3dadd(1380.69, -1018.94, -25.4001, 0.45)
	pt3dadd(1380.89, -1018.64, -25.4001, 0.45)
	pt3dadd(1381.14, -1018.39, -25.5001, 0.45)
	pt3dadd(1381.29, -1018.24, -25.5001, 0.45)
	pt3dadd(1381.49, -1017.94, -25.6001, 0.45)
	pt3dadd(1381.64, -1017.79, -25.7001, 0.45)
	pt3dadd(1381.74, -1017.79, -25.7001, 0.45)
	pt3dadd(1382.64, -1017.64, -26.2001, 0.45)
	pt3dadd(1382.94, -1017.59, -26.2001, 0.45)
	pt3dadd(1383.14, -1017.54, -26.2001, 0.45)
	pt3dadd(1383.19, -1017.54, -26.3001, 0.45)
	pt3dadd(1383.59, -1017.14, -26.4001, 0.45)
	pt3dadd(1383.64, -1017.09, -26.4001, 0.45)
	pt3dadd(1384.09, -1016.59, -26.6001, 0.45)
	pt3dadd(1384.14, -1016.59, -26.6001, 0.45)
	pt3dadd(1384.79, -1015.99, -27.1001, 0.45)
	pt3dadd(1385.04, -1015.84, -27.2001, 0.45)
	pt3dadd(1385.34, -1015.49, -27.3001, 0.45)
	pt3dadd(1385.44, -1015.39, -27.3001, 0.45)
	pt3dadd(1385.89, -1014.79, -27.5001, 0.45)
	pt3dadd(1386.09, -1014.69, -27.5001, 0.45)
	pt3dadd(1387.09, -1013.94, -28.1001, 0.45)
	pt3dadd(1387.19, -1013.89, -28.1001, 0.45)
	pt3dadd(1387.74, -1013.59, -28.3001, 0.45)
	pt3dadd(1387.84, -1013.59, -28.3001, 0.45)
	pt3dadd(1388.54, -1013.54, -28.7001, 0.45)
	pt3dadd(1388.59, -1013.54, -28.8001, 0.45)
	pt3dadd(1389.04, -1012.29, -29.0001, 0.45)
	pt3dadd(1389.14, -1012.24, -29.1001, 0.45)
	pt3dadd(1389.44, -1011.59, -29.3001, 0.45)
	pt3dadd(1389.44, -1011.59, -29.4001, 0.45)
	pt3dadd(1389.89, -1011.19, -29.8001, 0.45)
	pt3dadd(1390.24, -1010.84, -30.0001, 0.45)
	pt3dadd(1390.49, -1010.29, -30.2001, 0.45)
	pt3dadd(1390.54, -1010.24, -30.2001, 0.45)
	pt3dadd(1390.64, -1010.04, -30.3001, 0.45)
	pt3dadd(1390.69, -1009.89, -30.4001, 0.45)
	pt3dadd(1390.84, -1009.39, -30.5001, 0.45)
	pt3dadd(1390.94, -1009.34, -30.5001, 0.45)
	pt3dadd(1391.29, -1008.99, -30.7001, 0.45)
	pt3dadd(1391.39, -1008.89, -30.7001, 0.45)
	pt3dadd(1391.59, -1008.64, -30.8001, 0.45)
	pt3dadd(1391.74, -1008.49, -30.8001, 0.45)
	pt3dadd(1392.14, -1008.24, -31.0001, 0.45)
	pt3dadd(1392.34, -1008.19, -31.0001, 0.45)
	pt3dadd(1392.59, -1008.19, -31.0001, 0.45)
	pt3dadd(1393.04, -1008.19, -31.0001, 0.45)
	pt3dadd(1393.39, -1008.09, -31.1001, 0.45)
	pt3dadd(1393.59, -1008.09, -31.1001, 0.45)
	pt3dadd(1394.09, -1008.04, -31.3001, 0.45)
	pt3dadd(1394.19, -1007.99, -31.3001, 0.45)
	pt3dadd(1394.74, -1007.89, -31.7001, 0.45)
	pt3dadd(1394.79, -1007.89, -31.7001, 0.45)
	pt3dadd(1395.79, -1007.14, -32.3001, 0.45)
	pt3dadd(1395.94, -1007.04, -32.3001, 0.45)
	pt3dadd(1396.54, -1006.59, -32.4001, 0.45)
	pt3dadd(1396.74, -1006.39, -32.5001, 0.45)
	pt3dadd(1397.19, -1006.04, -32.6001, 0.45)
	pt3dadd(1397.34, -1005.99, -32.6001, 0.45)
	pt3dadd(1398.14, -1005.14, -33.0001, 0.45)
	pt3dadd(1398.24, -1004.94, -33.1001, 0.45)
	pt3dadd(1398.39, -1004.74, -33.1001, 0.45)
	pt3dadd(1398.49, -1004.64, -33.2001, 0.45)
	pt3dadd(1398.89, -1004.24, -33.3001, 0.45)
	pt3dadd(1399.44, -1004.04, -33.8001, 0.45)
	pt3dadd(1399.49, -1004.04, -33.9001, 0.45)
	pt3dadd(1400.39, -1003.49, -34.2001, 0.45)
	pt3dadd(1400.74, -1003.39, -34.3001, 0.45)
	pt3dadd(1400.74, -1003.39, -34.4001, 0.45)
	pt3dadd(1400.89, -1003.34, -34.5001, 0.45)
	pt3dadd(1400.99, -1003.34, -34.5001, 0.45)
	pt3dadd(1401.69, -1003.04, -34.7001, 0.45)
	pt3dadd(1401.79, -1002.99, -34.7001, 0.45)
	pt3dadd(1402.19, -1002.94, -34.8001, 0.45)
	pt3dadd(1402.39, -1002.89, -34.8001, 0.45)
	pt3dadd(1402.59, -1002.84, -34.9001, 0.45)
	pt3dadd(1402.74, -1002.79, -34.9001, 0.45)
	pt3dadd(1403.04, -1002.69, -34.9001, 0.45)
	pt3dadd(1403.24, -1002.59, -35.0001, 0.45)
	pt3dadd(1403.59, -1002.44, -35.1001, 0.45)
	pt3dadd(1403.69, -1002.29, -35.1001, 0.45)
	pt3dadd(1403.84, -1002.14, -35.2001, 0.45)
	pt3dadd(1403.99, -1001.99, -35.2001, 0.45)
	pt3dadd(1404.14, -1001.74, -35.3001, 0.45)
	pt3dadd(1404.39, -1001.49, -35.3001, 0.45)
	pt3dadd(1404.79, -1001.19, -35.4001, 0.45)
	pt3dadd(1404.84, -1001.19, -35.5001, 0.45)
	pt3dadd(1405.09, -1001.34, -35.6001, 0.45)
	pt3dadd(1405.09, -1001.39, -35.6001, 0.45)
	pt3dadd(1405.29, -1001.39, -35.7001, 0.45)
	pt3dadd(1405.79, -1001.24, -35.8001, 0.45)
	pt3dadd(1405.94, -1001.19, -35.8001, 0.45)
	pt3dadd(1406.29, -1000.74, -35.9001, 0.45)
	pt3dadd(1406.44, -1000.64, -35.9001, 0.45)
	pt3dadd(1406.69, -1000.49, -36.0001, 0.45)
	pt3dadd(1406.79, -1000.39, -36.0001, 0.45)
	pt3dadd(1407.14, -1000.04, -36.2001, 0.45)
	pt3dadd(1407.24, -999.943, -36.2001, 0.45)
	pt3dadd(1407.89, -999.543, -36.5002, 0.45)
	pt3dadd(1408.04, -999.443, -36.6002, 0.45)
	pt3dadd(1408.39, -999.143, -36.7002, 0.45)
	pt3dadd(1408.69, -998.943, -36.7002, 0.45)
	pt3dadd(1408.89, -998.743, -36.8002, 0.45)
	pt3dadd(1409.09, -998.643, -36.8002, 0.45)
	pt3dadd(1409.24, -998.543, -36.9002, 0.45)
	pt3dadd(1409.39, -998.443, -36.9002, 0.45)
	pt3dadd(1410.64, -997.893, -36.9002, 0.45)
	pt3dadd(1410.69, -997.893, -36.9002, 0.45)
	pt3dadd(1411.79, -997.243, -37.3002, 0.45)
	pt3dadd(1411.79, -997.243, -37.4002, 0.45)
	pt3dadd(1413.04, -996.643, -37.8002, 0.45)
	pt3dadd(1413.04, -996.643, -37.9002, 0.45)
	pt3dadd(1414.34, -995.943, -38.4002, 0.45)
	pt3dadd(1414.54, -995.893, -38.4002, 0.45)
	pt3dadd(1416.09, -995.343, -38.9002, 0.45)
	pt3dadd(1416.44, -995.093, -39.5002, 0.45)
	pt3dadd(1416.49, -995.093, -39.6002, 0.45)
	pt3dadd(1416.79, -994.593, -39.8002, 0.45)
	pt3dadd(1416.94, -994.393, -39.8002, 0.45)
	pt3dadd(1417.04, -994.193, -39.9002, 0.45)
	pt3dadd(1417.14, -994.093, -40.0002, 0.45)
	pt3dadd(1417.69, -993.343, -40.4002, 0.45)
	pt3dadd(1417.74, -993.343, -40.4002, 0.45)
	pt3dadd(1418.09, -993.043, -40.6002, 0.45)
	pt3dadd(1418.19, -993.043, -40.6002, 0.45)
	pt3dadd(1418.74, -992.743, -40.7002, 0.45)
	pt3dadd(1418.89, -992.693, -40.8002, 0.45)
	pt3dadd(1419.59, -992.743, -40.9002, 0.45)
	pt3dadd(1419.64, -992.793, -41.0002, 0.45)
	pt3dadd(1420.29, -992.743, -41.3002, 0.45)
	pt3dadd(1420.49, -992.693, -41.3002, 0.45)
	pt3dadd(1420.79, -992.543, -41.4002, 0.45)
	pt3dadd(1420.99, -992.343, -41.4002, 0.45)
	pt3dadd(1421.29, -992.093, -41.5002, 0.45)
	pt3dadd(1421.49, -991.993, -41.5002, 0.45)
	pt3dadd(1421.69, -991.793, -41.6002, 0.45)
	pt3dadd(1421.84, -991.593, -41.6002, 0.45)
	pt3dadd(1422.24, -991.043, -41.8002, 0.45)
	pt3dadd(1422.39, -990.943, -41.9002, 0.45)
	pt3dadd(1422.79, -990.693, -42.0002, 0.45)
	pt3dadd(1423.09, -990.593, -42.0002, 0.45)
	pt3dadd(1423.84, -990.343, -42.1002, 0.45)
	pt3dadd(1424.09, -990.293, -42.2002, 0.45)
	pt3dadd(1424.64, -990.093, -42.3002, 0.45)
	pt3dadd(1424.74, -990.043, -42.3002, 0.45)
	pt3dadd(1425.54, -989.493, -42.9002, 0.45)
	pt3dadd(1425.64, -989.443, -42.9002, 0.45)
	pt3dadd(1426.29, -988.743, -43.2002, 0.45)
	pt3dadd(1426.34, -988.743, -43.3002, 0.45)
	pt3dadd(1426.74, -988.093, -43.5002, 0.45)
	pt3dadd(1426.79, -987.993, -43.5002, 0.45)
	pt3dadd(1427.04, -987.793, -43.7002, 0.45)
	pt3dadd(1427.14, -987.793, -43.8002, 0.45)
	pt3dadd(1428.14, -987.493, -44.1002, 0.45)
	pt3dadd(1428.19, -987.493, -44.1002, 0.45)
	pt3dadd(1428.64, -987.393, -44.2002, 0.45)
	pt3dadd(1428.79, -987.293, -44.2002, 0.45)
	pt3dadd(1429.14, -987.093, -44.5002, 0.45)
	pt3dadd(1429.19, -986.993, -44.5002, 0.45)
	pt3dadd(1429.34, -986.793, -44.9002, 0.45)
	pt3dadd(1429.39, -986.793, -44.9002, 0.45)
	pt3dadd(1429.59, -986.543, -45.0002, 0.45)
	pt3dadd(1429.64, -986.543, -45.1002, 0.45)
	pt3dadd(1429.89, -986.543, -45.2002, 0.45)
	pt3dadd(1430.09, -986.543, -45.3002, 0.45)
	pt3dadd(1430.64, -986.343, -45.4002, 0.45)
	pt3dadd(1430.79, -986.293, -45.5002, 0.45)
	pt3dadd(1431.19, -986.143, -45.6003, 0.45)
	pt3dadd(1431.34, -986.093, -45.6003, 0.45)
	pt3dadd(1432.04, -985.743, -45.9002, 0.45)
	pt3dadd(1432.24, -985.693, -46.0002, 0.45)
	pt3dadd(1433.24, -985.293, -46.3003, 0.45)
	pt3dadd(1433.59, -984.943, -46.3003, 0.45)
	pt3dadd(1433.84, -984.743, -46.4003, 0.45)
	pt3dadd(1433.99, -984.593, -46.4003, 0.45)
	pt3dadd(1434.64, -984.243, -46.4003, 0.45)
	pt3dadd(1435.04, -984.193, -46.4003, 0.45)
	pt3dadd(1435.79, -983.843, -46.5003, 0.45)
	pt3dadd(1436.24, -983.643, -46.6003, 0.45)
	pt3dadd(1436.39, -983.543, -46.6003, 0.45)
	pt3dadd(1436.49, -983.543, -46.7003, 0.45)
	pt3dadd(1437.29, -983.243, -47.0003, 0.45)
	pt3dadd(1437.34, -983.243, -47.0003, 0.45)
	pt3dadd(1437.59, -983.043, -47.1003, 0.45)
	pt3dadd(1437.79, -982.993, -47.1003, 0.45)
	pt3dadd(1438.14, -982.843, -47.2003, 0.45)
	pt3dadd(1438.19, -982.843, -47.2003, 0.45)
	pt3dadd(1438.79, -982.593, -47.2003, 0.45)
	pt3dadd(1439.69, -982.193, -47.5003, 0.45)
	pt3dadd(1439.69, -982.193, -47.6003, 0.45)
  }
}
proc shape3d_17() {
  dendrite[34] {	pt3dadd(1440.94, -982.143, -48.2003, 0.45)
	pt3dadd(1441.09, -982.143, -48.3003, 0.45)
	pt3dadd(1442.09, -982.093, -48.5003, 0.45)
	pt3dadd(1442.49, -981.993, -48.5003, 0.45)
	pt3dadd(1443.29, -981.743, -48.6003, 0.45)
	pt3dadd(1443.64, -981.543, -48.7003, 0.45)
	pt3dadd(1443.89, -981.443, -48.8003, 0.45)
	pt3dadd(1444.24, -981.293, -48.8003, 0.45)
	pt3dadd(1444.84, -981.043, -48.9003, 0.45)
	pt3dadd(1445.19, -980.943, -48.9003, 0.45)
	pt3dadd(1445.79, -980.643, -48.9003, 0.45)
	pt3dadd(1446.04, -980.493, -48.9003, 0.45)
	pt3dadd(1446.49, -980.193, -48.9003, 0.45)
	pt3dadd(1446.79, -979.943, -49.0003, 0.45)
	pt3dadd(1447.94, -979.443, -49.3003, 0.45)
	pt3dadd(1448.04, -979.393, -49.4003, 0.45)
	pt3dadd(1448.94, -978.793, -49.5003, 0.45)
	pt3dadd(1449.29, -978.643, -49.5003, 0.45)
	pt3dadd(1449.69, -978.393, -49.6003, 0.45)
	pt3dadd(1449.94, -978.293, -49.6003, 0.45)
	pt3dadd(1450.24, -978.193, -49.7003, 0.45)
	pt3dadd(1450.49, -978.143, -49.7003, 0.45)
	pt3dadd(1451.04, -977.843, -49.7003, 0.45)
	pt3dadd(1451.39, -977.693, -49.7003, 0.45)
	pt3dadd(1452.59, -977.143, -49.7003, 0.45)
	pt3dadd(1452.89, -976.993, -49.7003, 0.45)
	pt3dadd(1453.49, -976.693, -49.7003, 0.45)
	pt3dadd(1453.69, -976.543, -49.7003, 0.45)
	pt3dadd(1453.94, -976.093, -49.8003, 0.45)
	pt3dadd(1453.99, -976.043, -49.8003, 0.45)
	pt3dadd(1454.19, -975.843, -50.2003, 0.45)
	pt3dadd(1454.29, -975.643, -50.2003, 0.45)
	pt3dadd(1454.44, -975.443, -50.3003, 0.45)
	pt3dadd(1454.49, -975.293, -50.3003, 0.45)
	pt3dadd(1454.54, -975.093, -50.4003, 0.45)
	pt3dadd(1454.54, -974.943, -50.4003, 0.45)
  }
  dendrite[35] {pt3dclear()
	pt3dadd(1422.74, -974.055, -24.1001, 0.45)
	pt3dadd(1422.69, -973.732, -24.1001, 0.45)
	pt3dadd(1422.69, -973.582, -24.1001, 0.45)
	pt3dadd(1423.54, -972.882, -24.2001, 0.45)
	pt3dadd(1423.64, -972.732, -24.3001, 0.45)
	pt3dadd(1424.54, -972.132, -24.4001, 0.45)
	pt3dadd(1424.79, -971.932, -24.4001, 0.45)
	pt3dadd(1425.45, -971.306, -24.4001, 0.45)
	pt3dadd(1426.39, -970.532, -24.4001, 0.45)
	pt3dadd(1426.39, -970.532, -24.5001, 0.45)
	pt3dadd(1427.94, -968.882, -24.7001, 0.45)
	pt3dadd(1428.09, -968.682, -24.7001, 0.45)
	pt3dadd(1429.19, -967.832, -24.7001, 0.45)
	pt3dadd(1429.49, -967.582, -24.7001, 0.45)
	pt3dadd(1430.19, -966.682, -24.8001, 0.45)
	pt3dadd(1430.54, -966.282, -24.8001, 0.45)
	pt3dadd(1431.09, -965.632, -24.9001, 0.45)
	pt3dadd(1431.54, -965.332, -24.9001, 0.45)
	pt3dadd(1432.54, -964.682, -24.9001, 0.45)
	pt3dadd(1432.89, -964.482, -24.9001, 0.45)
	pt3dadd(1433.49, -964.132, -24.9001, 0.45)
	pt3dadd(1434.04, -963.832, -24.9001, 0.45)
	pt3dadd(1434.59, -963.532, -24.9001, 0.45)
	pt3dadd(1434.89, -963.382, -24.9001, 0.45)
	pt3dadd(1436.24, -962.132, -25.3001, 0.45)
	pt3dadd(1436.34, -962.032, -25.3001, 0.45)
	pt3dadd(1437.19, -961.332, -25.5001, 0.45)
	pt3dadd(1437.34, -961.282, -25.5001, 0.45)
	pt3dadd(1437.44, -961.182, -25.5001, 0.45)
	pt3dadd(1437.99, -960.682, -25.6001, 0.45)
	pt3dadd(1438.19, -960.532, -25.6001, 0.45)
	pt3dadd(1438.84, -960.182, -25.6001, 0.45)
	pt3dadd(1440.04, -959.432, -25.9001, 0.45)
	pt3dadd(1440.54, -959.232, -25.9001, 0.45)
	pt3dadd(1440.69, -959.132, -26.0001, 0.45)
  }
  dendrite[36] {pt3dclear()
	pt3dadd(1422.74, -974.055, -24.1001, 0.45)
	pt3dadd(1423.04, -973.727, -24.4001, 0.45)
	pt3dadd(1423.24, -973.527, -24.4001, 0.45)
	pt3dadd(1423.79, -973.078, -24.4001, 0.45)
	pt3dadd(1423.99, -972.878, -24.5001, 0.45)
	pt3dadd(1424.44, -972.477, -24.5001, 0.45)
	pt3dadd(1424.64, -972.277, -24.6001, 0.45)
	pt3dadd(1425.54, -971.578, -24.8001, 0.45)
	pt3dadd(1425.84, -971.378, -24.8001, 0.45)
	pt3dadd(1425.94, -971.277, -24.9001, 0.45)
	pt3dadd(1426.29, -970.977, -24.9001, 0.45)
	pt3dadd(1427.29, -970.277, -25.0001, 0.45)
	pt3dadd(1427.64, -970.078, -25.1001, 0.45)
	pt3dadd(1428.09, -969.777, -25.1001, 0.45)
	pt3dadd(1428.94, -969.078, -25.1001, 0.45)
	pt3dadd(1429.04, -969.078, -25.1001, 0.45)
	pt3dadd(1429.29, -968.828, -25.1001, 0.45)
	pt3dadd(1429.44, -968.727, -25.1001, 0.45)
	pt3dadd(1430.79, -967.177, -25.1001, 0.45)
	pt3dadd(1431.59, -966.128, -25.2001, 0.45)
	pt3dadd(1431.89, -965.677, -25.2001, 0.45)
	pt3dadd(1432.49, -965.078, -25.2001, 0.45)
	pt3dadd(1432.69, -964.878, -25.2001, 0.45)
	pt3dadd(1432.99, -964.527, -25.3001, 0.45)
	pt3dadd(1433.19, -964.328, -25.3001, 0.45)
	pt3dadd(1433.79, -963.828, -25.3001, 0.45)
	pt3dadd(1434.09, -963.527, -25.3001, 0.45)
	pt3dadd(1434.39, -963.277, -25.3001, 0.45)
	pt3dadd(1434.79, -963.027, -25.3001, 0.45)
	pt3dadd(1435.69, -962.527, -25.3001, 0.45)
	pt3dadd(1435.84, -962.477, -25.3001, 0.45)
	pt3dadd(1437.69, -961.578, -25.4001, 0.45)
	pt3dadd(1437.69, -961.578, -25.5001, 0.45)
	pt3dadd(1438.89, -960.527, -25.6001, 0.45)
	pt3dadd(1439.24, -960.277, -25.6001, 0.45)
	pt3dadd(1439.84, -959.777, -25.6001, 0.45)
	pt3dadd(1440.09, -959.677, -25.7001, 0.45)
	pt3dadd(1440.59, -959.378, -25.8001, 0.45)
	pt3dadd(1440.94, -959.078, -25.8001, 0.45)
	pt3dadd(1441.24, -958.878, -25.8001, 0.45)
	pt3dadd(1441.54, -958.677, -25.8001, 0.45)
	pt3dadd(1442.39, -957.977, -25.8001, 0.45)
	pt3dadd(1442.69, -957.527, -25.8001, 0.45)
	pt3dadd(1442.74, -957.527, -25.8001, 0.45)
	pt3dadd(1443.14, -957.128, -25.9001, 0.45)
	pt3dadd(1443.54, -956.727, -25.9001, 0.45)
	pt3dadd(1445.09, -955.477, -25.9001, 0.45)
	pt3dadd(1445.44, -955.227, -25.9001, 0.45)
	pt3dadd(1445.99, -954.878, -25.9001, 0.45)
	pt3dadd(1446.39, -954.578, -25.9001, 0.45)
	pt3dadd(1447.19, -953.977, -25.9001, 0.45)
	pt3dadd(1447.34, -953.628, -25.9001, 0.45)
	pt3dadd(1447.54, -953.328, -25.9001, 0.45)
	pt3dadd(1447.69, -953.078, -25.9001, 0.45)
	pt3dadd(1448.79, -950.977, -25.9001, 0.45)
	pt3dadd(1448.99, -950.578, -25.9001, 0.45)
	pt3dadd(1449.54, -949.727, -25.9001, 0.45)
	pt3dadd(1449.79, -949.578, -25.9001, 0.45)
	pt3dadd(1450.69, -949.277, -25.9001, 0.45)
	pt3dadd(1451.09, -949.227, -25.9001, 0.45)
	pt3dadd(1451.69, -948.927, -25.9001, 0.45)
	pt3dadd(1451.89, -948.727, -25.9001, 0.45)
	pt3dadd(1453.34, -946.078, -25.7001, 0.45)
	pt3dadd(1453.69, -945.128, -25.6001, 0.45)
	pt3dadd(1453.89, -944.828, -25.6001, 0.45)
	pt3dadd(1454.49, -944.277, -25.4001, 0.45)
	pt3dadd(1454.64, -944.078, -25.4001, 0.45)
	pt3dadd(1455.19, -943.628, -25.3001, 0.45)
	pt3dadd(1455.24, -943.578, -25.3001, 0.45)
	pt3dadd(1456.09, -942.727, -25.0001, 0.45)
	pt3dadd(1456.24, -942.578, -25.0001, 0.45)
	pt3dadd(1456.59, -942.378, -25.0001, 0.45)
	pt3dadd(1456.79, -942.277, -24.9001, 0.45)
	pt3dadd(1457.09, -942.128, -24.9001, 0.45)
	pt3dadd(1457.49, -941.977, -24.8001, 0.45)
	pt3dadd(1457.84, -941.828, -24.8001, 0.45)
	pt3dadd(1458.19, -941.677, -24.7001, 0.45)
	pt3dadd(1458.79, -941.277, -24.7001, 0.45)
	pt3dadd(1459.04, -941.177, -24.6001, 0.45)
	pt3dadd(1459.49, -940.777, -24.6001, 0.45)
	pt3dadd(1460.09, -939.578, -24.5001, 0.45)
	pt3dadd(1460.09, -939.477, -24.5001, 0.45)
	pt3dadd(1460.49, -939.078, -24.5001, 0.45)
	pt3dadd(1460.94, -938.777, -24.5001, 0.45)
	pt3dadd(1461.19, -938.677, -24.5001, 0.45)
	pt3dadd(1461.54, -938.578, -24.5001, 0.45)
	pt3dadd(1461.84, -938.427, -24.5001, 0.45)
	pt3dadd(1462.19, -938.328, -24.5001, 0.45)
	pt3dadd(1462.54, -938.177, -24.5001, 0.45)
	pt3dadd(1462.84, -937.977, -24.5001, 0.45)
	pt3dadd(1463.14, -937.828, -24.5001, 0.45)
	pt3dadd(1463.59, -937.628, -24.5001, 0.45)
	pt3dadd(1464.34, -937.078, -24.5001, 0.45)
	pt3dadd(1464.54, -936.878, -24.5001, 0.45)
	pt3dadd(1465.54, -936.227, -24.5001, 0.45)
	pt3dadd(1465.99, -935.977, -24.5001, 0.45)
	pt3dadd(1466.54, -935.677, -24.5001, 0.45)
	pt3dadd(1467.04, -935.477, -24.5001, 0.45)
	pt3dadd(1467.59, -935.328, -24.5001, 0.45)
	pt3dadd(1467.94, -935.177, -24.4001, 0.45)
	pt3dadd(1469.49, -934.828, -24.6001, 0.45)
	pt3dadd(1469.69, -934.777, -24.6001, 0.45)
	pt3dadd(1470.39, -934.628, -24.7001, 0.45)
	pt3dadd(1470.64, -934.628, -24.7001, 0.45)
	pt3dadd(1471.29, -934.527, -24.7001, 0.45)
	pt3dadd(1471.59, -934.328, -24.7001, 0.45)
	pt3dadd(1471.84, -933.977, -24.7001, 0.45)
	pt3dadd(1471.89, -933.677, -24.7001, 0.45)
	pt3dadd(1471.94, -933.328, -24.7001, 0.45)
	pt3dadd(1471.99, -932.828, -24.8001, 0.45)
	pt3dadd(1472.34, -931.977, -24.9001, 0.45)
	pt3dadd(1472.44, -931.727, -24.9001, 0.45)
	pt3dadd(1472.69, -931.128, -25.1001, 0.45)
	pt3dadd(1472.79, -930.828, -25.2001, 0.45)
	pt3dadd(1473.14, -929.977, -25.6001, 0.45)
	pt3dadd(1473.29, -929.828, -25.6001, 0.45)
	pt3dadd(1473.94, -929.477, -25.7001, 0.45)
	pt3dadd(1474.24, -929.277, -25.7001, 0.45)
	pt3dadd(1474.34, -929.128, -25.8001, 0.45)
	pt3dadd(1474.49, -928.977, -25.8001, 0.45)
	pt3dadd(1475.49, -928.128, -26.2001, 0.45)
	pt3dadd(1475.49, -927.828, -26.3001, 0.45)
	pt3dadd(1475.59, -927.277, -26.4001, 0.45)
	pt3dadd(1475.59, -926.828, -26.4001, 0.45)
	pt3dadd(1475.59, -926.477, -26.4001, 0.45)
	pt3dadd(1475.59, -925.878, -26.4001, 0.45)
	pt3dadd(1475.34, -924.977, -26.5001, 0.45)
	pt3dadd(1475.29, -924.727, -26.6001, 0.45)
	pt3dadd(1474.59, -923.878, -26.6001, 0.45)
  }
}
proc shape3d_18() {
  dendrite[36] {	pt3dadd(1474.24, -923.477, -26.7001, 0.45)
	pt3dadd(1473.94, -922.878, -26.7001, 0.45)
	pt3dadd(1473.79, -922.578, -26.8001, 0.45)
	pt3dadd(1472.84, -920.727, -26.8001, 0.45)
	pt3dadd(1472.74, -920.628, -26.8001, 0.45)
	pt3dadd(1472.04, -919.527, -26.8001, 0.45)
	pt3dadd(1471.84, -919.078, -26.8001, 0.45)
	pt3dadd(1471.09, -917.828, -27.2001, 0.45)
	pt3dadd(1471.09, -917.777, -27.2001, 0.45)
  }
  axon[15] {pt3dclear()
	pt3dadd(1182.52, -1080.29, -1.86705, 0.2)
	pt3dadd(1182.53, -1079.99, -1.64475, 0.4)
  }
  axon[16] {pt3dclear()
	pt3dadd(1182.52, -1080.29, -1.86705, 0.2)
	pt3dadd(1182.3, -1080.3, -1.66455, 0.3)
	pt3dadd(1182.09, -1080.46, -1.73025, 0.3)
	pt3dadd(1181.92, -1080.68, -1.6353, 0.35)
	pt3dadd(1181.77, -1080.9, -1.6347, 0.35)
	pt3dadd(1181.72, -1081.09, -1.86705, 0.2)
  }
  axon[17] {pt3dclear()
	pt3dadd(1190.32, -1081.71, 16.4387, 0.4)
	pt3dadd(1190.11, -1081.81, 16.8808, 0.3)
	pt3dadd(1189.91, -1081.96, 16.9349, 0.35)
	pt3dadd(1189.67, -1082.08, 16.9971, 0.45)
	pt3dadd(1189.38, -1082.16, 17.062, 0.55)
	pt3dadd(1189.12, -1082.24, 17.1505, 0.55)
	pt3dadd(1188.86, -1082.27, 17.3013, 0.4)
	pt3dadd(1188.55, -1082.32, 17.3216, 0.3)
	pt3dadd(1188.32, -1082.49, 17.3406, 0.35)
	pt3dadd(1188.11, -1082.65, 17.4051, 0.4)
	pt3dadd(1187.9, -1082.78, 17.5142, 0.4)
	pt3dadd(1187.75, -1082.9, 17.7223, 0.45)
	pt3dadd(1187.68, -1082.97, 18.1491, 0.5)
	pt3dadd(1187.59, -1083.05, 18.5301, 0.45)
	pt3dadd(1187.59, -1083.11, 18.8847, 0.45)
	pt3dadd(1187.69, -1083.2, 19.2701, 0.55)
	pt3dadd(1187.74, -1083.29, 19.5339, 0.55)
	pt3dadd(1187.79, -1083.35, 19.9062, 0.5)
	pt3dadd(1187.88, -1083.48, 20.161, 0.55)
	pt3dadd(1187.95, -1083.59, 20.5254, 0.55)
	pt3dadd(1188, -1083.73, 20.8303, 0.45)
	pt3dadd(1188.09, -1083.87, 21.0704, 0.4)
	pt3dadd(1188.15, -1083.97, 21.4437, 0.4)
	pt3dadd(1188.22, -1084.1, 21.7911, 0.35)
	pt3dadd(1188.3, -1084.28, 22.073, 0.3)
	pt3dadd(1188.36, -1084.52, 22.1589, 0.35)
	pt3dadd(1188.34, -1084.83, 22.2546, 0.45)
	pt3dadd(1188.26, -1085.05, 22.5483, 0.55)
	pt3dadd(1188.28, -1085.19, 22.932, 0.6)
	pt3dadd(1188.34, -1085.34, 23.2806, 0.55)
	pt3dadd(1188.42, -1085.46, 23.6016, 0.5)
	pt3dadd(1188.54, -1085.57, 23.8492, 0.55)
	pt3dadd(1188.63, -1085.68, 24.059, 0.55)
	pt3dadd(1188.68, -1085.83, 24.3601, 0.45)
	pt3dadd(1188.7, -1085.95, 24.7851, 0.45)
	pt3dadd(1188.74, -1086.04, 25.2188, 0.5)
	pt3dadd(1188.78, -1086.12, 25.7269, 0.45)
	pt3dadd(1188.79, -1086.18, 26.2359, 0.4)
	pt3dadd(1188.76, -1086.29, 26.6457, 0.4)
	pt3dadd(1188.76, -1086.46, 26.9766, 0.4)
	pt3dadd(1188.79, -1086.67, 27.2381, 0.4)
	pt3dadd(1188.9, -1086.89, 27.4044, 0.4)
	pt3dadd(1189.01, -1087.08, 27.4809, 0.5)
	pt3dadd(1189.16, -1087.3, 27.4473, 0.75)
	pt3dadd(1189.23, -1087.49, 27.6094, 1)
  }
  axon[18] {pt3dclear()
	pt3dadd(1190.32, -1081.71, 16.4387, 0.4)
	pt3dadd(1190.34, -1081.7, 16.4387, 0.4)
	pt3dadd(1190.45, -1081.78, 16.4881, 0.35)
	pt3dadd(1190.58, -1081.93, 16.4981, 0.25)
	pt3dadd(1190.7, -1082.17, 16.6523, 0.25)
	pt3dadd(1190.75, -1082.51, 16.6965, 0.3)
	pt3dadd(1190.79, -1082.85, 16.729, 0.25)
	pt3dadd(1190.88, -1083.11, 16.7742, 0.25)
	pt3dadd(1190.93, -1083.33, 16.9688, 0.35)
	pt3dadd(1191.02, -1083.58, 17.1038, 0.35)
	pt3dadd(1191.09, -1083.9, 17.1522, 0.25)
	pt3dadd(1191.24, -1084.17, 17.0946, 0.25)
	pt3dadd(1191.38, -1084.45, 16.9995, 0.3)
	pt3dadd(1191.55, -1084.65, 17.025, 0.3)
	pt3dadd(1191.75, -1084.75, 17.0984, 0.35)
	pt3dadd(1191.95, -1084.89, 17.2737, 0.4)
	pt3dadd(1192.15, -1085.04, 17.3844, 0.4)
	pt3dadd(1192.33, -1085.16, 17.5336, 0.35)
	pt3dadd(1192.52, -1085.32, 17.6173, 0.3)
	pt3dadd(1192.74, -1085.45, 17.6514, 0.35)
	pt3dadd(1192.94, -1085.55, 17.8026, 0.4)
	pt3dadd(1193.16, -1085.69, 17.8759, 0.4)
	pt3dadd(1193.34, -1085.9, 17.9037, 0.45)
	pt3dadd(1193.48, -1086.12, 17.8737, 0.5)
	pt3dadd(1193.59, -1086.36, 17.9517, 0.45)
	pt3dadd(1193.67, -1086.72, 17.9358, 0.4)
	pt3dadd(1193.64, -1087.12, 17.9644, 0.4)
	pt3dadd(1193.64, -1087.46, 18.076, 0.35)
	pt3dadd(1193.67, -1087.7, 18.3235, 0.25)
	pt3dadd(1193.79, -1087.89, 18.5035, 0.25)
	pt3dadd(1193.96, -1088.09, 18.5712, 0.35)
	pt3dadd(1194.14, -1088.3, 18.6117, 0.35)
	pt3dadd(1194.3, -1088.52, 18.6654, 0.25)
	pt3dadd(1194.46, -1088.76, 18.6099, 0.2)
	pt3dadd(1194.58, -1089.05, 18.6085, 0.25)
	pt3dadd(1194.75, -1089.29, 18.5653, 0.3)
	pt3dadd(1194.91, -1089.52, 18.5788, 0.35)
	pt3dadd(1195.22, -1089.79, 18.5788, 0.35)
  }
  axon[19] {pt3dclear()
	pt3dadd(1182.54, -1068.37, 17.3973, 0.35)
	pt3dadd(1182.52, -1068.31, 17.3948, 0.4)
  }
  axon[20] {pt3dclear()
	pt3dadd(1182.54, -1068.37, 17.3973, 0.35)
	pt3dadd(1182.52, -1068.31, 17.3973, 0.4)
  }
  axon[21] {pt3dclear()
	pt3dadd(1184.26, -1071.37, 15.4336, 0.75)
	pt3dadd(1184.31, -1071.37, 15.6147, 0.75)
  }
  axon[22] {pt3dclear()
	pt3dadd(1184.26, -1071.37, 15.4336, 0.75)
	pt3dadd(1183.8, -1071.58, 15.4336, 0.6)
	pt3dadd(1183.6, -1071.78, 15.4067, 0.65)
	pt3dadd(1183.46, -1072.03, 15.3832, 0.75)
	pt3dadd(1183.3, -1072.23, 15.3336, 0.8)
	pt3dadd(1183.16, -1072.38, 15.2281, 0.75)
	pt3dadd(1183.01, -1072.56, 15.1746, 0.7)
	pt3dadd(1182.89, -1072.74, 15.107, 0.7)
	pt3dadd(1182.72, -1072.93, 14.988, 0.7)
	pt3dadd(1182.55, -1073.14, 14.9665, 0.8)
	pt3dadd(1182.39, -1073.36, 14.9725, 0.95)
	pt3dadd(1182.24, -1073.6, 14.9741, 0.95)
	pt3dadd(1182.1, -1073.89, 14.9823, 0.8)
	pt3dadd(1181.96, -1074.17, 14.9865, 0.7)
	pt3dadd(1181.85, -1074.5, 14.958, 0.85)
	pt3dadd(1181.7, -1074.82, 14.8806, 1.05)
	pt3dadd(1181.62, -1075.06, 14.8015, 1.05)
  }
  dendrite[37] {pt3dclear()
	pt3dadd(1316.86, -952.36, 2.49999, 0.45)
	pt3dadd(1316.81, -952.427, 2.49999, 0.45)
  }
  dendrite[38] {pt3dclear()
	pt3dadd(1316.86, -952.36, 2.49999, 0.45)
	pt3dadd(1317.05, -951.724, 2.49999, 0.45)
	pt3dadd(1317.28, -951.203, 2.39999, 0.45)
	pt3dadd(1317.33, -951.053, 2.39999, 0.45)
	pt3dadd(1317.43, -950.553, 2.39999, 0.45)
	pt3dadd(1317.43, -950.203, 2.29999, 0.45)
	pt3dadd(1317.63, -949.203, 2.1, 0.45)
	pt3dadd(1317.73, -948.953, 2.1, 0.45)
	pt3dadd(1317.98, -948.203, 2.1, 0.45)
	pt3dadd(1318.13, -947.753, 2, 0.45)
	pt3dadd(1318.33, -947.403, 2, 0.45)
	pt3dadd(1318.43, -947.203, 1.9, 0.45)
	pt3dadd(1318.73, -946.703, 1.8, 0.45)
	pt3dadd(1318.78, -946.153, 1.7, 0.45)
	pt3dadd(1319.13, -944.353, 1.9, 0.45)
	pt3dadd(1319.13, -944.103, 1.9, 0.45)
	pt3dadd(1319.13, -943.353, 2, 0.45)
	pt3dadd(1319.13, -943.003, 2.1, 0.45)
	pt3dadd(1319.18, -942.653, 2.1, 0.45)
	pt3dadd(1319.23, -942.403, 2.1, 0.45)
	pt3dadd(1319.53, -941.803, 2.1, 0.45)
	pt3dadd(1319.73, -941.603, 2.1, 0.45)
	pt3dadd(1319.88, -941.453, 2.1, 0.45)
	pt3dadd(1320.08, -941.253, 2.1, 0.45)
	pt3dadd(1320.13, -941.203, 2.1, 0.45)
	pt3dadd(1320.23, -941.053, 2.1, 0.45)
	pt3dadd(1320.28, -940.803, 2.1, 0.45)
	pt3dadd(1320.53, -939.853, 2.29999, 0.45)
	pt3dadd(1320.38, -939.553, 2.29999, 0.45)
	pt3dadd(1320.33, -939.503, 2.29999, 0.45)
	pt3dadd(1320.13, -939.203, 2.29999, 0.45)
	pt3dadd(1319.98, -938.953, 2.39999, 0.45)
	pt3dadd(1319.83, -938.203, 2.79999, 0.45)
	pt3dadd(1319.83, -938.003, 2.79999, 0.45)
	pt3dadd(1319.88, -937.553, 2.89999, 0.45)
	pt3dadd(1320.03, -937.303, 2.99999, 0.45)
	pt3dadd(1320.13, -937.053, 2.99999, 0.45)
	pt3dadd(1320.33, -936.703, 3.09999, 0.45)
	pt3dadd(1320.63, -936.003, 3.09999, 0.45)
	pt3dadd(1320.73, -935.903, 3.2, 0.45)
	pt3dadd(1320.73, -935.853, 3.2, 0.45)
	pt3dadd(1320.98, -934.603, 2.99999, 0.45)
	pt3dadd(1321.03, -934.453, 2.99999, 0.45)
	pt3dadd(1321.13, -933.753, 2.99999, 0.45)
	pt3dadd(1321.13, -933.403, 2.89999, 0.45)
	pt3dadd(1321.13, -932.803, 2.89999, 0.45)
	pt3dadd(1321.13, -932.753, 2.79999, 0.45)
	pt3dadd(1321.48, -931.253, 2.69999, 0.45)
	pt3dadd(1321.68, -930.953, 2.59999, 0.45)
	pt3dadd(1321.83, -930.803, 2.59999, 0.45)
	pt3dadd(1322.13, -930.603, 2.59999, 0.45)
	pt3dadd(1322.28, -930.253, 2.49999, 0.45)
	pt3dadd(1322.28, -929.903, 2.39999, 0.45)
	pt3dadd(1322.23, -929.503, 2.39999, 0.45)
	pt3dadd(1322.08, -929.103, 2.39999, 0.45)
	pt3dadd(1321.93, -928.803, 2.39999, 0.45)
	pt3dadd(1321.78, -928.453, 2.39999, 0.45)
	pt3dadd(1322.03, -927.053, 2.79999, 0.45)
	pt3dadd(1321.93, -926.803, 2.79999, 0.45)
	pt3dadd(1321.93, -926.353, 2.79999, 0.45)
	pt3dadd(1321.88, -926.003, 2.79999, 0.45)
	pt3dadd(1321.78, -925.803, 2.79999, 0.45)
	pt3dadd(1321.73, -925.553, 2.79999, 0.45)
	pt3dadd(1321.73, -925.203, 2.79999, 0.45)
	pt3dadd(1321.73, -924.903, 2.79999, 0.45)
	pt3dadd(1321.93, -924.453, 2.79999, 0.45)
	pt3dadd(1322.08, -922.853, 2.89999, 0.45)
	pt3dadd(1322.08, -922.653, 2.89999, 0.45)
	pt3dadd(1322.33, -921.803, 2.99999, 0.45)
	pt3dadd(1322.38, -921.553, 3.09999, 0.45)
	pt3dadd(1322.48, -920.553, 2.79999, 0.45)
	pt3dadd(1322.48, -920.303, 2.69999, 0.45)
	pt3dadd(1322.23, -919.453, 2.69999, 0.45)
	pt3dadd(1322.18, -919.153, 2.69999, 0.45)
	pt3dadd(1322.08, -918.053, 2.49999, 0.45)
  }
}
proc shape3d_19() {
  dendrite[38] {	pt3dadd(1322.08, -917.703, 2.39999, 0.45)
	pt3dadd(1322.13, -916.103, 2, 0.45)
	pt3dadd(1321.93, -915.003, 1.7, 0.45)
	pt3dadd(1322.03, -914.653, 1.7, 0.45)
	pt3dadd(1322.23, -914.353, 1.7, 0.45)
	pt3dadd(1322.38, -913.903, 1.7, 0.45)
	pt3dadd(1322.43, -913.303, 1.6, 0.45)
	pt3dadd(1322.43, -913.103, 1.5, 0.45)
	pt3dadd(1322.63, -912.153, 1.4, 0.45)
	pt3dadd(1322.63, -911.853, 1.4, 0.45)
	pt3dadd(1322.63, -911.503, 1.3, 0.45)
	pt3dadd(1322.68, -911.353, 1.3, 0.45)
	pt3dadd(1322.88, -909.353, 0.999998, 0.45)
	pt3dadd(1322.88, -909.153, 0.899998, 0.45)
	pt3dadd(1322.88, -907.753, 0.799999, 0.45)
	pt3dadd(1322.88, -907.403, 0.799999, 0.45)
	pt3dadd(1322.98, -907.003, 0.699999, 0.45)
	pt3dadd(1323.18, -906.553, 0.699999, 0.45)
	pt3dadd(1323.33, -906.053, 0.599999, 0.45)
	pt3dadd(1323.38, -905.903, 0.599999, 0.45)
	pt3dadd(1323.73, -904.153, 0.4, 0.45)
	pt3dadd(1323.78, -903.753, 0.4, 0.45)
	pt3dadd(1323.83, -902.803, 0.4, 0.45)
	pt3dadd(1323.83, -902.803, 0.3, 0.45)
	pt3dadd(1324.43, -901.003, 0, 0.45)
	pt3dadd(1324.48, -900.953, 0, 0.45)
	pt3dadd(1325.13, -899.803, -0.299999, 0.45)
	pt3dadd(1325.18, -899.703, -0.299999, 0.45)
	pt3dadd(1325.63, -898.953, -0.399998, 0.45)
	pt3dadd(1325.83, -898.653, -0.399998, 0.45)
	pt3dadd(1326.23, -898.053, -0.499999, 0.45)
	pt3dadd(1326.43, -897.703, -0.499999, 0.45)
	pt3dadd(1326.53, -897.403, -0.499999, 0.45)
	pt3dadd(1326.58, -896.803, -0.499999, 0.45)
	pt3dadd(1326.58, -896.503, -0.499999, 0.45)
	pt3dadd(1326.58, -896.103, -0.499999, 0.45)
	pt3dadd(1326.58, -895.703, -0.499999, 0.45)
	pt3dadd(1326.58, -895.103, -0.499999, 0.45)
	pt3dadd(1326.58, -894.853, -0.499999, 0.45)
	pt3dadd(1326.58, -894.403, -0.499999, 0.45)
	pt3dadd(1326.63, -894.253, -0.499999, 0.45)
	pt3dadd(1326.63, -893.853, -0.499999, 0.45)
	pt3dadd(1326.48, -893.353, -0.499999, 0.45)
	pt3dadd(1326.38, -893.103, -0.499999, 0.45)
	pt3dadd(1326.23, -892.753, -0.499999, 0.45)
	pt3dadd(1326.13, -892.453, -0.499999, 0.45)
	pt3dadd(1326.03, -892.103, -0.499999, 0.45)
	pt3dadd(1325.98, -891.753, -0.499999, 0.45)
	pt3dadd(1325.98, -891.053, -0.499999, 0.45)
	pt3dadd(1325.98, -890.603, -0.499999, 0.45)
	pt3dadd(1326.08, -890.003, -0.499999, 0.45)
	pt3dadd(1326.23, -889.753, -0.499999, 0.45)
	pt3dadd(1326.28, -888.603, -0.899997, 0.45)
	pt3dadd(1326.43, -888.353, -0.899997, 0.45)
	pt3dadd(1326.53, -887.253, -1.1, 0.45)
	pt3dadd(1326.53, -886.803, -1.2, 0.45)
	pt3dadd(1326.63, -886.253, -1.3, 0.45)
	pt3dadd(1326.63, -885.903, -1.3, 0.45)
	pt3dadd(1326.63, -885.303, -1.4, 0.45)
	pt3dadd(1326.63, -884.853, -1.4, 0.45)
	pt3dadd(1326.28, -883.653, -1.4, 0.45)
	pt3dadd(1326.23, -883.303, -1.4, 0.45)
	pt3dadd(1326.18, -882.653, -1.4, 0.45)
	pt3dadd(1326.18, -882.353, -1.4, 0.45)
	pt3dadd(1326.28, -882.003, -1.4, 0.45)
	pt3dadd(1326.53, -881.703, -1.4, 0.45)
	pt3dadd(1326.73, -881.303, -1.4, 0.45)
	pt3dadd(1326.78, -881.103, -1.4, 0.45)
	pt3dadd(1327.03, -878.853, -1.8, 0.45)
	pt3dadd(1327.08, -876.953, -2.19999, 0.45)
	pt3dadd(1327.08, -876.953, -2.29999, 0.45)
	pt3dadd(1327.33, -875.303, -2.49999, 0.45)
	pt3dadd(1327.33, -875.053, -2.49999, 0.45)
	pt3dadd(1327.18, -874.253, -2.69999, 0.45)
	pt3dadd(1327.18, -874.103, -2.69999, 0.45)
  }
  dendrite[39] {pt3dclear()
	pt3dadd(1363.26, -958.119, 5.89999, 0.5)
	pt3dadd(1363.31, -958.077, 5.89999, 0.5)
	pt3dadd(1363.46, -957.927, 5.89999, 0.5)
  }
  dendrite[40] {pt3dclear()
	pt3dadd(1363.26, -958.119, 5.89999, 0.5)
	pt3dadd(1363.61, -957.78, 5.89999, 0.441056)
	pt3dadd(1363.66, -957.738, 5.89999, 0.441056)
	pt3dadd(1363.81, -957.58, 5.89999, 0.441056)
	pt3dadd(1364.21, -957.23, 5.89999, 0.441056)
	pt3dadd(1364.41, -957.13, 5.89999, 0.441056)
	pt3dadd(1364.71, -956.98, 5.89999, 0.441056)
	pt3dadd(1365.01, -956.78, 5.89999, 0.441056)
	pt3dadd(1365.41, -956.53, 5.89999, 0.441056)
	pt3dadd(1365.71, -956.33, 5.89999, 0.441056)
	pt3dadd(1365.81, -956.08, 5.89999, 0.441056)
	pt3dadd(1365.86, -955.88, 5.89999, 0.441056)
	pt3dadd(1366.01, -955.43, 5.79999, 0.441056)
	pt3dadd(1366.06, -955.08, 5.79999, 0.441056)
	pt3dadd(1366.11, -954.78, 5.79999, 0.441056)
	pt3dadd(1366.26, -953.98, 5.99999, 0.441056)
	pt3dadd(1366.36, -953.78, 5.99999, 0.441056)
	pt3dadd(1366.56, -953.58, 5.99999, 0.441056)
	pt3dadd(1366.81, -953.33, 5.99999, 0.441056)
	pt3dadd(1367.11, -953.28, 5.99999, 0.441056)
	pt3dadd(1367.36, -953.18, 5.99999, 0.441056)
	pt3dadd(1367.61, -952.98, 5.89999, 0.441056)
	pt3dadd(1367.71, -952.73, 5.89999, 0.441056)
	pt3dadd(1368.21, -952.28, 5.79999, 0.441056)
	pt3dadd(1368.41, -952.03, 5.69999, 0.441056)
	pt3dadd(1368.81, -951.53, 5.59999, 0.441056)
	pt3dadd(1369.11, -951.13, 5.59999, 0.441056)
	pt3dadd(1369.36, -950.83, 5.49999, 0.441056)
	pt3dadd(1369.61, -950.58, 5.49999, 0.441056)
	pt3dadd(1369.91, -950.48, 5.49999, 0.441056)
	pt3dadd(1370.26, -950.23, 5.39999, 0.441056)
	pt3dadd(1370.66, -949.98, 5.39999, 0.441056)
	pt3dadd(1371.01, -949.63, 5.29999, 0.441056)
	pt3dadd(1371.31, -949.18, 5.29999, 0.441056)
	pt3dadd(1371.56, -948.98, 5.19999, 0.441056)
	pt3dadd(1372.01, -948.53, 5.19999, 0.441056)
	pt3dadd(1372.31, -948.23, 5.19999, 0.441056)
	pt3dadd(1372.61, -947.58, 5.09999, 0.441056)
	pt3dadd(1372.66, -947.23, 5.09999, 0.441056)
	pt3dadd(1372.81, -946.73, 5.09999, 0.441056)
	pt3dadd(1372.86, -946.48, 5.09999, 0.441056)
	pt3dadd(1373.16, -946.13, 5.09999, 0.441056)
	pt3dadd(1373.36, -945.88, 5.09999, 0.441056)
	pt3dadd(1373.61, -945.68, 5.09999, 0.441056)
	pt3dadd(1373.86, -945.53, 5.09999, 0.441056)
	pt3dadd(1374.11, -945.43, 5.09999, 0.441056)
	pt3dadd(1374.21, -945.33, 5.09999, 0.441056)
	pt3dadd(1374.86, -944.73, 5.09999, 0.441056)
	pt3dadd(1375.26, -944.48, 5.09999, 0.441056)
	pt3dadd(1375.56, -944.38, 5.09999, 0.441056)
	pt3dadd(1375.96, -944.18, 5.09999, 0.441056)
	pt3dadd(1376.31, -943.88, 5.09999, 0.441056)
	pt3dadd(1376.51, -943.73, 5.09999, 0.441056)
	pt3dadd(1377.11, -942.68, 4.89999, 0.441056)
	pt3dadd(1377.26, -942.38, 4.89999, 0.441056)
	pt3dadd(1377.61, -941.98, 4.89999, 0.441056)
	pt3dadd(1377.86, -941.63, 4.89999, 0.441056)
	pt3dadd(1378.36, -941.23, 4.89999, 0.441056)
	pt3dadd(1378.61, -940.98, 4.89999, 0.441056)
	pt3dadd(1379.41, -940.28, 4.89999, 0.441056)
	pt3dadd(1379.61, -940.28, 4.89999, 0.441056)
	pt3dadd(1380.01, -939.88, 4.89999, 0.441056)
	pt3dadd(1380.01, -939.73, 4.89999, 0.441056)
	pt3dadd(1379.96, -939.18, 4.89999, 0.441056)
	pt3dadd(1379.96, -939.13, 4.89999, 0.441056)
	pt3dadd(1379.81, -938.73, 4.99999, 0.441056)
	pt3dadd(1379.96, -938.33, 5.09999, 0.441056)
	pt3dadd(1380.76, -937.88, 5.09999, 0.441056)
	pt3dadd(1380.91, -937.63, 5.19999, 0.441056)
	pt3dadd(1381.41, -937.08, 5.29999, 0.441056)
	pt3dadd(1381.56, -936.68, 5.29999, 0.441056)
	pt3dadd(1382.01, -935.33, 5.39999, 0.45)
	pt3dadd(1382.41, -934.38, 5.69999, 0.45)
	pt3dadd(1382.46, -934.33, 5.69999, 0.45)
	pt3dadd(1382.86, -933.53, 5.69999, 0.45)
	pt3dadd(1383.06, -933.33, 5.79999, 0.45)
	pt3dadd(1383.46, -933.08, 5.79999, 0.45)
	pt3dadd(1383.66, -932.98, 5.79999, 0.45)
	pt3dadd(1384.41, -932.88, 5.79999, 0.45)
	pt3dadd(1384.76, -932.73, 5.79999, 0.45)
	pt3dadd(1385.11, -932.68, 5.79999, 0.45)
	pt3dadd(1385.46, -932.63, 5.79999, 0.45)
	pt3dadd(1385.76, -932.53, 5.79999, 0.45)
	pt3dadd(1386.11, -932.28, 5.89999, 0.45)
	pt3dadd(1386.21, -932.23, 5.89999, 0.45)
	pt3dadd(1386.31, -931.43, 5.99999, 0.45)
	pt3dadd(1386.41, -931.18, 5.99999, 0.45)
	pt3dadd(1386.61, -930.63, 6.09999, 0.45)
	pt3dadd(1386.86, -930.48, 6.09999, 0.45)
	pt3dadd(1387.21, -930.23, 6.09999, 0.45)
	pt3dadd(1387.41, -930.13, 6.09999, 0.45)
	pt3dadd(1387.81, -930.03, 6.09999, 0.45)
	pt3dadd(1388.01, -929.98, 6.09999, 0.45)
	pt3dadd(1388.76, -929.78, 6.09999, 0.45)
	pt3dadd(1389.06, -929.53, 6.09999, 0.45)
	pt3dadd(1389.21, -929.28, 6.09999, 0.45)
	pt3dadd(1389.46, -928.98, 6.19999, 0.45)
	pt3dadd(1389.61, -928.73, 6.19999, 0.45)
	pt3dadd(1389.86, -928.63, 6.29999, 0.45)
	pt3dadd(1390.46, -928.18, 6.39999, 0.45)
	pt3dadd(1390.66, -927.98, 6.39999, 0.45)
	pt3dadd(1390.86, -927.83, 6.39999, 0.45)
	pt3dadd(1391.06, -927.78, 6.39999, 0.45)
	pt3dadd(1391.61, -927.48, 6.39999, 0.45)
	pt3dadd(1391.81, -927.18, 6.39999, 0.45)
	pt3dadd(1392.01, -926.78, 6.39999, 0.45)
	pt3dadd(1392.11, -926.48, 6.39999, 0.45)
	pt3dadd(1392.16, -925.88, 6.39999, 0.45)
	pt3dadd(1392.21, -925.73, 6.39999, 0.45)
	pt3dadd(1392.91, -924.88, 6.69999, 0.45)
	pt3dadd(1393.06, -924.78, 6.69999, 0.45)
	pt3dadd(1393.51, -924.58, 6.69999, 0.45)
	pt3dadd(1393.81, -924.43, 6.69999, 0.45)
	pt3dadd(1394.21, -924.18, 6.79999, 0.45)
	pt3dadd(1394.36, -924.03, 6.79999, 0.45)
	pt3dadd(1394.61, -923.83, 6.79999, 0.45)
	pt3dadd(1394.81, -923.58, 6.79999, 0.45)
	pt3dadd(1395.51, -922.98, 6.79999, 0.45)
	pt3dadd(1395.76, -922.63, 6.79999, 0.45)
	pt3dadd(1396.36, -921.68, 6.79999, 0.45)
	pt3dadd(1396.71, -921.43, 6.79999, 0.45)
	pt3dadd(1397.21, -920.73, 6.79999, 0.45)
  }
}
proc shape3d_20() {
  dendrite[40] {	pt3dadd(1397.46, -920.48, 6.79999, 0.45)
	pt3dadd(1398.46, -919.13, 6.79999, 0.45)
	pt3dadd(1399.91, -918.08, 6.79999, 0.45)
	pt3dadd(1400.21, -917.93, 6.79999, 0.45)
	pt3dadd(1400.21, -917.88, 6.79999, 0.45)
	pt3dadd(1400.51, -917.68, 6.79999, 0.45)
	pt3dadd(1400.76, -917.43, 6.79999, 0.45)
	pt3dadd(1401.06, -916.93, 6.79999, 0.45)
	pt3dadd(1401.11, -916.48, 6.79999, 0.45)
	pt3dadd(1401.16, -915.78, 6.79999, 0.45)
	pt3dadd(1401.26, -915.43, 6.79999, 0.45)
	pt3dadd(1401.91, -914.78, 6.79999, 0.45)
	pt3dadd(1402.21, -914.68, 6.79999, 0.45)
	pt3dadd(1402.51, -914.23, 6.79999, 0.45)
	pt3dadd(1402.71, -913.88, 6.79999, 0.45)
	pt3dadd(1402.81, -913.68, 6.79999, 0.45)
	pt3dadd(1402.81, -913.63, 6.89999, 0.45)
	pt3dadd(1403.36, -912.78, 7.19999, 0.45)
	pt3dadd(1403.41, -912.43, 7.29999, 0.45)
	pt3dadd(1403.51, -912.03, 7.39999, 0.45)
	pt3dadd(1403.51, -911.83, 7.39999, 0.45)
	pt3dadd(1403.86, -910.58, 6.99999, 0.45)
	pt3dadd(1403.96, -910.38, 6.99999, 0.45)
	pt3dadd(1404.16, -910.13, 6.89999, 0.45)
	pt3dadd(1404.26, -909.93, 6.89999, 0.45)
	pt3dadd(1404.66, -909.48, 6.79999, 0.45)
	pt3dadd(1404.91, -909.28, 6.79999, 0.45)
	pt3dadd(1405.76, -908.38, 6.69999, 0.45)
	pt3dadd(1405.91, -908.28, 6.69999, 0.45)
	pt3dadd(1407.01, -907.73, 6.29999, 0.45)
	pt3dadd(1407.01, -907.73, 6.19999, 0.45)
	pt3dadd(1408.01, -907.08, 6.19999, 0.45)
	pt3dadd(1408.21, -906.98, 6.19999, 0.45)
	pt3dadd(1408.51, -906.83, 6.19999, 0.45)
	pt3dadd(1408.91, -906.73, 6.19999, 0.45)
	pt3dadd(1409.56, -906.33, 6.19999, 0.45)
	pt3dadd(1409.61, -906.33, 6.19999, 0.45)
  }
  dendrite[41] {pt3dclear()
	pt3dadd(1419.65, -1039.61, -14.7, 0.45)
	pt3dadd(1423.57, -1035.77, -14.7, 0.882112)
	pt3dadd(1423.57, -1035.59, -14.7, 0.882112)
	pt3dadd(1425.25, -1034.62, -14.7, 0.882112)
	pt3dadd(1425.51, -1034.53, -14.7, 0.882112)
	pt3dadd(1426.75, -1033.74, -14.7, 0.882112)
	pt3dadd(1427.63, -1033.21, -14.7, 0.882112)
	pt3dadd(1428.07, -1033.21, -14.7, 0.882112)
	pt3dadd(1428.6, -1033.21, -14.7, 0.882112)
	pt3dadd(1431.86, -1032.24, -14.5, 0.441056)
	pt3dadd(1432.48, -1031.62, -14.5, 0.441056)
	pt3dadd(1433.1, -1031.27, -14.5, 0.441056)
	pt3dadd(1433.54, -1030.92, -14.5, 0.441056)
	pt3dadd(1435.04, -1030.04, -14.5, 0.441056)
	pt3dadd(1435.39, -1029.86, -14.5, 0.441056)
	pt3dadd(1435.74, -1029.68, -14.5, 0.441056)
	pt3dadd(1436.19, -1029.51, -14.5, 0.441056)
	pt3dadd(1439.18, -1028.62, -14.5, 0.441056)
	pt3dadd(1439.71, -1028.45, -14.5, 0.441056)
	pt3dadd(1440.16, -1028.09, -14.5, 0.441056)
	pt3dadd(1440.77, -1027.74, -14.5, 0.441056)
	pt3dadd(1441.48, -1027.39, -14.5, 0.441056)
	pt3dadd(1442.27, -1027.04, -14.5, 0.441056)
	pt3dadd(1445.01, -1026.6, -15.2, 1.67601)
	pt3dadd(1447.39, -1025.45, -15.8, 1.23496)
	pt3dadd(1447.74, -1025.01, -15.9, 1.23496)
	pt3dadd(1448.62, -1024.21, -16.1, 1.23496)
	pt3dadd(1448.89, -1023.95, -16.1, 1.23496)
	pt3dadd(1449.68, -1022.98, -16.2, 1.23496)
	pt3dadd(1450.03, -1022.71, -16.2, 1.23496)
	pt3dadd(1451.71, -1021.92, -16.4, 0.970323)
	pt3dadd(1452.15, -1021.57, -16.7, 1.23496)
	pt3dadd(1453.39, -1020.6, -17.2, 0.617478)
	pt3dadd(1453.56, -1020.6, -17.3, 0.617478)
	pt3dadd(1456.03, -1019.8, -18.8, 0.617478)
	pt3dadd(1456.74, -1019.45, -18.8, 0.617478)
	pt3dadd(1457.09, -1019.36, -19, 0.617478)
	pt3dadd(1458.41, -1019.1, -20.1, 0.617478)
	pt3dadd(1458.68, -1018.74, -20.2, 0.617478)
	pt3dadd(1459.12, -1018.39, -20.6, 1.32317)
	pt3dadd(1460.18, -1017.69, -20.8, 1.32317)
	pt3dadd(1460.71, -1017.6, -20.9, 1.32317)
	pt3dadd(1460.71, -1017.6, -21, 1.32317)
	pt3dadd(1461.24, -1016.63, -21.4, 0.970323)
	pt3dadd(1461.86, -1016.1, -21.9, 0.617478)
	pt3dadd(1461.86, -1016.1, -22, 0.617478)
	pt3dadd(1463.35, -1015.04, -23.2, 0.617478)
	pt3dadd(1463.53, -1015.04, -23.4, 0.617478)
	pt3dadd(1464.5, -1014.95, -24.3, 0.617478)
	pt3dadd(1464.85, -1014.77, -24.6, 0.617478)
	pt3dadd(1466.79, -1013.28, -25.3, 0.617478)
	pt3dadd(1467.32, -1012.83, -25.3, 0.617478)
	pt3dadd(1467.77, -1012.13, -25.3, 0.617478)
	pt3dadd(1467.94, -1011.69, -25.3, 0.617478)
	pt3dadd(1468.65, -1010.45, -25.4, 1.41138)
	pt3dadd(1469.09, -1009.66, -25.7, 1.41138)
	pt3dadd(1469.09, -1009.57, -25.7, 1.41138)
	pt3dadd(1469.79, -1008.86, -25.8, 1.41138)
	pt3dadd(1471.38, -1007.37, -27.4, 0.617478)
	pt3dadd(1471.56, -1007.19, -27.4, 0.617478)
	pt3dadd(1472.79, -1005.78, -27.5, 0.617478)
	pt3dadd(1472.97, -1005.51, -27.5, 0.617478)
	pt3dadd(1473.41, -1004.9, -27.6, 0.617478)
	pt3dadd(1473.68, -1004.54, -27.6, 0.617478)
	pt3dadd(1474.2, -1004.01, -27.6, 0.617478)
	pt3dadd(1474.29, -1003.92, -27.7, 0.617478)
	pt3dadd(1475.26, -1003.04, -28.1, 1.41138)
	pt3dadd(1475.53, -1002.95, -28.1, 1.41138)
	pt3dadd(1476.15, -1002.6, -28.2, 1.41138)
	pt3dadd(1476.41, -1002.43, -28.2, 1.41138)
	pt3dadd(1476.94, -1002.16, -28.7, 0.617478)
	pt3dadd(1476.94, -1002.16, -28.8, 0.617478)
	pt3dadd(1479.76, -1000.13, -29.8, 0.617478)
	pt3dadd(1480.11, -999.955, -29.8, 0.617478)
	pt3dadd(1480.47, -999.603, -29.9, 0.617478)
	pt3dadd(1480.73, -999.426, -29.9, 0.617478)
	pt3dadd(1481.44, -998.897, -30, 0.617478)
	pt3dadd(1482.5, -998.279, -31.4, 0.617478)
	pt3dadd(1482.76, -998.191, -31.7, 0.617478)
	pt3dadd(1483.64, -997.309, -32.3, 0.617478)
	pt3dadd(1484.08, -996.78, -32.5, 0.617478)
	pt3dadd(1484.88, -996.162, -32.8, 0.617478)
	pt3dadd(1485.5, -995.368, -33.1, 0.617478)
	pt3dadd(1487, -993.428, -33.9, 0.617478)
	pt3dadd(1487.44, -992.81, -33.9, 0.617478)
	pt3dadd(1487.88, -991.752, -33.9, 0.617478)
	pt3dadd(1487.97, -991.575, -33.9, 0.617478)
	pt3dadd(1488.58, -990.693, -33.9, 0.970323)
	pt3dadd(1488.76, -990.605, -33.9, 0.970323)
	pt3dadd(1489.47, -989.635, -33.9, 0.793901)
	pt3dadd(1491.67, -985.312, -34.8, 0.617478)
	pt3dadd(1491.76, -985.136, -34.8, 0.617478)
	pt3dadd(1492.64, -983.813, -34.8, 0.617478)
	pt3dadd(1492.73, -983.636, -34.8, 0.617478)
	pt3dadd(1493.7, -982.842, -34.8, 0.882112)
	pt3dadd(1494.32, -982.313, -34.8, 0.793901)
	pt3dadd(1495.99, -981.078, -35, 0.441056)
	pt3dadd(1496.26, -980.814, -35, 0.441056)
	pt3dadd(1497.23, -979.843, -35, 0.441056)
	pt3dadd(1497.4, -979.579, -35, 0.441056)
	pt3dadd(1497.85, -979.226, -35, 0.441056)
	pt3dadd(1498.11, -978.873, -35, 0.441056)
	pt3dadd(1498.99, -978.255, -35, 0.441056)
	pt3dadd(1499.61, -977.638, -35.2, 0.882112)
	pt3dadd(1499.61, -977.638, -35.3, 0.882112)
	pt3dadd(1500.49, -976.844, -35.5, 0.882112)
	pt3dadd(1502.26, -974.992, -34.4, 0.617478)
	pt3dadd(1502.43, -974.903, -34.4, 0.617478)
	pt3dadd(1502.87, -974.286, -34.4, 0.617478)
	pt3dadd(1502.96, -974.198, -34.4, 0.617478)
	pt3dadd(1503.76, -973.58, -34.4, 0.617478)
	pt3dadd(1503.84, -973.316, -34.4, 0.617478)
	pt3dadd(1504.46, -972.786, -34.4, 0.617478)
  }
  dendrite[42] {pt3dclear()
	pt3dadd(1419.65, -1039.61, -14.7, 0.45)
	pt3dadd(1419.89, -1039.54, -14.7, 0.45)
	pt3dadd(1420.19, -1039.49, -14.7, 0.45)
	pt3dadd(1420.39, -1039.49, -14.7, 0.45)
	pt3dadd(1421.59, -1039.29, -14.4, 0.45)
	pt3dadd(1421.99, -1039.24, -14.4, 0.45)
	pt3dadd(1422.44, -1039.09, -14.3, 0.45)
	pt3dadd(1422.84, -1039.09, -14.3, 0.45)
	pt3dadd(1423.55, -1039.23, -14.3, 0.45)
  }
  axon[23] {pt3dclear()
	pt3dadd(1181.72, -1081.09, -1.86705, 0.2)
	pt3dadd(1181.74, -1080.84, -1.67655, 0.4)
  }
  axon[24] {pt3dclear()
	pt3dadd(1181.72, -1081.09, -1.86705, 0.2)
	pt3dadd(1181.69, -1081.08, -1.6935, 0.35)
	pt3dadd(1181.56, -1081.27, -1.527, 0.45)
	pt3dadd(1181.42, -1081.46, -1.3515, 0.55)
	pt3dadd(1181.26, -1081.65, -1.22175, 0.6)
	pt3dadd(1181.13, -1081.74, -0.91065, 0.5)
  }
  axon[25] {pt3dclear()
	pt3dadd(1195.22, -1089.79, 18.5788, 0.35)
	pt3dadd(1195.1, -1089.73, 18.7531, 0.6)
  }
  axon[26] {pt3dclear()
	pt3dadd(1195.22, -1089.79, 18.5788, 0.35)
	pt3dadd(1195.55, -1090, 18.5788, 0.3)
	pt3dadd(1195.7, -1090.24, 18.5823, 0.3)
	pt3dadd(1195.9, -1090.44, 18.6081, 0.35)
	pt3dadd(1196.06, -1090.63, 18.7389, 0.4)
	pt3dadd(1196.19, -1090.76, 18.8595, 0.4)
	pt3dadd(1196.29, -1090.92, 19.0271, 0.45)
	pt3dadd(1196.43, -1091.1, 19.1266, 0.5)
	pt3dadd(1196.55, -1091.28, 19.3088, 0.45)
	pt3dadd(1196.7, -1091.48, 19.3896, 0.4)
	pt3dadd(1196.84, -1091.71, 19.4174, 0.45)
	pt3dadd(1196.98, -1091.96, 19.4172, 0.5)
	pt3dadd(1197.1, -1092.25, 19.4304, 0.4)
	pt3dadd(1197.22, -1092.53, 19.4447, 0.3)
	pt3dadd(1197.33, -1092.81, 19.494, 0.4)
	pt3dadd(1197.52, -1093.01, 19.5047, 0.55)
	pt3dadd(1197.66, -1093.15, 19.5985, 0.6)
	pt3dadd(1197.82, -1093.33, 19.6965, 0.6)
	pt3dadd(1197.97, -1093.52, 19.8222, 0.6)
	pt3dadd(1198.09, -1093.69, 19.9908, 0.55)
	pt3dadd(1198.24, -1093.88, 20.1346, 0.45)
	pt3dadd(1198.35, -1094.08, 20.2624, 0.35)
	pt3dadd(1198.44, -1094.34, 20.3085, 0.3)
	pt3dadd(1198.51, -1094.65, 20.3314, 0.4)
	pt3dadd(1198.56, -1094.91, 20.3946, 0.5)
	pt3dadd(1198.6, -1095.17, 20.5059, 0.5)
	pt3dadd(1198.63, -1095.52, 20.5926, 0.55)
	pt3dadd(1198.69, -1095.89, 20.6558, 0.55)
	pt3dadd(1198.72, -1096.25, 20.698, 0.5)
	pt3dadd(1198.65, -1096.5, 20.6059, 0.6)
	pt3dadd(1198.8, -1096.33, 20.7446, 0.8)
  }
}
proc shape3d_21() {
  axon[26] {	pt3dadd(1198.67, -1096.9, 20.6723, 0.65)
	pt3dadd(1198.61, -1097.3, 20.5881, 0.7)
	pt3dadd(1198.55, -1097.71, 20.536, 0.65)
	pt3dadd(1198.56, -1098.11, 20.5553, 0.55)
	pt3dadd(1198.63, -1098.5, 20.6397, 0.45)
	pt3dadd(1198.68, -1098.86, 20.6084, 0.4)
	pt3dadd(1198.76, -1099.16, 20.5709, 0.35)
	pt3dadd(1198.81, -1099.52, 20.6056, 0.3)
	pt3dadd(1198.86, -1099.9, 20.6341, 0.35)
	pt3dadd(1198.86, -1100.29, 20.6742, 0.45)
	pt3dadd(1198.86, -1100.65, 20.6878, 0.5)
	pt3dadd(1198.84, -1100.95, 20.7994, 0.45)
	pt3dadd(1198.86, -1101.27, 20.9114, 0.4)
	pt3dadd(1198.97, -1101.55, 20.9613, 0.4)
	pt3dadd(1199.1, -1101.86, 20.9114, 0.5)
	pt3dadd(1199.2, -1102.15, 20.7973, 0.75)
	pt3dadd(1199.25, -1102.51, 20.787, 0.85)
	pt3dadd(1199.27, -1102.86, 20.845, 0.65)
	pt3dadd(1199.3, -1103.15, 20.9634, 0.45)
	pt3dadd(1199.38, -1103.5, 20.9818, 0.4)
	pt3dadd(1199.42, -1103.85, 21.0258, 0.45)
	pt3dadd(1199.42, -1104.15, 21.1458, 0.5)
	pt3dadd(1199.48, -1104.46, 21.298, 0.45)
	pt3dadd(1199.47, -1104.74, 21.4735, 0.4)
	pt3dadd(1199.45, -1105.05, 21.5996, 0.4)
	pt3dadd(1199.43, -1105.3, 21.795, 0.45)
	pt3dadd(1199.39, -1105.53, 21.9916, 0.55)
	pt3dadd(1199.35, -1105.77, 22.1493, 0.55)
	pt3dadd(1199.31, -1106.12, 22.3656, 0.5)
	pt3dadd(1199.31, -1106.51, 22.4307, 0.55)
	pt3dadd(1199.39, -1106.9, 22.4701, 0.5)
	pt3dadd(1199.5, -1107.3, 22.4384, 0.3)
	pt3dadd(1199.51, -1107.68, 22.4706, 0.2)
	pt3dadd(1199.52, -1108.04, 22.4641, 0.25)
	pt3dadd(1199.58, -1108.3, 22.5162, 0.35)
	pt3dadd(1199.61, -1108.52, 22.7019, 0.4)
	pt3dadd(1199.65, -1108.72, 22.9132, 0.4)
	pt3dadd(1199.71, -1108.91, 23.0688, 0.35)
	pt3dadd(1199.82, -1109.12, 23.2931, 0.3)
	pt3dadd(1200.02, -1109.33, 23.2443, 0.35)
	pt3dadd(1200.2, -1109.54, 23.2644, 0.4)
	pt3dadd(1200.39, -1109.75, 23.2843, 0.4)
	pt3dadd(1200.55, -1109.98, 23.3658, 0.4)
	pt3dadd(1200.69, -1110.26, 23.3708, 0.4)
	pt3dadd(1200.87, -1110.49, 23.2694, 0.35)
	pt3dadd(1201.02, -1110.71, 23.3384, 0.3)
	pt3dadd(1201.09, -1110.92, 23.5448, 0.3)
	pt3dadd(1201.11, -1111.16, 23.8125, 0.25)
	pt3dadd(1201.11, -1111.51, 23.9487, 0.3)
	pt3dadd(1201.05, -1111.83, 24.1628, 0.45)
	pt3dadd(1200.9, -1112.06, 24.1504, 0.45)
	pt3dadd(1200.79, -1112.2, 24.1751, 0.4)
	pt3dadd(1200.65, -1112.45, 24.2835, 0.35)
	pt3dadd(1200.56, -1112.68, 24.4602, 0.3)
	pt3dadd(1200.49, -1112.95, 24.4881, 0.35)
	pt3dadd(1200.41, -1113.26, 24.5842, 0.4)
	pt3dadd(1200.3, -1113.54, 24.5884, 0.45)
	pt3dadd(1200.22, -1113.85, 24.577, 0.45)
	pt3dadd(1200.11, -1114.1, 24.6336, 0.35)
	pt3dadd(1200.08, -1114.34, 24.8148, 0.35)
	pt3dadd(1200.03, -1114.61, 25.0432, 0.4)
	pt3dadd(1200.02, -1114.8, 25.1691, 0.45)
	pt3dadd(1200, -1115.14, 25.2376, 0.55)
	pt3dadd(1200, -1115.47, 25.3489, 0.55)
	pt3dadd(1200.03, -1115.72, 25.5935, 0.4)
	pt3dadd(1200.01, -1115.96, 25.7787, 0.3)
	pt3dadd(1199.96, -1116.33, 25.8648, 0.35)
	pt3dadd(1199.93, -1116.7, 25.9872, 0.35)
	pt3dadd(1199.94, -1117.1, 26.0325, 0.3)
	pt3dadd(1199.96, -1117.48, 26.1429, 0.4)
	pt3dadd(1199.97, -1117.84, 26.2985, 0.55)
	pt3dadd(1199.99, -1118.1, 26.3939, 0.65)
	pt3dadd(1200.02, -1118.37, 26.5017, 0.8)
	pt3dadd(1200.07, -1118.67, 26.5602, 0.9)
	pt3dadd(1200.12, -1118.86, 26.6926, 0.9)
	pt3dadd(1200.25, -1118.9, 26.906, 1)
	pt3dadd(1200.23, -1119.56, 27.062, 0.4)
	pt3dadd(1200.11, -1119.86, 27.1335, 0.45)
	pt3dadd(1199.97, -1120.04, 27.1861, 0.55)
	pt3dadd(1199.81, -1120.16, 27.25, 0.5)
	pt3dadd(1199.77, -1120.37, 27.5513, 0.4)
	pt3dadd(1199.65, -1120.73, 27.6982, 0.45)
	pt3dadd(1199.7, -1121.11, 27.8389, 0.45)
	pt3dadd(1199.83, -1121.45, 27.9149, 0.45)
	pt3dadd(1199.98, -1121.7, 27.9496, 0.5)
	pt3dadd(1200.1, -1121.9, 28.0471, 0.45)
	pt3dadd(1200.28, -1122.09, 28.0695, 0.4)
	pt3dadd(1200.48, -1122.28, 28.031, 0.4)
	pt3dadd(1200.68, -1122.48, 28.0302, 0.4)
	pt3dadd(1200.87, -1122.69, 28.0201, 0.45)
	pt3dadd(1201.05, -1122.9, 28.0431, 0.55)
	pt3dadd(1201.24, -1123.08, 28.1136, 0.6)
	pt3dadd(1201.43, -1123.2, 28.2379, 0.55)
	pt3dadd(1201.64, -1123.34, 28.3299, 0.45)
	pt3dadd(1201.85, -1123.51, 28.403, 0.45)
	pt3dadd(1202.05, -1123.7, 28.425, 0.5)
	pt3dadd(1202.24, -1123.87, 28.4976, 0.5)
	pt3dadd(1202.42, -1124, 28.5732, 0.55)
	pt3dadd(1202.59, -1124.15, 28.6614, 0.55)
	pt3dadd(1202.72, -1124.31, 28.7731, 0.45)
	pt3dadd(1202.83, -1124.51, 28.9488, 0.45)
	pt3dadd(1202.9, -1124.71, 29.0788, 0.55)
	pt3dadd(1202.99, -1124.95, 29.243, 0.6)
	pt3dadd(1203.06, -1125.22, 29.3699, 0.55)
	pt3dadd(1203.13, -1125.4, 29.496, 0.5)
	pt3dadd(1203.25, -1125.72, 29.5629, 0.5)
	pt3dadd(1203.31, -1126.09, 29.6136, 0.5)
	pt3dadd(1203.4, -1126.44, 29.6442, 0.55)
	pt3dadd(1203.45, -1126.7, 29.6836, 0.6)
	pt3dadd(1203.49, -1126.96, 29.8047, 0.6)
	pt3dadd(1203.53, -1127.26, 29.9049, 0.65)
	pt3dadd(1203.55, -1127.5, 30.0392, 0.7)
	pt3dadd(1203.59, -1127.73, 30.2142, 0.65)
	pt3dadd(1203.62, -1127.95, 30.4363, 0.55)
	pt3dadd(1203.65, -1128.16, 30.7046, 0.45)
	pt3dadd(1203.67, -1128.46, 30.8508, 0.4)
	pt3dadd(1203.69, -1128.68, 31.1268, 0.4)
	pt3dadd(1203.73, -1128.89, 31.3889, 0.4)
	pt3dadd(1203.82, -1129.13, 31.507, 0.4)
	pt3dadd(1203.92, -1129.43, 31.4958, 0.4)
	pt3dadd(1204.04, -1129.7, 31.4616, 0.45)
	pt3dadd(1204.16, -1129.93, 31.4628, 0.55)
	pt3dadd(1204.27, -1130.13, 31.5634, 0.55)
	pt3dadd(1204.42, -1130.33, 31.6562, 0.45)
	pt3dadd(1204.6, -1130.52, 31.7248, 0.4)
	pt3dadd(1204.72, -1130.71, 31.8079, 0.4)
	pt3dadd(1204.85, -1130.92, 31.9641, 0.45)
	pt3dadd(1204.96, -1131.12, 32.0947, 0.5)
	pt3dadd(1205.04, -1131.31, 32.2998, 0.45)
	pt3dadd(1205.11, -1131.51, 32.4672, 0.45)
	pt3dadd(1205.26, -1131.72, 32.5261, 0.55)
	pt3dadd(1205.39, -1131.96, 32.5863, 0.6)
	pt3dadd(1205.47, -1132.26, 32.5915, 0.65)
	pt3dadd(1205.5, -1132.55, 32.6118, 0.8)
	pt3dadd(1205.62, -1132.87, 32.6517, 0.85)
	pt3dadd(1205.76, -1133.11, 32.6903, 0.65)
	pt3dadd(1205.85, -1133.33, 32.8093, 0.5)
	pt3dadd(1205.97, -1133.57, 32.8582, 0.5)
	pt3dadd(1206.1, -1133.86, 32.8763, 0.45)
	pt3dadd(1206.22, -1134.14, 32.9291, 0.4)
	pt3dadd(1206.32, -1134.44, 32.9709, 0.4)
	pt3dadd(1206.41, -1134.7, 33.0193, 0.4)
	pt3dadd(1206.45, -1134.95, 33.1353, 0.4)
	pt3dadd(1206.46, -1135.27, 33.2472, 0.4)
	pt3dadd(1206.47, -1135.55, 33.4078, 0.4)
	pt3dadd(1206.46, -1135.86, 33.5475, 0.4)
	pt3dadd(1206.43, -1136.11, 33.7229, 0.45)
	pt3dadd(1206.38, -1136.37, 33.8427, 0.5)
	pt3dadd(1206.33, -1136.72, 34.0159, 0.45)
	pt3dadd(1206.31, -1137.11, 34.053, 0.4)
	pt3dadd(1206.32, -1137.52, 34.0061, 0.4)
	pt3dadd(1206.38, -1137.91, 33.9834, 0.45)
	pt3dadd(1206.49, -1138.27, 33.9762, 0.55)
	pt3dadd(1206.58, -1138.55, 34.0533, 0.55)
	pt3dadd(1206.64, -1138.86, 34.2078, 0.4)
	pt3dadd(1206.63, -1139.14, 34.3662, 0.35)
	pt3dadd(1206.59, -1139.45, 34.4948, 0.5)
	pt3dadd(1206.55, -1139.71, 34.7118, 0.6)
	pt3dadd(1206.55, -1139.96, 34.9361, 0.6)
	pt3dadd(1206.58, -1140.25, 35.1077, 0.55)
	pt3dadd(1206.63, -1140.5, 35.2911, 0.5)
	pt3dadd(1206.71, -1140.74, 35.3611, 0.5)
	pt3dadd(1206.82, -1141.05, 35.4387, 0.5)
	pt3dadd(1206.86, -1141.3, 35.5728, 0.6)
	pt3dadd(1206.89, -1141.57, 35.6319, 0.65)
	pt3dadd(1206.95, -1141.92, 35.7394, 0.5)
	pt3dadd(1206.94, -1142.32, 35.7759, 0.4)
	pt3dadd(1206.87, -1142.7, 35.8637, 0.5)
	pt3dadd(1206.8, -1143.05, 36.0312, 0.7)
	pt3dadd(1206.85, -1143.3, 36.168, 0.75)
	pt3dadd(1206.97, -1143.52, 36.2626, 0.65)
	pt3dadd(1207.08, -1143.72, 36.4017, 0.55)
	pt3dadd(1207.24, -1143.91, 36.5118, 0.5)
	pt3dadd(1207.4, -1144.11, 36.5685, 0.55)
	pt3dadd(1207.52, -1144.3, 36.6683, 0.6)
	pt3dadd(1207.66, -1144.52, 36.7251, 0.6)
	pt3dadd(1207.81, -1144.75, 36.7863, 0.6)
	pt3dadd(1207.92, -1145.04, 36.8547, 0.6)
	pt3dadd(1208.02, -1145.28, 36.9314, 0.6)
	pt3dadd(1208.09, -1145.51, 37.0428, 0.6)
	pt3dadd(1208.17, -1145.76, 37.1292, 0.6)
	pt3dadd(1208.22, -1146.06, 37.218, 0.6)
	pt3dadd(1208.26, -1146.34, 37.3553, 0.6)
	pt3dadd(1208.33, -1146.63, 37.4925, 0.55)
	pt3dadd(1208.42, -1146.88, 37.6611, 0.55)
	pt3dadd(1208.45, -1147.09, 37.7807, 0.65)
	pt3dadd(1208.49, -1147.3, 37.9355, 0.65)
	pt3dadd(1208.52, -1147.52, 38.0531, 0.65)
	pt3dadd(1208.58, -1147.76, 38.2278, 0.75)
	pt3dadd(1208.66, -1147.96, 38.3905, 0.7)
	pt3dadd(1208.82, -1148.07, 38.8387, 0.5)
	pt3dadd(1209, -1148.16, 38.9857, 0.4)
	pt3dadd(1209.21, -1148.34, 38.9501, 0.4)
	pt3dadd(1209.46, -1148.48, 38.9163, 0.4)
	pt3dadd(1209.63, -1148.73, 38.8568, 0.4)
	pt3dadd(1209.84, -1148.91, 38.8668, 0.5)
	pt3dadd(1210, -1149.14, 38.8453, 0.75)
	pt3dadd(1210.18, -1149.33, 38.8527, 0.95)
	pt3dadd(1210.32, -1149.51, 38.9016, 0.95)
	pt3dadd(1210.48, -1149.71, 39.0386, 0.8)
  }
}
proc shape3d_22() {
  axon[26] {	pt3dadd(1210.64, -1149.9, 39.1702, 0.7)
	pt3dadd(1210.8, -1150.1, 39.3258, 0.75)
	pt3dadd(1210.88, -1150.31, 39.3974, 0.75)
	pt3dadd(1211.03, -1150.52, 39.5701, 0.65)
	pt3dadd(1211.16, -1150.77, 39.5416, 0.7)
	pt3dadd(1211.31, -1151.06, 39.4011, 0.9)
	pt3dadd(1211.47, -1151.29, 39.3835, 1)
	pt3dadd(1211.63, -1151.5, 39.4361, 0.95)
	pt3dadd(1211.75, -1151.67, 39.5817, 0.9)
	pt3dadd(1211.92, -1151.87, 39.6492, 0.85)
	pt3dadd(1212.08, -1152.07, 39.7981, 0.6)
	pt3dadd(1212.43, -1152.12, 39.7727, 0.3)
	pt3dadd(1212.64, -1152.32, 39.7404, 0.25)
	pt3dadd(1212.77, -1152.59, 39.8186, 0.5)
	pt3dadd(1212.86, -1152.89, 39.887, 0.85)
	pt3dadd(1213, -1153.01, 39.8154, 0.95)
	pt3dadd(1213.29, -1152.85, 39.6009, 0.8)
  }
  axon[27] {pt3dclear()
	pt3dadd(1182.52, -1068.31, 17.3973, 0.4)
	pt3dadd(1182.49, -1068.09, 17.3775, 0.4)
	pt3dadd(1182.34, -1067.89, 17.4137, 0.35)
	pt3dadd(1182.08, -1067.76, 17.396, 0.3)
	pt3dadd(1181.87, -1067.63, 17.4381, 0.35)
	pt3dadd(1181.7, -1067.52, 17.6495, 0.4)
	pt3dadd(1181.54, -1067.42, 17.922, 0.45)
	pt3dadd(1181.35, -1067.28, 18.0511, 0.5)
	pt3dadd(1181.12, -1067.13, 18.0735, 0.45)
	pt3dadd(1180.88, -1066.97, 18.033, 0.45)
	pt3dadd(1180.71, -1066.77, 18.0285, 0.55)
	pt3dadd(1180.57, -1066.64, 18.1621, 0.6)
	pt3dadd(1180.46, -1066.48, 18.261, 0.6)
	pt3dadd(1180.31, -1066.28, 18.4245, 0.65)
	pt3dadd(1180.14, -1066.07, 18.5316, 0.7)
	pt3dadd(1179.98, -1065.88, 18.612, 0.65)
	pt3dadd(1179.84, -1065.69, 18.7342, 0.6)
	pt3dadd(1179.74, -1065.55, 18.9949, 0.6)
	pt3dadd(1179.67, -1065.44, 19.3561, 0.6)
	pt3dadd(1179.57, -1065.28, 19.6305, 0.55)
	pt3dadd(1179.47, -1065.11, 19.7529, 0.5)
	pt3dadd(1179.37, -1064.9, 19.8, 0.55)
	pt3dadd(1179.29, -1064.69, 19.8582, 0.6)
	pt3dadd(1179.21, -1064.43, 19.9991, 0.5)
	pt3dadd(1179.18, -1064.08, 20.0578, 0.35)
	pt3dadd(1179.13, -1063.7, 19.9918, 0.4)
	pt3dadd(1179.06, -1063.37, 20.0448, 0.55)
	pt3dadd(1178.98, -1063.15, 20.191, 0.55)
	pt3dadd(1178.94, -1063, 20.4056, 0.45)
	pt3dadd(1178.87, -1062.75, 20.6446, 0.35)
	pt3dadd(1178.8, -1062.51, 20.7706, 0.25)
	pt3dadd(1178.78, -1062.25, 20.9307, 0.2)
	pt3dadd(1178.76, -1061.92, 21.0426, 0.25)
	pt3dadd(1178.74, -1061.61, 21.2709, 0.35)
	pt3dadd(1178.74, -1061.42, 21.4902, 0.35)
	pt3dadd(1178.77, -1061.16, 21.6504, 0.3)
	pt3dadd(1178.87, -1060.87, 21.6348, 0.3)
	pt3dadd(1178.9, -1060.55, 21.6876, 0.25)
	pt3dadd(1178.89, -1060.27, 21.8403, 0.25)
	pt3dadd(1178.89, -1059.95, 21.9653, 0.35)
	pt3dadd(1178.87, -1059.67, 22.1178, 0.4)
	pt3dadd(1178.85, -1059.36, 22.2255, 0.35)
	pt3dadd(1178.78, -1059.1, 22.2341, 0.25)
	pt3dadd(1178.71, -1058.83, 22.3275, 0.2)
  }
  axon[28] {pt3dclear()
	pt3dadd(1182.52, -1068.31, 17.3973, 0.4)
	pt3dadd(1182.5, -1068.22, 17.6754, 0.3)
	pt3dadd(1182.51, -1067.92, 17.6782, 0.4)
	pt3dadd(1182.64, -1067.68, 17.6358, 0.5)
	pt3dadd(1182.83, -1067.48, 17.6367, 0.45)
	pt3dadd(1182.97, -1067.31, 17.5033, 0.4)
	pt3dadd(1183.17, -1067.15, 17.4003, 0.4)
	pt3dadd(1183.36, -1067, 17.3385, 0.4)
	pt3dadd(1183.53, -1066.87, 17.1795, 0.4)
	pt3dadd(1183.69, -1066.67, 17.0844, 0.4)
	pt3dadd(1183.83, -1066.43, 17.0544, 0.4)
	pt3dadd(1183.96, -1066.15, 17.0635, 0.4)
	pt3dadd(1184.14, -1065.93, 17.0883, 0.45)
	pt3dadd(1184.36, -1065.74, 17.1136, 0.55)
	pt3dadd(1184.59, -1065.56, 17.1161, 0.6)
	pt3dadd(1184.79, -1065.35, 17.1153, 0.55)
	pt3dadd(1184.95, -1065.1, 17.0952, 0.45)
	pt3dadd(1184.98, -1064.76, 17.1741, 0.4)
	pt3dadd(1185.07, -1064.46, 17.1772, 0.4)
	pt3dadd(1185.14, -1064.15, 17.0917, 0.4)
	pt3dadd(1185.38, -1063.95, 17.1343, 0.4)
	pt3dadd(1185.55, -1063.75, 17.0667, 0.4)
	pt3dadd(1185.68, -1063.54, 16.8913, 0.4)
	pt3dadd(1185.78, -1063.35, 16.7738, 0.4)
	pt3dadd(1185.93, -1063.17, 16.704, 0.4)
	pt3dadd(1186.13, -1063.06, 16.5774, 0.35)
	pt3dadd(1186.38, -1062.95, 16.4872, 0.3)
	pt3dadd(1186.72, -1062.93, 16.4035, 0.35)
	pt3dadd(1187.07, -1063, 16.4072, 0.45)
	pt3dadd(1187.37, -1063.07, 16.4455, 0.5)
	pt3dadd(1187.72, -1063.06, 16.5534, 0.5)
	pt3dadd(1188.06, -1063.05, 16.7276, 0.5)
	pt3dadd(1188.31, -1063.06, 16.8218, 0.5)
	pt3dadd(1188.53, -1062.99, 16.9338, 0.5)
	pt3dadd(1188.78, -1062.95, 17.0481, 0.45)
	pt3dadd(1189.08, -1062.91, 17.1432, 0.4)
	pt3dadd(1189.33, -1062.8, 17.2101, 0.4)
	pt3dadd(1189.51, -1062.66, 17.3466, 0.45)
	pt3dadd(1189.65, -1062.45, 17.4118, 0.5)
	pt3dadd(1189.76, -1062.27, 17.6016, 0.5)
	pt3dadd(1189.9, -1062.15, 17.8572, 0.6)
	pt3dadd(1190.01, -1062.08, 18.0049, 0.75)
	pt3dadd(1190.16, -1061.94, 18.2377, 0.75)
	pt3dadd(1190.31, -1061.83, 18.4727, 0.65)
	pt3dadd(1190.46, -1061.67, 18.6005, 0.55)
	pt3dadd(1190.57, -1061.49, 18.7866, 0.5)
	pt3dadd(1190.63, -1061.24, 18.882, 0.55)
	pt3dadd(1190.65, -1060.95, 18.993, 0.55)
	pt3dadd(1190.67, -1060.7, 19.2057, 0.45)
	pt3dadd(1190.69, -1060.52, 19.5006, 0.4)
	pt3dadd(1190.72, -1060.46, 19.8816, 0.45)
	pt3dadd(1190.79, -1060.36, 20.3388, 0.55)
	pt3dadd(1190.93, -1060.31, 20.6954, 0.55)
	pt3dadd(1191.13, -1060.28, 20.9681, 0.45)
	pt3dadd(1191.5, -1060.25, 20.9325, 0.45)
	pt3dadd(1191.75, -1060.18, 21.0019, 0.55)
	pt3dadd(1191.93, -1060.11, 21.2652, 0.6)
	pt3dadd(1192.08, -1060.05, 21.5761, 0.6)
	pt3dadd(1192.19, -1059.99, 21.8372, 0.55)
	pt3dadd(1192.36, -1059.94, 22.0854, 0.45)
	pt3dadd(1192.58, -1060.04, 22.1656, 0.45)
	pt3dadd(1192.87, -1060.12, 22.2619, 0.55)
	pt3dadd(1193.11, -1060.19, 22.4061, 0.6)
	pt3dadd(1193.34, -1060.28, 22.4784, 0.55)
	pt3dadd(1193.55, -1060.42, 22.4724, 0.5)
	pt3dadd(1193.74, -1060.55, 22.4778, 0.5)
	pt3dadd(1193.95, -1060.71, 22.5073, 0.45)
	pt3dadd(1194.19, -1060.86, 22.617, 0.4)
	pt3dadd(1194.53, -1060.92, 22.6777, 0.45)
	pt3dadd(1194.89, -1060.99, 22.7174, 0.45)
	pt3dadd(1195.22, -1061.05, 22.776, 0.2)
  }
  axon[29] {pt3dclear()
	pt3dadd(1181.62, -1075.06, 14.8015, 1.05)
	pt3dadd(1181.63, -1075.14, 14.8015, 0.55)
	pt3dadd(1181.62, -1075.06, 15.003, 1.05)
  }
  axon[30] {pt3dclear()
	pt3dadd(1181.62, -1075.06, 14.8015, 1.05)
	pt3dadd(1181.54, -1075.04, 14.8015, 1.05)
  }
  dendrite[43] {pt3dclear()
	pt3dadd(1409.61, -906.33, 6.19999, 0.45)
	pt3dadd(1410.41, -904.83, 6.39999, 0.45)
	pt3dadd(1410.41, -904.73, 6.49999, 0.45)
	pt3dadd(1410.81, -903.78, 6.49999, 0.45)
	pt3dadd(1410.91, -903.63, 6.59999, 0.45)
	pt3dadd(1411.16, -903.33, 6.59999, 0.45)
	pt3dadd(1411.36, -903.13, 6.59999, 0.45)
	pt3dadd(1411.71, -902.78, 6.69999, 0.45)
	pt3dadd(1411.96, -902.58, 6.69999, 0.45)
	pt3dadd(1412.21, -902.33, 6.79999, 0.45)
	pt3dadd(1412.36, -902.13, 6.79999, 0.45)
	pt3dadd(1412.81, -901.23, 6.89999, 0.45)
	pt3dadd(1412.91, -900.93, 6.89999, 0.45)
	pt3dadd(1413.01, -900.58, 6.89999, 0.45)
	pt3dadd(1413.11, -900.33, 6.99999, 0.45)
	pt3dadd(1413.36, -898.98, 6.39999, 0.45)
	pt3dadd(1413.36, -898.98, 6.29999, 0.45)
  }
  dendrite[44] {pt3dclear()
	pt3dadd(1409.61, -906.33, 6.19999, 0.45)
	pt3dadd(1410.81, -905.53, 6.39999, 0.45)
	pt3dadd(1411.16, -905.28, 6.49999, 0.45)
	pt3dadd(1411.26, -905.23, 6.59999, 0.45)
	pt3dadd(1411.46, -905.23, 6.59999, 0.45)
	pt3dadd(1411.46, -905.23, 6.69999, 0.45)
	pt3dadd(1411.76, -905.28, 6.79999, 0.45)
	pt3dadd(1411.81, -905.33, 6.79999, 0.45)
  }
  dendrite[45] {pt3dclear()
	pt3dadd(1423.55, -1039.23, -14.3, 0.45)
	pt3dadd(1424.28, -1039.29, -14.3, 0.617478)
	pt3dadd(1425.34, -1039.47, -14.3, 0.617478)
	pt3dadd(1426.49, -1039.74, -14.3, 0.617478)
	pt3dadd(1426.93, -1040.09, -14.3, 0.617478)
	pt3dadd(1427.72, -1040.53, -14.3, 0.617478)
	pt3dadd(1427.99, -1040.62, -14.3, 0.617478)
	pt3dadd(1428.78, -1040.97, -14.3, 0.617478)
	pt3dadd(1429.22, -1041.06, -14.3, 0.617478)
	pt3dadd(1430.72, -1041.32, -14.3, 0.617478)
	pt3dadd(1431.6, -1041.68, -14.3, 0.617478)
	pt3dadd(1433.01, -1042.12, -14.3, 0.617478)
	pt3dadd(1433.54, -1042.12, -14.3, 0.617478)
	pt3dadd(1436.1, -1041.41, -14.5, 1.14675)
	pt3dadd(1436.19, -1041.41, -14.5, 1.14675)
	pt3dadd(1441.92, -1040.97, -15, 0.617478)
	pt3dadd(1442.54, -1040.88, -15.1, 0.617478)
	pt3dadd(1443.69, -1040.79, -15.2, 0.617478)
	pt3dadd(1443.86, -1040.71, -15.2, 0.617478)
	pt3dadd(1447.22, -1039.82, -13.2, 0.617478)
	pt3dadd(1448.89, -1038.68, -12.8, 0.793901)
	pt3dadd(1448.98, -1038.68, -12.7, 0.793901)
	pt3dadd(1450.57, -1037.62, -11.5, 0.793901)
	pt3dadd(1450.74, -1037.53, -11.4, 0.793901)
	pt3dadd(1453.21, -1037.62, -11.5, 0.793901)
	pt3dadd(1453.92, -1037.62, -11.5, 0.793901)
	pt3dadd(1454.8, -1037.62, -11.6, 0.793901)
	pt3dadd(1455.6, -1037.62, -11.6, 0.793901)
	pt3dadd(1459.74, -1037.62, -11.8, 0.793901)
	pt3dadd(1460.36, -1037.71, -11.9, 0.793901)
	pt3dadd(1461.15, -1037.8, -11.9, 0.793901)
	pt3dadd(1461.59, -1037.97, -12, 0.793901)
	pt3dadd(1463.89, -1038.85, -12.8, 0.793901)
	pt3dadd(1464.24, -1038.94, -13.1, 0.793901)
	pt3dadd(1465.92, -1039.47, -14, 0.793901)
	pt3dadd(1466.36, -1039.56, -14.2, 0.793901)
	pt3dadd(1468.83, -1040.88, -14.5, 0.793901)
	pt3dadd(1469.62, -1041.32, -14.5, 0.793901)
  }
}
proc shape3d_23() {
  dendrite[45] {	pt3dadd(1470.5, -1041.94, -14.5, 0.793901)
	pt3dadd(1470.94, -1042.38, -14.5, 0.793901)
	pt3dadd(1471.92, -1042.65, -14.5, 0.793901)
	pt3dadd(1472.8, -1042.65, -14.5, 0.793901)
	pt3dadd(1473.86, -1042.65, -14.6, 0.793901)
	pt3dadd(1474.56, -1042.65, -14.6, 0.793901)
	pt3dadd(1477.65, -1042.65, -15.4, 0.793901)
	pt3dadd(1478.09, -1042.73, -15.8, 0.793901)
	pt3dadd(1479.41, -1042.73, -15.9, 0.793901)
	pt3dadd(1479.94, -1042.73, -15.9, 0.793901)
	pt3dadd(1481.79, -1042.73, -15.8, 0.793901)
  }
  dendrite[46] {pt3dclear()
	pt3dadd(1423.55, -1039.23, -14.3, 0.4)
	pt3dadd(1423.57, -1039.21, -14.3, 0.529267)
	pt3dadd(1423.66, -1039.21, -14.3, 0.529267)
	pt3dadd(1424.45, -1039.65, -14.3, 0.529267)
	pt3dadd(1424.54, -1039.65, -14.3, 0.529267)
	pt3dadd(1425.34, -1039.74, -14.3, 0.529267)
	pt3dadd(1425.78, -1039.74, -14.3, 0.529267)
	pt3dadd(1426.48, -1039.74, -14.3, 0.529267)
	pt3dadd(1426.84, -1039.56, -14.3, 0.529267)
	pt3dadd(1426.92, -1039.56, -14.3, 0.529267)
	pt3dadd(1427.54, -1039.21, -14.3, 0.529267)
	pt3dadd(1427.98, -1038.94, -14.3, 0.529267)
	pt3dadd(1429.84, -1038.32, -14.3, 0.529267)
	pt3dadd(1430.28, -1038.32, -14.3, 0.529267)
	pt3dadd(1430.89, -1038.24, -14.3, 0.529267)
	pt3dadd(1431.51, -1038.24, -14.3, 0.529267)
	pt3dadd(1433.19, -1038.06, -14.3, 0.529267)
	pt3dadd(1433.72, -1037.97, -14.3, 0.529267)
	pt3dadd(1434.42, -1037.97, -14.3, 0.529267)
	pt3dadd(1435.13, -1037.97, -14.3, 0.529267)
	pt3dadd(1436.63, -1037.62, -14.3, 0.529267)
	pt3dadd(1437.07, -1037.44, -14.3, 0.529267)
	pt3dadd(1437.77, -1037.18, -14.3, 0.529267)
	pt3dadd(1438.48, -1036.82, -14.3, 0.529267)
	pt3dadd(1439.1, -1036.47, -14.3, 0.529267)
	pt3dadd(1439.54, -1036.21, -14.3, 0.529267)
	pt3dadd(1440.16, -1035.94, -14.3, 0.529267)
	pt3dadd(1440.6, -1035.77, -14.3, 0.529267)
	pt3dadd(1441.3, -1035.68, -14.3, 0.529267)
	pt3dadd(1441.74, -1035.59, -14.3, 0.529267)
	pt3dadd(1443.16, -1035.59, -14.3, 0.529267)
	pt3dadd(1443.33, -1035.59, -14.3, 0.529267)
  }
  axon[31] {pt3dclear()
	pt3dadd(1181.13, -1081.74, -0.91065, 0.5)
	pt3dadd(1181.09, -1081.7, -0.3741, 0.3)
  }
  axon[32] {pt3dclear()
	pt3dadd(1181.13, -1081.74, -0.91065, 0.5)
	pt3dadd(1181.03, -1081.88, -1.5096, 0.6)
	pt3dadd(1180.95, -1081.89, -1.66275, 0.3)
	pt3dadd(1180.79, -1081.92, -1.6128, 0.3)
	pt3dadd(1180.58, -1082, -1.52265, 0.3)
	pt3dadd(1180.36, -1082.1, -1.3917, 0.3)
	pt3dadd(1180.22, -1082.24, -1.51245, 0.3)
	pt3dadd(1180.12, -1082.34, -1.62855, 0.3)
	pt3dadd(1180.05, -1082.42, -1.71885, 0.3)
	pt3dadd(1179.96, -1082.46, -1.668, 0.3)
	pt3dadd(1179.89, -1082.51, -1.54035, 0.4)
  }
  axon[33] {pt3dclear()
	pt3dadd(1181.54, -1075.04, 14.8015, 1.05)
	pt3dadd(1180.7, -1074.93, 14.8015, 0.5)
	pt3dadd(1180.6, -1074.93, 14.8015, 0.5)
	pt3dadd(1180.36, -1074.87, 14.7549, 0.35)
	pt3dadd(1180.07, -1074.74, 14.7841, 0.4)
	pt3dadd(1179.77, -1074.56, 14.774, 0.55)
	pt3dadd(1179.54, -1074.44, 14.7094, 0.55)
	pt3dadd(1179.33, -1074.3, 14.6192, 0.45)
	pt3dadd(1179.15, -1074.14, 14.3988, 0.4)
	pt3dadd(1178.95, -1074.05, 14.2704, 0.4)
	pt3dadd(1178.69, -1074.03, 14.1546, 0.4)
	pt3dadd(1178.33, -1074.05, 14.1364, 0.45)
	pt3dadd(1177.98, -1074.04, 14.1171, 0.5)
	pt3dadd(1177.72, -1073.96, 14.0548, 0.45)
	pt3dadd(1177.51, -1073.87, 13.8873, 0.4)
	pt3dadd(1177.31, -1073.75, 13.7262, 0.4)
	pt3dadd(1177.09, -1073.68, 13.5379, 0.45)
	pt3dadd(1176.82, -1073.66, 13.3513, 0.55)
	pt3dadd(1176.6, -1073.62, 13.1628, 0.6)
	pt3dadd(1176.45, -1073.54, 12.9657, 0.6)
	pt3dadd(1176.31, -1073.46, 12.7863, 0.6)
	pt3dadd(1176.18, -1073.34, 12.517, 0.6)
	pt3dadd(1176.11, -1073.23, 12.2462, 0.65)
	pt3dadd(1176.07, -1073.07, 11.9404, 0.8)
	pt3dadd(1176.02, -1072.86, 11.6665, 0.9)
	pt3dadd(1175.97, -1072.62, 11.4838, 0.75)
	pt3dadd(1175.9, -1072.32, 11.443, 0.5)
	pt3dadd(1175.77, -1072.1, 11.3496, 0.35)
	pt3dadd(1175.57, -1071.94, 11.2669, 0.25)
	pt3dadd(1175.39, -1071.84, 11.0784, 0.25)
	pt3dadd(1175.29, -1071.7, 10.8427, 0.35)
	pt3dadd(1175.15, -1071.53, 10.6765, 0.45)
	pt3dadd(1175.05, -1071.38, 10.4311, 0.5)
	pt3dadd(1174.94, -1071.23, 10.2261, 0.45)
	pt3dadd(1174.87, -1070.96, 10.1127, 0.4)
	pt3dadd(1174.79, -1070.67, 10.0364, 0.4)
	pt3dadd(1174.75, -1070.31, 10.0408, 0.35)
	pt3dadd(1174.67, -1069.97, 10.0978, 0.25)
	pt3dadd(1174.51, -1069.72, 10.1592, 0.2)
	pt3dadd(1174.36, -1069.49, 10.1766, 0.2)
	pt3dadd(1174.17, -1069.26, 10.1133, 0.25)
	pt3dadd(1174.04, -1068.98, 10.1077, 0.3)
	pt3dadd(1173.93, -1068.74, 10.0557, 0.25)
	pt3dadd(1173.9, -1068.51, 9.88725, 0.2)
	pt3dadd(1173.88, -1068.26, 9.6714, 0.2)
	pt3dadd(1173.77, -1067.96, 9.66135, 0.25)
	pt3dadd(1173.66, -1067.73, 9.7203, 0.35)
	pt3dadd(1173.51, -1067.51, 9.71895, 0.4)
	pt3dadd(1173.34, -1067.3, 9.6987, 0.35)
	pt3dadd(1173.1, -1067.13, 9.65805, 0.25)
	pt3dadd(1172.97, -1066.86, 9.63975, 0.2)
	pt3dadd(1172.88, -1066.55, 9.6489, 0.25)
	pt3dadd(1172.65, -1066.38, 9.7251, 0.35)
	pt3dadd(1172.28, -1066.36, 9.7143, 0.4)
	pt3dadd(1171.97, -1066.29, 9.70695, 0.4)
	pt3dadd(1171.87, -1066.02, 9.6069, 0.4)
	pt3dadd(1171.63, -1065.98, 9.6069, 0.6)
	pt3dadd(1171.57, -1066.02, 9.8832, 0.5)
	pt3dadd(1171.42, -1065.89, 10.0051, 0.55)
	pt3dadd(1171.23, -1065.71, 10.1438, 0.55)
	pt3dadd(1171.08, -1065.6, 10.3225, 0.4)
	pt3dadd(1170.99, -1065.52, 10.6027, 0.3)
	pt3dadd(1170.86, -1065.37, 10.7745, 0.35)
	pt3dadd(1170.74, -1065.24, 10.9528, 0.4)
	pt3dadd(1170.59, -1065.15, 11.095, 0.4)
	pt3dadd(1170.4, -1065.05, 11.3573, 0.45)
	pt3dadd(1170.2, -1064.98, 11.6034, 0.55)
	pt3dadd(1170, -1064.86, 11.8235, 0.6)
	pt3dadd(1169.82, -1064.77, 11.9535, 0.6)
	pt3dadd(1169.63, -1064.63, 12.0619, 0.55)
	pt3dadd(1169.43, -1064.52, 12.1951, 0.5)
	pt3dadd(1169.21, -1064.38, 12.2052, 0.6)
	pt3dadd(1168.99, -1064.26, 12.2724, 0.75)
	pt3dadd(1168.51, -1064.05, 12.6835, 0.9)
	pt3dadd(1168.56, -1064.12, 12.5659, 0.85)
	pt3dadd(1168.44, -1063.97, 12.5659, 0.85)
  }
  axon[34] {pt3dclear()
	pt3dadd(1181.54, -1075.04, 14.8015, 1.05)
	pt3dadd(1181.58, -1075.15, 14.8015, 1.05)
	pt3dadd(1181.46, -1075.86, 14.8015, 0.55)
	pt3dadd(1181.37, -1076.16, 14.7992, 0.45)
	pt3dadd(1181.32, -1076.52, 14.8242, 0.45)
	pt3dadd(1181.29, -1076.9, 14.851, 0.55)
	pt3dadd(1181.26, -1077.26, 14.8589, 0.6)
	pt3dadd(1181.2, -1077.56, 14.8482, 0.6)
	pt3dadd(1181.17, -1077.92, 14.8288, 0.6)
	pt3dadd(1181.13, -1078.31, 14.8034, 0.6)
	pt3dadd(1181.1, -1078.71, 14.8011, 0.6)
	pt3dadd(1181.09, -1079.11, 14.8001, 0.6)
	pt3dadd(1181.09, -1079.51, 14.8043, 0.6)
	pt3dadd(1181.1, -1079.91, 14.7878, 0.6)
	pt3dadd(1181.12, -1080.3, 14.7346, 0.6)
	pt3dadd(1181.12, -1080.65, 14.634, 0.6)
	pt3dadd(1181.08, -1080.9, 14.5058, 0.65)
	pt3dadd(1180.96, -1081.12, 14.4427, 0.75)
	pt3dadd(1180.79, -1081.32, 14.4049, 0.8)
	pt3dadd(1180.64, -1081.49, 14.3351, 0.8)
	pt3dadd(1180.45, -1081.67, 14.3112, 0.85)
	pt3dadd(1180.27, -1081.88, 14.2776, 0.9)
	pt3dadd(1180.08, -1082.08, 14.286, 0.8)
	pt3dadd(1179.91, -1082.29, 14.2507, 0.65)
	pt3dadd(1179.77, -1082.51, 14.2251, 0.6)
	pt3dadd(1179.67, -1082.72, 14.2407, 0.65)
	pt3dadd(1179.55, -1082.96, 14.3271, 0.75)
	pt3dadd(1179.43, -1083.25, 14.3826, 0.75)
	pt3dadd(1179.3, -1083.5, 14.4412, 0.7)
	pt3dadd(1179.18, -1083.73, 14.4699, 0.75)
	pt3dadd(1179.08, -1083.97, 14.4919, 0.75)
	pt3dadd(1178.94, -1084.28, 14.5124, 0.65)
	pt3dadd(1178.81, -1084.57, 14.4935, 0.6)
	pt3dadd(1178.72, -1084.89, 14.4498, 0.6)
	pt3dadd(1178.61, -1085.17, 14.4009, 0.65)
	pt3dadd(1178.52, -1085.48, 14.3508, 0.7)
	pt3dadd(1178.4, -1085.76, 14.3349, 0.65)
	pt3dadd(1178.3, -1086.07, 14.3099, 0.6)
	pt3dadd(1178.16, -1086.33, 14.3106, 0.6)
	pt3dadd(1178.01, -1086.58, 14.3334, 0.65)
	pt3dadd(1177.89, -1086.86, 14.3086, 0.75)
	pt3dadd(1177.76, -1087.1, 14.2437, 0.75)
	pt3dadd(1177.66, -1087.3, 14.2318, 0.65)
	pt3dadd(1177.52, -1087.52, 14.2306, 0.6)
	pt3dadd(1177.36, -1087.74, 14.2397, 0.6)
	pt3dadd(1177.18, -1087.95, 14.2209, 0.6)
	pt3dadd(1177, -1088.18, 14.1882, 0.65)
	pt3dadd(1176.86, -1088.45, 14.1345, 0.7)
	pt3dadd(1176.7, -1088.68, 14.1018, 0.65)
	pt3dadd(1176.57, -1088.91, 14.0651, 0.65)
	pt3dadd(1176.47, -1089.11, 14.0127, 0.7)
	pt3dadd(1176.34, -1089.33, 13.918, 0.65)
	pt3dadd(1176.2, -1089.57, 13.8675, 0.6)
	pt3dadd(1176.09, -1089.83, 13.7983, 0.65)
	pt3dadd(1175.98, -1090.06, 13.6639, 0.7)
	pt3dadd(1175.88, -1090.29, 13.6033, 0.7)
	pt3dadd(1175.77, -1090.51, 13.5199, 0.7)
	pt3dadd(1175.68, -1090.71, 13.3902, 0.65)
	pt3dadd(1175.56, -1090.91, 13.2491, 0.65)
	pt3dadd(1175.52, -1091.11, 13.2773, 0.8)
	pt3dadd(1175.45, -1091.06, 12.9171, 0.95)
  }
  dendrite[47] {pt3dclear()
	pt3dadd(1443.33, -1035.59, -14.3, 0.529267)
	pt3dadd(1445.27, -1035.77, -14, 0.529267)
	pt3dadd(1447.21, -1035.41, -14.8, 0.529267)
	pt3dadd(1447.39, -1035.41, -14.9, 0.529267)
	pt3dadd(1448.54, -1035.33, -14.9, 0.529267)
	pt3dadd(1448.89, -1035.33, -15, 0.529267)
	pt3dadd(1449.77, -1035.24, -15, 0.529267)
  }
}
proc shape3d_24() {
  dendrite[47] {	pt3dadd(1450.3, -1035.15, -15.1, 0.529267)
	pt3dadd(1451.8, -1035.06, -15.1, 0.529267)
	pt3dadd(1452.07, -1034.97, -15.2, 0.529267)
	pt3dadd(1452.86, -1034.8, -15.2, 0.529267)
	pt3dadd(1453.48, -1034.71, -15.3, 0.529267)
	pt3dadd(1454.62, -1034.62, -15.3, 0.529267)
	pt3dadd(1455.42, -1034.62, -15.3, 0.529267)
	pt3dadd(1456.21, -1034.62, -15.4, 0.529267)
	pt3dadd(1456.74, -1034.44, -15.4, 0.529267)
	pt3dadd(1458.86, -1034, -15.5, 0.529267)
	pt3dadd(1458.95, -1034, -15.6, 0.529267)
	pt3dadd(1460.71, -1033.65, -15.7, 0.529267)
	pt3dadd(1461.15, -1033.65, -15.8, 0.529267)
	pt3dadd(1461.86, -1033.65, -15.8, 0.529267)
	pt3dadd(1462.56, -1033.74, -15.9, 0.529267)
	pt3dadd(1464.15, -1033.83, -16, 0.529267)
	pt3dadd(1464.86, -1033.83, -16, 0.529267)
	pt3dadd(1465.91, -1034, -16.1, 0.529267)
	pt3dadd(1466.62, -1034, -16.1, 0.529267)
	pt3dadd(1467.94, -1034, -16.1, 0.529267)
	pt3dadd(1468.91, -1034, -16.2, 0.529267)
	pt3dadd(1470.15, -1034, -16.2, 0.529267)
	pt3dadd(1471.03, -1033.74, -16.2, 0.529267)
	pt3dadd(1471.65, -1033.65, -16.2, 0.529267)
	pt3dadd(1472.27, -1033.65, -16.2, 0.529267)
	pt3dadd(1472.6, -1033.72, -16.2, 0.529267)
	pt3dadd(1474.6, -1033.28, -16.2, 0.45)
	pt3dadd(1476.2, -1032.98, -16.3, 0.45)
	pt3dadd(1476.2, -1032.98, -16.4, 0.45)
	pt3dadd(1478.05, -1032.98, -16.6, 0.45)
	pt3dadd(1478.5, -1032.98, -16.6, 0.45)
	pt3dadd(1480.3, -1032.58, -16.4, 0.45)
	pt3dadd(1480.4, -1032.58, -16.4, 0.45)
	pt3dadd(1481.25, -1032.28, -16.4, 0.45)
	pt3dadd(1481.45, -1032.28, -16.4, 0.45)
	pt3dadd(1481.95, -1032.28, -16.4, 0.45)
	pt3dadd(1482.15, -1032.28, -16.4, 0.45)
	pt3dadd(1482.65, -1032.28, -16.4, 0.45)
	pt3dadd(1482.65, -1032.28, -16.5, 0.45)
	pt3dadd(1484.25, -1031.83, -16.6, 0.45)
	pt3dadd(1484.45, -1031.78, -16.6, 0.45)
	pt3dadd(1485.15, -1031.23, -16.6, 0.45)
	pt3dadd(1485.35, -1031.23, -16.6, 0.45)
	pt3dadd(1486.55, -1030.98, -17.1, 0.45)
	pt3dadd(1487.65, -1030.48, -17.4, 0.45)
	pt3dadd(1488.35, -1029.98, -17.7, 0.45)
	pt3dadd(1489.15, -1029.53, -18, 0.45)
	pt3dadd(1489.3, -1029.53, -18.1, 0.45)
	pt3dadd(1490.1, -1029.53, -18.2, 0.45)
	pt3dadd(1490.25, -1029.53, -18.2, 0.45)
	pt3dadd(1490.75, -1029.58, -18.3, 0.45)
	pt3dadd(1490.9, -1029.58, -18.3, 0.45)
	pt3dadd(1492.5, -1029.63, -18.4, 0.45)
	pt3dadd(1492.55, -1029.63, -18.4, 0.45)
	pt3dadd(1493.5, -1029.48, -18.4, 0.45)
	pt3dadd(1493.85, -1028.78, -18.4, 0.45)
	pt3dadd(1493.9, -1028.78, -18.3, 0.45)
	pt3dadd(1494.55, -1027.93, -18.9, 0.45)
	pt3dadd(1494.65, -1027.83, -18.9, 0.45)
	pt3dadd(1495.65, -1026.93, -19.3, 0.45)
	pt3dadd(1495.95, -1026.73, -19.3, 0.45)
	pt3dadd(1496.8, -1026.38, -19.4, 0.45)
	pt3dadd(1496.95, -1026.33, -19.5, 0.45)
	pt3dadd(1498.15, -1025.88, -19.8, 0.45)
	pt3dadd(1498.2, -1025.88, -19.9, 0.45)
	pt3dadd(1499.15, -1025.38, -20, 0.45)
	pt3dadd(1499.3, -1025.28, -20, 0.45)
	pt3dadd(1500.1, -1024.53, -19.9, 0.45)
	pt3dadd(1500.3, -1024.38, -19.8, 0.45)
	pt3dadd(1500.6, -1024.13, -19.7, 0.45)
	pt3dadd(1500.8, -1023.98, -19.7, 0.45)
	pt3dadd(1501.6, -1023.48, -19.7, 0.45)
	pt3dadd(1501.85, -1023.33, -19.7, 0.45)
	pt3dadd(1502.65, -1022.83, -19.7, 0.45)
	pt3dadd(1502.95, -1022.68, -19.7, 0.45)
	pt3dadd(1503.75, -1021.88, -19.6, 0.45)
	pt3dadd(1503.8, -1021.83, -19.6, 0.45)
	pt3dadd(1504.7, -1021.08, -19.4, 0.45)
	pt3dadd(1505.75, -1020.83, -19.9, 0.45)
	pt3dadd(1506.55, -1020.63, -20.4, 0.45)
	pt3dadd(1506.65, -1020.63, -20.4, 0.45)
	pt3dadd(1507.3, -1020.58, -20.6, 0.45)
	pt3dadd(1507.45, -1020.58, -20.6, 0.45)
	pt3dadd(1508.4, -1020.63, -20.9, 0.45)
	pt3dadd(1508.45, -1020.63, -20.9, 0.45)
	pt3dadd(1509.55, -1020.68, -21.2, 0.45)
	pt3dadd(1509.7, -1020.68, -21.3, 0.45)
	pt3dadd(1510.45, -1020.68, -21.5, 0.45)
	pt3dadd(1510.75, -1020.68, -21.5, 0.45)
	pt3dadd(1511.45, -1020.63, -21.6, 0.45)
	pt3dadd(1511.65, -1020.63, -21.7, 0.45)
	pt3dadd(1512.25, -1020.63, -21.7, 0.45)
	pt3dadd(1512.5, -1020.63, -21.8, 0.45)
	pt3dadd(1512.9, -1020.63, -21.9, 0.45)
	pt3dadd(1513.05, -1020.63, -21.9, 0.45)
	pt3dadd(1513.8, -1020.48, -21.8, 0.45)
	pt3dadd(1514.3, -1020.48, -21.7, 0.45)
	pt3dadd(1514.65, -1020.48, -21.6, 0.45)
	pt3dadd(1514.95, -1020.33, -21.6, 0.45)
	pt3dadd(1515.2, -1020.28, -21.5, 0.45)
	pt3dadd(1515.5, -1020.23, -21.5, 0.45)
	pt3dadd(1517.2, -1019.68, -21.4, 0.45)
	pt3dadd(1518.9, -1019.43, -21.2, 0.45)
	pt3dadd(1519.05, -1019.43, -21.2, 0.45)
	pt3dadd(1521.5, -1019.28, -21.1, 0.45)
	pt3dadd(1521.75, -1019.23, -21.2, 0.45)
	pt3dadd(1522.9, -1018.78, -21.2, 0.45)
	pt3dadd(1523.3, -1018.78, -21.2, 0.45)
	pt3dadd(1523.85, -1018.63, -21.2, 0.45)
	pt3dadd(1524.15, -1018.63, -21.2, 0.45)
	pt3dadd(1525.05, -1018.68, -21.2, 0.45)
	pt3dadd(1525.4, -1018.73, -21.2, 0.45)
	pt3dadd(1526.55, -1018.73, -21.2, 0.45)
	pt3dadd(1526.85, -1018.73, -21.2, 0.45)
	pt3dadd(1527.2, -1018.73, -21.2, 0.45)
	pt3dadd(1527.5, -1018.73, -21.2, 0.45)
	pt3dadd(1528.2, -1018.48, -21.6, 0.45)
	pt3dadd(1528.2, -1018.48, -21.7, 0.45)
	pt3dadd(1528.95, -1018.58, -22, 0.45)
	pt3dadd(1529.05, -1018.58, -22, 0.45)
	pt3dadd(1529.95, -1018.73, -22.2, 0.45)
	pt3dadd(1530.05, -1018.73, -22.2, 0.45)
	pt3dadd(1530.65, -1018.63, -22.3, 0.45)
	pt3dadd(1530.75, -1018.53, -22.4, 0.45)
	pt3dadd(1531.15, -1018.33, -22.5, 0.45)
	pt3dadd(1531.2, -1018.28, -22.5, 0.45)
	pt3dadd(1531.3, -1018.23, -22.6, 0.45)
	pt3dadd(1531.35, -1018.18, -22.6, 0.45)
	pt3dadd(1531.9, -1018.48, -22.8, 0.45)
	pt3dadd(1532, -1018.53, -22.8, 0.45)
	pt3dadd(1532.95, -1019.13, -23, 0.45)
	pt3dadd(1533.9, -1019.03, -23.1, 0.45)
	pt3dadd(1534.45, -1019.13, -23.2, 0.45)
  }
  dendrite[48] {pt3dclear()
	pt3dadd(1443.33, -1035.59, -14.3, 0.529267)
	pt3dadd(1448.71, -1036.82, -13.3, 0.529267)
	pt3dadd(1451.71, -1037.62, -12.3, 0.529267)
	pt3dadd(1451.98, -1037.62, -12.2, 0.529267)
	pt3dadd(1452.77, -1038.06, -12.1, 0.529267)
	pt3dadd(1452.86, -1038.06, -12.1, 0.529267)
	pt3dadd(1453.92, -1038.5, -11.9, 0.529267)
	pt3dadd(1454.01, -1038.68, -11.9, 0.529267)
	pt3dadd(1454.62, -1038.77, -11.8, 0.529267)
	pt3dadd(1454.8, -1038.85, -11.7, 0.529267)
	pt3dadd(1455.06, -1038.94, -11.6, 0.529267)
	pt3dadd(1455.24, -1038.94, -11.6, 0.529267)
	pt3dadd(1455.95, -1039.12, -10.9, 0.529267)
	pt3dadd(1457.18, -1039.12, -10.7, 0.529267)
	pt3dadd(1457.36, -1039.29, -10.6, 0.529267)
	pt3dadd(1458.33, -1039.38, -10.5, 0.529267)
	pt3dadd(1458.59, -1039.38, -10.5, 0.529267)
	pt3dadd(1460.45, -1039.56, -10.3, 0.529267)
	pt3dadd(1460.71, -1039.56, -10.3, 0.529267)
	pt3dadd(1462.65, -1039.38, -10.3, 0.529267)
	pt3dadd(1463.27, -1039.29, -10.2, 0.529267)
	pt3dadd(1464.86, -1039.29, -10.1, 0.529267)
	pt3dadd(1465.47, -1039.29, -10.1, 0.529267)
	pt3dadd(1466.09, -1039.38, -10.1, 0.529267)
	pt3dadd(1466.62, -1039.38, -10.1, 0.529267)
	pt3dadd(1467.41, -1039.38, -10.1, 0.529267)
	pt3dadd(1468.03, -1039.38, -10.1, 0.529267)
	pt3dadd(1470.5, -1038.85, -9.80005, 0.529267)
	pt3dadd(1471.12, -1038.85, -9.70004, 0.529267)
	pt3dadd(1472, -1038.85, -9.70004, 0.529267)
	pt3dadd(1472.44, -1038.85, -9.60005, 0.529267)
	pt3dadd(1473.06, -1038.85, -9.60005, 0.529267)
	pt3dadd(1474.26, -1039.13, -9.60005, 0.45)
	pt3dadd(1474.46, -1039.13, -9.60005, 0.45)
	pt3dadd(1475.46, -1038.98, -9.60005, 0.45)
	pt3dadd(1475.61, -1038.98, -9.60005, 0.45)
	pt3dadd(1476.31, -1039.03, -9.60005, 0.45)
	pt3dadd(1476.51, -1039.03, -9.60005, 0.45)
	pt3dadd(1477.36, -1039.03, -9.60005, 0.45)
	pt3dadd(1477.56, -1038.93, -9.60005, 0.45)
	pt3dadd(1478.31, -1038.93, -9.60005, 0.45)
	pt3dadd(1478.56, -1038.93, -9.60005, 0.45)
	pt3dadd(1479.46, -1039.13, -9.60005, 0.45)
	pt3dadd(1479.71, -1039.18, -9.60005, 0.45)
	pt3dadd(1480.06, -1039.28, -9.60005, 0.45)
	pt3dadd(1480.31, -1039.33, -9.60005, 0.45)
	pt3dadd(1480.61, -1039.43, -9.60005, 0.45)
	pt3dadd(1481.06, -1039.48, -9.60005, 0.45)
	pt3dadd(1481.46, -1039.48, -9.60005, 0.45)
	pt3dadd(1481.76, -1039.48, -9.60005, 0.45)
	pt3dadd(1482.11, -1039.48, -9.60005, 0.45)
	pt3dadd(1482.41, -1039.48, -9.60005, 0.45)
	pt3dadd(1482.76, -1039.48, -9.60005, 0.45)
	pt3dadd(1482.96, -1039.48, -9.60005, 0.45)
	pt3dadd(1485.16, -1039.58, -9.70004, 0.45)
	pt3dadd(1485.31, -1039.58, -9.70004, 0.45)
	pt3dadd(1486.61, -1039.28, -9.90005, 0.45)
	pt3dadd(1486.81, -1039.28, -9.90005, 0.45)
	pt3dadd(1487.66, -1039.43, -10, 0.45)
	pt3dadd(1487.91, -1039.43, -10, 0.45)
	pt3dadd(1489.41, -1039.58, -10.2, 0.45)
	pt3dadd(1489.61, -1039.58, -10.2, 0.45)
	pt3dadd(1490.21, -1039.63, -10.3, 0.45)
	pt3dadd(1490.36, -1039.63, -10.3, 0.45)
	pt3dadd(1491.91, -1039.43, -10.8, 0.45)
	pt3dadd(1491.96, -1039.43, -10.8, 0.45)
	pt3dadd(1494.21, -1039.13, -11.2, 0.45)
  }
}
proc shape3d_25() {
  dendrite[48] {	pt3dadd(1494.36, -1039.08, -11.2, 0.45)
	pt3dadd(1495.21, -1038.73, -11.3, 0.45)
	pt3dadd(1495.41, -1038.73, -11.4, 0.45)
	pt3dadd(1496.01, -1038.53, -11.5, 0.45)
	pt3dadd(1496.16, -1038.48, -11.5, 0.45)
	pt3dadd(1496.71, -1038.33, -11.6, 0.45)
	pt3dadd(1497.01, -1038.23, -11.7, 0.45)
	pt3dadd(1497.16, -1038.18, -11.7, 0.45)
	pt3dadd(1497.26, -1038.13, -11.8, 0.45)
	pt3dadd(1497.91, -1037.98, -11.9, 0.45)
	pt3dadd(1498.11, -1037.93, -11.9, 0.45)
	pt3dadd(1498.61, -1037.93, -12, 0.45)
	pt3dadd(1498.76, -1037.93, -12, 0.45)
	pt3dadd(1499.86, -1037.78, -12.3, 0.45)
	pt3dadd(1499.91, -1037.78, -12.4, 0.45)
	pt3dadd(1501.31, -1037.58, -12.5, 0.45)
	pt3dadd(1501.51, -1037.53, -12.5, 0.45)
	pt3dadd(1502.21, -1037.33, -12.5, 0.45)
	pt3dadd(1502.56, -1037.33, -12.5, 0.45)
	pt3dadd(1503.56, -1036.98, -12.5, 0.45)
	pt3dadd(1503.76, -1036.98, -12.5, 0.45)
	pt3dadd(1504.66, -1036.83, -12.5, 0.45)
	pt3dadd(1505.01, -1036.73, -12.5, 0.45)
	pt3dadd(1505.46, -1036.58, -12.5, 0.45)
	pt3dadd(1506.06, -1036.48, -12.5, 0.45)
	pt3dadd(1506.31, -1036.48, -12.5, 0.45)
	pt3dadd(1506.56, -1036.43, -12.5, 0.45)
	pt3dadd(1507.56, -1036.43, -12.5, 0.45)
	pt3dadd(1507.81, -1036.43, -12.5, 0.45)
	pt3dadd(1508.41, -1036.48, -12.5, 0.45)
	pt3dadd(1508.66, -1036.58, -12.5, 0.45)
	pt3dadd(1508.91, -1036.73, -12.5, 0.45)
	pt3dadd(1509.21, -1036.83, -12.5, 0.45)
	pt3dadd(1509.51, -1036.93, -12.5, 0.45)
	pt3dadd(1509.76, -1036.98, -12.5, 0.45)
	pt3dadd(1510.66, -1037.03, -12.8, 0.45)
	pt3dadd(1511.81, -1037.13, -13.1, 0.45)
	pt3dadd(1511.91, -1037.18, -13.2, 0.45)
	pt3dadd(1513.81, -1037.58, -13.2, 0.45)
	pt3dadd(1514.01, -1037.58, -13.2, 0.45)
	pt3dadd(1515.91, -1037.08, -13.4, 0.45)
	pt3dadd(1516.11, -1037.03, -13.4, 0.45)
	pt3dadd(1516.91, -1037.13, -13.5, 0.45)
	pt3dadd(1517.21, -1037.18, -13.5, 0.45)
	pt3dadd(1517.86, -1037.58, -13.5, 0.45)
	pt3dadd(1517.96, -1037.63, -13.5, 0.45)
	pt3dadd(1519.21, -1037.83, -13.8, 0.45)
	pt3dadd(1519.31, -1037.88, -13.8, 0.45)
	pt3dadd(1520.26, -1037.98, -14, 0.45)
	pt3dadd(1521.66, -1038.18, -14.1, 0.45)
	pt3dadd(1521.76, -1038.18, -14.1, 0.45)
	pt3dadd(1523.66, -1038.18, -14.2, 0.45)
	pt3dadd(1523.96, -1038.18, -14.2, 0.45)
	pt3dadd(1524.76, -1038.13, -14.2, 0.45)
	pt3dadd(1525.06, -1038.13, -14.2, 0.45)
	pt3dadd(1526.41, -1037.63, -14.5, 0.45)
	pt3dadd(1526.51, -1037.58, -14.6, 0.45)
	pt3dadd(1527.66, -1037.23, -14.9, 0.45)
	pt3dadd(1527.66, -1037.23, -15, 0.45)
	pt3dadd(1528.21, -1036.68, -15.3, 0.45)
	pt3dadd(1528.21, -1036.68, -15.4, 0.45)
	pt3dadd(1528.61, -1035.83, -15.8, 0.45)
	pt3dadd(1528.61, -1035.83, -15.9, 0.45)
	pt3dadd(1528.91, -1035.93, -16.2, 0.45)
	pt3dadd(1529.36, -1036.23, -16.5, 0.45)
  }
  axon[35] {pt3dclear()
	pt3dadd(1179.89, -1082.51, -1.54035, 0.4)
	pt3dadd(1179.85, -1082.56, -0.95505, 0.35)
  }
  axon[36] {pt3dclear()
	pt3dadd(1179.89, -1082.51, -1.54035, 0.4)
	pt3dadd(1179.79, -1082.6, -1.50465, 0.3)
	pt3dadd(1179.74, -1082.67, -1.42485, 0.3)
	pt3dadd(1179.7, -1082.75, -1.236, 0.3)
	pt3dadd(1179.64, -1082.81, -0.95415, 0.3)
	pt3dadd(1179.57, -1082.85, -0.6279, 0.3)
	pt3dadd(1179.48, -1082.87, -0.3018, 0.25)
	pt3dadd(1179.38, -1082.83, -0.71625, 0.3)
	pt3dadd(1179.24, -1082.89, -1.01295, 0.3)
	pt3dadd(1178.95, -1082.99, -1.18245, 0.35)
	pt3dadd(1178.71, -1083.08, -1.26015, 0.35)
	pt3dadd(1178.5, -1083.11, -1.4265, 0.3)
	pt3dadd(1178.32, -1083.18, -1.4742, 0.4)
	pt3dadd(1178.15, -1083.2, -1.1685, 0.3)
	pt3dadd(1178.05, -1083.24, -0.9741, 0.3)
	pt3dadd(1177.93, -1083.29, -0.74175, 0.3)
	pt3dadd(1177.8, -1083.33, -0.47475, 0.3)
	pt3dadd(1177.59, -1083.43, -0.19665, 0.4)
  }
  axon[37] {pt3dclear()
	pt3dadd(1168.44, -1063.97, 12.5659, 0.85)
	pt3dadd(1168.42, -1063.97, 12.7959, 0.85)
  }
  axon[38] {pt3dclear()
	pt3dadd(1168.44, -1063.97, 12.5659, 0.85)
	pt3dadd(1168.42, -1063.97, 12.5659, 0.85)
	pt3dadd(1168.25, -1063.82, 12.8081, 0.7)
	pt3dadd(1168.14, -1063.67, 12.8987, 0.6)
	pt3dadd(1168, -1063.55, 12.9437, 0.6)
	pt3dadd(1167.83, -1063.36, 13.0509, 0.55)
	pt3dadd(1167.64, -1063.17, 13.0889, 0.45)
	pt3dadd(1167.47, -1062.94, 13.11, 0.45)
	pt3dadd(1167.34, -1062.66, 13.1205, 0.5)
	pt3dadd(1167.18, -1062.44, 13.193, 0.5)
	pt3dadd(1167.01, -1062.25, 13.2666, 0.5)
	pt3dadd(1166.85, -1062.12, 13.434, 0.45)
	pt3dadd(1166.65, -1061.96, 13.5089, 0.45)
	pt3dadd(1166.44, -1061.77, 13.4403, 0.55)
	pt3dadd(1166.24, -1061.58, 13.4154, 0.6)
	pt3dadd(1166.04, -1061.4, 13.4235, 0.55)
	pt3dadd(1165.86, -1061.25, 13.4247, 0.45)
	pt3dadd(1165.76, -1061.15, 13.2161, 0.4)
	pt3dadd(1165.6, -1061, 12.9486, 0.4)
	pt3dadd(1165.41, -1060.81, 12.8988, 0.4)
	pt3dadd(1165.22, -1060.64, 13.0167, 0.35)
	pt3dadd(1165.04, -1060.52, 13.1814, 0.3)
	pt3dadd(1164.85, -1060.35, 13.2478, 0.35)
	pt3dadd(1164.65, -1060.16, 13.2825, 0.4)
	pt3dadd(1164.45, -1059.97, 13.2528, 0.4)
	pt3dadd(1164.28, -1059.79, 13.1501, 0.4)
	pt3dadd(1164.18, -1059.62, 12.9071, 0.4)
	pt3dadd(1164.05, -1059.44, 12.6649, 0.4)
	pt3dadd(1163.93, -1059.26, 12.555, 0.4)
	pt3dadd(1163.75, -1059.07, 12.5416, 0.45)
	pt3dadd(1163.54, -1058.9, 12.607, 0.5)
	pt3dadd(1163.3, -1058.77, 12.7018, 0.45)
	pt3dadd(1163.16, -1058.65, 12.8945, 0.4)
	pt3dadd(1162.99, -1058.55, 13.0763, 0.4)
	pt3dadd(1162.78, -1058.42, 13.149, 0.45)
	pt3dadd(1162.56, -1058.27, 13.1911, 0.55)
	pt3dadd(1162.37, -1058.16, 13.2622, 0.6)
	pt3dadd(1162.17, -1058, 13.3969, 0.6)
	pt3dadd(1161.97, -1057.83, 13.47, 0.55)
	pt3dadd(1161.78, -1057.63, 13.5085, 0.45)
	pt3dadd(1161.59, -1057.42, 13.5131, 0.45)
	pt3dadd(1161.45, -1057.18, 13.5567, 0.55)
	pt3dadd(1161.29, -1056.98, 13.6163, 0.65)
	pt3dadd(1161.15, -1056.81, 13.6838, 0.7)
	pt3dadd(1160.97, -1056.63, 13.6924, 0.65)
	pt3dadd(1160.75, -1056.46, 13.6857, 0.55)
	pt3dadd(1160.48, -1056.32, 13.6823, 0.45)
	pt3dadd(1160.25, -1056.15, 13.7175, 0.45)
	pt3dadd(1160.04, -1055.97, 13.7801, 0.55)
	pt3dadd(1159.83, -1055.8, 13.8942, 0.55)
	pt3dadd(1159.65, -1055.63, 14.0652, 0.5)
	pt3dadd(1159.53, -1055.49, 14.1416, 0.5)
	pt3dadd(1159.38, -1055.37, 14.2129, 0.45)
	pt3dadd(1159.19, -1055.2, 14.3034, 0.4)
	pt3dadd(1158.98, -1055.04, 14.3652, 0.45)
	pt3dadd(1158.76, -1054.9, 14.4338, 0.55)
	pt3dadd(1158.54, -1054.81, 14.577, 0.55)
	pt3dadd(1158.26, -1054.73, 14.6782, 0.5)
	pt3dadd(1158.04, -1054.57, 14.7577, 0.55)
	pt3dadd(1157.83, -1054.43, 14.8249, 0.55)
	pt3dadd(1157.63, -1054.32, 14.9329, 0.5)
	pt3dadd(1157.44, -1054.16, 15.0173, 0.55)
	pt3dadd(1157.23, -1053.99, 15.0709, 0.55)
	pt3dadd(1157.03, -1053.81, 15.1176, 0.45)
	pt3dadd(1156.83, -1053.64, 15.2381, 0.35)
	pt3dadd(1156.65, -1053.52, 15.3104, 0.3)
	pt3dadd(1156.44, -1053.36, 15.33, 0.35)
	pt3dadd(1156.22, -1053.23, 15.3778, 0.4)
	pt3dadd(1155.99, -1053.16, 15.4794, 0.4)
	pt3dadd(1155.77, -1053.05, 15.5385, 0.45)
	pt3dadd(1155.58, -1052.88, 15.6047, 0.5)
	pt3dadd(1155.4, -1052.76, 15.68, 0.5)
	pt3dadd(1155.21, -1052.58, 15.8121, 0.55)
	pt3dadd(1155.02, -1052.39, 15.903, 0.6)
	pt3dadd(1154.85, -1052.2, 15.9916, 0.6)
	pt3dadd(1154.71, -1051.99, 16.1512, 0.6)
	pt3dadd(1154.63, -1051.8, 16.2792, 0.6)
	pt3dadd(1154.57, -1051.61, 16.4631, 0.6)
	pt3dadd(1154.5, -1051.4, 16.629, 0.6)
	pt3dadd(1154.45, -1051.2, 16.839, 0.6)
	pt3dadd(1154.38, -1050.99, 17.0287, 0.6)
	pt3dadd(1154.26, -1050.78, 17.1315, 0.55)
	pt3dadd(1154.1, -1050.54, 17.1602, 0.45)
	pt3dadd(1153.97, -1050.26, 17.1751, 0.4)
	pt3dadd(1153.79, -1050.03, 17.178, 0.4)
	pt3dadd(1153.6, -1049.82, 17.2048, 0.45)
	pt3dadd(1153.43, -1049.62, 17.3489, 0.5)
	pt3dadd(1153.27, -1049.42, 17.4088, 0.5)
	pt3dadd(1153.18, -1049.23, 17.5028, 0.5)
	pt3dadd(1153.06, -1049.02, 17.5585, 0.5)
	pt3dadd(1152.94, -1048.83, 17.7252, 0.55)
	pt3dadd(1152.78, -1048.64, 17.8009, 0.5)
	pt3dadd(1152.59, -1048.44, 17.7983, 0.4)
	pt3dadd(1152.46, -1048.2, 17.7759, 0.5)
	pt3dadd(1152.36, -1048, 17.8993, 0.55)
	pt3dadd(1152.26, -1047.83, 18.0714, 0.45)
	pt3dadd(1152.19, -1047.73, 18.3365, 0.4)
	pt3dadd(1152.08, -1047.58, 18.6262, 0.45)
	pt3dadd(1151.98, -1047.39, 18.8377, 0.5)
	pt3dadd(1151.84, -1047.2, 18.957, 0.45)
	pt3dadd(1151.74, -1047.01, 19.1235, 0.35)
	pt3dadd(1151.58, -1046.81, 19.1959, 0.35)
	pt3dadd(1151.43, -1046.62, 19.3095, 0.55)
	pt3dadd(1151.39, -1046.5, 19.5018, 0.75)
	pt3dadd(1151.3, -1046.36, 19.8307, 0.85)
	pt3dadd(1151.22, -1046.23, 20.1582, 1)
	pt3dadd(1151.07, -1046.08, 20.3277, 1.15)
	pt3dadd(1150.86, -1045.8, 20.3745, 1.15)
	pt3dadd(1150.7, -1045.56, 20.2617, 0.95)
	pt3dadd(1150.49, -1045.34, 20.0982, 0.7)
	pt3dadd(1150.43, -1045, 20.0774, 0.65)
	pt3dadd(1150.4, -1044.65, 20.0778, 0.75)
	pt3dadd(1150.31, -1044.4, 20.1238, 0.85)
  }
}
proc shape3d_26() {
  axon[38] {	pt3dadd(1150.26, -1044.19, 20.2395, 0.95)
	pt3dadd(1150.18, -1043.98, 20.4763, 0.95)
	pt3dadd(1150.07, -1043.8, 20.7516, 0.75)
	pt3dadd(1149.97, -1043.57, 20.9364, 0.45)
	pt3dadd(1149.98, -1043.24, 20.9907, 0.3)
	pt3dadd(1149.95, -1042.99, 21.0702, 0.4)
	pt3dadd(1149.81, -1042.79, 21.2814, 0.45)
	pt3dadd(1149.65, -1042.64, 21.5556, 0.3)
	pt3dadd(1149.46, -1042.53, 21.6164, 0.25)
	pt3dadd(1149.26, -1042.37, 21.6791, 0.35)
	pt3dadd(1149.07, -1042.2, 21.7215, 0.45)
	pt3dadd(1148.92, -1042.04, 21.817, 0.55)
	pt3dadd(1148.72, -1041.88, 21.8595, 0.55)
	pt3dadd(1148.48, -1041.71, 21.9186, 0.5)
	pt3dadd(1148.31, -1041.43, 21.8731, 0.5)
	pt3dadd(1148.18, -1041.22, 21.8867, 0.45)
	pt3dadd(1147.99, -1041.03, 21.9107, 0.4)
	pt3dadd(1147.76, -1040.86, 21.8878, 0.35)
	pt3dadd(1147.47, -1040.74, 21.8673, 0.3)
	pt3dadd(1147.26, -1040.55, 21.8034, 0.4)
	pt3dadd(1147.04, -1040.37, 21.7761, 0.55)
	pt3dadd(1146.81, -1040.21, 21.7725, 0.55)
	pt3dadd(1146.58, -1040.04, 21.8221, 0.5)
	pt3dadd(1146.34, -1039.88, 21.7157, 0.5)
	pt3dadd(1146.07, -1039.74, 21.7097, 0.5)
	pt3dadd(1145.83, -1039.57, 21.7481, 0.55)
	pt3dadd(1145.61, -1039.4, 21.8027, 0.6)
	pt3dadd(1145.39, -1039.23, 21.8424, 0.6)
	pt3dadd(1145.16, -1039.06, 21.861, 0.6)
	pt3dadd(1144.93, -1038.89, 21.8876, 0.55)
	pt3dadd(1144.68, -1038.74, 21.9014, 0.5)
	pt3dadd(1144.47, -1038.59, 21.8296, 0.55)
	pt3dadd(1144.32, -1038.44, 21.7071, 0.6)
	pt3dadd(1144.13, -1038.27, 21.6248, 0.6)
	pt3dadd(1143.94, -1038.08, 21.5574, 0.6)
	pt3dadd(1143.77, -1037.87, 21.5211, 0.6)
	pt3dadd(1143.61, -1037.65, 21.468, 0.6)
	pt3dadd(1143.48, -1037.45, 21.2587, 0.6)
	pt3dadd(1143.4, -1037.29, 21.0078, 0.65)
	pt3dadd(1143.34, -1037.19, 20.7513, 0.7)
	pt3dadd(1143.23, -1037.02, 20.4981, 0.7)
	pt3dadd(1143.14, -1036.85, 20.3742, 0.7)
	pt3dadd(1143, -1036.64, 20.2903, 0.65)
	pt3dadd(1142.86, -1036.42, 20.2997, 0.6)
	pt3dadd(1142.76, -1036.21, 20.2363, 0.65)
	pt3dadd(1142.63, -1036.02, 20.0685, 0.75)
	pt3dadd(1142.51, -1035.84, 19.9261, 0.75)
	pt3dadd(1142.35, -1035.65, 19.8156, 0.65)
	pt3dadd(1142.14, -1035.46, 19.845, 0.6)
	pt3dadd(1141.95, -1035.26, 19.882, 0.6)
	pt3dadd(1141.75, -1035.05, 19.8948, 0.6)
	pt3dadd(1141.57, -1034.84, 19.8843, 0.55)
	pt3dadd(1141.38, -1034.63, 19.827, 0.5)
	pt3dadd(1141.21, -1034.41, 19.866, 0.55)
	pt3dadd(1141.04, -1034.18, 19.8666, 0.55)
	pt3dadd(1140.88, -1033.94, 19.845, 0.5)
	pt3dadd(1140.75, -1033.66, 19.8849, 0.5)
	pt3dadd(1140.6, -1033.41, 19.8734, 0.45)
	pt3dadd(1140.48, -1033.16, 19.8685, 0.4)
	pt3dadd(1140.4, -1032.86, 19.9088, 0.45)
	pt3dadd(1140.33, -1032.62, 20.0441, 0.5)
	pt3dadd(1140.22, -1032.38, 20.085, 0.45)
	pt3dadd(1140.08, -1032.15, 20.0984, 0.4)
	pt3dadd(1139.95, -1031.95, 20.1711, 0.4)
	pt3dadd(1139.79, -1031.77, 20.2743, 0.45)
	pt3dadd(1139.62, -1031.61, 20.4852, 0.5)
	pt3dadd(1139.44, -1031.45, 20.6572, 0.45)
	pt3dadd(1139.26, -1031.33, 20.6938, 0.4)
	pt3dadd(1139.09, -1031.17, 20.7652, 0.4)
	pt3dadd(1138.98, -1030.99, 20.9538, 0.4)
	pt3dadd(1138.86, -1030.79, 21.0381, 0.4)
	pt3dadd(1138.78, -1030.58, 21.1, 0.4)
	pt3dadd(1138.68, -1030.37, 21.2971, 0.45)
	pt3dadd(1138.62, -1030.18, 21.5308, 0.5)
	pt3dadd(1138.56, -1029.98, 21.7733, 0.45)
	pt3dadd(1138.47, -1029.73, 21.7927, 0.4)
	pt3dadd(1138.38, -1029.43, 21.7929, 0.45)
	pt3dadd(1138.27, -1029.18, 21.8283, 0.55)
	pt3dadd(1138.17, -1028.98, 21.9244, 0.6)
	pt3dadd(1138.03, -1028.77, 22.0886, 0.6)
	pt3dadd(1137.9, -1028.57, 22.221, 0.6)
	pt3dadd(1137.79, -1028.38, 22.4018, 0.6)
	pt3dadd(1137.66, -1028.19, 22.5471, 0.65)
	pt3dadd(1137.55, -1028.02, 22.7579, 0.8)
	pt3dadd(1137.42, -1027.86, 22.923, 1)
	pt3dadd(1137.3, -1027.69, 23.0823, 1.2)
	pt3dadd(1137.16, -1027.55, 23.2488, 1.3)
	pt3dadd(1137.05, -1027.45, 23.2488, 1.3)
  }
  axon[39] {pt3dclear()
	pt3dadd(1175.45, -1091.06, 12.9171, 0.95)
	pt3dadd(1175.44, -1091.12, 12.4453, 0.9)
	pt3dadd(1175.51, -1091.23, 11.9965, 0.7)
	pt3dadd(1175.49, -1091.3, 11.4765, 0.65)
	pt3dadd(1175.36, -1091.33, 10.9823, 0.8)
	pt3dadd(1175.23, -1091.34, 10.6338, 0.95)
	pt3dadd(1175.12, -1091.36, 10.297, 1)
	pt3dadd(1174.96, -1091.42, 9.8847, 0.9)
	pt3dadd(1174.87, -1091.44, 9.5751, 0.65)
	pt3dadd(1174.86, -1091.47, 9.4524, 0.4)
  }
  axon[40] {pt3dclear()
	pt3dadd(1175.45, -1091.06, 12.9171, 0.95)
	pt3dadd(1175.34, -1091, 12.9171, 0.95)
  }
  axon[41] {pt3dclear()
	pt3dadd(1177.59, -1083.43, -0.19665, 0.4)
	pt3dadd(1177.94, -1083.42, -0.12855, 0.25)
	pt3dadd(1178.26, -1083.45, 0.0100498, 0.2)
  }
  axon[42] {pt3dclear()
	pt3dadd(1177.59, -1083.43, -0.19665, 0.4)
	pt3dadd(1177.29, -1083.46, -0.3372, 0.55)
	pt3dadd(1176.92, -1083.49, -0.36705, 0.6)
  }
  axon[43] {pt3dclear()
	pt3dadd(1137.05, -1027.45, 23.2488, 1.3)
	pt3dadd(1137.01, -1027.41, 23.416, 1.2)
	pt3dadd(1136.94, -1027.26, 23.5251, 1.05)
	pt3dadd(1136.79, -1027.09, 23.6865, 1.05)
	pt3dadd(1136.66, -1026.97, 23.7871, 1.1)
	pt3dadd(1136.54, -1026.81, 23.9199, 1.05)
	pt3dadd(1136.39, -1026.62, 24.0026, 0.9)
	pt3dadd(1136.24, -1026.42, 24.1036, 0.7)
	pt3dadd(1136.13, -1026.22, 24.2127, 0.6)
	pt3dadd(1136, -1026, 24.2566, 0.6)
	pt3dadd(1135.86, -1025.75, 24.268, 0.6)
	pt3dadd(1135.76, -1025.45, 24.2925, 0.55)
	pt3dadd(1135.67, -1025.16, 24.3305, 0.45)
	pt3dadd(1135.58, -1024.85, 24.3507, 0.45)
	pt3dadd(1135.48, -1024.55, 24.3612, 0.6)
	pt3dadd(1135.43, -1024.21, 24.4382, 0.8)
	pt3dadd(1135.35, -1023.89, 24.5299, 1.05)
	pt3dadd(1135, -1023.16, 23.9989, 1.5)
	pt3dadd(1135.04, -1023.54, 24.63, 1.55)
	pt3dadd(1134.89, -1023.33, 24.6405, 1.6)
	pt3dadd(1134.74, -1023.08, 24.6229, 1.6)
	pt3dadd(1134.59, -1023.02, 24.6229, 1.6)
	pt3dadd(1134.59, -1022.91, 24.6229, 1.6)
  }
  axon[44] {pt3dclear()
	pt3dadd(1137.05, -1027.45, 23.2488, 1.3)
	pt3dadd(1137, -1027.18, 23.2488, 1.2)
	pt3dadd(1137.01, -1027.41, 23.2871, 1.2)
  }
  axon[45] {pt3dclear()
	pt3dadd(1175.34, -1091, 12.9171, 0.95)
	pt3dadd(1175.45, -1091.06, 12.675, 0.95)
  }
  axon[46] {pt3dclear()
	pt3dadd(1175.34, -1091, 12.9171, 0.95)
	pt3dadd(1174.93, -1091.28, 12.9171, 0.8)
	pt3dadd(1174.58, -1091.37, 12.9079, 0.8)
	pt3dadd(1174.3, -1091.49, 12.8709, 0.8)
	pt3dadd(1174, -1091.6, 12.885, 0.75)
	pt3dadd(1173.75, -1091.74, 12.8433, 0.65)
	pt3dadd(1173.54, -1091.88, 12.7422, 0.6)
	pt3dadd(1173.33, -1091.98, 12.6986, 0.6)
	pt3dadd(1173.09, -1092.1, 12.6635, 0.6)
	pt3dadd(1172.78, -1092.19, 12.6544, 0.6)
	pt3dadd(1172.49, -1092.29, 12.66, 0.6)
	pt3dadd(1172.18, -1092.37, 12.678, 0.6)
	pt3dadd(1171.93, -1092.47, 12.7162, 0.6)
	pt3dadd(1171.72, -1092.56, 12.7129, 0.6)
	pt3dadd(1171.5, -1092.69, 12.8245, 0.6)
	pt3dadd(1171.29, -1092.82, 12.8418, 0.6)
	pt3dadd(1171.06, -1092.93, 12.8202, 0.6)
	pt3dadd(1170.77, -1093.06, 12.7437, 0.6)
	pt3dadd(1170.52, -1093.15, 12.6861, 0.6)
	pt3dadd(1170.26, -1093.25, 12.6448, 0.6)
	pt3dadd(1169.91, -1093.31, 12.6375, 0.65)
	pt3dadd(1169.52, -1093.31, 12.6264, 0.75)
	pt3dadd(1169.12, -1093.3, 12.6382, 0.75)
	pt3dadd(1168.73, -1093.28, 12.6574, 0.6)
	pt3dadd(1168.37, -1093.24, 12.7062, 0.5)
	pt3dadd(1168.08, -1093.14, 12.7204, 0.55)
	pt3dadd(1167.76, -1093.09, 12.7584, 0.55)
	pt3dadd(1167.47, -1093.06, 12.864, 0.5)
	pt3dadd(1167.1, -1093.05, 12.8846, 0.55)
	pt3dadd(1166.72, -1093.06, 12.9658, 0.6)
	pt3dadd(1166.37, -1093.07, 13.0658, 0.6)
	pt3dadd(1166.06, -1093.06, 13.1913, 0.6)
	pt3dadd(1165.71, -1093.06, 13.2669, 0.6)
	pt3dadd(1165.36, -1093.06, 13.3494, 0.65)
	pt3dadd(1165.06, -1093.07, 13.4809, 0.7)
	pt3dadd(1164.72, -1093.09, 13.6003, 0.65)
	pt3dadd(1164.37, -1093.09, 13.6965, 0.6)
	pt3dadd(1164.08, -1093.08, 13.8215, 0.6)
	pt3dadd(1163.76, -1093.05, 13.8903, 0.65)
	pt3dadd(1163.51, -1092.99, 13.975, 0.75)
	pt3dadd(1163.26, -1092.93, 14.0983, 0.8)
	pt3dadd(1162.96, -1092.86, 14.1933, 0.75)
	pt3dadd(1162.72, -1092.77, 14.2587, 0.65)
	pt3dadd(1162.5, -1092.68, 14.3251, 0.6)
	pt3dadd(1162.27, -1092.55, 14.4578, 0.6)
	pt3dadd(1161.99, -1092.42, 14.5353, 0.6)
	pt3dadd(1161.74, -1092.29, 14.5891, 0.6)
	pt3dadd(1161.51, -1092.18, 14.6349, 0.6)
	pt3dadd(1161.3, -1092.1, 14.7256, 0.65)
	pt3dadd(1161.12, -1091.95, 14.7978, 0.7)
  }
  axon[47] {pt3dclear()
	pt3dadd(1176.92, -1083.49, -0.36705, 0.6)
	pt3dadd(1176.93, -1083.49, -0.66045, 0.5)
	pt3dadd(1177.02, -1083.48, -0.87675, 0.6)
  }
  axon[48] {pt3dclear()
	pt3dadd(1176.92, -1083.49, -0.36705, 0.6)
	pt3dadd(1176.54, -1083.52, -0.15, 0.4)
	pt3dadd(1176.4, -1083.53, 0.1056, 0.25)
	pt3dadd(1176.11, -1083.64, 0.25035, 0.2)
	pt3dadd(1175.76, -1083.73, 0.15225, 0.2)
	pt3dadd(1175.52, -1083.69, 0.23295, 0.2)
  }
  axon[49] {pt3dclear()
	pt3dadd(1134.59, -1022.91, 24.6229, 1.6)
	pt3dadd(1134.57, -1022.89, 24.5433, 1.6)
	pt3dadd(1134.41, -1022.81, 24.316, 1.6)
  }
  axon[50] {pt3dclear()
	pt3dadd(1134.59, -1022.91, 24.6229, 1.6)
	pt3dadd(1134.43, -1022.93, 24.6229, 1.6)
  }
  axon[51] {pt3dclear()
	pt3dadd(1134.59, -1022.91, 24.6229, 1.6)
	pt3dadd(1134.41, -1022.81, 24.6229, 1.6)
  }
}
proc shape3d_27() {
  axon[51] {  }
  axon[52] {pt3dclear()
	pt3dadd(1161.12, -1091.95, 14.7978, 0.7)
	pt3dadd(1160.97, -1092.5, 14.8181, 0.4)
	pt3dadd(1160.99, -1092.86, 14.8833, 0.25)
	pt3dadd(1161.09, -1093.15, 14.8366, 0.2)
	pt3dadd(1161.17, -1093.47, 14.8881, 0.25)
	pt3dadd(1161.23, -1093.76, 14.8419, 0.4)
	pt3dadd(1161.26, -1094.09, 14.8773, 0.45)
	pt3dadd(1161.28, -1094.36, 15.0434, 0.3)
	pt3dadd(1161.38, -1094.67, 15.0516, 0.25)
	pt3dadd(1161.53, -1094.91, 15.0789, 0.35)
	pt3dadd(1161.65, -1095.17, 15.1591, 0.4)
	pt3dadd(1161.75, -1095.47, 15.2175, 0.4)
	pt3dadd(1161.87, -1095.75, 15.2436, 0.35)
	pt3dadd(1161.97, -1096.06, 15.2178, 0.3)
	pt3dadd(1162.13, -1096.3, 15.237, 0.3)
	pt3dadd(1162.28, -1096.53, 15.2391, 0.3)
	pt3dadd(1162.43, -1096.78, 15.1983, 0.35)
	pt3dadd(1162.53, -1097.09, 15.1596, 0.4)
	pt3dadd(1162.64, -1097.37, 15.1641, 0.4)
	pt3dadd(1162.76, -1097.67, 15.1398, 0.35)
	pt3dadd(1162.98, -1097.86, 15.1005, 0.25)
	pt3dadd(1163.17, -1098.06, 15.069, 0.2)
	pt3dadd(1163.36, -1098.25, 15.0763, 0.25)
	pt3dadd(1163.55, -1098.41, 15.0133, 0.35)
	pt3dadd(1163.74, -1098.53, 14.916, 0.35)
	pt3dadd(1163.98, -1098.67, 14.8897, 0.25)
	pt3dadd(1164.28, -1098.76, 14.896, 0.25)
	pt3dadd(1164.57, -1098.86, 14.8515, 0.3)
	pt3dadd(1164.87, -1098.97, 14.7815, 0.25)
	pt3dadd(1165.15, -1099.11, 14.7479, 0.25)
	pt3dadd(1165.5, -1099.2, 14.7195, 0.35)
	pt3dadd(1165.86, -1099.2, 14.8095, 0.4)
	pt3dadd(1166.13, -1099.27, 14.8521, 0.4)
	pt3dadd(1166.38, -1099.37, 14.8295, 0.4)
	pt3dadd(1166.67, -1099.52, 14.9259, 0.35)
	pt3dadd(1166.91, -1099.66, 15.0886, 0.3)
	pt3dadd(1167.12, -1099.75, 15.1371, 0.3)
	pt3dadd(1167.37, -1099.85, 15.1751, 0.25)
	pt3dadd(1167.67, -1099.92, 15.2549, 0.25)
	pt3dadd(1167.96, -1099.92, 15.3127, 0.3)
	pt3dadd(1168.29, -1099.93, 15.3575, 0.25)
	pt3dadd(1168.58, -1100.03, 15.3705, 0.2)
	pt3dadd(1168.89, -1100.13, 15.3684, 0.2)
	pt3dadd(1169.17, -1100.25, 15.3627, 0.2)
	pt3dadd(1169.49, -1100.34, 15.3789, 0.2)
	pt3dadd(1169.76, -1100.46, 15.4302, 0.25)
	pt3dadd(1170.06, -1100.59, 15.4399, 0.35)
	pt3dadd(1170.29, -1100.75, 15.537, 0.4)
	pt3dadd(1170.52, -1100.87, 15.7165, 0.4)
	pt3dadd(1170.76, -1100.92, 15.7932, 0.4)
	pt3dadd(1171.06, -1100.99, 15.7995, 0.4)
	pt3dadd(1171.35, -1101.09, 15.8041, 0.4)
	pt3dadd(1171.65, -1101.16, 15.9618, 0.4)
	pt3dadd(1171.91, -1101.21, 16.0231, 0.4)
	pt3dadd(1172.16, -1101.29, 16.041, 0.4)
	pt3dadd(1172.47, -1101.38, 16.0425, 0.35)
	pt3dadd(1172.77, -1101.46, 16.0866, 0.3)
	pt3dadd(1173.13, -1101.48, 16.0469, 0.3)
	pt3dadd(1173.48, -1101.54, 15.9902, 0.25)
	pt3dadd(1173.77, -1101.64, 15.9928, 0.25)
	pt3dadd(1174.06, -1101.78, 15.942, 0.3)
	pt3dadd(1174.29, -1101.96, 15.9267, 0.3)
	pt3dadd(1174.53, -1102.1, 15.9671, 0.35)
	pt3dadd(1174.77, -1102.26, 16.0222, 0.35)
	pt3dadd(1174.97, -1102.46, 16.0466, 0.25)
	pt3dadd(1175.18, -1102.65, 16.0311, 0.2)
	pt3dadd(1175.39, -1102.85, 15.9954, 0.2)
	pt3dadd(1175.55, -1103.08, 16.0773, 0.25)
	pt3dadd(1175.74, -1103.29, 16.031, 0.35)
	pt3dadd(1175.92, -1103.51, 16.0352, 0.4)
	pt3dadd(1176.1, -1103.56, 16.0352, 0.4)
  }
  axon[53] {pt3dclear()
	pt3dadd(1161.12, -1091.95, 14.7978, 0.7)
	pt3dadd(1161.09, -1091.93, 14.7978, 0.7)
  }
  axon[54] {pt3dclear()
	pt3dadd(1175.52, -1083.69, 0.23295, 0.2)
	pt3dadd(1175.51, -1083.81, 0.12165, 0.2)
	pt3dadd(1175.66, -1083.79, -0.0252001, 0.2)
  }
  axon[55] {pt3dclear()
	pt3dadd(1175.52, -1083.69, 0.23295, 0.2)
	pt3dadd(1175.27, -1083.75, 0.1659, 0.3)
	pt3dadd(1174.93, -1083.7, 0.13245, 0.3)
	pt3dadd(1174.59, -1083.61, 0.1725, 0.4)
	pt3dadd(1174.33, -1083.54, 0.1164, 0.5)
	pt3dadd(1174.12, -1083.52, -0.39345, 0.5)
  }
  axon[56] {pt3dclear()
	pt3dadd(1134.41, -1022.81, 24.6229, 1.6)
	pt3dadd(1135.33, -1023.17, 23.7871, 1.45)
	pt3dadd(1135.4, -1023.06, 23.3932, 1.3)
	pt3dadd(1135.32, -1022.97, 22.8967, 1.05)
	pt3dadd(1135.43, -1022.86, 22.549, 0.8)
	pt3dadd(1135.62, -1022.75, 22.4426, 0.6)
	pt3dadd(1135.81, -1022.56, 22.455, 0.45)
	pt3dadd(1136.01, -1022.38, 22.3857, 0.45)
	pt3dadd(1136.26, -1022.27, 22.1979, 0.5)
	pt3dadd(1136.57, -1022.16, 22.2353, 0.45)
	pt3dadd(1136.85, -1022.02, 22.2962, 0.45)
	pt3dadd(1137.11, -1021.94, 22.1821, 0.6)
	pt3dadd(1137.25, -1021.86, 21.9135, 0.75)
	pt3dadd(1137.37, -1021.81, 21.5688, 0.85)
	pt3dadd(1137.43, -1021.73, 21.1566, 0.9)
	pt3dadd(1137.5, -1021.68, 20.7925, 0.8)
	pt3dadd(1137.55, -1021.57, 20.4401, 0.65)
	pt3dadd(1137.62, -1021.35, 20.2087, 0.5)
	pt3dadd(1137.63, -1021.01, 20.136, 0.35)
	pt3dadd(1137.52, -1020.67, 20.1735, 0.35)
	pt3dadd(1137.4, -1020.41, 20.1681, 0.4)
	pt3dadd(1137.28, -1020.14, 20.1458, 0.4)
	pt3dadd(1137.23, -1019.81, 20.0331, 0.4)
	pt3dadd(1137.19, -1019.47, 20.0307, 0.5)
	pt3dadd(1137.12, -1019.2, 20.0509, 0.7)
	pt3dadd(1137.11, -1018.9, 19.8951, 0.8)
  }
  axon[57] {pt3dclear()
	pt3dadd(1134.41, -1022.81, 24.6229, 1.6)
	pt3dadd(1134.3, -1022.73, 24.9046, 1.45)
	pt3dadd(1134.13, -1022.56, 24.955, 1.3)
	pt3dadd(1133.99, -1022.38, 24.8813, 1.1)
	pt3dadd(1133.81, -1022.19, 24.9049, 0.95)
	pt3dadd(1133.63, -1021.99, 24.972, 0.8)
	pt3dadd(1133.43, -1021.79, 25.0044, 0.65)
	pt3dadd(1133.23, -1021.58, 25.0135, 0.6)
	pt3dadd(1133.02, -1021.39, 24.997, 0.55)
	pt3dadd(1132.78, -1021.23, 24.9254, 0.45)
	pt3dadd(1132.42, -1021.18, 24.7829, 0.55)
	pt3dadd(1132.14, -1021.06, 24.7715, 0.75)
	pt3dadd(1132.07, -1020.82, 24.9045, 0.65)
	pt3dadd(1132.17, -1020.46, 25.2868, 0.45)
	pt3dadd(1132.07, -1020.16, 25.3062, 0.4)
	pt3dadd(1131.99, -1019.81, 25.268, 0.45)
	pt3dadd(1132.01, -1019.41, 25.2244, 0.6)
	pt3dadd(1131.98, -1019.06, 25.2409, 0.75)
	pt3dadd(1131.88, -1018.79, 25.2509, 0.8)
	pt3dadd(1131.76, -1018.55, 25.2379, 0.75)
	pt3dadd(1131.57, -1018.27, 25.203, 0.6)
	pt3dadd(1131.39, -1018.03, 25.1765, 0.4)
	pt3dadd(1131.19, -1017.82, 25.1784, 0.3)
	pt3dadd(1130.81, -1017.41, 25.2229, 0.8)
	pt3dadd(1130.66, -1017.34, 25.2229, 0.8)
  }
  axon[58] {pt3dclear()
	pt3dadd(1176.1, -1103.56, 16.0352, 0.4)
	pt3dadd(1176.13, -1103.56, 16.0352, 0.4)
	pt3dadd(1176.13, -1103.57, 16.0996, 0.35)
	pt3dadd(1176.48, -1103.76, 16.2699, 0.2)
	pt3dadd(1176.7, -1103.93, 16.3317, 0.2)
	pt3dadd(1176.91, -1104.12, 16.3902, 0.2)
	pt3dadd(1177.1, -1104.33, 16.3911, 0.25)
	pt3dadd(1177.29, -1104.48, 16.5476, 0.4)
	pt3dadd(1177.45, -1104.58, 16.6999, 0.5)
	pt3dadd(1177.59, -1104.69, 16.8963, 0.45)
	pt3dadd(1177.85, -1104.77, 16.9827, 0.4)
	pt3dadd(1178.09, -1104.87, 17.0438, 0.4)
	pt3dadd(1178.27, -1104.96, 17.2401, 0.4)
	pt3dadd(1178.38, -1105.04, 17.5398, 0.4)
	pt3dadd(1178.57, -1105.11, 17.7202, 0.4)
	pt3dadd(1178.74, -1105.17, 17.9063, 0.4)
	pt3dadd(1178.91, -1105.23, 18.194, 0.4)
	pt3dadd(1179.06, -1105.25, 18.5506, 0.4)
	pt3dadd(1179.2, -1105.26, 18.9448, 0.4)
	pt3dadd(1179.46, -1105.28, 19.1642, 0.4)
	pt3dadd(1179.72, -1105.29, 19.3644, 0.45)
	pt3dadd(1180.03, -1105.29, 19.518, 0.5)
	pt3dadd(1180.28, -1105.31, 19.7011, 0.4)
	pt3dadd(1180.48, -1105.37, 19.8981, 0.3)
	pt3dadd(1180.62, -1105.57, 19.9809, 0.35)
	pt3dadd(1180.62, -1105.74, 20.2398, 0.45)
	pt3dadd(1180.58, -1105.87, 20.5289, 0.55)
	pt3dadd(1180.56, -1105.94, 20.8569, 0.6)
	pt3dadd(1180.55, -1106.05, 21.2259, 0.55)
	pt3dadd(1180.53, -1106.14, 21.6733, 0.45)
	pt3dadd(1180.57, -1106.24, 22.0494, 0.4)
	pt3dadd(1180.69, -1106.36, 22.3078, 0.35)
	pt3dadd(1180.77, -1106.53, 22.5439, 0.3)
	pt3dadd(1180.93, -1106.72, 22.5977, 0.35)
	pt3dadd(1181.07, -1106.95, 22.601, 0.4)
	pt3dadd(1181.16, -1107.15, 22.6962, 0.4)
	pt3dadd(1181.27, -1107.32, 22.9581, 0.45)
	pt3dadd(1181.38, -1107.47, 23.2176, 0.5)
	pt3dadd(1181.5, -1107.58, 23.4545, 0.45)
	pt3dadd(1181.66, -1107.77, 23.5478, 0.4)
	pt3dadd(1181.74, -1108.06, 23.587, 0.45)
	pt3dadd(1181.81, -1108.27, 23.7753, 0.65)
	pt3dadd(1181.94, -1108.42, 23.9816, 0.95)
	pt3dadd(1182.1, -1108.54, 24.1788, 1)
	pt3dadd(1182.29, -1108.71, 24.2327, 0.65)
	pt3dadd(1182.52, -1108.83, 24.3264, 0.3)
	pt3dadd(1182.73, -1108.92, 24.3512, 0.25)
	pt3dadd(1182.95, -1109.06, 24.3337, 0.3)
	pt3dadd(1183.19, -1109.23, 24.3538, 0.3)
	pt3dadd(1183.54, -1109.29, 24.342, 0.35)
	pt3dadd(1183.87, -1109.38, 24.3626, 0.4)
	pt3dadd(1184.15, -1109.49, 24.3699, 0.4)
	pt3dadd(1184.43, -1109.56, 24.4559, 0.4)
	pt3dadd(1184.6, -1109.63, 24.6579, 0.4)
	pt3dadd(1184.84, -1109.68, 24.9235, 0.4)
  }
  axon[59] {pt3dclear()
	pt3dadd(1176.1, -1103.56, 16.0352, 0.4)
	pt3dadd(1176.13, -1103.57, 16.0352, 0.35)
	pt3dadd(1176.36, -1103.71, 16.066, 0.25)
	pt3dadd(1176.57, -1103.84, 16.0171, 0.2)
	pt3dadd(1176.73, -1103.91, 15.8134, 0.2)
	pt3dadd(1176.87, -1103.86, 15.3234, 0.2)
	pt3dadd(1177.11, -1103.96, 15.0793, 0.2)
	pt3dadd(1177.19, -1104.04, 14.7017, 0.2)
	pt3dadd(1177.19, -1104.1, 14.2174, 0.2)
	pt3dadd(1177.11, -1104.34, 13.8917, 0.2)
	pt3dadd(1177.1, -1104.39, 13.38, 0.2)
	pt3dadd(1177.17, -1104.6, 13.0923, 0.2)
  }
}
proc shape3d_28() {
  axon[59] {	pt3dadd(1177.09, -1104.91, 12.9552, 0.2)
	pt3dadd(1177.06, -1105.29, 12.9121, 0.2)
	pt3dadd(1177.09, -1105.48, 12.6231, 0.2)
	pt3dadd(1177.09, -1105.42, 12.1194, 0.2)
	pt3dadd(1177.17, -1105.33, 11.775, 0.2)
	pt3dadd(1177.34, -1105.29, 11.4765, 0.2)
	pt3dadd(1177.55, -1105.37, 11.1725, 0.2)
	pt3dadd(1177.69, -1105.37, 10.8195, 0.25)
	pt3dadd(1177.84, -1105.27, 10.5435, 0.4)
	pt3dadd(1177.92, -1105.16, 10.267, 0.55)
	pt3dadd(1178.03, -1105.02, 10.1013, 0.6)
  }
  axon[60] {pt3dclear()
	pt3dadd(1161.09, -1091.93, 14.7978, 0.7)
	pt3dadd(1161.12, -1091.95, 14.6493, 0.7)
  }
  axon[61] {pt3dclear()
	pt3dadd(1161.09, -1091.93, 14.7978, 0.7)
	pt3dadd(1160.79, -1091.51, 14.7978, 0.6)
	pt3dadd(1160.69, -1091.31, 14.9405, 0.55)
	pt3dadd(1160.56, -1091.11, 15.0548, 0.5)
	pt3dadd(1160.44, -1090.93, 15.1768, 0.55)
	pt3dadd(1160.27, -1090.74, 15.2481, 0.6)
	pt3dadd(1160.08, -1090.54, 15.288, 0.6)
	pt3dadd(1159.89, -1090.34, 15.339, 0.6)
	pt3dadd(1159.73, -1090.13, 15.4284, 0.6)
	pt3dadd(1159.58, -1089.93, 15.5829, 0.6)
	pt3dadd(1159.49, -1089.76, 15.6948, 0.55)
	pt3dadd(1159.38, -1089.61, 15.8511, 0.5)
	pt3dadd(1159.28, -1089.37, 15.972, 0.55)
	pt3dadd(1159.17, -1089.13, 16.1028, 0.6)
	pt3dadd(1159.08, -1088.92, 16.1823, 0.6)
	pt3dadd(1158.96, -1088.72, 16.278, 0.6)
	pt3dadd(1158.85, -1088.52, 16.4124, 0.6)
	pt3dadd(1158.7, -1088.32, 16.4837, 0.6)
	pt3dadd(1158.51, -1088.13, 16.5334, 0.65)
	pt3dadd(1158.33, -1087.95, 16.6134, 0.8)
	pt3dadd(1158.16, -1087.81, 16.8324, 0.95)
	pt3dadd(1158.08, -1087.7, 16.9656, 1.05)
	pt3dadd(1157.96, -1087.54, 17.2066, 1.1)
	pt3dadd(1157.86, -1087.35, 17.4244, 1.05)
	pt3dadd(1157.74, -1087.15, 17.6392, 0.9)
	pt3dadd(1157.66, -1086.95, 17.7463, 0.7)
	pt3dadd(1157.54, -1086.74, 17.8146, 0.55)
	pt3dadd(1157.41, -1086.52, 17.8401, 0.5)
	pt3dadd(1157.32, -1086.35, 18.0704, 0.6)
	pt3dadd(1157.24, -1086.19, 18.315, 0.75)
	pt3dadd(1157.12, -1086.07, 18.5254, 0.75)
	pt3dadd(1156.99, -1085.89, 18.6695, 0.65)
	pt3dadd(1156.88, -1085.72, 18.855, 0.6)
	pt3dadd(1156.73, -1085.52, 18.9275, 0.6)
	pt3dadd(1156.58, -1085.32, 18.9768, 0.6)
	pt3dadd(1156.46, -1085.16, 19.0848, 0.6)
	pt3dadd(1156.3, -1085, 19.2857, 0.6)
	pt3dadd(1156.14, -1084.88, 19.4811, 0.6)
	pt3dadd(1155.96, -1084.74, 19.6056, 0.55)
	pt3dadd(1155.79, -1084.63, 19.765, 0.5)
	pt3dadd(1155.66, -1084.48, 19.9702, 0.5)
	pt3dadd(1155.5, -1084.33, 20.1792, 0.5)
	pt3dadd(1155.32, -1084.18, 20.2644, 0.55)
	pt3dadd(1155.14, -1084.06, 20.3561, 0.6)
	pt3dadd(1154.98, -1083.95, 20.5147, 0.6)
	pt3dadd(1154.87, -1083.92, 20.7502, 0.65)
	pt3dadd(1154.72, -1083.91, 20.9867, 0.8)
	pt3dadd(1154.65, -1083.92, 20.9367, 0.85)
	pt3dadd(1154.57, -1083.85, 20.7708, 0.95)
  }
  axon[62] {pt3dclear()
	pt3dadd(1174.12, -1083.52, -0.39345, 0.5)
	pt3dadd(1173.97, -1083.52, -0.75015, 0.45)
	pt3dadd(1173.87, -1083.47, -1.29285, 0.4)
  }
  axon[63] {pt3dclear()
	pt3dadd(1174.12, -1083.52, -0.39345, 0.5)
	pt3dadd(1173.87, -1083.52, -0.0294002, 0.35)
	pt3dadd(1173.52, -1083.5, -0.0426002, 0.25)
	pt3dadd(1173.16, -1083.53, 0.00449979, 0.2)
	pt3dadd(1172.87, -1083.61, -0.0177002, 0.2)
	pt3dadd(1172.56, -1083.7, -0.0768002, 0.25)
	pt3dadd(1172.37, -1083.74, -0.2151, 0.3)
  }
  axon[64] {pt3dclear()
	pt3dadd(1130.66, -1017.34, 25.2229, 0.8)
	pt3dadd(1130.55, -1017.29, 25.6929, 0.95)
  }
  axon[65] {pt3dclear()
	pt3dadd(1130.66, -1017.34, 25.2229, 0.8)
	pt3dadd(1130.55, -1017.29, 25.2229, 0.95)
  }
  axon[66] {pt3dclear()
	pt3dadd(1154.57, -1083.85, 20.7708, 0.95)
	pt3dadd(1154.45, -1083.77, 20.6154, 0.95)
	pt3dadd(1154.23, -1083.62, 20.278, 0.7)
	pt3dadd(1153.97, -1083.45, 20.1337, 0.35)
	pt3dadd(1153.69, -1083.32, 20.1225, 0.2)
	pt3dadd(1153.36, -1083.24, 20.1695, 0.2)
	pt3dadd(1153.08, -1083.15, 20.1625, 0.25)
	pt3dadd(1152.77, -1083.11, 20.0347, 0.35)
	pt3dadd(1152.52, -1083.07, 19.8962, 0.4)
	pt3dadd(1152.26, -1083, 19.8693, 0.4)
	pt3dadd(1151.96, -1082.95, 19.8198, 0.4)
	pt3dadd(1151.71, -1082.95, 19.6054, 0.4)
	pt3dadd(1151.46, -1083.03, 19.4848, 0.4)
	pt3dadd(1151.11, -1083.11, 19.5152, 0.35)
	pt3dadd(1150.73, -1083.13, 19.4779, 0.3)
	pt3dadd(1150.36, -1083.1, 19.5361, 0.35)
	pt3dadd(1150.06, -1083.06, 19.4433, 0.35)
	pt3dadd(1149.71, -1083.01, 19.1803, 0.25)
	pt3dadd(1149.33, -1083.04, 19.1315, 0.25)
	pt3dadd(1148.97, -1083.1, 19.1559, 0.35)
	pt3dadd(1148.71, -1083.17, 19.0991, 0.4)
	pt3dadd(1148.46, -1083.27, 18.9945, 0.4)
	pt3dadd(1148.16, -1083.36, 18.9473, 0.35)
	pt3dadd(1147.93, -1083.45, 18.8323, 0.3)
	pt3dadd(1147.77, -1083.52, 18.5355, 0.3)
	pt3dadd(1147.63, -1083.62, 18.3093, 0.3)
	pt3dadd(1147.34, -1083.67, 18.2482, 0.35)
	pt3dadd(1147.06, -1083.67, 18.1092, 0.35)
	pt3dadd(1146.8, -1083.63, 17.955, 0.3)
	pt3dadd(1146.7, -1083.58, 17.6388, 0.35)
	pt3dadd(1146.59, -1083.54, 17.2612, 0.4)
	pt3dadd(1146.5, -1083.5, 16.8347, 0.35)
	pt3dadd(1146.33, -1083.44, 16.5497, 0.3)
	pt3dadd(1146.14, -1083.36, 16.3731, 0.35)
	pt3dadd(1145.92, -1083.31, 16.1698, 0.35)
	pt3dadd(1145.68, -1083.27, 15.9699, 0.3)
	pt3dadd(1145.37, -1083.26, 15.9538, 0.35)
	pt3dadd(1145.2, -1083.24, 15.8943, 0.4)
	pt3dadd(1145.25, -1083.12, 15.7516, 0.4)
  }
  axon[67] {pt3dclear()
	pt3dadd(1154.57, -1083.85, 20.7708, 0.95)
	pt3dadd(1154.41, -1083.89, 20.7708, 0.95)
	pt3dadd(1154.27, -1083.9, 20.7708, 0.95)
  }
  axon[68] {pt3dclear()
	pt3dadd(1172.37, -1083.74, -0.2151, 0.3)
	pt3dadd(1172.45, -1083.65, -0.56295, 0.2)
  }
  axon[69] {pt3dclear()
	pt3dadd(1172.37, -1083.74, -0.2151, 0.3)
	pt3dadd(1172.24, -1083.79, -0.0766501, 0.3)
	pt3dadd(1172.08, -1083.88, 0.0446998, 0.3)
	pt3dadd(1171.85, -1084.03, 0.1788, 0.3)
	pt3dadd(1171.63, -1084.2, 0.3459, 0.3)
	pt3dadd(1171.42, -1084.39, 0.47745, 0.3)
	pt3dadd(1171.23, -1084.57, 0.55275, 0.3)
	pt3dadd(1171.06, -1084.75, 0.47745, 0.3)
	pt3dadd(1170.87, -1084.94, 0.24345, 0.6)
	pt3dadd(1170.64, -1085.03, 0.37965, 0.4)
	pt3dadd(1170.31, -1085.12, 0.42315, 0.3)
	pt3dadd(1169.97, -1085.23, 0.4674, 0.35)
	pt3dadd(1169.74, -1085.35, 0.5064, 0.4)
	pt3dadd(1169.54, -1085.53, 0.4977, 0.35)
	pt3dadd(1169.32, -1085.71, 0.51585, 0.3)
	pt3dadd(1169.08, -1085.85, 0.5289, 0.35)
	pt3dadd(1168.79, -1085.97, 0.618, 0.35)
	pt3dadd(1168.54, -1086.11, 0.65325, 0.25)
	pt3dadd(1168.31, -1086.27, 0.5211, 0.2)
	pt3dadd(1168.11, -1086.48, 0.50415, 0.25)
	pt3dadd(1167.93, -1086.7, 0.58605, 0.4)
	pt3dadd(1167.71, -1086.89, 0.63855, 0.55)
	pt3dadd(1167.5, -1087.07, 0.6324, 0.6)
	pt3dadd(1167.29, -1087.23, 0.58575, 0.6)
	pt3dadd(1167.1, -1087.34, 0.49485, 0.55)
	pt3dadd(1166.9, -1087.48, 0.31275, 0.45)
	pt3dadd(1166.71, -1087.61, 0.15225, 0.4)
	pt3dadd(1166.57, -1087.71, -0.0894002, 0.4)
	pt3dadd(1166.46, -1087.82, -0.2934, 0.4)
	pt3dadd(1166.32, -1087.89, -0.36705, 0.4)
  }
  axon[70] {pt3dclear()
	pt3dadd(1130.55, -1017.29, 25.2229, 0.95)
	pt3dadd(1129.8, -1017.36, 24.8943, 0.6)
	pt3dadd(1129.41, -1017.41, 24.8683, 0.6)
	pt3dadd(1129.05, -1017.43, 24.8208, 0.55)
	pt3dadd(1128.76, -1017.41, 24.708, 0.5)
	pt3dadd(1128.59, -1017.43, 24.708, 0.5)
  }
  axon[71] {pt3dclear()
	pt3dadd(1130.55, -1017.29, 25.2229, 0.95)
	pt3dadd(1130.43, -1017.14, 25.3725, 0.9)
	pt3dadd(1130.34, -1016.85, 25.398, 0.65)
	pt3dadd(1130.33, -1016.48, 25.3398, 0.45)
	pt3dadd(1130.14, -1016.27, 25.3183, 0.4)
	pt3dadd(1129.92, -1016.09, 25.3596, 0.4)
	pt3dadd(1129.65, -1015.96, 25.4142, 0.4)
	pt3dadd(1129.4, -1015.83, 25.4149, 0.4)
	pt3dadd(1129.16, -1015.69, 25.3918, 0.4)
	pt3dadd(1128.96, -1015.57, 25.444, 0.4)
	pt3dadd(1128.76, -1015.42, 25.5537, 0.4)
	pt3dadd(1128.57, -1015.23, 25.5982, 0.4)
	pt3dadd(1128.39, -1015.03, 25.6677, 0.35)
	pt3dadd(1128.19, -1014.83, 25.7274, 0.3)
	pt3dadd(1128.02, -1014.6, 25.7187, 0.35)
	pt3dadd(1127.83, -1014.38, 25.7031, 0.4)
	pt3dadd(1127.62, -1014.19, 25.7048, 0.4)
	pt3dadd(1127.39, -1014.02, 25.7297, 0.4)
	pt3dadd(1127.18, -1013.84, 25.7162, 0.4)
	pt3dadd(1126.99, -1013.64, 25.7208, 0.4)
	pt3dadd(1126.83, -1013.43, 25.7679, 0.4)
	pt3dadd(1126.72, -1013.24, 25.9193, 0.4)
	pt3dadd(1126.56, -1013.04, 25.9677, 0.35)
	pt3dadd(1126.38, -1012.82, 25.9332, 0.35)
	pt3dadd(1126.19, -1012.6, 25.864, 0.5)
	pt3dadd(1126.03, -1012.38, 25.8524, 0.6)
	pt3dadd(1125.88, -1012.17, 25.9681, 0.6)
	pt3dadd(1125.77, -1012.01, 26.2152, 0.6)
	pt3dadd(1125.62, -1011.85, 26.4552, 0.6)
	pt3dadd(1125.46, -1011.74, 26.5689, 0.6)
	pt3dadd(1125.25, -1011.58, 26.5933, 0.65)
	pt3dadd(1125.01, -1011.01, 26.853, 1)
	pt3dadd(1124.91, -1011.02, 27.0495, 0.9)
	pt3dadd(1124.79, -1010.94, 27.1944, 0.7)
	pt3dadd(1124.64, -1010.76, 27.3802, 0.55)
	pt3dadd(1124.48, -1010.54, 27.4308, 0.5)
	pt3dadd(1124.31, -1010.29, 27.3316, 0.5)
	pt3dadd(1124.12, -1010.07, 27.2895, 0.5)
	pt3dadd(1123.92, -1009.87, 27.3067, 0.55)
	pt3dadd(1123.75, -1009.69, 27.4114, 0.55)
	pt3dadd(1123.59, -1009.55, 27.6096, 0.45)
	pt3dadd(1123.42, -1009.38, 27.7245, 0.4)
	pt3dadd(1123.23, -1009.23, 27.8314, 0.35)
	pt3dadd(1123.03, -1009.13, 27.9853, 0.3)
  }
}
proc shape3d_29() {
  axon[71] {	pt3dadd(1122.86, -1008.98, 28.0823, 0.35)
	pt3dadd(1122.77, -1008.85, 28.3215, 0.4)
	pt3dadd(1122.72, -1008.76, 28.6371, 0.35)
	pt3dadd(1122.62, -1008.61, 28.9344, 0.25)
	pt3dadd(1122.48, -1008.38, 28.9933, 0.25)
	pt3dadd(1122.35, -1008.2, 29.127, 0.35)
	pt3dadd(1122.18, -1008.04, 29.2547, 0.4)
	pt3dadd(1122, -1007.95, 29.4427, 0.45)
	pt3dadd(1121.82, -1007.83, 29.6106, 0.5)
	pt3dadd(1121.65, -1007.73, 29.8212, 0.5)
	pt3dadd(1121.47, -1007.58, 29.9263, 0.55)
	pt3dadd(1121.33, -1007.43, 30.0583, 0.6)
	pt3dadd(1121.17, -1007.27, 30.1479, 0.6)
	pt3dadd(1121.03, -1007.13, 30.2364, 0.55)
	pt3dadd(1120.87, -1006.93, 30.3851, 0.5)
	pt3dadd(1120.74, -1006.67, 30.4467, 0.5)
	pt3dadd(1120.58, -1006.44, 30.5182, 0.45)
	pt3dadd(1120.42, -1006.27, 30.702, 0.4)
	pt3dadd(1120.27, -1006.16, 30.8321, 0.4)
	pt3dadd(1120.15, -1006.02, 31.0019, 0.4)
	pt3dadd(1119.98, -1005.84, 31.1198, 0.4)
	pt3dadd(1119.83, -1005.65, 31.2805, 0.45)
	pt3dadd(1119.73, -1005.48, 31.3596, 0.55)
	pt3dadd(1119.62, -1005.34, 31.4285, 0.55)
	pt3dadd(1119.47, -1005.14, 31.5711, 0.5)
	pt3dadd(1119.35, -1004.89, 31.648, 0.5)
	pt3dadd(1119.23, -1004.72, 31.713, 0.45)
	pt3dadd(1119.12, -1004.46, 31.8651, 0.4)
	pt3dadd(1119, -1004.22, 31.9468, 0.4)
	pt3dadd(1118.85, -1004.01, 32.0124, 0.4)
	pt3dadd(1118.73, -1003.82, 32.1232, 0.4)
	pt3dadd(1118.56, -1003.63, 32.1882, 0.4)
	pt3dadd(1118.37, -1003.43, 32.2556, 0.4)
	pt3dadd(1118.19, -1003.22, 32.2886, 0.4)
	pt3dadd(1118.02, -1003.01, 32.3173, 0.35)
	pt3dadd(1117.85, -1002.81, 32.371, 0.3)
	pt3dadd(1117.72, -1002.64, 32.5004, 0.35)
	pt3dadd(1117.54, -1002.46, 32.536, 0.45)
	pt3dadd(1117.33, -1002.28, 32.577, 0.55)
	pt3dadd(1117.14, -1002.09, 32.6264, 0.6)
	pt3dadd(1116.96, -1001.9, 32.661, 0.6)
	pt3dadd(1116.81, -1001.75, 32.7332, 0.55)
	pt3dadd(1116.66, -1001.55, 32.7823, 0.45)
	pt3dadd(1116.49, -1001.32, 32.7823, 0.45)
	pt3dadd(1116.36, -1001.06, 32.8372, 0.5)
	pt3dadd(1116.2, -1000.86, 32.9268, 0.4)
	pt3dadd(1116.06, -1000.71, 33.0751, 0.3)
	pt3dadd(1115.96, -1000.44, 33.0558, 0.4)
	pt3dadd(1115.81, -1000.2, 33.0589, 0.5)
	pt3dadd(1115.64, -999.983, 33.1104, 0.45)
	pt3dadd(1115.47, -999.751, 33.1539, 0.4)
	pt3dadd(1115.34, -999.464, 33.1998, 0.4)
	pt3dadd(1115.21, -999.204, 33.2028, 0.35)
	pt3dadd(1115.07, -998.945, 33.1628, 0.3)
	pt3dadd(1115.02, -998.602, 33.1376, 0.35)
	pt3dadd(1114.98, -998.246, 33.0505, 0.4)
	pt3dadd(1114.87, -997.958, 33.0333, 0.4)
	pt3dadd(1114.73, -997.669, 33.0717, 0.35)
	pt3dadd(1114.56, -997.433, 33.1074, 0.3)
	pt3dadd(1114.43, -997.186, 33.1503, 0.35)
	pt3dadd(1114.23, -996.981, 33.1894, 0.4)
	pt3dadd(1114.01, -996.807, 33.2104, 0.4)
	pt3dadd(1113.76, -996.652, 33.1912, 0.35)
	pt3dadd(1113.48, -996.531, 33.2071, 0.25)
	pt3dadd(1113.25, -996.354, 33.2378, 0.25)
	pt3dadd(1113.06, -996.146, 33.133, 0.35)
	pt3dadd(1112.86, -995.943, 33.1452, 0.4)
	pt3dadd(1112.64, -995.766, 33.1721, 0.4)
	pt3dadd(1112.44, -995.572, 33.1044, 0.4)
	pt3dadd(1112.23, -995.381, 33.0792, 0.35)
	pt3dadd(1112.01, -995.207, 33.1301, 0.25)
	pt3dadd(1111.79, -995.034, 33.1325, 0.25)
	pt3dadd(1111.61, -994.832, 33.0489, 0.35)
	pt3dadd(1111.42, -994.656, 32.9329, 0.4)
	pt3dadd(1111.26, -994.515, 32.8833, 0.35)
	pt3dadd(1111.07, -994.334, 32.848, 0.25)
	pt3dadd(1110.86, -994.148, 32.8506, 0.2)
	pt3dadd(1110.65, -993.951, 32.8509, 0.25)
	pt3dadd(1110.43, -993.773, 32.8461, 0.3)
	pt3dadd(1110.2, -993.615, 32.8363, 0.3)
	pt3dadd(1109.95, -993.46, 32.7973, 0.35)
	pt3dadd(1109.67, -993.337, 32.7552, 0.4)
	pt3dadd(1109.42, -993.206, 32.7662, 0.4)
	pt3dadd(1109.15, -993.141, 32.7954, 0.4)
	pt3dadd(1108.78, -993.083, 32.7952, 0.4)
	pt3dadd(1108.41, -993.033, 32.7864, 0.45)
	pt3dadd(1108.07, -992.947, 32.7701, 0.5)
	pt3dadd(1107.8, -992.83, 32.7562, 0.45)
	pt3dadd(1107.57, -992.687, 32.7825, 0.45)
	pt3dadd(1107.41, -992.525, 32.7129, 0.55)
	pt3dadd(1107.28, -992.231, 32.6013, 0.65)
	pt3dadd(1106.87, -991.977, 32.6013, 0.65)
  }
  axon[72] {pt3dclear()
	pt3dadd(1154.27, -1083.9, 20.7708, 0.95)
	pt3dadd(1154.29, -1084.01, 20.6458, 0.7)
	pt3dadd(1154.57, -1083.85, 19.8916, 0.95)
  }
  axon[73] {pt3dclear()
	pt3dadd(1154.27, -1083.9, 20.7708, 0.95)
	pt3dadd(1154.11, -1083.98, 20.7708, 0.75)
	pt3dadd(1153.91, -1083.99, 20.976, 0.85)
	pt3dadd(1153.71, -1084.01, 21.199, 0.95)
	pt3dadd(1153.52, -1084.05, 21.384, 1)
	pt3dadd(1153.32, -1084.09, 21.6234, 1)
	pt3dadd(1153.12, -1084.12, 21.8358, 1)
	pt3dadd(1152.92, -1084.17, 21.9956, 1)
	pt3dadd(1152.68, -1084.23, 22.1828, 0.9)
	pt3dadd(1152.37, -1084.31, 22.3059, 0.75)
	pt3dadd(1152.09, -1084.28, 22.456, 0.7)
	pt3dadd(1151.78, -1084.24, 22.5213, 0.65)
	pt3dadd(1151.54, -1084.12, 22.5831, 0.6)
	pt3dadd(1151.32, -1084.02, 22.6824, 0.6)
	pt3dadd(1151.11, -1083.91, 22.7358, 0.6)
	pt3dadd(1150.87, -1083.84, 22.7994, 0.6)
	pt3dadd(1150.58, -1083.82, 22.9426, 0.6)
	pt3dadd(1150.34, -1083.83, 23.0774, 0.6)
	pt3dadd(1150.12, -1083.86, 23.1945, 0.6)
	pt3dadd(1149.9, -1083.9, 23.3349, 0.6)
	pt3dadd(1149.68, -1083.92, 23.4603, 0.6)
	pt3dadd(1149.65, -1083.9, 23.6516, 0.6)
	pt3dadd(1149.01, -1083.94, 23.6516, 0.6)
  }
  axon[74] {pt3dclear()
	pt3dadd(1166.32, -1087.89, -0.36705, 0.4)
	pt3dadd(1166.43, -1087.83, -0.12555, 0.4)
  }
  axon[75] {pt3dclear()
	pt3dadd(1166.32, -1087.89, -0.36705, 0.4)
	pt3dadd(1166.19, -1088.11, -0.3777, 0.5)
	pt3dadd(1166.1, -1088.29, -0.4938, 0.45)
	pt3dadd(1165.99, -1088.49, -0.7143, 0.4)
	pt3dadd(1165.92, -1088.67, -1.0026, 0.4)
	pt3dadd(1165.82, -1088.87, -1.2189, 0.35)
	pt3dadd(1165.68, -1089.07, -1.3365, 0.25)
	pt3dadd(1165.56, -1089.34, -1.3518, 0.25)
	pt3dadd(1165.46, -1089.68, -1.29675, 0.3)
	pt3dadd(1165.38, -1090.04, -1.2018, 0.25)
	pt3dadd(1165.31, -1090.32, -1.21995, 0.25)
	pt3dadd(1165.22, -1090.61, -1.1613, 0.35)
	pt3dadd(1165.04, -1090.81, -1.1202, 0.45)
	pt3dadd(1164.81, -1090.93, -1.16085, 0.5)
  }
  axon[76] {pt3dclear()
	pt3dadd(1128.59, -1017.43, 24.708, 0.5)
	pt3dadd(1128.41, -1017.41, 24.453, 0.6)
  }
  axon[77] {pt3dclear()
	pt3dadd(1128.59, -1017.43, 24.708, 0.5)
	pt3dadd(1128.41, -1017.41, 24.708, 0.6)
  }
  axon[78] {pt3dclear()
	pt3dadd(1128.59, -1017.43, 24.708, 0.5)
	pt3dadd(1128.46, -1017.84, 24.708, 0.8)
  }
  axon[79] {pt3dclear()
	pt3dadd(1106.87, -991.977, 32.6013, 0.65)
	pt3dadd(1106.9, -991.922, 32.6013, 0.65)
  }
  axon[80] {pt3dclear()
	pt3dadd(1106.87, -991.977, 32.6013, 0.65)
	pt3dadd(1106.94, -991.343, 32.6013, 1)
	pt3dadd(1106.89, -991.625, 32.6848, 1)
	pt3dadd(1106.81, -991.806, 32.505, 1)
  }
  axon[81] {pt3dclear()
	pt3dadd(1149.01, -1083.94, 23.6516, 0.6)
	pt3dadd(1148.85, -1083.94, 23.5158, 0.6)
  }
  axon[82] {pt3dclear()
	pt3dadd(1149.01, -1083.94, 23.6516, 0.6)
	pt3dadd(1148.52, -1083.94, 23.6516, 0.65)
	pt3dadd(1148.27, -1083.93, 23.9284, 0.65)
	pt3dadd(1148.03, -1083.94, 24.143, 0.75)
	pt3dadd(1147.72, -1083.96, 24.4396, 0.85)
	pt3dadd(1147.42, -1083.95, 24.7376, 0.85)
	pt3dadd(1147.13, -1083.91, 24.7376, 0.55)
  }
  axon[83] {pt3dclear()
	pt3dadd(1164.81, -1090.93, -1.16085, 0.5)
	pt3dadd(1164.74, -1091.01, -1.53495, 0.4)
	pt3dadd(1164.8, -1090.97, -1.83105, 0.4)
  }
  axon[84] {pt3dclear()
	pt3dadd(1164.81, -1090.93, -1.16085, 0.5)
	pt3dadd(1164.46, -1091.04, -1.30125, 0.35)
	pt3dadd(1164.1, -1091.01, -1.32375, 0.25)
	pt3dadd(1163.72, -1091.03, -1.29195, 0.3)
	pt3dadd(1163.38, -1091.14, -1.2894, 0.5)
	pt3dadd(1163.13, -1091.28, -1.3197, 0.55)
	pt3dadd(1162.91, -1091.4, -1.36875, 0.5)
	pt3dadd(1162.72, -1091.49, -1.26705, 0.6)
  }
  axon[85] {pt3dclear()
	pt3dadd(1128.41, -1017.41, 24.708, 0.6)
	pt3dadd(1128.2, -1017.36, 24.6321, 0.5)
	pt3dadd(1127.94, -1017.29, 24.5964, 0.5)
	pt3dadd(1127.61, -1017.22, 24.6521, 0.45)
	pt3dadd(1127.26, -1017.15, 24.6346, 0.45)
	pt3dadd(1126.96, -1017.07, 24.6048, 0.55)
	pt3dadd(1126.6, -1017.01, 24.6315, 0.55)
	pt3dadd(1126.21, -1016.97, 24.6804, 0.45)
	pt3dadd(1125.82, -1016.96, 24.6913, 0.4)
	pt3dadd(1125.46, -1016.94, 24.6392, 0.4)
	pt3dadd(1125.16, -1016.84, 24.6283, 0.4)
	pt3dadd(1124.82, -1016.75, 24.5588, 0.4)
	pt3dadd(1124.46, -1016.71, 24.4585, 0.45)
	pt3dadd(1124.16, -1016.7, 24.4345, 0.5)
	pt3dadd(1123.8, -1016.72, 24.4328, 0.45)
	pt3dadd(1123.41, -1016.76, 24.3661, 0.45)
	pt3dadd(1123.01, -1016.77, 24.3403, 0.55)
	pt3dadd(1122.62, -1016.76, 24.348, 0.5)
	pt3dadd(1122.26, -1016.73, 24.3778, 0.35)
	pt3dadd(1121.96, -1016.64, 24.3811, 0.4)
	pt3dadd(1121.61, -1016.6, 24.3571, 0.5)
	pt3dadd(1121.25, -1016.56, 24.3676, 0.45)
	pt3dadd(1120.95, -1016.48, 24.3591, 0.5)
	pt3dadd(1120.6, -1016.41, 24.3797, 0.7)
	pt3dadd(1120.24, -1016.32, 24.4617, 0.85)
	pt3dadd(1119.94, -1016.2, 24.6362, 0.9)
	pt3dadd(1119.77, -1016.15, 24.681, 0.85)
	pt3dadd(1119.58, -1016.09, 24.7587, 0.75)
	pt3dadd(1119.34, -1016.04, 24.9322, 0.65)
	pt3dadd(1119.01, -1016.03, 25.0739, 0.6)
	pt3dadd(1118.62, -1016.06, 25.0251, 0.6)
	pt3dadd(1118.27, -1016.12, 25.0257, 0.65)
	pt3dadd(1118.02, -1016.2, 25.1346, 0.75)
	pt3dadd(1117.8, -1016.25, 25.2273, 0.75)
  }
}
proc shape3d_30() {
  axon[85] {	pt3dadd(1117.54, -1016.34, 25.2379, 0.65)
	pt3dadd(1117.19, -1016.38, 25.2618, 0.55)
	pt3dadd(1116.81, -1016.42, 25.2369, 0.45)
	pt3dadd(1116.46, -1016.46, 25.2243, 0.4)
	pt3dadd(1116.19, -1016.59, 25.2593, 0.4)
	pt3dadd(1116.02, -1016.82, 25.2794, 0.4)
	pt3dadd(1115.87, -1017.08, 25.3161, 0.45)
	pt3dadd(1115.76, -1017.35, 25.3806, 0.55)
	pt3dadd(1115.57, -1017.56, 25.4031, 0.55)
	pt3dadd(1115.35, -1017.72, 25.4051, 0.45)
	pt3dadd(1115.05, -1017.78, 25.5367, 0.4)
	pt3dadd(1114.82, -1017.84, 25.6353, 0.4)
	pt3dadd(1114.61, -1017.94, 25.708, 0.45)
	pt3dadd(1114.42, -1018.03, 25.8319, 0.5)
	pt3dadd(1114.21, -1018.17, 25.9563, 0.5)
	pt3dadd(1114, -1018.26, 26.1096, 0.55)
	pt3dadd(1113.76, -1018.38, 26.1931, 0.55)
	pt3dadd(1113.46, -1018.48, 26.2356, 0.45)
	pt3dadd(1113.17, -1018.56, 26.2572, 0.45)
	pt3dadd(1112.86, -1018.65, 26.2848, 0.55)
	pt3dadd(1112.61, -1018.76, 26.3104, 0.6)
	pt3dadd(1112.4, -1018.86, 26.3487, 0.6)
	pt3dadd(1112.2, -1019.02, 26.481, 0.65)
	pt3dadd(1112.01, -1019.16, 26.6035, 0.7)
	pt3dadd(1111.8, -1019.27, 26.721, 0.65)
	pt3dadd(1111.55, -1019.38, 26.7426, 0.5)
	pt3dadd(1111.19, -1019.43, 26.6962, 0.35)
	pt3dadd(1110.81, -1019.45, 26.6716, 0.35)
	pt3dadd(1110.47, -1019.49, 26.7726, 0.4)
	pt3dadd(1110.22, -1019.59, 26.8633, 0.45)
	pt3dadd(1110, -1019.67, 27.0023, 0.55)
	pt3dadd(1109.8, -1019.77, 27.1558, 0.55)
	pt3dadd(1109.61, -1019.85, 27.392, 0.45)
	pt3dadd(1109.41, -1019.97, 27.5646, 0.4)
	pt3dadd(1109.21, -1020.07, 27.6093, 0.4)
	pt3dadd(1108.98, -1020.19, 27.6175, 0.4)
	pt3dadd(1108.74, -1020.33, 27.6379, 0.4)
	pt3dadd(1108.4, -1020.4, 27.6964, 0.4)
	pt3dadd(1108.05, -1020.44, 27.7444, 0.35)
	pt3dadd(1107.75, -1020.53, 27.685, 0.3)
	pt3dadd(1107.47, -1020.67, 27.5989, 0.35)
	pt3dadd(1107.28, -1020.87, 27.5832, 0.45)
	pt3dadd(1107.13, -1021.05, 27.5172, 0.5)
	pt3dadd(1106.87, -1021.25, 27.517, 0.45)
	pt3dadd(1106.61, -1021.42, 27.5742, 0.4)
	pt3dadd(1106.36, -1021.56, 27.6446, 0.4)
	pt3dadd(1106.05, -1021.67, 27.6702, 0.4)
	pt3dadd(1105.77, -1021.77, 27.6442, 0.4)
	pt3dadd(1105.44, -1021.84, 27.6222, 0.4)
	pt3dadd(1105.17, -1021.97, 27.6236, 0.4)
	pt3dadd(1104.87, -1022.08, 27.7173, 0.35)
	pt3dadd(1104.62, -1022.21, 27.7372, 0.3)
	pt3dadd(1104.4, -1022.34, 27.796, 0.4)
	pt3dadd(1104.18, -1022.42, 27.9254, 0.5)
	pt3dadd(1103.94, -1022.53, 28.0083, 0.45)
	pt3dadd(1103.63, -1022.62, 28.0314, 0.4)
	pt3dadd(1103.35, -1022.74, 28.0719, 0.4)
	pt3dadd(1103.1, -1022.9, 28.1255, 0.45)
	pt3dadd(1102.75, -1023.42, 28.1255, 0.45)
  }
  axon[86] {pt3dclear()
	pt3dadd(1128.41, -1017.41, 24.708, 0.6)
	pt3dadd(1128.34, -1017.46, 24.3995, 0.6)
	pt3dadd(1128.29, -1017.62, 24.0473, 0.65)
	pt3dadd(1128.2, -1017.88, 22.983, 0.85)
  }
  axon[87] {pt3dclear()
	pt3dadd(1128.46, -1017.84, 24.708, 0.8)
	pt3dadd(1128.41, -1017.81, 24.708, 0.8)
	pt3dadd(1128.2, -1017.88, 24.483, 0.85)
  }
  axon[88] {pt3dclear()
	pt3dadd(1128.46, -1017.84, 24.708, 0.8)
	pt3dadd(1128.2, -1017.88, 24.708, 0.85)
	pt3dadd(1128.01, -1017.78, 24.6807, 0.85)
	pt3dadd(1127.79, -1017.63, 24.6623, 0.75)
	pt3dadd(1127.58, -1017.44, 24.6775, 0.6)
	pt3dadd(1127.39, -1017.22, 24.6252, 0.35)
	pt3dadd(1127.2, -1017.01, 24.6409, 0.3)
	pt3dadd(1127.03, -1016.79, 24.6813, 0.5)
	pt3dadd(1126.85, -1016.58, 24.7001, 0.55)
	pt3dadd(1126.68, -1016.34, 24.7017, 0.5)
	pt3dadd(1126.55, -1016.06, 24.7284, 0.5)
	pt3dadd(1126.4, -1015.82, 24.7552, 0.45)
	pt3dadd(1126.26, -1015.57, 24.7611, 0.4)
	pt3dadd(1126.1, -1015.34, 24.7155, 0.45)
	pt3dadd(1125.95, -1015.06, 24.708, 0.5)
	pt3dadd(1125.78, -1014.84, 24.706, 0.5)
	pt3dadd(1125.61, -1014.68, 24.7442, 0.55)
	pt3dadd(1125.6, -1014.59, 24.858, 0.6)
  }
  axon[89] {pt3dclear()
	pt3dadd(1106.9, -991.922, 32.6013, 0.65)
	pt3dadd(1106.81, -991.806, 32.553, 1)
  }
  axon[90] {pt3dclear()
	pt3dadd(1106.9, -991.922, 32.6013, 0.65)
	pt3dadd(1106.81, -991.806, 32.6013, 1)
	pt3dadd(1106.85, -991.654, 32.8869, 1)
	pt3dadd(1106.69, -991.541, 33.0168, 1)
	pt3dadd(1106.51, -991.452, 33.1456, 0.9)
	pt3dadd(1106.19, -991.428, 33.174, 0.7)
	pt3dadd(1105.86, -991.372, 33.2241, 0.55)
	pt3dadd(1105.6, -991.248, 33.2398, 0.45)
	pt3dadd(1105.39, -991.099, 33.32, 0.4)
	pt3dadd(1105.2, -990.972, 33.4911, 0.45)
	pt3dadd(1105.03, -990.783, 33.5808, 0.5)
	pt3dadd(1104.84, -990.581, 33.602, 0.4)
	pt3dadd(1104.66, -990.36, 33.567, 0.25)
	pt3dadd(1104.46, -990.155, 33.4899, 0.2)
	pt3dadd(1104.26, -989.955, 33.4443, 0.25)
	pt3dadd(1104.06, -989.76, 33.5451, 0.35)
	pt3dadd(1103.86, -989.569, 33.5796, 0.4)
	pt3dadd(1103.69, -989.385, 33.6194, 0.35)
	pt3dadd(1103.55, -989.212, 33.7348, 0.3)
	pt3dadd(1103.38, -989.023, 33.7968, 0.35)
	pt3dadd(1103.21, -988.827, 33.894, 0.4)
	pt3dadd(1103.05, -988.633, 34.0661, 0.4)
	pt3dadd(1102.93, -988.442, 34.1106, 0.4)
	pt3dadd(1102.76, -988.219, 34.0396, 0.45)
	pt3dadd(1102.65, -988.018, 34.1623, 0.5)
	pt3dadd(1102.58, -987.875, 34.4487, 0.45)
	pt3dadd(1102.54, -987.771, 34.7453, 0.35)
	pt3dadd(1102.43, -987.577, 34.965, 0.25)
	pt3dadd(1102.26, -987.341, 34.9617, 0.2)
	pt3dadd(1102.08, -987.163, 35.0591, 0.25)
	pt3dadd(1101.93, -987.029, 35.2692, 0.3)
	pt3dadd(1101.66, -986.962, 35.3951, 0.35)
	pt3dadd(1101.42, -986.857, 35.5974, 0.4)
	pt3dadd(1101.16, -986.778, 35.6106, 0.3)
	pt3dadd(1100.8, -986.726, 35.6311, 0.2)
	pt3dadd(1100.41, -986.727, 35.6472, 0.25)
	pt3dadd(1100.01, -986.784, 35.5788, 0.35)
	pt3dadd(1099.61, -986.854, 35.5641, 0.4)
	pt3dadd(1099.21, -986.829, 35.6258, 0.4)
	pt3dadd(1098.81, -986.792, 35.6073, 0.35)
	pt3dadd(1098.45, -986.756, 35.5387, 0.3)
	pt3dadd(1098.15, -986.672, 35.5131, 0.4)
	pt3dadd(1097.85, -986.604, 35.6502, 0.5)
	pt3dadd(1097.63, -986.549, 35.9118, 0.5)
	pt3dadd(1097.47, -986.467, 36.2309, 0.5)
	pt3dadd(1097.37, -986.425, 36.5206, 0.5)
	pt3dadd(1097.23, -986.376, 36.8217, 0.5)
	pt3dadd(1097.07, -986.327, 37.1152, 0.45)
	pt3dadd(1096.92, -986.247, 37.3623, 0.4)
	pt3dadd(1096.62, -986.171, 37.4349, 0.45)
	pt3dadd(1096.28, -986.11, 37.4073, 0.6)
	pt3dadd(1096.05, -986.002, 37.5125, 0.75)
	pt3dadd(1095.86, -985.93, 37.7009, 0.8)
	pt3dadd(1095.71, -985.843, 37.8784, 0.75)
	pt3dadd(1095.47, -985.76, 38.0336, 0.65)
	pt3dadd(1095.24, -985.654, 38.2026, 0.6)
	pt3dadd(1095.01, -985.584, 38.2702, 0.55)
	pt3dadd(1094.76, -985.466, 38.2868, 0.45)
	pt3dadd(1094.46, -985.376, 38.3629, 0.45)
	pt3dadd(1094.21, -985.287, 38.5281, 0.55)
	pt3dadd(1094, -985.227, 38.6273, 0.55)
	pt3dadd(1093.79, -985.171, 38.7909, 0.45)
	pt3dadd(1093.54, -985.067, 38.8723, 0.45)
	pt3dadd(1093.22, -984.982, 38.9184, 0.5)
	pt3dadd(1092.88, -984.914, 38.9462, 0.45)
	pt3dadd(1092.64, -984.772, 38.9832, 0.45)
	pt3dadd(1092.43, -984.598, 39.045, 0.5)
	pt3dadd(1092.22, -984.439, 39.1563, 0.45)
	pt3dadd(1092.04, -984.32, 39.1914, 0.45)
	pt3dadd(1091.82, -984.178, 39.1911, 0.55)
	pt3dadd(1091.62, -984.03, 39.2564, 0.6)
	pt3dadd(1091.45, -983.908, 39.3831, 0.55)
	pt3dadd(1091.28, -983.766, 39.5323, 0.4)
	pt3dadd(1091.17, -983.592, 39.7398, 0.3)
	pt3dadd(1091.03, -983.372, 39.7887, 0.35)
	pt3dadd(1090.85, -983.158, 39.7272, 0.4)
	pt3dadd(1090.63, -982.975, 39.718, 0.45)
	pt3dadd(1090.42, -982.789, 39.7495, 0.45)
	pt3dadd(1090.19, -982.621, 39.7585, 0.3)
	pt3dadd(1089.98, -982.439, 39.8189, 0.3)
	pt3dadd(1089.77, -982.261, 39.8709, 0.5)
	pt3dadd(1089.57, -982.1, 39.9193, 0.6)
	pt3dadd(1089.38, -981.98, 40.0196, 0.55)
	pt3dadd(1089.18, -981.823, 40.0756, 0.5)
	pt3dadd(1089, -981.644, 40.0868, 0.6)
	pt3dadd(1088.94, -981.423, 40.0428, 0.8)
  }
  axon[91] {pt3dclear()
	pt3dadd(1147.13, -1083.91, 24.7376, 0.55)
	pt3dadd(1147.19, -1083.95, 24.5628, 0.7)
	pt3dadd(1147.37, -1083.95, 24.5628, 0.7)
  }
  axon[92] {pt3dclear()
	pt3dadd(1147.13, -1083.91, 24.7376, 0.55)
	pt3dadd(1146.72, -1083.6, 24.7376, 0.55)
	pt3dadd(1146.49, -1083.45, 24.7547, 0.5)
	pt3dadd(1146.27, -1083.31, 24.8091, 0.55)
	pt3dadd(1146.07, -1083.2, 24.9387, 0.6)
	pt3dadd(1145.87, -1083.06, 25.01, 0.6)
	pt3dadd(1145.66, -1082.92, 25.0797, 0.65)
	pt3dadd(1145.47, -1082.8, 25.205, 0.7)
	pt3dadd(1145.27, -1082.65, 25.2778, 0.65)
	pt3dadd(1145.04, -1082.49, 25.3414, 0.6)
	pt3dadd(1144.77, -1082.35, 25.3815, 0.65)
	pt3dadd(1144.55, -1082.21, 25.4784, 0.75)
	pt3dadd(1144.34, -1082.08, 25.6414, 0.8)
	pt3dadd(1144.18, -1082, 25.7715, 0.8)
	pt3dadd(1144.06, -1081.9, 25.9902, 0.85)
	pt3dadd(1143.95, -1081.78, 26.2395, 0.9)
	pt3dadd(1143.84, -1081.66, 26.5058, 0.85)
	pt3dadd(1143.73, -1081.53, 26.7365, 0.75)
	pt3dadd(1143.66, -1081.38, 26.9165, 0.65)
	pt3dadd(1143.57, -1081.17, 27.088, 0.6)
	pt3dadd(1143.48, -1080.98, 27.1794, 0.6)
	pt3dadd(1143.33, -1080.77, 27.3087, 0.6)
	pt3dadd(1143.15, -1080.57, 27.3876, 0.6)
	pt3dadd(1142.96, -1080.4, 27.4551, 0.6)
	pt3dadd(1142.82, -1080.24, 27.5946, 0.65)
  }
}
proc shape3d_31() {
  axon[92] {	pt3dadd(1142.66, -1080.08, 27.6957, 0.75)
	pt3dadd(1142.51, -1079.95, 27.8002, 0.75)
	pt3dadd(1142.33, -1079.78, 27.9641, 0.65)
	pt3dadd(1142.17, -1079.59, 28.0676, 0.6)
	pt3dadd(1142.05, -1079.41, 28.1884, 0.6)
	pt3dadd(1141.89, -1079.21, 28.2576, 0.6)
	pt3dadd(1141.71, -1079.02, 28.3167, 0.6)
	pt3dadd(1141.51, -1078.83, 28.3885, 0.6)
	pt3dadd(1141.32, -1078.66, 28.5014, 0.55)
	pt3dadd(1141.13, -1078.54, 28.5588, 0.5)
	pt3dadd(1140.93, -1078.37, 28.6005, 0.6)
	pt3dadd(1140.72, -1078.2, 28.6509, 0.7)
	pt3dadd(1140.51, -1078.04, 28.7115, 0.65)
	pt3dadd(1140.29, -1077.89, 28.775, 0.65)
	pt3dadd(1140.09, -1077.79, 28.872, 0.75)
	pt3dadd(1139.88, -1077.66, 28.9326, 0.75)
	pt3dadd(1139.68, -1077.56, 28.9917, 0.7)
	pt3dadd(1139.49, -1077.39, 29.1315, 0.75)
	pt3dadd(1139.29, -1077.24, 29.261, 0.85)
	pt3dadd(1139.09, -1077.11, 29.4557, 0.95)
	pt3dadd(1138.9, -1077.02, 29.5819, 0.95)
	pt3dadd(1138.66, -1076.96, 29.7552, 0.8)
	pt3dadd(1138.36, -1076.93, 29.8783, 0.7)
	pt3dadd(1138.12, -1076.89, 30.0821, 0.75)
	pt3dadd(1137.9, -1076.88, 30.2058, 0.8)
	pt3dadd(1137.64, -1076.88, 30.3694, 0.8)
	pt3dadd(1137.31, -1076.88, 30.4827, 0.8)
	pt3dadd(1136.93, -1076.88, 30.5573, 0.8)
	pt3dadd(1136.58, -1076.9, 30.7061, 0.85)
	pt3dadd(1136.37, -1076.89, 30.9315, 0.95)
	pt3dadd(1136.18, -1076.88, 31.2189, 1)
	pt3dadd(1136.01, -1076.84, 31.6067, 1)
	pt3dadd(1135.9, -1076.78, 31.8978, 1)
	pt3dadd(1135.81, -1076.67, 32.1665, 0.9)
	pt3dadd(1135.69, -1076.58, 32.4552, 0.7)
	pt3dadd(1135.54, -1076.4, 32.569, 0.55)
	pt3dadd(1135.37, -1076.16, 32.5493, 0.5)
	pt3dadd(1135.23, -1075.88, 32.5389, 0.55)
	pt3dadd(1135.08, -1075.64, 32.5307, 0.6)
	pt3dadd(1134.93, -1075.4, 32.5224, 0.55)
	pt3dadd(1134.78, -1075.15, 32.5548, 0.5)
	pt3dadd(1134.65, -1074.88, 32.5977, 0.5)
	pt3dadd(1134.48, -1074.65, 32.6185, 0.45)
	pt3dadd(1134.29, -1074.44, 32.6328, 0.45)
	pt3dadd(1134.11, -1074.24, 32.6694, 0.55)
	pt3dadd(1133.93, -1074.06, 32.7681, 0.55)
	pt3dadd(1133.75, -1073.93, 32.8176, 0.45)
	pt3dadd(1133.55, -1073.76, 32.8464, 0.45)
	pt3dadd(1133.35, -1073.57, 32.8097, 0.55)
	pt3dadd(1133.15, -1073.37, 32.7719, 0.6)
	pt3dadd(1132.95, -1073.17, 32.7308, 0.6)
	pt3dadd(1132.76, -1072.97, 32.6959, 0.6)
	pt3dadd(1132.58, -1072.77, 32.6877, 0.6)
	pt3dadd(1132.45, -1072.55, 32.6937, 0.6)
	pt3dadd(1132.28, -1072.26, 32.7144, 0.7)
	pt3dadd(1132.14, -1071.99, 32.7555, 0.9)
	pt3dadd(1131.95, -1071.77, 32.8182, 1.05)
	pt3dadd(1131.75, -1071.59, 32.9081, 1.1)
	pt3dadd(1131.54, -1071.44, 33.0183, 1.05)
	pt3dadd(1131.33, -1071.33, 33.1016, 0.95)
	pt3dadd(1131.11, -1071.21, 33.1576, 0.8)
	pt3dadd(1130.88, -1071.07, 33.1712, 0.65)
	pt3dadd(1130.68, -1070.9, 33.223, 0.6)
	pt3dadd(1130.5, -1070.76, 33.3413, 0.6)
	pt3dadd(1130.3, -1070.6, 33.4193, 0.55)
	pt3dadd(1130.07, -1070.45, 33.4717, 0.5)
	pt3dadd(1129.78, -1070.38, 33.5569, 0.55)
	pt3dadd(1129.54, -1070.3, 33.66, 0.6)
	pt3dadd(1129.31, -1070.26, 33.8232, 0.55)
	pt3dadd(1129.08, -1070.24, 33.9958, 0.5)
	pt3dadd(1128.85, -1070.2, 34.2242, 0.5)
	pt3dadd(1128.56, -1070.17, 34.3845, 0.45)
	pt3dadd(1128.31, -1070.13, 34.5682, 0.4)
	pt3dadd(1128.06, -1070.05, 34.6371, 0.45)
	pt3dadd(1127.79, -1069.98, 34.7058, 0.6)
	pt3dadd(1127.6, -1069.88, 34.8174, 0.75)
	pt3dadd(1127.34, -1069.8, 34.8943, 0.75)
	pt3dadd(1127.1, -1069.69, 35.0226, 0.65)
	pt3dadd(1126.88, -1069.61, 35.0586, 0.6)
	pt3dadd(1126.63, -1069.5, 35.0919, 0.6)
	pt3dadd(1126.32, -1069.41, 35.1013, 0.6)
	pt3dadd(1126.04, -1069.3, 35.1199, 0.6)
	pt3dadd(1125.73, -1069.22, 35.1212, 0.6)
	pt3dadd(1125.45, -1069.16, 35.1672, 0.6)
	pt3dadd(1125.13, -1069.08, 35.2155, 0.65)
	pt3dadd(1124.88, -1069.01, 35.2407, 0.7)
	pt3dadd(1124.63, -1068.89, 35.3647, 0.65)
	pt3dadd(1124.34, -1068.77, 35.4721, 0.6)
	pt3dadd(1124.11, -1068.61, 35.5159, 0.6)
	pt3dadd(1123.89, -1068.44, 35.5471, 0.6)
	pt3dadd(1123.68, -1068.29, 35.588, 0.6)
	pt3dadd(1123.49, -1068.18, 35.6795, 0.6)
	pt3dadd(1123.27, -1068.05, 35.7183, 0.65)
	pt3dadd(1123.03, -1067.9, 35.7376, 0.7)
	pt3dadd(1122.75, -1067.77, 35.7828, 0.65)
	pt3dadd(1122.51, -1067.61, 35.844, 0.6)
	pt3dadd(1122.28, -1067.45, 35.8856, 0.6)
	pt3dadd(1122.04, -1067.3, 35.91, 0.6)
	pt3dadd(1121.76, -1067.15, 35.9156, 0.65)
	pt3dadd(1121.52, -1066.99, 35.9167, 0.7)
	pt3dadd(1121.25, -1066.87, 35.8716, 0.65)
	pt3dadd(1120.96, -1066.76, 35.8797, 0.65)
	pt3dadd(1120.72, -1066.59, 35.9459, 0.7)
	pt3dadd(1120.45, -1066.46, 35.9058, 0.6)
	pt3dadd(1120.16, -1066.35, 35.8944, 0.5)
	pt3dadd(1119.93, -1066.19, 35.9166, 0.55)
	pt3dadd(1119.71, -1066.01, 35.9311, 0.6)
	pt3dadd(1119.5, -1065.87, 35.9682, 0.6)
	pt3dadd(1119.29, -1065.78, 36.0415, 0.6)
	pt3dadd(1119.04, -1065.67, 36.0735, 0.65)
	pt3dadd(1118.73, -1065.6, 36.084, 0.75)
	pt3dadd(1118.44, -1065.51, 36.0912, 0.75)
	pt3dadd(1118.12, -1065.43, 36.1038, 0.65)
	pt3dadd(1117.84, -1065.32, 36.1027, 0.6)
	pt3dadd(1117.53, -1065.21, 36.0873, 0.6)
	pt3dadd(1117.25, -1065.08, 36.079, 0.6)
	pt3dadd(1116.94, -1064.99, 36.0662, 0.6)
	pt3dadd(1116.66, -1064.88, 36.0569, 0.6)
	pt3dadd(1116.34, -1064.81, 36.0369, 0.6)
	pt3dadd(1116.09, -1064.71, 36.0037, 0.6)
	pt3dadd(1115.85, -1064.63, 35.9103, 0.55)
	pt3dadd(1115.56, -1064.53, 35.875, 0.5)
	pt3dadd(1115.31, -1064.39, 35.8584, 0.5)
	pt3dadd(1115.05, -1064.26, 35.8486, 0.55)
	pt3dadd(1114.71, -1064.17, 35.7847, 0.75)
	pt3dadd(1114.38, -1064.02, 35.7495, 1)
	pt3dadd(1114.14, -1063.85, 35.7531, 1.1)
	pt3dadd(1113.93, -1063.74, 35.7925, 1)
	pt3dadd(1113.73, -1063.58, 35.8405, 0.85)
	pt3dadd(1113.53, -1063.4, 35.8809, 0.75)
	pt3dadd(1113.33, -1063.22, 35.9125, 0.65)
	pt3dadd(1113.14, -1063.05, 36.0075, 0.6)
	pt3dadd(1113.01, -1062.9, 36.0528, 0.6)
	pt3dadd(1112.86, -1062.77, 36.0863, 0.6)
	pt3dadd(1112.68, -1062.6, 36.147, 0.65)
	pt3dadd(1112.51, -1062.39, 36.2564, 0.7)
	pt3dadd(1112.33, -1062.19, 36.3357, 0.65)
	pt3dadd(1112.15, -1061.97, 36.3657, 0.6)
	pt3dadd(1111.97, -1061.75, 36.3831, 0.6)
	pt3dadd(1111.81, -1061.5, 36.4092, 0.6)
	pt3dadd(1111.63, -1061.29, 36.4178, 0.6)
	pt3dadd(1111.44, -1061.08, 36.4011, 0.6)
	pt3dadd(1111.22, -1060.9, 36.399, 0.6)
	pt3dadd(1110.98, -1060.73, 36.3981, 0.6)
	pt3dadd(1110.76, -1060.54, 36.4116, 0.6)
	pt3dadd(1110.55, -1060.36, 36.4455, 0.6)
	pt3dadd(1110.33, -1060.19, 36.4823, 0.6)
	pt3dadd(1110.11, -1060.05, 36.5322, 0.6)
	pt3dadd(1109.91, -1059.95, 36.6208, 0.6)
	pt3dadd(1109.66, -1059.83, 36.6515, 0.6)
	pt3dadd(1109.37, -1059.73, 36.6702, 0.6)
	pt3dadd(1109.11, -1059.61, 36.6639, 0.65)
	pt3dadd(1108.85, -1059.46, 36.6563, 0.7)
	pt3dadd(1108.57, -1059.34, 36.645, 0.7)
	pt3dadd(1108.36, -1059.15, 36.6372, 0.7)
	pt3dadd(1108.15, -1058.96, 36.6376, 0.65)
	pt3dadd(1107.96, -1058.76, 36.6282, 0.6)
	pt3dadd(1107.77, -1058.55, 36.6294, 0.6)
	pt3dadd(1107.58, -1058.34, 36.6492, 0.65)
	pt3dadd(1107.39, -1058.13, 36.68, 0.75)
	pt3dadd(1107.19, -1057.94, 36.715, 0.85)
	pt3dadd(1107.04, -1057.76, 36.7273, 0.95)
	pt3dadd(1106.86, -1057.59, 36.7239, 1)
	pt3dadd(1106.67, -1057.42, 36.7005, 1)
	pt3dadd(1106.46, -1057.23, 36.6161, 1)
	pt3dadd(1106.22, -1057.03, 36.5456, 0.9)
	pt3dadd(1106, -1056.89, 36.4739, 0.75)
	pt3dadd(1105.88, -1056.65, 36.4014, 0.7)
	pt3dadd(1105.74, -1056.38, 36.3517, 0.65)
	pt3dadd(1105.65, -1056.07, 36.3194, 0.6)
	pt3dadd(1105.53, -1055.8, 36.3043, 0.6)
	pt3dadd(1105.37, -1055.56, 36.2902, 0.6)
	pt3dadd(1105.21, -1055.31, 36.2845, 0.6)
	pt3dadd(1105.01, -1055.11, 36.3043, 0.6)
	pt3dadd(1104.76, -1054.95, 36.33, 0.6)
	pt3dadd(1104.52, -1054.79, 36.3579, 0.55)
	pt3dadd(1104.29, -1054.63, 36.4026, 0.5)
	pt3dadd(1104.08, -1054.45, 36.3849, 0.55)
	pt3dadd(1103.86, -1054.27, 36.4074, 0.65)
	pt3dadd(1103.63, -1054.1, 36.4456, 0.7)
	pt3dadd(1103.36, -1053.95, 36.4749, 0.65)
	pt3dadd(1103.12, -1053.79, 36.4995, 0.6)
	pt3dadd(1102.89, -1053.64, 36.508, 0.65)
	pt3dadd(1102.65, -1053.48, 36.5131, 0.75)
	pt3dadd(1102.28, -1053.58, 36.5131, 0.75)
  }
  axon[93] {pt3dclear()
	pt3dadd(1162.72, -1091.49, -1.26705, 0.6)
	pt3dadd(1162.79, -1091.46, -1.32825, 0.6)
	pt3dadd(1162.92, -1091.34, -1.50885, 0.6)
  }
  axon[94] {pt3dclear()
	pt3dadd(1162.72, -1091.49, -1.26705, 0.6)
	pt3dadd(1162.45, -1092.06, -1.18905, 0.4)
	pt3dadd(1162.44, -1092.42, -1.20525, 0.4)
	pt3dadd(1162.42, -1092.66, -1.1313, 0.45)
	pt3dadd(1162.37, -1092.82, -0.8676, 0.5)
	pt3dadd(1162.32, -1093.09, -0.0670502, 0.6)
	pt3dadd(1161.98, -1093.54, -0.0574502, 0.4)
	pt3dadd(1161.84, -1093.82, -0.14505, 0.4)
	pt3dadd(1161.68, -1094.06, -0.2049, 0.4)
	pt3dadd(1161.52, -1094.29, -0.1473, 0.4)
	pt3dadd(1161.36, -1094.53, -0.0210001, 0.4)
	pt3dadd(1161.24, -1094.81, -0.00150013, 0.4)
  }
}
proc shape3d_32() {
  axon[94] {	pt3dadd(1161.13, -1095.02, -0.10365, 0.45)
	pt3dadd(1161.12, -1095.09, -0.36705, 0.6)
	pt3dadd(1160.89, -1095.49, -0.40485, 0.25)
	pt3dadd(1160.73, -1095.73, -0.31785, 0.25)
	pt3dadd(1160.55, -1096.01, -0.25875, 0.35)
	pt3dadd(1160.36, -1096.16, -0.2715, 0.45)
	pt3dadd(1160.18, -1096.34, -0.36585, 0.5)
	pt3dadd(1159.99, -1096.51, -0.37815, 0.45)
	pt3dadd(1159.86, -1096.68, -0.42045, 0.4)
	pt3dadd(1159.7, -1096.88, -0.58125, 0.4)
	pt3dadd(1159.51, -1097.07, -0.65355, 0.45)
	pt3dadd(1159.3, -1097.23, -0.70635, 0.5)
	pt3dadd(1159.06, -1097.34, -0.69375, 0.4)
	pt3dadd(1158.7, -1097.41, -0.65775, 0.3)
	pt3dadd(1158.36, -1097.51, -0.6627, 0.35)
	pt3dadd(1158.08, -1097.63, -0.61605, 0.4)
	pt3dadd(1157.77, -1097.75, -0.6444, 0.4)
	pt3dadd(1157.52, -1097.89, -0.72915, 0.4)
	pt3dadd(1157.27, -1098.03, -0.7392, 0.4)
	pt3dadd(1156.97, -1098.15, -0.73665, 0.35)
	pt3dadd(1156.71, -1098.28, -0.6876, 0.3)
	pt3dadd(1156.5, -1098.47, -0.6561, 0.3)
	pt3dadd(1156.31, -1098.67, -0.63915, 0.3)
	pt3dadd(1156.16, -1098.92, -0.64755, 0.35)
	pt3dadd(1156.01, -1099.12, -0.65595, 0.45)
	pt3dadd(1155.88, -1099.29, -0.7287, 0.55)
	pt3dadd(1155.84, -1099.32, -0.8718, 0.55)
  }
  axon[95] {pt3dclear()
	pt3dadd(1102.75, -1023.42, 28.1255, 0.45)
	pt3dadd(1102.63, -1023.46, 28.2036, 1)
  }
  axon[96] {pt3dclear()
	pt3dadd(1102.75, -1023.42, 28.1255, 0.45)
	pt3dadd(1102.63, -1023.46, 28.1255, 1)
	pt3dadd(1102.54, -1023.54, 27.9381, 0.85)
	pt3dadd(1102.24, -1023.63, 27.9822, 0.75)
	pt3dadd(1101.98, -1023.75, 28.0251, 0.5)
	pt3dadd(1101.79, -1023.98, 28.0113, 0.4)
	pt3dadd(1101.6, -1024.19, 27.938, 0.45)
	pt3dadd(1101.41, -1024.38, 27.8451, 0.5)
	pt3dadd(1101.16, -1024.4, 27.622, 0.5)
	pt3dadd(1100.79, -1024.34, 27.5189, 0.5)
	pt3dadd(1100.4, -1024.32, 27.5135, 0.45)
	pt3dadd(1100.05, -1024.41, 27.5184, 0.45)
	pt3dadd(1099.79, -1024.56, 27.556, 0.55)
	pt3dadd(1099.55, -1024.73, 27.6351, 0.55)
	pt3dadd(1099.25, -1024.88, 27.66, 0.5)
	pt3dadd(1098.97, -1025.01, 27.6056, 0.5)
	pt3dadd(1098.6, -1025.09, 27.5819, 0.45)
	pt3dadd(1098.21, -1025.06, 27.5865, 0.45)
	pt3dadd(1097.82, -1024.96, 27.4954, 0.55)
	pt3dadd(1097.48, -1024.79, 27.4062, 0.65)
	pt3dadd(1097.01, -1024.81, 27.6299, 0.8)
	pt3dadd(1096.75, -1024.71, 27.4193, 0.95)
	pt3dadd(1096.58, -1024.75, 27.4193, 0.95)
  }
  axon[97] {pt3dclear()
	pt3dadd(1147.37, -1083.95, 24.5628, 0.7)
	pt3dadd(1147.42, -1083.95, 24.5628, 0.85)
	pt3dadd(1147.37, -1083.99, 24.9571, 0.85)
	pt3dadd(1147.4, -1084.06, 25.1411, 0.8)
	pt3dadd(1147.45, -1084.22, 25.4329, 0.65)
	pt3dadd(1147.51, -1084.38, 25.7162, 0.6)
	pt3dadd(1147.61, -1084.52, 25.9576, 0.55)
	pt3dadd(1147.69, -1084.7, 26.1879, 0.45)
	pt3dadd(1147.76, -1085, 26.2514, 0.45)
	pt3dadd(1147.82, -1085.19, 26.4231, 0.5)
	pt3dadd(1147.84, -1085.31, 26.7575, 0.5)
	pt3dadd(1147.87, -1085.49, 26.935, 0.55)
	pt3dadd(1147.9, -1085.7, 27.208, 0.6)
	pt3dadd(1147.94, -1085.98, 27.5031, 0.55)
	pt3dadd(1147.98, -1086.2, 27.7607, 0.5)
	pt3dadd(1148.05, -1086.41, 27.9097, 0.55)
	pt3dadd(1148.1, -1086.62, 28.1238, 0.6)
	pt3dadd(1148.16, -1086.83, 28.338, 0.55)
	pt3dadd(1148.26, -1087.03, 28.5665, 0.45)
	pt3dadd(1148.34, -1087.23, 28.6479, 0.45)
	pt3dadd(1148.45, -1087.44, 28.729, 0.55)
	pt3dadd(1148.52, -1087.67, 28.8942, 0.55)
	pt3dadd(1148.59, -1087.95, 29.0346, 0.5)
	pt3dadd(1148.72, -1088.2, 29.0679, 0.5)
	pt3dadd(1148.84, -1088.42, 29.1111, 0.5)
	pt3dadd(1148.92, -1088.65, 29.1934, 0.5)
	pt3dadd(1149.02, -1088.89, 29.2682, 0.4)
	pt3dadd(1149.1, -1089.15, 29.373, 0.25)
	pt3dadd(1149.2, -1089.28, 29.4508, 0.2)
  }
  axon[98] {pt3dclear()
	pt3dadd(1147.37, -1083.95, 24.5628, 0.7)
	pt3dadd(1147.42, -1083.95, 24.4857, 0.85)
  }
  axon[99] {pt3dclear()
	pt3dadd(1102.28, -1053.58, 36.5131, 0.75)
	pt3dadd(1102, -1053.77, 36.5131, 0.2)
	pt3dadd(1101.79, -1053.95, 36.5391, 0.2)
	pt3dadd(1101.46, -1054.05, 36.5416, 0.2)
	pt3dadd(1101.1, -1054.12, 36.5682, 0.25)
	pt3dadd(1100.82, -1054.21, 36.5712, 0.3)
	pt3dadd(1100.49, -1054.24, 36.5343, 0.25)
	pt3dadd(1100.21, -1054.38, 36.5443, 0.25)
	pt3dadd(1099.85, -1054.49, 36.5854, 0.35)
	pt3dadd(1099.46, -1054.53, 36.5801, 0.4)
	pt3dadd(1099.06, -1054.47, 36.5742, 0.35)
	pt3dadd(1098.71, -1054.35, 36.5069, 0.25)
	pt3dadd(1098.42, -1054.24, 36.5379, 0.25)
	pt3dadd(1098.11, -1054.2, 36.6091, 0.4)
	pt3dadd(1097.87, -1054.09, 36.7176, 0.55)
	pt3dadd(1097.66, -1053.99, 36.8148, 0.55)
	pt3dadd(1097.47, -1053.84, 36.8535, 0.4)
	pt3dadd(1097.28, -1053.72, 36.9743, 0.3)
	pt3dadd(1097.06, -1053.58, 36.9774, 0.3)
	pt3dadd(1096.83, -1053.42, 36.9967, 0.25)
	pt3dadd(1096.64, -1053.22, 37.0081, 0.25)
	pt3dadd(1096.48, -1053.03, 37.1238, 0.4)
	pt3dadd(1096.37, -1052.87, 37.3097, 0.45)
	pt3dadd(1096.24, -1052.76, 37.5531, 0.35)
	pt3dadd(1096.1, -1052.58, 37.6801, 0.3)
	pt3dadd(1095.93, -1052.38, 37.7259, 0.25)
	pt3dadd(1095.83, -1052.18, 37.8747, 0.2)
	pt3dadd(1095.7, -1051.96, 37.9598, 0.2)
	pt3dadd(1095.49, -1051.83, 38.0601, 0.25)
	pt3dadd(1095.3, -1051.76, 38.2953, 0.35)
	pt3dadd(1095.08, -1051.65, 38.4712, 0.4)
	pt3dadd(1094.88, -1051.59, 38.604, 0.35)
	pt3dadd(1094.68, -1051.53, 38.8287, 0.3)
	pt3dadd(1094.49, -1051.38, 38.9205, 0.35)
	pt3dadd(1094.29, -1051.19, 38.9311, 0.4)
	pt3dadd(1094.09, -1050.99, 38.9159, 0.4)
	pt3dadd(1093.89, -1050.8, 38.9422, 0.45)
	pt3dadd(1093.72, -1050.66, 39.1809, 0.6)
	pt3dadd(1093.61, -1050.58, 39.3999, 0.7)
	pt3dadd(1093.14, -1050.35, 39.3999, 0.7)
  }
  axon[100] {pt3dclear()
	pt3dadd(1102.28, -1053.58, 36.5131, 0.75)
	pt3dadd(1102.38, -1053.34, 36.5257, 0.8)
	pt3dadd(1102.15, -1053.17, 36.5376, 0.75)
	pt3dadd(1101.96, -1053.01, 36.5487, 0.65)
	pt3dadd(1101.82, -1052.85, 36.6099, 0.65)
	pt3dadd(1101.62, -1052.66, 36.6464, 0.7)
	pt3dadd(1101.36, -1052.47, 36.6646, 0.65)
	pt3dadd(1101.14, -1052.34, 36.7158, 0.65)
	pt3dadd(1100.92, -1052.2, 36.771, 0.75)
	pt3dadd(1100.69, -1052.09, 36.8355, 0.85)
	pt3dadd(1100.48, -1052.01, 36.9533, 1)
	pt3dadd(1100.28, -1051.87, 37.0215, 1.15)
	pt3dadd(1100.08, -1051.76, 37.0833, 1.1)
	pt3dadd(1099.86, -1051.63, 37.1996, 0.85)
	pt3dadd(1099.7, -1051.41, 37.2887, 0.65)
	pt3dadd(1099.71, -1051.39, 37.3248, 0.6)
	pt3dadd(1100.03, -1051.73, 37.3248, 0.4)
	pt3dadd(1099.84, -1051.58, 37.3362, 0.45)
	pt3dadd(1099.73, -1051.31, 37.4514, 0.55)
	pt3dadd(1099.54, -1051.12, 37.4906, 0.6)
	pt3dadd(1099.33, -1050.94, 37.4952, 0.6)
	pt3dadd(1099.11, -1050.76, 37.514, 0.6)
	pt3dadd(1098.88, -1050.6, 37.543, 0.6)
	pt3dadd(1098.6, -1050.46, 37.5629, 0.65)
	pt3dadd(1098.36, -1050.31, 37.6058, 0.7)
	pt3dadd(1098.1, -1050.17, 37.6104, 0.65)
	pt3dadd(1097.81, -1050.06, 37.6293, 0.6)
	pt3dadd(1097.56, -1049.95, 37.6365, 0.6)
	pt3dadd(1097.34, -1049.87, 37.6599, 0.6)
	pt3dadd(1097.09, -1049.77, 37.7514, 0.65)
	pt3dadd(1096.78, -1049.68, 37.8293, 0.7)
	pt3dadd(1096.5, -1049.57, 37.864, 0.65)
	pt3dadd(1096.21, -1049.47, 37.909, 0.6)
	pt3dadd(1095.97, -1049.34, 37.958, 0.6)
	pt3dadd(1095.76, -1049.24, 38.0672, 0.65)
	pt3dadd(1095.56, -1049.1, 38.1515, 0.7)
	pt3dadd(1095.34, -1048.95, 38.1912, 0.7)
	pt3dadd(1095.13, -1048.81, 38.2983, 0.75)
	pt3dadd(1094.95, -1048.69, 38.4324, 0.8)
	pt3dadd(1094.75, -1048.52, 38.5029, 0.75)
	pt3dadd(1094.54, -1048.34, 38.5086, 0.65)
	pt3dadd(1094.34, -1048.15, 38.5396, 0.6)
	pt3dadd(1094.15, -1047.99, 38.6199, 0.6)
	pt3dadd(1093.98, -1047.86, 38.7636, 0.6)
	pt3dadd(1093.82, -1047.71, 38.8815, 0.6)
	pt3dadd(1093.68, -1047.56, 39.0275, 0.6)
	pt3dadd(1093.51, -1047.4, 39.0863, 0.6)
	pt3dadd(1093.33, -1047.28, 39.1376, 0.55)
	pt3dadd(1093.13, -1047.12, 39.2276, 0.5)
	pt3dadd(1092.93, -1046.95, 39.2396, 0.55)
	pt3dadd(1092.73, -1046.8, 39.209, 0.6)
	pt3dadd(1092.55, -1046.67, 39.1248, 0.6)
	pt3dadd(1092.35, -1046.51, 39.0954, 0.6)
	pt3dadd(1092.14, -1046.33, 39.0925, 0.6)
	pt3dadd(1091.93, -1046.15, 39.1227, 0.6)
	pt3dadd(1091.74, -1045.99, 39.1548, 0.6)
	pt3dadd(1091.55, -1045.86, 39.2323, 0.6)
	pt3dadd(1091.34, -1045.71, 39.2337, 0.6)
	pt3dadd(1091.1, -1045.56, 39.2556, 0.65)
	pt3dadd(1090.81, -1045.45, 39.3656, 0.75)
	pt3dadd(1090.57, -1045.34, 39.437, 0.8)
	pt3dadd(1090.35, -1045.32, 39.3543, 0.8)
  }
  axon[101] {pt3dclear()
	pt3dadd(1155.84, -1099.32, -0.8718, 0.55)
	pt3dadd(1155.73, -1099.45, -0.8718, 0.6)
	pt3dadd(1155.43, -1099.66, -0.96015, 0.4)
	pt3dadd(1155.18, -1099.77, -0.9102, 0.35)
	pt3dadd(1154.95, -1099.93, -0.8739, 0.3)
	pt3dadd(1154.71, -1100.08, -0.92805, 0.3)
	pt3dadd(1154.45, -1100.2, -0.9384, 0.3)
	pt3dadd(1154.15, -1100.32, -0.9696, 0.35)
	pt3dadd(1153.88, -1100.45, -1.0233, 0.4)
	pt3dadd(1153.58, -1100.55, -1.02495, 0.35)
	pt3dadd(1153.3, -1100.61, -0.9747, 0.25)
	pt3dadd(1153.12, -1100.74, -1.02705, 0.25)
	pt3dadd(1152.94, -1100.92, -1.16955, 0.35)
	pt3dadd(1152.76, -1101.13, -1.24965, 0.35)
	pt3dadd(1152.59, -1101.36, -1.2498, 0.25)
  }
}
proc shape3d_33() {
  axon[101] {	pt3dadd(1152.48, -1101.66, -1.29735, 0.25)
	pt3dadd(1152.34, -1101.93, -1.2327, 0.35)
	pt3dadd(1152.18, -1102.23, -1.1094, 0.4)
	pt3dadd(1152.07, -1102.46, -0.98415, 0.4)
	pt3dadd(1151.97, -1102.69, -0.94575, 0.4)
	pt3dadd(1151.88, -1102.89, -0.939, 0.35)
	pt3dadd(1151.73, -1103.11, -0.94125, 0.25)
	pt3dadd(1151.59, -1103.35, -0.9705, 0.25)
	pt3dadd(1151.47, -1103.64, -1.01985, 0.35)
	pt3dadd(1151.32, -1103.88, -1.0425, 0.35)
	pt3dadd(1151.17, -1104.13, -1.0509, 0.3)
	pt3dadd(1151.06, -1104.42, -1.2111, 0.35)
	pt3dadd(1150.91, -1104.66, -1.3335, 0.4)
	pt3dadd(1150.77, -1104.88, -1.34955, 0.4)
	pt3dadd(1150.66, -1105.08, -1.34025, 0.35)
	pt3dadd(1150.51, -1105.29, -1.3149, 0.25)
	pt3dadd(1150.35, -1105.52, -1.2738, 0.2)
	pt3dadd(1150.18, -1105.74, -1.2906, 0.25)
	pt3dadd(1150, -1105.96, -1.3038, 0.3)
	pt3dadd(1149.84, -1106.21, -1.3086, 0.3)
	pt3dadd(1149.63, -1106.4, -1.2816, 0.3)
	pt3dadd(1149.38, -1106.55, -1.3578, 0.25)
	pt3dadd(1149.18, -1106.74, -1.33605, 0.25)
	pt3dadd(1149.01, -1106.93, -1.3434, 0.35)
	pt3dadd(1148.9, -1107.1, -1.3353, 0.4)
	pt3dadd(1148.8, -1107.27, -1.3353, 0.4)
	pt3dadd(1148.72, -1107.29, -1.3353, 0.4)
	pt3dadd(1148.53, -1107.48, -1.2564, 0.4)
	pt3dadd(1148.34, -1107.67, -1.1985, 0.45)
	pt3dadd(1148.18, -1107.85, -1.00965, 0.55)
	pt3dadd(1148.05, -1108.03, -0.93615, 0.5)
	pt3dadd(1147.85, -1108.23, -1.0185, 0.35)
	pt3dadd(1147.67, -1108.45, -1.05405, 0.35)
	pt3dadd(1147.49, -1108.66, -1.0245, 0.4)
	pt3dadd(1147.3, -1108.87, -0.9672, 0.4)
	pt3dadd(1147.09, -1109.06, -1.00755, 0.4)
	pt3dadd(1146.89, -1109.25, -1.07715, 0.4)
	pt3dadd(1146.69, -1109.45, -1.0995, 0.4)
	pt3dadd(1146.53, -1109.62, -1.08465, 0.4)
	pt3dadd(1146.42, -1109.69, -1.0353, 0.4)
  }
  axon[102] {pt3dclear()
	pt3dadd(1155.84, -1099.32, -0.8718, 0.55)
	pt3dadd(1155.71, -1099.45, -0.8718, 0.55)
	pt3dadd(1155.73, -1099.45, -0.8526, 0.6)
  }
  axon[103] {pt3dclear()
	pt3dadd(1096.58, -1024.75, 27.4193, 0.95)
	pt3dadd(1096.43, -1024.74, 27.4383, 1)
  }
  axon[104] {pt3dclear()
	pt3dadd(1096.58, -1024.75, 27.4193, 0.95)
	pt3dadd(1096.43, -1024.74, 27.4193, 1)
	pt3dadd(1096.13, -1024.85, 27.5059, 0.85)
	pt3dadd(1095.8, -1024.96, 27.6859, 0.55)
	pt3dadd(1095.44, -1025.03, 27.6579, 0.35)
	pt3dadd(1095.15, -1025.14, 27.6789, 0.3)
	pt3dadd(1094.87, -1025.28, 27.566, 0.35)
	pt3dadd(1094.66, -1025.47, 27.5751, 0.35)
	pt3dadd(1094.47, -1025.67, 27.5943, 0.3)
	pt3dadd(1094.32, -1025.92, 27.6168, 0.35)
	pt3dadd(1094.1, -1026.09, 27.6207, 0.4)
	pt3dadd(1093.88, -1026.28, 27.6048, 0.4)
	pt3dadd(1093.73, -1026.55, 27.5817, 0.35)
	pt3dadd(1093.61, -1026.83, 27.5959, 0.3)
	pt3dadd(1093.53, -1027.14, 27.6367, 0.3)
	pt3dadd(1093.41, -1027.41, 27.6303, 0.3)
	pt3dadd(1093.25, -1027.65, 27.6292, 0.35)
	pt3dadd(1093.05, -1027.85, 27.6169, 0.4)
	pt3dadd(1092.8, -1028.01, 27.603, 0.4)
	pt3dadd(1092.48, -1028.09, 27.5796, 0.45)
	pt3dadd(1092.23, -1028.25, 27.4704, 0.5)
	pt3dadd(1092, -1028.4, 27.5088, 0.45)
	pt3dadd(1091.77, -1028.56, 27.5826, 0.35)
	pt3dadd(1091.55, -1028.71, 27.6324, 0.3)
	pt3dadd(1091.37, -1028.83, 27.6922, 0.35)
	pt3dadd(1091.19, -1029.01, 27.8839, 0.4)
	pt3dadd(1091.03, -1029.21, 27.9675, 0.4)
	pt3dadd(1090.87, -1029.43, 27.9604, 0.4)
	pt3dadd(1090.78, -1029.61, 28.0648, 0.45)
	pt3dadd(1090.66, -1029.76, 28.3057, 0.55)
	pt3dadd(1090.56, -1029.86, 28.5447, 0.55)
	pt3dadd(1090.4, -1029.99, 28.7904, 0.45)
	pt3dadd(1090.18, -1030.15, 28.857, 0.4)
	pt3dadd(1090.04, -1030.2, 29.1686, 0.4)
	pt3dadd(1089.95, -1030.2, 29.6304, 0.4)
	pt3dadd(1089.73, -1030.2, 29.8909, 0.4)
	pt3dadd(1089.47, -1030.24, 30.0784, 0.4)
	pt3dadd(1089.23, -1030.3, 30.2274, 0.4)
	pt3dadd(1089, -1030.42, 30.2622, 0.4)
	pt3dadd(1088.78, -1030.58, 30.265, 0.4)
	pt3dadd(1088.58, -1030.77, 30.2791, 0.4)
	pt3dadd(1088.38, -1030.93, 30.3493, 0.4)
	pt3dadd(1088.19, -1031.04, 30.4771, 0.35)
	pt3dadd(1087.99, -1031.2, 30.5845, 0.3)
	pt3dadd(1087.75, -1031.34, 30.5894, 0.35)
	pt3dadd(1087.46, -1031.41, 30.6885, 0.45)
	pt3dadd(1087.23, -1031.47, 30.9108, 0.5)
	pt3dadd(1086.99, -1031.54, 31.0845, 0.45)
	pt3dadd(1086.77, -1031.59, 31.1628, 0.45)
	pt3dadd(1086.59, -1031.63, 31.3394, 0.5)
	pt3dadd(1086.4, -1031.72, 31.5882, 0.45)
	pt3dadd(1086.26, -1031.83, 31.8694, 0.35)
	pt3dadd(1086.15, -1031.99, 32.0856, 0.3)
	pt3dadd(1086.05, -1032.21, 32.1588, 0.4)
	pt3dadd(1085.96, -1032.42, 32.2276, 0.5)
	pt3dadd(1085.84, -1032.66, 32.3586, 0.45)
	pt3dadd(1085.76, -1032.95, 32.4438, 0.45)
	pt3dadd(1085.67, -1033.21, 32.5406, 0.5)
	pt3dadd(1085.51, -1033.36, 32.6556, 0.5)
	pt3dadd(1085.24, -1033.45, 32.7435, 0.5)
	pt3dadd(1084.96, -1033.56, 32.7868, 0.45)
	pt3dadd(1084.66, -1033.66, 32.8069, 0.35)
	pt3dadd(1084.42, -1033.82, 32.7281, 0.3)
	pt3dadd(1084.22, -1034.03, 32.8007, 0.35)
	pt3dadd(1084.01, -1034.23, 32.7808, 0.45)
	pt3dadd(1083.75, -1034.35, 32.76, 0.5)
	pt3dadd(1083.4, -1034.37, 32.7345, 0.45)
	pt3dadd(1083.06, -1034.4, 32.7957, 0.35)
	pt3dadd(1082.82, -1034.47, 32.9576, 0.25)
	pt3dadd(1082.64, -1034.63, 33.108, 0.2)
	pt3dadd(1082.53, -1034.92, 33.0841, 0.2)
	pt3dadd(1082.34, -1035.13, 33.0747, 0.25)
	pt3dadd(1082.17, -1035.32, 33.1272, 0.35)
	pt3dadd(1082.02, -1035.47, 33.2472, 0.4)
	pt3dadd(1081.85, -1035.66, 33.292, 0.4)
	pt3dadd(1081.69, -1035.89, 33.2667, 0.4)
	pt3dadd(1081.54, -1036.14, 33.2607, 0.35)
	pt3dadd(1081.33, -1036.32, 33.3246, 0.25)
	pt3dadd(1081.04, -1036.44, 33.3877, 0.25)
	pt3dadd(1080.77, -1036.59, 33.3391, 0.3)
	pt3dadd(1080.43, -1036.7, 33.4119, 0.3)
	pt3dadd(1080.05, -1036.76, 33.387, 0.5)
	pt3dadd(1079.58, -1036.91, 33.3085, 0.85)
	pt3dadd(1079.43, -1037.07, 33.1427, 0.7)
	pt3dadd(1079.24, -1037.25, 33.054, 0.55)
	pt3dadd(1079.06, -1037.41, 32.9605, 0.45)
	pt3dadd(1078.91, -1037.55, 32.8311, 0.4)
	pt3dadd(1078.71, -1037.72, 32.8201, 0.35)
	pt3dadd(1078.43, -1037.84, 32.8272, 0.3)
	pt3dadd(1078.19, -1037.99, 32.8179, 0.35)
	pt3dadd(1077.97, -1038.14, 32.7669, 0.35)
	pt3dadd(1077.75, -1038.26, 32.6586, 0.3)
	pt3dadd(1077.45, -1038.4, 32.5929, 0.3)
	pt3dadd(1077.21, -1038.54, 32.5975, 0.25)
	pt3dadd(1076.98, -1038.59, 32.4132, 0.2)
	pt3dadd(1076.75, -1038.74, 32.3481, 0.2)
	pt3dadd(1076.44, -1038.83, 32.3922, 0.2)
	pt3dadd(1076.14, -1038.91, 32.3613, 0.2)
	pt3dadd(1075.8, -1038.93, 32.3996, 0.25)
	pt3dadd(1075.6, -1039.07, 32.3169, 0.35)
	pt3dadd(1075.42, -1039.25, 32.1567, 0.4)
	pt3dadd(1075.25, -1039.46, 32.1095, 0.4)
	pt3dadd(1075.07, -1039.67, 32.1255, 0.35)
	pt3dadd(1074.87, -1039.88, 32.1701, 0.3)
	pt3dadd(1074.79, -1040.19, 32.2039, 0.35)
	pt3dadd(1074.63, -1040.45, 32.1871, 0.35)
	pt3dadd(1074.43, -1040.66, 32.1147, 0.3)
	pt3dadd(1074.16, -1040.77, 32.1391, 0.3)
	pt3dadd(1073.8, -1040.82, 32.2169, 0.25)
	pt3dadd(1073.37, -1040.68, 32.1588, 0.2)
	pt3dadd(1072.98, -1040.72, 32.1385, 0.2)
	pt3dadd(1072.66, -1040.82, 32.1688, 0.2)
	pt3dadd(1072.48, -1041.06, 32.1791, 0.2)
	pt3dadd(1072.38, -1041.34, 32.2282, 0.2)
	pt3dadd(1072.22, -1041.53, 32.3898, 0.25)
	pt3dadd(1072.02, -1041.66, 32.3974, 0.3)
	pt3dadd(1071.74, -1041.78, 32.3147, 0.25)
	pt3dadd(1071.48, -1041.82, 32.4916, 0.2)
	pt3dadd(1071.43, -1041.66, 33.0906, 0.2)
  }
  axon[105] {pt3dclear()
	pt3dadd(1096.58, -1024.75, 27.4193, 0.95)
	pt3dadd(1096.52, -1024.41, 27.4193, 0.6)
	pt3dadd(1096.43, -1024.74, 28.0045, 1)
  }
  axon[106] {pt3dclear()
	pt3dadd(1093.14, -1050.35, 39.3999, 0.7)
	pt3dadd(1093.15, -1050.27, 39.8027, 0.4)
  }
  axon[107] {pt3dclear()
	pt3dadd(1093.14, -1050.35, 39.3999, 0.7)
	pt3dadd(1092.86, -1050.25, 39.3999, 0.8)
	pt3dadd(1092.63, -1050.19, 39.3141, 0.8)
	pt3dadd(1092.41, -1050.1, 39.3429, 0.65)
	pt3dadd(1092.16, -1050.03, 39.4455, 0.55)
	pt3dadd(1091.82, -1049.99, 39.5756, 0.45)
	pt3dadd(1091.47, -1049.94, 39.5994, 0.4)
	pt3dadd(1091.22, -1049.84, 39.661, 0.4)
	pt3dadd(1091.02, -1049.78, 39.7788, 0.45)
	pt3dadd(1090.8, -1049.71, 40.0041, 0.5)
	pt3dadd(1090.56, -1049.66, 40.2063, 0.45)
	pt3dadd(1090.22, -1049.58, 40.3424, 0.4)
	pt3dadd(1089.85, -1049.57, 40.3953, 0.45)
	pt3dadd(1089.48, -1049.61, 40.4278, 0.5)
	pt3dadd(1089.17, -1049.65, 40.5089, 0.5)
	pt3dadd(1088.82, -1049.64, 40.6151, 0.45)
	pt3dadd(1088.42, -1049.62, 40.6018, 0.35)
	pt3dadd(1088.02, -1049.58, 40.4853, 0.4)
	pt3dadd(1087.67, -1049.57, 40.5952, 0.5)
	pt3dadd(1087.38, -1049.58, 40.7877, 0.4)
	pt3dadd(1087.08, -1049.56, 40.9777, 0.25)
	pt3dadd(1086.84, -1049.52, 41.1249, 0.3)
	pt3dadd(1086.63, -1049.36, 41.209, 0.4)
	pt3dadd(1086.38, -1049.22, 41.2309, 0.4)
	pt3dadd(1086.04, -1049.27, 41.2794, 0.55)
	pt3dadd(1085.79, -1049.26, 41.613, 0.75)
	pt3dadd(1085.66, -1049.26, 41.9165, 0.75)
	pt3dadd(1085.55, -1049.26, 42.309, 0.6)
	pt3dadd(1085.38, -1049.22, 42.6278, 0.5)
	pt3dadd(1085.16, -1049.19, 42.8763, 0.5)
	pt3dadd(1084.86, -1049.15, 42.942, 0.5)
  }
}
proc shape3d_34() {
  axon[107] {	pt3dadd(1084.61, -1049.08, 42.9969, 0.5)
	pt3dadd(1084.36, -1049.05, 43.1722, 0.45)
	pt3dadd(1084.06, -1049.01, 43.2825, 0.4)
	pt3dadd(1083.77, -1048.98, 43.3301, 0.4)
	pt3dadd(1083.41, -1048.97, 43.4133, 0.4)
	pt3dadd(1083.07, -1048.92, 43.5185, 0.35)
	pt3dadd(1082.8, -1048.83, 43.6464, 0.25)
	pt3dadd(1082.47, -1048.75, 43.5779, 0.25)
	pt3dadd(1082.2, -1048.69, 43.5732, 0.3)
	pt3dadd(1081.99, -1048.65, 43.8276, 0.3)
	pt3dadd(1081.83, -1048.61, 44.1922, 0.35)
	pt3dadd(1081.63, -1048.54, 44.4048, 0.4)
	pt3dadd(1081.43, -1048.41, 44.5015, 0.35)
	pt3dadd(1081.24, -1048.24, 44.5716, 0.3)
	pt3dadd(1081.05, -1048.14, 44.7691, 0.35)
	pt3dadd(1080.85, -1047.99, 44.8502, 0.4)
	pt3dadd(1080.65, -1047.8, 44.8654, 0.35)
	pt3dadd(1080.63, -1047.8, 44.9426, 0.25)
	pt3dadd(1080.46, -1047.68, 44.9426, 0.25)
	pt3dadd(1080.46, -1047.64, 44.9426, 0.25)
	pt3dadd(1080.26, -1047.57, 44.9426, 0.25)
  }
  axon[108] {pt3dclear()
	pt3dadd(1090.35, -1045.32, 39.3543, 0.8)
	pt3dadd(1090.47, -1045.3, 39.6172, 0.8)
	pt3dadd(1090.55, -1045.29, 39.978, 0.85)
	pt3dadd(1090.62, -1045.26, 40.338, 1)
	pt3dadd(1090.64, -1045.15, 40.338, 1)
  }
  axon[109] {pt3dclear()
	pt3dadd(1090.35, -1045.32, 39.3543, 0.8)
	pt3dadd(1090.22, -1045.24, 39.3543, 0.7)
  }
  axon[110] {pt3dclear()
	pt3dadd(1080.26, -1047.57, 44.9426, 0.25)
	pt3dadd(1080.05, -1047.52, 45.1367, 0.4)
	pt3dadd(1079.68, -1047.46, 45.1741, 0.4)
	pt3dadd(1079.31, -1047.42, 45.2393, 0.35)
	pt3dadd(1078.98, -1047.48, 45.3592, 0.3)
	pt3dadd(1078.79, -1047.53, 45.6683, 0.35)
	pt3dadd(1078.69, -1047.59, 46.0835, 0.4)
	pt3dadd(1078.49, -1047.7, 46.2388, 0.4)
	pt3dadd(1078.19, -1047.83, 46.1359, 0.4)
	pt3dadd(1077.95, -1047.99, 46.1355, 0.4)
	pt3dadd(1077.72, -1048.12, 46.2133, 0.4)
	pt3dadd(1077.47, -1048.25, 46.2513, 0.4)
	pt3dadd(1077.18, -1048.37, 46.2076, 0.4)
	pt3dadd(1077, -1048.5, 46.4176, 0.4)
	pt3dadd(1076.93, -1048.58, 46.7175, 0.4)
	pt3dadd(1076.82, -1048.75, 46.8453, 0.4)
	pt3dadd(1076.77, -1048.96, 47.054, 0.45)
	pt3dadd(1076.76, -1049.15, 47.3508, 0.5)
	pt3dadd(1076.75, -1049.37, 47.6138, 0.45)
	pt3dadd(1076.72, -1049.64, 47.8008, 0.4)
	pt3dadd(1076.7, -1049.85, 48.0521, 0.4)
	pt3dadd(1076.65, -1049.98, 48.3046, 0.45)
	pt3dadd(1076.54, -1050.16, 48.5449, 0.55)
	pt3dadd(1076.42, -1050.31, 48.7494, 0.55)
	pt3dadd(1076.19, -1050.4, 48.8797, 0.45)
	pt3dadd(1075.96, -1050.54, 48.9849, 0.4)
	pt3dadd(1075.75, -1050.68, 49.1286, 0.4)
	pt3dadd(1075.57, -1050.79, 49.2243, 0.35)
	pt3dadd(1075.37, -1050.92, 49.3378, 0.3)
	pt3dadd(1075.13, -1050.92, 49.4634, 0.3)
	pt3dadd(1074.87, -1050.95, 49.669, 0.25)
	pt3dadd(1074.52, -1050.96, 49.7661, 0.3)
	pt3dadd(1074.16, -1050.93, 49.7928, 0.5)
	pt3dadd(1073.86, -1050.91, 49.9187, 0.5)
	pt3dadd(1073.5, -1050.87, 50.0295, 0.35)
	pt3dadd(1073.14, -1050.89, 50.1282, 0.45)
	pt3dadd(1072.87, -1051, 50.3848, 0.7)
	pt3dadd(1072.74, -1051.06, 50.5097, 0.75)
	pt3dadd(1072.6, -1051.09, 50.6731, 0.65)
	pt3dadd(1072.31, -1051.12, 50.9095, 0.55)
	pt3dadd(1071.97, -1051.17, 51.0252, 0.4)
	pt3dadd(1071.69, -1051.21, 51.189, 0.3)
	pt3dadd(1071.38, -1051.19, 51.3247, 0.3)
	pt3dadd(1071.12, -1051.19, 51.4876, 0.3)
	pt3dadd(1070.87, -1051.28, 51.6378, 0.3)
	pt3dadd(1070.52, -1051.36, 51.7128, 0.3)
	pt3dadd(1070.13, -1051.43, 51.7808, 0.35)
	pt3dadd(1069.72, -1051.52, 51.7271, 0.4)
	pt3dadd(1069.31, -1051.51, 51.6618, 0.35)
	pt3dadd(1068.93, -1051.36, 51.6525, 0.25)
	pt3dadd(1068.57, -1051.28, 51.5781, 0.2)
	pt3dadd(1068.27, -1051.2, 51.6084, 0.25)
	pt3dadd(1067.91, -1051.12, 51.5191, 0.35)
	pt3dadd(1067.55, -1051.07, 51.6442, 0.4)
	pt3dadd(1067.2, -1051.08, 51.705, 0.4)
	pt3dadd(1066.97, -1051.1, 51.931, 0.4)
	pt3dadd(1066.77, -1051.12, 52.3161, 0.4)
	pt3dadd(1066.5, -1051.1, 52.424, 0.35)
	pt3dadd(1066.11, -1051.09, 52.4059, 0.25)
	pt3dadd(1065.77, -1051.03, 52.589, 0.2)
	pt3dadd(1065.47, -1051.05, 52.7066, 0.25)
	pt3dadd(1065.18, -1051.19, 52.7864, 0.35)
	pt3dadd(1064.97, -1051.28, 53.0109, 0.4)
	pt3dadd(1064.88, -1051.32, 53.3556, 0.4)
	pt3dadd(1064.7, -1051.39, 53.5401, 0.45)
	pt3dadd(1064.44, -1051.49, 53.5307, 0.5)
	pt3dadd(1064.11, -1051.55, 53.5187, 0.45)
	pt3dadd(1063.8, -1051.6, 53.6559, 0.4)
	pt3dadd(1063.56, -1051.67, 53.8387, 0.4)
	pt3dadd(1063.29, -1051.7, 53.8586, 0.4)
	pt3dadd(1062.91, -1051.68, 53.8418, 0.4)
	pt3dadd(1062.52, -1051.68, 53.9117, 0.4)
	pt3dadd(1062.13, -1051.72, 53.9616, 0.4)
	pt3dadd(1061.77, -1051.73, 54.0825, 0.4)
	pt3dadd(1061.48, -1051.74, 54.2285, 0.4)
	pt3dadd(1061.12, -1051.73, 54.3024, 0.4)
	pt3dadd(1060.77, -1051.73, 54.3451, 0.35)
	pt3dadd(1060.49, -1051.77, 54.3088, 0.3)
	pt3dadd(1060.3, -1051.92, 54.51, 0.35)
	pt3dadd(1060.1, -1052.1, 54.6036, 0.45)
	pt3dadd(1059.86, -1052.24, 54.6462, 0.5)
	pt3dadd(1059.54, -1052.34, 54.6449, 0.45)
	pt3dadd(1059.19, -1052.35, 54.6796, 0.4)
	pt3dadd(1058.93, -1052.39, 54.785, 0.35)
	pt3dadd(1058.7, -1052.45, 54.8741, 0.3)
	pt3dadd(1058.5, -1052.5, 55.132, 0.4)
	pt3dadd(1058.29, -1052.58, 55.2813, 0.55)
	pt3dadd(1058.08, -1052.73, 55.3533, 0.55)
	pt3dadd(1057.88, -1052.89, 55.4256, 0.5)
	pt3dadd(1057.71, -1053.05, 55.5561, 0.5)
	pt3dadd(1057.56, -1053.19, 55.7298, 0.5)
	pt3dadd(1057.45, -1053.33, 55.9591, 0.45)
	pt3dadd(1057.31, -1053.46, 56.1535, 0.35)
	pt3dadd(1057.19, -1053.6, 56.3277, 0.35)
	pt3dadd(1057.08, -1053.77, 56.4249, 0.35)
	pt3dadd(1056.9, -1053.92, 56.6147, 0.35)
	pt3dadd(1056.75, -1054.08, 56.7861, 0.45)
	pt3dadd(1056.6, -1054.2, 56.9583, 0.45)
	pt3dadd(1056.5, -1054.37, 57.0545, 0.4)
	pt3dadd(1056.38, -1054.58, 57.2389, 0.4)
	pt3dadd(1056.34, -1054.81, 57.4357, 0.45)
	pt3dadd(1056.28, -1055.05, 57.6214, 0.55)
	pt3dadd(1056.19, -1055.2, 57.8275, 0.5)
	pt3dadd(1056.09, -1055.38, 57.9645, 0.4)
	pt3dadd(1055.93, -1055.55, 58.2374, 0.5)
	pt3dadd(1055.76, -1055.66, 58.4664, 0.6)
	pt3dadd(1055.62, -1055.71, 58.7141, 0.6)
	pt3dadd(1055.5, -1055.73, 59.0312, 0.55)
	pt3dadd(1055.37, -1055.76, 59.3755, 0.5)
	pt3dadd(1055.27, -1055.79, 59.6811, 0.5)
	pt3dadd(1055.11, -1055.84, 59.9953, 0.4)
	pt3dadd(1054.88, -1055.86, 60.2301, 0.3)
	pt3dadd(1054.59, -1055.87, 60.3983, 0.35)
	pt3dadd(1054.38, -1055.91, 60.621, 0.4)
	pt3dadd(1054.24, -1055.95, 60.9087, 0.35)
	pt3dadd(1054.11, -1056.01, 61.3203, 0.3)
	pt3dadd(1054.07, -1056.28, 61.4846, 0.35)
	pt3dadd(1054.01, -1056.59, 61.4457, 0.4)
	pt3dadd(1053.99, -1056.96, 61.4711, 0.35)
	pt3dadd(1053.96, -1057.32, 61.5819, 0.35)
	pt3dadd(1053.84, -1057.63, 61.6949, 0.45)
	pt3dadd(1053.66, -1057.87, 61.6395, 0.45)
	pt3dadd(1053.49, -1058.08, 61.6224, 0.4)
	pt3dadd(1053.37, -1058.28, 61.7491, 0.45)
	pt3dadd(1053.32, -1058.4, 61.9622, 0.6)
	pt3dadd(1053.25, -1058.54, 62.2318, 0.7)
	pt3dadd(1053.17, -1058.64, 62.5537, 0.55)
	pt3dadd(1053.1, -1058.77, 62.882, 0.35)
	pt3dadd(1053.04, -1059.05, 62.98, 0.3)
	pt3dadd(1052.9, -1059.32, 62.952, 0.3)
	pt3dadd(1052.75, -1059.49, 63.0983, 0.35)
	pt3dadd(1052.57, -1059.6, 63.2748, 0.4)
	pt3dadd(1052.36, -1059.73, 63.3771, 0.4)
	pt3dadd(1052.15, -1059.82, 63.5017, 0.4)
	pt3dadd(1051.93, -1059.95, 63.5556, 0.45)
	pt3dadd(1051.72, -1060.09, 63.6201, 0.55)
	pt3dadd(1051.53, -1060.18, 63.8136, 0.55)
	pt3dadd(1051.38, -1060.35, 63.8136, 0.55)
  }
  axon[111] {pt3dclear()
	pt3dadd(1080.26, -1047.57, 44.9426, 0.25)
	pt3dadd(1080.28, -1047.59, 44.9426, 0.45)
	pt3dadd(1080.33, -1047.57, 44.5891, 0.5)
	pt3dadd(1080.31, -1047.51, 44.2257, 0.4)
  }
  axon[112] {pt3dclear()
	pt3dadd(1090.64, -1045.15, 40.338, 1)
	pt3dadd(1090.7, -1045.17, 40.7243, 1.05)
	pt3dadd(1090.73, -1045.09, 41.1108, 0.85)
  }
  axon[113] {pt3dclear()
	pt3dadd(1090.64, -1045.15, 40.338, 1)
	pt3dadd(1090.94, -1044.84, 3.76065, 0.65)
  }
  axon[114] {pt3dclear()
	pt3dadd(1090.22, -1045.24, 39.3543, 0.7)
	pt3dadd(1090.35, -1045.32, 39.3287, 0.8)
  }
  axon[115] {pt3dclear()
	pt3dadd(1090.22, -1045.24, 39.3543, 0.7)
	pt3dadd(1089.87, -1045.02, 39.3543, 0.7)
	pt3dadd(1089.59, -1044.89, 39.2862, 0.65)
	pt3dadd(1089.34, -1044.76, 39.2809, 0.55)
	pt3dadd(1089.12, -1044.67, 39.2595, 0.45)
	pt3dadd(1088.9, -1044.54, 39.1398, 0.45)
	pt3dadd(1088.66, -1044.41, 39.1003, 0.55)
	pt3dadd(1088.38, -1044.3, 39.0987, 0.6)
	pt3dadd(1088.14, -1044.17, 39.1162, 0.6)
	pt3dadd(1087.94, -1044.06, 39.0804, 0.55)
	pt3dadd(1087.73, -1043.92, 38.934, 0.5)
	pt3dadd(1087.51, -1043.76, 38.951, 0.55)
	pt3dadd(1087.28, -1043.6, 38.9404, 0.55)
	pt3dadd(1087, -1043.46, 38.857, 0.45)
	pt3dadd(1086.77, -1043.34, 38.9426, 0.4)
	pt3dadd(1086.62, -1043.26, 38.9426, 0.4)
  }
  axon[116] {pt3dclear()
	pt3dadd(1051.38, -1060.35, 63.8136, 0.55)
	pt3dadd(1051.33, -1060.27, 63.9759, 0.45)
	pt3dadd(1051.11, -1060.3, 64.1823, 0.35)
	pt3dadd(1050.86, -1060.29, 64.3992, 0.3)
	pt3dadd(1050.57, -1060.4, 64.4426, 0.3)
	pt3dadd(1050.35, -1060.54, 64.5456, 0.35)
	pt3dadd(1050.14, -1060.62, 64.6823, 0.5)
  }
}
proc shape3d_35() {
  axon[116] {	pt3dadd(1049.93, -1060.72, 64.8106, 0.6)
	pt3dadd(1049.74, -1060.81, 64.9717, 0.55)
	pt3dadd(1049.56, -1060.93, 65.1009, 0.45)
	pt3dadd(1049.44, -1061.06, 65.289, 0.45)
	pt3dadd(1049.28, -1061.17, 65.4147, 0.5)
	pt3dadd(1049.09, -1061.31, 65.5869, 0.45)
	pt3dadd(1048.9, -1061.48, 65.703, 0.4)
	pt3dadd(1048.75, -1061.68, 65.8493, 0.4)
	pt3dadd(1048.67, -1061.9, 65.9646, 0.35)
	pt3dadd(1048.58, -1062.17, 66.0513, 0.35)
	pt3dadd(1048.59, -1062.54, 66.045, 0.5)
	pt3dadd(1048.51, -1062.84, 66.0948, 0.6)
	pt3dadd(1048.36, -1063, 66.1712, 0.55)
	pt3dadd(1048.15, -1063.17, 66.1603, 0.45)
	pt3dadd(1047.95, -1063.36, 66.1158, 0.4)
	pt3dadd(1047.76, -1063.57, 66.1503, 0.4)
	pt3dadd(1047.58, -1063.79, 66.2112, 0.4)
	pt3dadd(1047.46, -1064.07, 66.2559, 0.4)
	pt3dadd(1047.34, -1064.31, 66.3261, 0.45)
	pt3dadd(1047.24, -1064.52, 66.4161, 0.45)
	pt3dadd(1047.1, -1064.73, 66.499, 0.35)
	pt3dadd(1046.97, -1064.95, 66.5748, 0.3)
	pt3dadd(1046.88, -1065.12, 66.836, 0.25)
	pt3dadd(1046.7, -1065.32, 66.8726, 0.3)
	pt3dadd(1046.54, -1065.54, 66.8896, 0.5)
	pt3dadd(1046.36, -1065.73, 66.9576, 0.55)
	pt3dadd(1046.17, -1065.91, 67.0743, 0.45)
	pt3dadd(1046.04, -1066.06, 67.1636, 0.45)
	pt3dadd(1045.92, -1066.19, 67.36, 0.5)
	pt3dadd(1045.78, -1066.34, 67.6618, 0.4)
	pt3dadd(1045.7, -1066.56, 67.7415, 0.3)
	pt3dadd(1045.64, -1066.86, 67.7637, 0.35)
	pt3dadd(1045.55, -1067.08, 67.8398, 0.4)
	pt3dadd(1045.49, -1067.2, 68.0891, 0.4)
	pt3dadd(1045.37, -1067.39, 68.2944, 0.4)
	pt3dadd(1045.24, -1067.65, 68.3572, 0.45)
	pt3dadd(1045.06, -1067.84, 68.4033, 0.55)
	pt3dadd(1044.91, -1067.98, 68.5363, 0.6)
	pt3dadd(1044.74, -1068.16, 68.6349, 0.55)
	pt3dadd(1044.58, -1068.38, 68.701, 0.45)
	pt3dadd(1044.46, -1068.66, 68.7507, 0.4)
	pt3dadd(1044.33, -1068.89, 68.9187, 0.4)
	pt3dadd(1044.28, -1069.11, 69.0166, 0.4)
	pt3dadd(1044.22, -1069.32, 69.1668, 0.4)
	pt3dadd(1044.12, -1069.54, 69.2727, 0.4)
	pt3dadd(1043.98, -1069.78, 69.3089, 0.4)
	pt3dadd(1043.87, -1070.09, 69.188, 0.4)
	pt3dadd(1043.78, -1070.39, 69.1701, 0.45)
	pt3dadd(1043.74, -1070.74, 69.2572, 0.55)
	pt3dadd(1043.66, -1071.05, 69.3997, 0.6)
	pt3dadd(1043.55, -1071.26, 69.5637, 0.6)
	pt3dadd(1043.47, -1071.38, 69.6445, 0.6)
	pt3dadd(1043.31, -1071.55, 69.7745, 0.55)
	pt3dadd(1043.13, -1071.74, 69.8481, 0.5)
	pt3dadd(1042.99, -1071.98, 69.8619, 0.55)
	pt3dadd(1042.91, -1072.18, 69.9864, 0.6)
	pt3dadd(1042.87, -1072.34, 70.3361, 0.65)
	pt3dadd(1042.84, -1072.48, 70.6165, 0.75)
	pt3dadd(1042.78, -1072.7, 70.9149, 0.8)
	pt3dadd(1042.7, -1072.87, 71.107, 0.8)
	pt3dadd(1042.64, -1073, 71.2722, 0.75)
	pt3dadd(1042.54, -1073.21, 71.4037, 0.65)
	pt3dadd(1042.37, -1073.48, 71.5723, 0.6)
	pt3dadd(1042.25, -1073.67, 71.6548, 0.6)
	pt3dadd(1042.09, -1073.79, 71.6924, 0.6)
	pt3dadd(1041.89, -1073.94, 71.7549, 0.6)
	pt3dadd(1041.69, -1074.09, 71.9019, 0.6)
	pt3dadd(1041.49, -1074.24, 72.0192, 0.6)
	pt3dadd(1041.29, -1074.34, 72.1512, 0.55)
	pt3dadd(1041.06, -1074.46, 72.2529, 0.5)
	pt3dadd(1040.78, -1074.56, 72.3491, 0.55)
	pt3dadd(1040.55, -1074.66, 72.5415, 0.6)
	pt3dadd(1040.35, -1074.72, 72.6993, 0.6)
	pt3dadd(1040.15, -1074.77, 72.9066, 0.6)
	pt3dadd(1039.95, -1074.82, 73.1195, 0.6)
	pt3dadd(1039.74, -1074.9, 73.2508, 0.6)
	pt3dadd(1039.52, -1074.98, 73.4028, 0.6)
	pt3dadd(1039.32, -1075.06, 73.5499, 0.6)
	pt3dadd(1039.11, -1075.1, 73.7647, 0.6)
	pt3dadd(1038.91, -1075.11, 74.0237, 0.55)
	pt3dadd(1038.71, -1075.08, 74.2693, 0.5)
	pt3dadd(1038.5, -1074.98, 74.3604, 0.5)
	pt3dadd(1038.3, -1074.93, 74.5192, 0.5)
	pt3dadd(1038.14, -1074.93, 74.9605, 0.55)
	pt3dadd(1038.08, -1074.98, 75.4647, 0.6)
	pt3dadd(1038.05, -1075.07, 75.9, 0.6)
	pt3dadd(1038.03, -1075.15, 76.3627, 0.55)
	pt3dadd(1037.99, -1075.21, 76.7436, 0.4)
	pt3dadd(1037.91, -1075.34, 77.0441, 0.35)
	pt3dadd(1037.83, -1075.54, 77.2909, 0.55)
	pt3dadd(1037.72, -1075.64, 77.6198, 0.75)
	pt3dadd(1037.64, -1075.7, 77.9289, 0.75)
	pt3dadd(1037.55, -1075.74, 78.2533, 0.7)
	pt3dadd(1037.47, -1075.82, 78.5424, 0.7)
	pt3dadd(1037.34, -1075.93, 78.8727, 0.65)
	pt3dadd(1037.27, -1076.11, 79.1631, 0.55)
	pt3dadd(1037.25, -1076.32, 79.438, 0.5)
	pt3dadd(1037.14, -1076.54, 79.6094, 0.55)
	pt3dadd(1037.06, -1076.74, 79.7169, 0.6)
	pt3dadd(1036.97, -1076.93, 79.8364, 0.55)
	pt3dadd(1036.91, -1077.14, 80.0051, 0.45)
	pt3dadd(1036.87, -1077.38, 80.1216, 0.4)
	pt3dadd(1036.79, -1077.7, 80.2514, 0.45)
	pt3dadd(1036.71, -1077.94, 80.3142, 0.55)
	pt3dadd(1036.57, -1078.14, 80.3885, 0.6)
	pt3dadd(1036.42, -1078.3, 80.4838, 0.55)
	pt3dadd(1036.19, -1078.42, 80.559, 0.45)
	pt3dadd(1035.99, -1078.61, 80.5647, 0.4)
	pt3dadd(1035.84, -1078.85, 80.5929, 0.5)
	pt3dadd(1035.67, -1079.03, 80.6931, 0.65)
	pt3dadd(1035.51, -1079.18, 80.8225, 0.6)
	pt3dadd(1035.32, -1079.35, 80.9287, 0.45)
	pt3dadd(1035.09, -1079.51, 80.9937, 0.45)
	pt3dadd(1034.79, -1079.6, 81.0229, 0.55)
	pt3dadd(1034.53, -1079.69, 81.0511, 0.55)
	pt3dadd(1034.27, -1079.74, 81.1135, 0.5)
	pt3dadd(1033.95, -1079.79, 81.1461, 0.55)
	pt3dadd(1033.67, -1079.91, 81.1866, 0.6)
	pt3dadd(1033.42, -1080.12, 81.2257, 0.6)
	pt3dadd(1033.29, -1080.31, 81.2817, 0.6)
	pt3dadd(1033.16, -1080.5, 81.3921, 0.6)
	pt3dadd(1033.06, -1080.67, 81.5809, 0.6)
	pt3dadd(1032.94, -1080.8, 81.8147, 0.6)
	pt3dadd(1032.83, -1080.91, 82.0869, 0.6)
	pt3dadd(1032.64, -1080.93, 82.374, 0.6)
	pt3dadd(1032.46, -1080.96, 82.6791, 0.6)
	pt3dadd(1032.29, -1080.92, 82.9976, 0.6)
	pt3dadd(1032.14, -1080.88, 83.3186, 0.6)
	pt3dadd(1032.04, -1080.81, 83.6143, 0.55)
	pt3dadd(1031.86, -1080.75, 83.8958, 0.5)
	pt3dadd(1031.5, -1080.75, 83.8919, 0.55)
	pt3dadd(1031.23, -1080.71, 83.9562, 0.6)
	pt3dadd(1031.06, -1080.68, 84.2497, 0.6)
	pt3dadd(1030.94, -1080.65, 84.629, 0.65)
	pt3dadd(1030.85, -1080.62, 85.0469, 0.7)
	pt3dadd(1030.75, -1080.62, 85.416, 0.65)
	pt3dadd(1030.65, -1080.7, 85.6806, 0.55)
	pt3dadd(1030.49, -1080.87, 85.7799, 0.5)
	pt3dadd(1030.34, -1080.98, 85.9216, 0.55)
	pt3dadd(1030.17, -1081.13, 86.1254, 0.6)
	pt3dadd(1030.04, -1081.28, 86.3074, 0.6)
	pt3dadd(1029.88, -1081.44, 86.4019, 0.6)
	pt3dadd(1029.72, -1081.58, 86.4867, 0.6)
	pt3dadd(1029.53, -1081.72, 86.6615, 0.55)
	pt3dadd(1029.34, -1081.82, 86.8773, 0.5)
	pt3dadd(1029.11, -1081.95, 86.8817, 0.6)
	pt3dadd(1028.9, -1082.08, 86.944, 0.75)
	pt3dadd(1028.71, -1082.17, 87.1179, 0.8)
	pt3dadd(1028.51, -1082.28, 87.2336, 0.85)
	pt3dadd(1028.3, -1082.36, 87.3072, 0.9)
	pt3dadd(1028.06, -1082.45, 87.4994, 0.8)
	pt3dadd(1027.75, -1082.54, 87.57, 0.65)
	pt3dadd(1027.46, -1082.65, 87.503, 0.65)
	pt3dadd(1027.11, -1082.7, 87.5232, 0.7)
	pt3dadd(1026.78, -1082.75, 87.6372, 0.65)
	pt3dadd(1026.53, -1082.78, 87.7984, 0.55)
	pt3dadd(1026.3, -1082.84, 87.9103, 0.45)
	pt3dadd(1026.07, -1082.87, 88.1286, 0.45)
	pt3dadd(1025.82, -1082.97, 88.2567, 0.55)
	pt3dadd(1025.64, -1083.1, 88.3968, 0.6)
	pt3dadd(1025.41, -1083.23, 88.4882, 0.6)
	pt3dadd(1025.23, -1083.29, 88.6677, 0.6)
	pt3dadd(1024.96, -1083.32, 88.8346, 0.6)
	pt3dadd(1024.69, -1083.32, 89.0318, 0.6)
	pt3dadd(1024.37, -1083.37, 89.1357, 0.6)
	pt3dadd(1024.12, -1083.38, 89.3528, 0.65)
	pt3dadd(1023.92, -1083.36, 89.6019, 0.8)
	pt3dadd(1023.8, -1083.34, 89.8438, 0.9)
	pt3dadd(1023.64, -1083.33, 90.1333, 0.9)
	pt3dadd(1023.58, -1083.29, 90.5891, 0.95)
	pt3dadd(1023.6, -1083.25, 90.9961, 0.95)
	pt3dadd(1023.65, -1083.25, 91.2171, 0.8)
	pt3dadd(1023.75, -1083.23, 91.5052, 0.75)
	pt3dadd(1023.79, -1083.09, 91.8318, 0.9)
	pt3dadd(1023.84, -1082.97, 92.2271, 1)
	pt3dadd(1023.86, -1082.91, 92.4438, 1)
	pt3dadd(1023.91, -1082.82, 92.7221, 1)
	pt3dadd(1023.93, -1082.72, 93.0406, 0.95)
	pt3dadd(1023.86, -1082.6, 93.4701, 0.85)
	pt3dadd(1023.8, -1082.55, 93.8061, 0.8)
	pt3dadd(1023.68, -1082.51, 94.1163, 0.85)
	pt3dadd(1023.56, -1082.52, 94.4001, 0.95)
	pt3dadd(1023.48, -1082.58, 94.6199, 0.95)
	pt3dadd(1023.41, -1082.6, 94.7735, 0.8)
	pt3dadd(1023.3, -1082.67, 95.0814, 0.65)
	pt3dadd(1023.1, -1082.72, 95.3474, 0.6)
	pt3dadd(1022.86, -1082.71, 95.5828, 0.55)
	pt3dadd(1022.54, -1082.64, 95.7614, 0.5)
	pt3dadd(1022.3, -1082.69, 95.9553, 0.55)
	pt3dadd(1022.09, -1082.86, 96.0257, 0.6)
	pt3dadd(1021.94, -1083.11, 96.0387, 0.65)
	pt3dadd(1021.78, -1083.33, 96.059, 0.65)
	pt3dadd(1021.71, -1083.55, 96.1899, 0.55)
	pt3dadd(1021.65, -1083.74, 96.3326, 0.55)
	pt3dadd(1021.6, -1083.95, 96.6154, 0.65)
	pt3dadd(1021.64, -1084.03, 97.1127, 0.8)
	pt3dadd(1021.72, -1083.93, 98.0623, 1)
	pt3dadd(1021.72, -1084.05, 98.0866, 0.95)
	pt3dadd(1021.93, -1084.15, 98.1669, 0.8)
	pt3dadd(1021.72, -1083.93, 98.1669, 1)
  }
}
proc shape3d_36() {
  axon[116] {	pt3dadd(1021.51, -1083.6, 98.8779, 0.65)
	pt3dadd(1021.39, -1083.42, 99.1281, 0.6)
	pt3dadd(1021.33, -1083.31, 99.3791, 0.55)
	pt3dadd(1021.27, -1083.14, 99.6084, 0.45)
	pt3dadd(1021.11, -1082.95, 99.6924, 0.45)
	pt3dadd(1020.9, -1082.78, 99.7284, 0.55)
	pt3dadd(1020.76, -1082.67, 99.9573, 0.65)
	pt3dadd(1020.7, -1082.57, 100.316, 0.75)
	pt3dadd(1020.64, -1082.49, 100.75, 0.85)
	pt3dadd(1020.59, -1082.39, 101.133, 0.95)
	pt3dadd(1020.56, -1082.3, 101.461, 1)
	pt3dadd(1020.54, -1082.17, 101.788, 0.9)
	pt3dadd(1020.52, -1082.03, 102.097, 0.8)
	pt3dadd(1020.53, -1081.94, 102.385, 0.9)
	pt3dadd(1020.52, -1081.82, 102.671, 0.95)
	pt3dadd(1020.5, -1081.71, 102.958, 0.85)
	pt3dadd(1020.45, -1081.58, 103.304, 0.8)
	pt3dadd(1020.33, -1081.46, 103.656, 0.85)
	pt3dadd(1020.23, -1081.38, 103.833, 0.95)
	pt3dadd(1020.13, -1081.27, 104.12, 0.95)
	pt3dadd(1020.04, -1081.15, 104.41, 0.85)
	pt3dadd(1019.89, -1081.08, 104.689, 0.9)
	pt3dadd(1019.68, -1081.01, 104.885, 1.05)
	pt3dadd(1019.6, -1080.95, 105.056, 1.15)
	pt3dadd(1019.4, -1080.91, 105.236, 1.3)
	pt3dadd(1019.19, -1080.87, 105.507, 1.45)
	pt3dadd(1018.94, -1080.85, 105.81, 1.6)
	pt3dadd(1018.76, -1080.87, 106.041, 1.75)
	pt3dadd(1018.59, -1080.88, 106.318, 1.85)
	pt3dadd(1018.53, -1081.07, 106.318, 1.85)
  }
  axon[117] {pt3dclear()
	pt3dadd(1051.38, -1060.35, 63.8136, 0.55)
	pt3dadd(1050.61, -1061.67, 63.8136, 0.8)
	pt3dadd(1050.69, -1061.85, 63.4791, 0.95)
	pt3dadd(1050.69, -1061.93, 62.9769, 0.95)
	pt3dadd(1050.65, -1061.99, 62.4837, 0.9)
	pt3dadd(1050.62, -1062.03, 62.1185, 0.95)
	pt3dadd(1050.55, -1062.07, 61.7854, 1)
	pt3dadd(1050.47, -1062.15, 61.4152, 0.9)
	pt3dadd(1050.35, -1062.22, 60.9787, 0.75)
	pt3dadd(1050.45, -1062.34, 60.6824, 0.7)
	pt3dadd(1050.51, -1062.42, 60.51, 0.65)
	pt3dadd(1050.69, -1062.58, 60.3559, 0.55)
	pt3dadd(1050.9, -1062.73, 60.273, 0.4)
	pt3dadd(1051.1, -1062.93, 60.234, 0.25)
	pt3dadd(1051.31, -1063.14, 60.2984, 0.25)
	pt3dadd(1051.58, -1063.27, 60.2944, 0.35)
	pt3dadd(1051.8, -1063.44, 60.2707, 0.4)
	pt3dadd(1051.97, -1063.61, 60.19, 0.45)
	pt3dadd(1052.07, -1063.75, 59.9622, 0.55)
	pt3dadd(1052.2, -1063.87, 59.7504, 0.6)
	pt3dadd(1052.3, -1064.02, 59.5305, 0.6)
	pt3dadd(1052.42, -1064.19, 59.3355, 0.6)
	pt3dadd(1052.52, -1064.37, 59.1491, 0.5)
	pt3dadd(1052.64, -1064.59, 59.0447, 0.3)
	pt3dadd(1052.81, -1064.79, 58.9673, 0.25)
	pt3dadd(1053.01, -1064.97, 58.8498, 0.35)
	pt3dadd(1053.12, -1065.1, 58.6876, 0.45)
	pt3dadd(1053.25, -1065.21, 58.4944, 0.55)
	pt3dadd(1053.36, -1065.37, 58.3131, 0.65)
	pt3dadd(1053.49, -1065.55, 58.1576, 0.7)
	pt3dadd(1053.63, -1065.73, 57.9929, 0.65)
	pt3dadd(1053.71, -1065.85, 57.8925, 0.5)
	pt3dadd(1053.82, -1066.04, 57.6847, 0.3)
	pt3dadd(1054.01, -1066.24, 57.6707, 0.25)
	pt3dadd(1054.18, -1066.42, 57.5524, 0.3)
	pt3dadd(1054.3, -1066.59, 57.3666, 0.3)
	pt3dadd(1054.44, -1066.79, 57.2749, 0.4)
	pt3dadd(1054.62, -1066.96, 57.1664, 0.5)
	pt3dadd(1054.74, -1067.1, 57.0051, 0.5)
	pt3dadd(1054.88, -1067.2, 56.8443, 0.55)
	pt3dadd(1055.06, -1067.34, 56.6154, 0.6)
	pt3dadd(1055.22, -1067.46, 56.4179, 0.55)
	pt3dadd(1055.41, -1067.62, 56.3089, 0.4)
	pt3dadd(1055.63, -1067.8, 56.3465, 0.25)
	pt3dadd(1055.82, -1068.03, 56.4005, 0.25)
	pt3dadd(1055.89, -1068.29, 56.2959, 0.4)
	pt3dadd(1055.99, -1068.42, 56.037, 0.6)
	pt3dadd(1056.07, -1068.55, 55.7495, 0.75)
	pt3dadd(1056.18, -1068.66, 55.5012, 0.75)
	pt3dadd(1056.28, -1068.79, 55.2359, 0.6)
	pt3dadd(1056.44, -1068.97, 55.1373, 0.45)
	pt3dadd(1056.64, -1069.16, 55.1349, 0.4)
	pt3dadd(1056.75, -1069.31, 54.9095, 0.4)
	pt3dadd(1056.86, -1069.42, 54.6473, 0.4)
	pt3dadd(1056.96, -1069.56, 54.3974, 0.4)
	pt3dadd(1057.11, -1069.74, 54.2692, 0.4)
	pt3dadd(1057.3, -1069.96, 54.3377, 0.35)
	pt3dadd(1057.51, -1070.16, 54.3607, 0.35)
	pt3dadd(1057.76, -1070.21, 54.1929, 0.5)
	pt3dadd(1057.88, -1070.34, 53.9643, 0.6)
	pt3dadd(1057.97, -1070.47, 53.706, 0.5)
	pt3dadd(1058.03, -1070.67, 53.4571, 0.35)
	pt3dadd(1058.04, -1070.96, 53.2278, 0.4)
	pt3dadd(1058.07, -1071.11, 52.9646, 0.55)
	pt3dadd(1058.11, -1071.23, 52.5888, 0.55)
	pt3dadd(1058.15, -1071.39, 52.2485, 0.45)
	pt3dadd(1058.2, -1071.57, 51.9939, 0.45)
	pt3dadd(1058.19, -1071.81, 51.9511, 0.6)
	pt3dadd(1058.17, -1072.05, 51.86, 0.8)
	pt3dadd(1058.08, -1072.31, 51.6035, 0.95)
	pt3dadd(1058.05, -1072.49, 51.3554, 1)
	pt3dadd(1058.01, -1072.55, 51.1716, 0.9)
	pt3dadd(1057.94, -1072.66, 50.892, 0.7)
	pt3dadd(1057.85, -1072.82, 50.4641, 0.6)
	pt3dadd(1057.81, -1072.85, 50.0445, 0.65)
	pt3dadd(1057.81, -1072.85, 49.5801, 0.75)
	pt3dadd(1057.88, -1072.69, 49.2255, 0.8)
	pt3dadd(1057.92, -1072.63, 48.8889, 0.8)
	pt3dadd(1057.99, -1072.6, 48.5025, 0.75)
	pt3dadd(1058.05, -1072.6, 47.986, 0.7)
	pt3dadd(1058.1, -1072.65, 47.4483, 0.75)
	pt3dadd(1058.15, -1072.73, 47.0178, 0.75)
	pt3dadd(1058.23, -1072.83, 46.6188, 0.65)
	pt3dadd(1058.32, -1072.95, 46.4517, 0.6)
	pt3dadd(1058.44, -1073.02, 46.2051, 0.6)
	pt3dadd(1058.52, -1073.06, 45.8945, 0.6)
	pt3dadd(1058.61, -1073.1, 45.4896, 0.65)
	pt3dadd(1058.69, -1073.1, 44.9874, 0.7)
	pt3dadd(1058.79, -1073.11, 44.4822, 0.6)
	pt3dadd(1059.01, -1073.13, 44.3025, 0.5)
	pt3dadd(1059.42, -1073.11, 44.3277, 0.55)
	pt3dadd(1059.62, -1073.1, 44.0635, 0.6)
	pt3dadd(1059.72, -1073.1, 43.6967, 0.65)
	pt3dadd(1059.82, -1073.12, 43.1622, 0.75)
	pt3dadd(1059.86, -1073.18, 42.6099, 0.75)
	pt3dadd(1059.86, -1073.27, 42.1029, 0.65)
	pt3dadd(1059.85, -1073.39, 41.7191, 0.65)
	pt3dadd(1059.78, -1073.54, 41.4082, 0.7)
	pt3dadd(1059.67, -1073.69, 41.1333, 0.65)
	pt3dadd(1059.54, -1073.81, 40.9817, 0.6)
	pt3dadd(1059.36, -1073.97, 40.8195, 0.6)
	pt3dadd(1059.21, -1074.1, 40.7137, 0.6)
	pt3dadd(1059.05, -1074.21, 40.5126, 0.6)
	pt3dadd(1058.93, -1074.34, 40.2084, 0.6)
	pt3dadd(1058.87, -1074.42, 39.9146, 0.6)
	pt3dadd(1058.8, -1074.57, 39.6301, 0.55)
	pt3dadd(1058.71, -1074.76, 39.3742, 0.5)
	pt3dadd(1058.65, -1075.04, 39.3647, 0.6)
	pt3dadd(1058.61, -1075.35, 39.2833, 0.75)
	pt3dadd(1058.59, -1075.57, 39.0169, 0.8)
	pt3dadd(1058.53, -1075.74, 38.706, 0.85)
	pt3dadd(1058.48, -1075.84, 38.4458, 0.9)
	pt3dadd(1058.48, -1075.98, 38.2131, 0.9)
	pt3dadd(1058.39, -1076.19, 38.2131, 0.9)
  }
  axon[118] {pt3dclear()
	pt3dadd(1090.94, -1044.84, 3.76065, 0.65)
	pt3dadd(1090.89, -1044.94, 3.76065, 0.65)
	pt3dadd(1090.81, -1044.95, 3.76065, 0.65)
  }
  axon[119] {pt3dclear()
	pt3dadd(1090.94, -1044.84, 3.76065, 0.65)
	pt3dadd(1090.92, -1044.82, 4.0461, 0.65)
	pt3dadd(1091, -1044.73, 4.3677, 0.75)
	pt3dadd(1091.08, -1044.63, 4.67925, 0.85)
	pt3dadd(1091.21, -1044.57, 4.95915, 0.95)
	pt3dadd(1091.32, -1044.5, 5.2113, 0.95)
	pt3dadd(1091.46, -1044.4, 5.5275, 0.8)
	pt3dadd(1091.62, -1044.33, 5.6571, 0.65)
	pt3dadd(1091.85, -1044.22, 5.673, 0.55)
	pt3dadd(1092.13, -1044.1, 5.7429, 0.45)
	pt3dadd(1092.41, -1044, 5.80605, 0.35)
	pt3dadd(1092.72, -1043.84, 5.8398, 0.3)
	pt3dadd(1093.03, -1043.62, 5.85255, 0.4)
	pt3dadd(1092.97, -1043.41, 5.85255, 0.55)
	pt3dadd(1093.12, -1043.28, 5.9082, 0.45)
	pt3dadd(1093.18, -1042.95, 5.98875, 0.4)
	pt3dadd(1093.26, -1042.71, 6.1191, 0.45)
	pt3dadd(1093.39, -1042.53, 6.23655, 0.55)
	pt3dadd(1093.51, -1042.41, 6.4251, 0.6)
	pt3dadd(1093.62, -1042.27, 6.5865, 0.55)
	pt3dadd(1093.78, -1042.11, 6.80745, 0.5)
	pt3dadd(1093.98, -1041.95, 6.9039, 0.55)
	pt3dadd(1094.16, -1041.81, 7.017, 0.6)
	pt3dadd(1094.34, -1041.66, 7.15515, 0.6)
	pt3dadd(1094.5, -1041.52, 7.4046, 0.6)
	pt3dadd(1094.6, -1041.43, 7.6293, 0.65)
	pt3dadd(1094.72, -1041.31, 7.81755, 0.7)
	pt3dadd(1094.83, -1041.19, 8.06805, 0.65)
	pt3dadd(1094.99, -1041.1, 8.3319, 0.65)
	pt3dadd(1095.15, -1040.99, 8.5989, 0.75)
	pt3dadd(1095.27, -1040.92, 8.8191, 0.75)
	pt3dadd(1095.4, -1040.86, 8.9895, 0.65)
	pt3dadd(1095.51, -1040.75, 9.2775, 0.6)
	pt3dadd(1095.56, -1040.66, 9.624, 0.6)
	pt3dadd(1095.6, -1040.55, 10.1229, 0.6)
	pt3dadd(1095.63, -1040.48, 10.6325, 0.65)
	pt3dadd(1095.68, -1040.38, 11.0302, 0.75)
	pt3dadd(1095.7, -1040.22, 11.47, 0.8)
	pt3dadd(1095.7, -1040.08, 11.7922, 0.8)
	pt3dadd(1095.7, -1040, 11.9853, 0.75)
	pt3dadd(1095.67, -1039.86, 12.2541, 0.65)
	pt3dadd(1095.65, -1039.73, 12.5965, 0.65)
	pt3dadd(1095.65, -1039.6, 12.981, 0.75)
	pt3dadd(1095.65, -1039.4, 13.2678, 0.75)
	pt3dadd(1095.63, -1039.13, 13.4549, 0.6)
	pt3dadd(1095.63, -1038.88, 13.6466, 0.5)
	pt3dadd(1095.65, -1038.66, 13.8734, 0.55)
	pt3dadd(1095.71, -1038.44, 14.0061, 0.6)
	pt3dadd(1095.76, -1038.15, 14.1249, 0.6)
	pt3dadd(1095.79, -1037.91, 14.3239, 0.65)
	pt3dadd(1095.8, -1037.78, 14.6652, 0.75)
	pt3dadd(1095.81, -1037.71, 15.0361, 0.85)
	pt3dadd(1095.84, -1037.64, 15.549, 1)
  }
}
proc shape3d_37() {
  axon[119] {	pt3dadd(1095.89, -1037.61, 16.0352, 1.1)
	pt3dadd(1095.94, -1037.61, 16.3902, 1.05)
	pt3dadd(1095.98, -1037.59, 16.7136, 1.05)
	pt3dadd(1096.04, -1037.54, 17.0757, 1.2)
	pt3dadd(1096.08, -1037.44, 17.5322, 1.3)
	pt3dadd(1096.12, -1037.37, 17.9097, 1.3)
	pt3dadd(1096.14, -1037.31, 18.2537, 1.3)
	pt3dadd(1096.18, -1037.24, 18.646, 1.2)
	pt3dadd(1096.22, -1037.13, 19.1257, 1.05)
	pt3dadd(1096.23, -1037.03, 19.5994, 1)
	pt3dadd(1096.23, -1036.95, 19.9599, 1)
	pt3dadd(1096.25, -1036.86, 20.3095, 1.05)
	pt3dadd(1096.22, -1036.75, 20.6886, 1.15)
	pt3dadd(1096.19, -1036.66, 21.1693, 1.15)
	pt3dadd(1096.15, -1036.55, 21.6229, 1)
	pt3dadd(1096.13, -1036.5, 21.849, 0.85)
	pt3dadd(1096.08, -1036.46, 22.1152, 0.8)
	pt3dadd(1095.95, -1036.37, 22.4238, 0.85)
	pt3dadd(1095.77, -1036.31, 22.7132, 0.95)
	pt3dadd(1095.59, -1036.25, 23.0107, 1)
	pt3dadd(1095.41, -1036.2, 23.2797, 0.95)
	pt3dadd(1095.23, -1036.12, 23.4629, 0.8)
	pt3dadd(1095.05, -1036.06, 23.6761, 0.65)
	pt3dadd(1094.9, -1035.97, 23.8867, 0.55)
	pt3dadd(1094.69, -1035.9, 24.0873, 0.45)
	pt3dadd(1094.39, -1035.81, 24.2285, 0.4)
	pt3dadd(1094.03, -1035.84, 24.2454, 0.4)
	pt3dadd(1093.76, -1035.83, 24.3076, 0.45)
	pt3dadd(1093.52, -1035.73, 24.462, 0.5)
	pt3dadd(1093.27, -1035.64, 24.5968, 0.5)
	pt3dadd(1093.14, -1035.54, 24.8375, 0.5)
	pt3dadd(1092.97, -1035.47, 25.0774, 0.45)
	pt3dadd(1092.75, -1035.36, 25.1637, 0.45)
	pt3dadd(1092.52, -1035.28, 25.3146, 0.5)
	pt3dadd(1092.23, -1035.22, 25.3963, 0.5)
	pt3dadd(1092.04, -1035.11, 25.5163, 0.55)
	pt3dadd(1091.89, -1035.03, 25.6803, 0.6)
	pt3dadd(1091.7, -1034.91, 25.8726, 0.6)
	pt3dadd(1091.53, -1034.81, 26.0459, 0.65)
	pt3dadd(1091.4, -1034.71, 26.3855, 0.75)
	pt3dadd(1091.31, -1034.63, 26.8093, 0.85)
	pt3dadd(1091.21, -1034.53, 27.1756, 0.95)
	pt3dadd(1091.14, -1034.46, 27.4797, 1)
	pt3dadd(1091.08, -1034.41, 27.777, 0.9)
	pt3dadd(1090.97, -1034.31, 28.1088, 0.75)
	pt3dadd(1090.82, -1034.17, 28.3771, 0.7)
	pt3dadd(1090.65, -1034.14, 28.5774, 0.65)
	pt3dadd(1090.47, -1034.08, 28.8344, 0.6)
	pt3dadd(1090.34, -1034.12, 29.1835, 0.55)
	pt3dadd(1090.2, -1034.2, 29.4183, 0.5)
	pt3dadd(1090.02, -1034.23, 29.6868, 0.55)
	pt3dadd(1089.85, -1034.25, 29.9818, 0.6)
	pt3dadd(1089.73, -1034.24, 30.2616, 0.6)
	pt3dadd(1089.56, -1034.18, 30.5448, 0.6)
	pt3dadd(1089.36, -1034.12, 30.768, 0.6)
	pt3dadd(1089.16, -1034.05, 30.8954, 0.55)
	pt3dadd(1088.94, -1033.91, 31.0258, 0.5)
	pt3dadd(1088.7, -1033.78, 31.0942, 0.55)
	pt3dadd(1088.41, -1033.67, 31.1409, 0.6)
	pt3dadd(1088.2, -1033.51, 31.2244, 0.7)
	pt3dadd(1088.05, -1033.33, 31.3875, 0.9)
	pt3dadd(1087.94, -1033.23, 31.479, 1.05)
	pt3dadd(1087.82, -1033.07, 31.6464, 1.15)
	pt3dadd(1087.75, -1032.87, 31.7776, 1.2)
	pt3dadd(1087.67, -1032.63, 31.9539, 1.05)
	pt3dadd(1087.64, -1032.33, 32.0995, 0.7)
	pt3dadd(1087.65, -1032.06, 32.2775, 0.5)
	pt3dadd(1087.65, -1031.75, 32.4063, 0.55)
	pt3dadd(1087.66, -1031.51, 32.5705, 0.6)
	pt3dadd(1087.71, -1031.29, 32.7074, 0.6)
	pt3dadd(1087.75, -1031.08, 32.8979, 0.6)
	pt3dadd(1087.81, -1030.87, 33.0846, 0.6)
	pt3dadd(1087.89, -1030.63, 33.1861, 0.6)
	pt3dadd(1087.93, -1030.31, 33.2724, 0.6)
	pt3dadd(1087.9, -1029.98, 33.3177, 0.6)
	pt3dadd(1087.84, -1029.74, 33.4268, 0.65)
	pt3dadd(1087.79, -1029.55, 33.6091, 0.7)
	pt3dadd(1087.73, -1029.42, 33.8153, 0.65)
	pt3dadd(1087.58, -1029.23, 34.0028, 0.6)
	pt3dadd(1087.4, -1029.09, 34.1919, 0.6)
	pt3dadd(1087.3, -1029.05, 34.5812, 0.7)
	pt3dadd(1087.17, -1029.09, 34.5812, 0.7)
  }
  axon[120] {pt3dclear()
	pt3dadd(1086.62, -1043.26, 38.9426, 0.4)
	pt3dadd(1086.74, -1042.92, 38.9426, 0.6)
	pt3dadd(1086.65, -1042.83, 38.6881, 0.6)
	pt3dadd(1086.74, -1042.63, 38.4924, 0.55)
	pt3dadd(1086.8, -1042.37, 38.3525, 0.5)
	pt3dadd(1086.95, -1042.19, 38.2368, 0.55)
	pt3dadd(1087.1, -1042.04, 38.088, 0.55)
	pt3dadd(1087.29, -1041.9, 37.9728, 0.45)
	pt3dadd(1087.51, -1041.77, 37.8251, 0.45)
	pt3dadd(1087.67, -1041.66, 37.7124, 0.5)
	pt3dadd(1087.79, -1041.51, 37.5624, 0.45)
	pt3dadd(1087.99, -1041.37, 37.473, 0.4)
	pt3dadd(1088.28, -1041.31, 37.4193, 0.4)
	pt3dadd(1088.52, -1041.28, 37.3287, 0.45)
	pt3dadd(1088.64, -1041.15, 37.0101, 0.55)
	pt3dadd(1088.72, -1041.04, 36.6314, 0.6)
	pt3dadd(1088.79, -1040.9, 36.2867, 0.6)
	pt3dadd(1088.88, -1040.77, 35.9559, 0.6)
	pt3dadd(1088.96, -1040.69, 35.6721, 0.55)
	pt3dadd(1089.08, -1040.61, 35.4012, 0.45)
	pt3dadd(1089.25, -1040.52, 35.2001, 0.45)
	pt3dadd(1089.39, -1040.46, 34.8447, 0.5)
	pt3dadd(1089.54, -1040.41, 34.5043, 0.5)
	pt3dadd(1089.66, -1040.37, 34.1469, 0.55)
	pt3dadd(1089.87, -1040.39, 34.1469, 0.55)
  }
  axon[121] {pt3dclear()
	pt3dadd(1086.62, -1043.26, 38.9426, 0.4)
	pt3dadd(1086.54, -1043.27, 38.9952, 0.45)
	pt3dadd(1086.28, -1043.21, 39.0288, 0.55)
	pt3dadd(1085.94, -1043.17, 39.0691, 0.6)
	pt3dadd(1085.6, -1043.13, 39.1277, 0.6)
	pt3dadd(1085.35, -1043.07, 39.2052, 0.6)
	pt3dadd(1085.13, -1042.99, 39.364, 0.6)
	pt3dadd(1084.92, -1042.91, 39.51, 0.6)
	pt3dadd(1084.68, -1042.8, 39.5783, 0.6)
	pt3dadd(1084.38, -1042.7, 39.6405, 0.6)
	pt3dadd(1084.11, -1042.57, 39.6972, 0.55)
	pt3dadd(1083.8, -1042.46, 39.7028, 0.5)
	pt3dadd(1083.56, -1042.32, 39.6867, 0.55)
	pt3dadd(1083.33, -1042.19, 39.6459, 0.6)
	pt3dadd(1083.13, -1042.09, 39.5718, 0.6)
	pt3dadd(1082.89, -1041.96, 39.4425, 0.55)
	pt3dadd(1082.61, -1041.84, 39.3921, 0.5)
	pt3dadd(1082.36, -1041.7, 39.3932, 0.55)
	pt3dadd(1082.13, -1041.57, 39.3625, 0.6)
	pt3dadd(1081.89, -1041.46, 39.3278, 0.6)
	pt3dadd(1081.58, -1041.31, 39.3103, 0.6)
	pt3dadd(1081.3, -1041.18, 39.2924, 0.6)
	pt3dadd(1081, -1041.08, 39.28, 0.55)
	pt3dadd(1080.75, -1040.98, 39.2734, 0.5)
	pt3dadd(1080.53, -1040.89, 39.1329, 0.5)
	pt3dadd(1080.29, -1040.77, 39.0541, 0.45)
	pt3dadd(1080, -1040.67, 39.0021, 0.4)
	pt3dadd(1079.76, -1040.56, 38.9394, 0.4)
	pt3dadd(1079.54, -1040.49, 38.8278, 0.45)
	pt3dadd(1079.32, -1040.35, 38.8128, 0.55)
	pt3dadd(1079.09, -1040.19, 38.8075, 0.6)
	pt3dadd(1078.86, -1040.01, 38.815, 0.55)
	pt3dadd(1078.62, -1039.85, 38.7831, 0.45)
	pt3dadd(1078.42, -1039.65, 38.7896, 0.45)
	pt3dadd(1078.27, -1039.41, 38.826, 0.55)
	pt3dadd(1078.09, -1039.2, 38.8527, 0.6)
	pt3dadd(1077.9, -1039.01, 38.8573, 0.6)
	pt3dadd(1077.7, -1038.88, 38.871, 0.6)
	pt3dadd(1077.44, -1038.71, 38.9508, 0.6)
	pt3dadd(1077.25, -1038.58, 38.9941, 0.6)
	pt3dadd(1076.99, -1038.47, 39.0435, 0.6)
	pt3dadd(1076.76, -1038.35, 39.1032, 0.55)
	pt3dadd(1076.55, -1038.27, 39.2166, 0.45)
	pt3dadd(1076.34, -1038.15, 39.2393, 0.45)
	pt3dadd(1076.13, -1038.06, 39.2749, 0.55)
	pt3dadd(1075.89, -1037.95, 39.3648, 0.6)
	pt3dadd(1075.6, -1037.87, 39.5136, 0.55)
	pt3dadd(1075.34, -1037.79, 39.5392, 0.45)
	pt3dadd(1075.13, -1037.69, 39.416, 0.4)
	pt3dadd(1074.9, -1037.57, 39.3804, 0.4)
	pt3dadd(1074.61, -1037.47, 39.4001, 0.45)
	pt3dadd(1074.37, -1037.32, 39.4562, 0.55)
	pt3dadd(1074.17, -1037.18, 39.5297, 0.6)
	pt3dadd(1074, -1037.08, 39.7037, 0.6)
	pt3dadd(1073.85, -1036.97, 39.8518, 0.55)
	pt3dadd(1073.6, -1036.85, 39.8961, 0.5)
	pt3dadd(1073.35, -1036.71, 39.8652, 0.55)
	pt3dadd(1073.08, -1036.59, 39.8841, 0.6)
	pt3dadd(1072.76, -1036.53, 39.9626, 0.6)
	pt3dadd(1072.43, -1036.47, 40.0494, 0.6)
	pt3dadd(1072.17, -1036.39, 40.1744, 0.55)
	pt3dadd(1071.92, -1036.33, 40.2131, 0.45)
	pt3dadd(1071.62, -1036.23, 40.2104, 0.45)
	pt3dadd(1071.39, -1036.06, 40.2408, 0.55)
	pt3dadd(1071.17, -1035.9, 40.2553, 0.6)
	pt3dadd(1070.96, -1035.75, 40.3008, 0.6)
	pt3dadd(1070.77, -1035.63, 40.4207, 0.6)
	pt3dadd(1070.57, -1035.47, 40.4966, 0.6)
	pt3dadd(1070.37, -1035.31, 40.5802, 0.6)
	pt3dadd(1070.17, -1035.15, 40.6595, 0.6)
	pt3dadd(1069.97, -1035.05, 40.7802, 0.55)
	pt3dadd(1069.74, -1034.92, 40.8315, 0.5)
	pt3dadd(1069.49, -1034.81, 40.8819, 0.55)
	pt3dadd(1069.18, -1034.72, 40.9288, 0.6)
	pt3dadd(1068.9, -1034.6, 40.9773, 0.6)
	pt3dadd(1068.55, -1034.5, 40.9875, 0.55)
	pt3dadd(1068.19, -1034.44, 40.9379, 0.55)
	pt3dadd(1067.86, -1034.36, 40.9567, 0.75)
	pt3dadd(1067.7, -1034.31, 41.0378, 0.95)
	pt3dadd(1067.5, -1034.22, 41.0894, 1)
	pt3dadd(1067.3, -1034.12, 41.165, 0.9)
	pt3dadd(1067.1, -1033.97, 41.3166, 0.75)
	pt3dadd(1066.87, -1033.8, 41.3779, 0.7)
	pt3dadd(1066.6, -1033.67, 41.3788, 0.65)
	pt3dadd(1066.37, -1033.51, 41.4445, 0.6)
	pt3dadd(1066.17, -1033.36, 41.583, 0.6)
	pt3dadd(1065.98, -1033.24, 41.6368, 0.6)
	pt3dadd(1065.78, -1033.08, 41.6585, 0.6)
	pt3dadd(1065.58, -1032.91, 41.6442, 0.55)
	pt3dadd(1065.4, -1032.76, 41.6077, 0.45)
	pt3dadd(1065.29, -1032.67, 41.4533, 0.4)
	pt3dadd(1065.1, -1032.53, 41.2716, 0.45)
	pt3dadd(1064.89, -1032.36, 41.2727, 0.55)
  }
}
proc shape3d_38() {
  axon[121] {	pt3dadd(1064.69, -1032.21, 41.2379, 0.65)
	pt3dadd(1064.51, -1032.09, 41.154, 0.7)
	pt3dadd(1064.46, -1031.99, 40.979, 0.7)
  }
  axon[122] {pt3dclear()
	pt3dadd(1018.53, -1081.07, 106.318, 1.85)
	pt3dadd(1018.12, -1081.33, 107.767, 2)
	pt3dadd(1017.48, -1081, 109.112, 1.25)
	pt3dadd(1017.24, -1080.86, 109.313, 1.2)
	pt3dadd(1016.95, -1080.77, 109.515, 0.85)
	pt3dadd(1016.73, -1080.51, 109.138, 0.5)
	pt3dadd(1016.55, -1080.19, 108.792, 0.4)
	pt3dadd(1016.35, -1080, 108.848, 0.45)
	pt3dadd(1016.25, -1079.89, 109.05, 0.55)
	pt3dadd(1016.15, -1079.68, 109.35, 0.55)
	pt3dadd(1016.11, -1079.34, 109.52, 0.45)
	pt3dadd(1016.12, -1078.95, 109.562, 0.4)
	pt3dadd(1016.12, -1078.55, 109.434, 0.35)
	pt3dadd(1016.07, -1078.18, 109.358, 0.25)
	pt3dadd(1015.96, -1077.89, 109.355, 0.2)
	pt3dadd(1015.87, -1077.58, 109.343, 0.2)
	pt3dadd(1015.69, -1077.35, 109.325, 0.25)
	pt3dadd(1015.52, -1077.12, 109.362, 0.4)
	pt3dadd(1015.33, -1076.91, 109.411, 0.5)
	pt3dadd(1015.09, -1076.75, 109.334, 0.4)
	pt3dadd(1014.77, -1076.67, 109.343, 0.35)
	pt3dadd(1014.52, -1076.52, 109.331, 0.5)
	pt3dadd(1014.32, -1076.36, 109.283, 0.7)
	pt3dadd(1014.17, -1076.31, 109.081, 0.9)
	pt3dadd(1014.04, -1076.24, 108.687, 1)
	pt3dadd(1013.84, -1076.21, 108.275, 0.9)
	pt3dadd(1013.67, -1076.23, 107.919, 0.7)
	pt3dadd(1013.53, -1076.23, 107.568, 0.6)
	pt3dadd(1013.29, -1076.21, 107.394, 0.6)
	pt3dadd(1012.92, -1076.21, 107.386, 0.55)
	pt3dadd(1012.51, -1076.19, 107.469, 0.5)
	pt3dadd(1012.11, -1076.16, 107.46, 0.6)
	pt3dadd(1011.79, -1075.99, 107.436, 0.7)
	pt3dadd(1011.64, -1075.79, 107.431, 0.6)
	pt3dadd(1011.55, -1075.52, 107.409, 0.45)
	pt3dadd(1011.41, -1075.26, 107.427, 0.4)
	pt3dadd(1011.32, -1074.92, 107.472, 0.4)
	pt3dadd(1011.28, -1074.54, 107.442, 0.45)
	pt3dadd(1011.33, -1074.18, 107.392, 0.5)
	pt3dadd(1011.45, -1073.88, 107.378, 0.5)
	pt3dadd(1011.58, -1073.53, 107.47, 0.5)
	pt3dadd(1011.61, -1073.14, 107.584, 0.45)
	pt3dadd(1011.6, -1072.74, 107.557, 0.5)
	pt3dadd(1011.58, -1072.37, 107.53, 0.65)
	pt3dadd(1011.57, -1072.07, 107.43, 0.65)
	pt3dadd(1011.54, -1071.72, 107.262, 0.5)
	pt3dadd(1011.49, -1071.34, 107.196, 0.35)
	pt3dadd(1011.45, -1070.98, 107.26, 0.3)
	pt3dadd(1011.36, -1070.73, 107.143, 0.3)
	pt3dadd(1011.28, -1070.53, 106.967, 0.35)
	pt3dadd(1011.15, -1070.31, 106.896, 0.35)
	pt3dadd(1010.99, -1070.08, 106.863, 0.25)
	pt3dadd(1010.89, -1069.78, 106.814, 0.3)
	pt3dadd(1010.84, -1069.54, 106.559, 0.5)
	pt3dadd(1010.7, -1069.35, 106.31, 0.65)
	pt3dadd(1010.82, -1069.23, 106.221, 0.8)
  }
  axon[123] {pt3dclear()
	pt3dadd(1018.53, -1081.07, 106.318, 1.85)
	pt3dadd(1018.12, -1081.33, 106.318, 2)
	pt3dadd(1017.73, -1081.36, 105.997, 1.45)
	pt3dadd(1017.66, -1081.48, 106.091, 1.05)
	pt3dadd(1017.83, -1081.65, 106.091, 1.05)
	pt3dadd(1017.62, -1081.58, 106.317, 0.85)
	pt3dadd(1017.46, -1081.74, 106.659, 0.75)
	pt3dadd(1017.26, -1081.85, 106.902, 0.65)
	pt3dadd(1016.88, -1081.92, 106.829, 0.65)
	pt3dadd(1016.5, -1081.97, 106.821, 0.75)
	pt3dadd(1016.27, -1081.99, 107.109, 0.85)
	pt3dadd(1016.1, -1081.99, 107.514, 0.95)
	pt3dadd(1015.98, -1081.99, 107.963, 1.05)
	pt3dadd(1015.95, -1081.99, 108.268, 1.1)
	pt3dadd(1015.91, -1082.04, 108.268, 1.1)
  }
  axon[124] {pt3dclear()
	pt3dadd(1058.39, -1076.19, 38.2131, 0.9)
	pt3dadd(1058.38, -1076.19, 38.5116, 0.8)
	pt3dadd(1058.36, -1076.19, 38.8876, 0.9)
	pt3dadd(1058.32, -1076.24, 39.3822, 0.85)
	pt3dadd(1058.41, -1076.09, 40.2943, 0.9)
	pt3dadd(1058.48, -1075.98, 40.6644, 0.9)
  }
  axon[125] {pt3dclear()
	pt3dadd(1058.39, -1076.19, 38.2131, 0.9)
	pt3dadd(1058.48, -1076.16, 38.2131, 0.65)
	pt3dadd(1058.62, -1076.1, 38.0056, 0.6)
	pt3dadd(1058.87, -1076.04, 37.8402, 0.65)
	pt3dadd(1059.08, -1075.99, 37.5709, 0.75)
	pt3dadd(1059.27, -1075.94, 37.284, 0.75)
	pt3dadd(1059.45, -1075.85, 37.0084, 0.65)
	pt3dadd(1059.6, -1075.8, 36.837, 0.6)
	pt3dadd(1059.72, -1075.73, 36.6289, 0.6)
	pt3dadd(1059.88, -1075.6, 36.3833, 0.6)
	pt3dadd(1060.04, -1075.5, 36.1339, 0.65)
	pt3dadd(1060.17, -1075.4, 35.9302, 0.75)
	pt3dadd(1060.26, -1075.34, 35.6795, 0.8)
	pt3dadd(1060.41, -1075.25, 35.3605, 0.75)
	pt3dadd(1060.57, -1075.2, 35.0186, 0.65)
	pt3dadd(1060.7, -1075.18, 34.623, 0.6)
	pt3dadd(1060.9, -1075.18, 34.3405, 0.6)
	pt3dadd(1061.09, -1075.19, 34.1106, 0.6)
	pt3dadd(1061.27, -1075.2, 33.7034, 0.6)
	pt3dadd(1061.42, -1075.2, 33.2937, 0.65)
	pt3dadd(1061.54, -1075.21, 32.8637, 0.7)
	pt3dadd(1061.69, -1075.21, 32.5275, 0.6)
	pt3dadd(1061.88, -1075.21, 32.3013, 0.5)
	pt3dadd(1062.03, -1075.21, 31.839, 0.55)
	pt3dadd(1062.14, -1075.21, 31.3587, 0.6)
	pt3dadd(1062.27, -1075.2, 30.9576, 0.65)
	pt3dadd(1062.4, -1075.18, 30.5664, 0.75)
	pt3dadd(1062.53, -1075.15, 30.1487, 0.8)
	pt3dadd(1062.71, -1075.13, 29.8046, 0.75)
	pt3dadd(1062.88, -1075.11, 29.473, 0.65)
	pt3dadd(1063.1, -1075.1, 29.1985, 0.6)
	pt3dadd(1063.33, -1075.14, 28.9394, 0.6)
	pt3dadd(1063.52, -1075.15, 28.6315, 0.65)
	pt3dadd(1063.73, -1075.14, 28.344, 0.75)
	pt3dadd(1063.89, -1075.13, 28.0597, 0.85)
	pt3dadd(1063.98, -1075.08, 27.8225, 1)
	pt3dadd(1064.01, -1075.01, 27.4935, 1.15)
	pt3dadd(1064.01, -1074.87, 27.0261, 1.2)
	pt3dadd(1063.97, -1074.75, 26.6019, 1.15)
	pt3dadd(1063.91, -1074.64, 26.3349, 0.95)
	pt3dadd(1063.88, -1074.46, 26.0494, 0.7)
	pt3dadd(1063.83, -1074.33, 25.6986, 0.6)
	pt3dadd(1063.75, -1074.22, 25.4487, 0.6)
	pt3dadd(1063.67, -1074.16, 25.1255, 0.6)
	pt3dadd(1063.53, -1074.07, 24.7048, 0.6)
	pt3dadd(1063.4, -1074.03, 24.4239, 0.6)
	pt3dadd(1063.23, -1074, 24.2112, 0.6)
	pt3dadd(1063.05, -1073.96, 23.8272, 0.6)
	pt3dadd(1062.91, -1073.87, 23.4646, 0.6)
	pt3dadd(1062.83, -1073.82, 23.1505, 0.55)
	pt3dadd(1062.74, -1073.76, 22.8549, 0.45)
	pt3dadd(1062.64, -1073.61, 22.7127, 0.45)
	pt3dadd(1062.52, -1073.39, 22.5037, 0.6)
	pt3dadd(1062.43, -1073.26, 22.1749, 0.75)
	pt3dadd(1062.31, -1073.16, 21.8069, 0.8)
	pt3dadd(1062.24, -1073.1, 21.5817, 0.8)
	pt3dadd(1062.15, -1073.02, 21.2453, 0.85)
	pt3dadd(1062.08, -1072.94, 20.8237, 0.9)
	pt3dadd(1061.99, -1072.88, 20.4753, 0.9)
	pt3dadd(1062, -1072.77, 20.1532, 0.95)
	pt3dadd(1062.02, -1072.69, 19.84, 1)
	pt3dadd(1062.04, -1072.65, 19.5266, 0.95)
	pt3dadd(1062.09, -1072.59, 19.1549, 0.85)
	pt3dadd(1062.15, -1072.57, 18.9288, 0.85)
	pt3dadd(1062.27, -1072.56, 18.5998, 0.9)
	pt3dadd(1062.39, -1072.56, 18.1809, 0.85)
	pt3dadd(1062.45, -1072.56, 17.8932, 0.8)
	pt3dadd(1062.54, -1072.55, 17.4154, 0.85)
	pt3dadd(1062.56, -1072.53, 16.8692, 0.95)
	pt3dadd(1062.54, -1072.52, 16.3515, 1)
	pt3dadd(1062.48, -1072.51, 15.9495, 0.95)
	pt3dadd(1062.33, -1072.51, 15.6102, 0.85)
	pt3dadd(1062.16, -1072.52, 15.295, 0.85)
	pt3dadd(1062.05, -1072.53, 14.9329, 0.9)
	pt3dadd(1061.9, -1072.52, 14.4364, 0.85)
	pt3dadd(1061.79, -1072.53, 13.9499, 0.75)
	pt3dadd(1061.66, -1072.55, 13.5619, 0.65)
	pt3dadd(1061.53, -1072.57, 13.2078, 0.65)
	pt3dadd(1061.42, -1072.61, 12.8701, 0.75)
	pt3dadd(1061.25, -1072.67, 12.4504, 0.8)
	pt3dadd(1061.1, -1072.77, 12.1095, 0.8)
	pt3dadd(1061, -1072.84, 11.8513, 0.8)
	pt3dadd(1060.9, -1072.94, 11.6497, 0.8)
	pt3dadd(1060.8, -1073.04, 11.3909, 0.8)
	pt3dadd(1060.72, -1073.18, 11.0975, 0.75)
	pt3dadd(1060.66, -1073.31, 10.7452, 0.6)
	pt3dadd(1060.62, -1073.41, 10.3252, 0.45)
	pt3dadd(1060.59, -1073.57, 10.0056, 0.4)
	pt3dadd(1060.51, -1073.77, 9.86115, 0.45)
	pt3dadd(1060.43, -1073.99, 9.74715, 0.55)
	pt3dadd(1060.31, -1074.25, 9.52755, 0.55)
	pt3dadd(1060.26, -1074.4, 9.2865, 0.5)
	pt3dadd(1060.22, -1074.59, 9.09585, 0.5)
	pt3dadd(1060.15, -1074.82, 8.9979, 0.5)
	pt3dadd(1060.13, -1075.15, 9.0069, 0.55)
	pt3dadd(1060.09, -1075.38, 8.8695, 0.65)
	pt3dadd(1060.05, -1075.57, 8.49435, 0.7)
	pt3dadd(1060.02, -1075.68, 8.0931, 0.7)
	pt3dadd(1060.01, -1075.69, 7.6134, 0.75)
	pt3dadd(1060.01, -1075.61, 7.19415, 0.8)
	pt3dadd(1060.02, -1075.5, 6.74355, 0.85)
	pt3dadd(1060.04, -1075.33, 6.3876, 0.85)
	pt3dadd(1060.02, -1075.19, 6.0294, 0.75)
	pt3dadd(1060.08, -1075.08, 5.7138, 0.75)
	pt3dadd(1060.15, -1075, 5.43075, 0.8)
	pt3dadd(1060.3, -1074.94, 5.15055, 0.75)
	pt3dadd(1060.51, -1074.85, 4.8684, 0.6)
	pt3dadd(1060.84, -1074.74, 4.7982, 0.4)
	pt3dadd(1061.21, -1074.79, 4.7865, 0.35)
	pt3dadd(1061.46, -1074.86, 4.6323, 0.5)
	pt3dadd(1061.64, -1074.92, 4.4817, 0.65)
	pt3dadd(1061.71, -1074.96, 4.16985, 0.8)
	pt3dadd(1061.73, -1075, 3.7302, 0.95)
	pt3dadd(1061.73, -1075.04, 3.35505, 1)
	pt3dadd(1061.71, -1075.12, 2.95875, 1)
	pt3dadd(1061.69, -1075.21, 2.4573, 0.95)
	pt3dadd(1061.66, -1075.27, 1.9416, 0.8)
	pt3dadd(1061.65, -1075.37, 1.50285, 0.7)
	pt3dadd(1061.64, -1075.45, 1.0242, 0.7)
	pt3dadd(1061.62, -1075.55, 0.60045, 0.65)
  }
}
proc shape3d_39() {
  axon[125] {	pt3dadd(1061.64, -1075.63, 0.16965, 0.6)
	pt3dadd(1061.67, -1075.76, -0.0871502, 0.55)
	pt3dadd(1061.71, -1076, -0.3627, 0.5)
	pt3dadd(1061.68, -1076.21, -0.7743, 0.55)
	pt3dadd(1061.62, -1076.36, -1.14975, 0.6)
	pt3dadd(1061.52, -1076.49, -1.49235, 0.6)
	pt3dadd(1061.43, -1076.59, -1.74705, 0.6)
	pt3dadd(1061.28, -1076.74, -1.9431, 0.6)
	pt3dadd(1061.11, -1076.87, -1.99215, 0.6)
	pt3dadd(1060.94, -1077.06, -2.03415, 0.6)
	pt3dadd(1060.83, -1077.29, -2.1441, 0.55)
	pt3dadd(1060.72, -1077.47, -2.32965, 0.5)
	pt3dadd(1060.63, -1077.72, -2.48295, 0.55)
	pt3dadd(1060.5, -1077.95, -2.64495, 0.6)
	pt3dadd(1060.39, -1078.13, -2.76825, 0.6)
	pt3dadd(1060.25, -1078.3, -2.9433, 0.6)
	pt3dadd(1060.13, -1078.43, -3.04665, 0.6)
	pt3dadd(1060.02, -1078.6, -3.17025, 0.6)
	pt3dadd(1059.87, -1078.81, -3.2214, 0.6)
	pt3dadd(1059.67, -1079.02, -3.2691, 0.65)
	pt3dadd(1059.52, -1079.27, -3.3858, 0.8)
	pt3dadd(1059.46, -1079.44, -3.5055, 0.95)
	pt3dadd(1059.43, -1079.64, -3.6267, 0.95)
	pt3dadd(1059.43, -1079.84, -3.7668, 0.8)
	pt3dadd(1059.48, -1080.04, -3.93045, 0.6)
	pt3dadd(1059.64, -1080.2, -4.0311, 0.4)
  }
  axon[126] {pt3dclear()
	pt3dadd(1087.17, -1029.09, 34.5812, 0.7)
	pt3dadd(1087.16, -1028.71, 34.5812, 1.2)
	pt3dadd(1087.15, -1028.68, 34.5812, 1.2)
  }
  axon[127] {pt3dclear()
	pt3dadd(1087.17, -1029.09, 34.5812, 0.7)
	pt3dadd(1087.19, -1028.97, 34.8798, 0.95)
	pt3dadd(1086.97, -1028.69, 35.9167, 1.2)
  }
  axon[128] {pt3dclear()
	pt3dadd(1089.87, -1040.39, 34.1469, 0.55)
	pt3dadd(1089.92, -1040.33, 33.4362, 0.8)
  }
  axon[129] {pt3dclear()
	pt3dadd(1089.87, -1040.39, 34.1469, 0.55)
	pt3dadd(1089.92, -1040.33, 34.1469, 0.8)
	pt3dadd(1089.94, -1040.1, 33.6534, 0.8)
	pt3dadd(1090, -1039.93, 33.3709, 0.8)
	pt3dadd(1090.05, -1039.73, 33.0951, 0.8)
	pt3dadd(1090.11, -1039.52, 32.8469, 0.75)
	pt3dadd(1090.18, -1039.35, 32.7032, 0.65)
	pt3dadd(1090.32, -1039.18, 32.6052, 0.6)
	pt3dadd(1090.45, -1039.04, 32.4804, 0.6)
	pt3dadd(1090.54, -1038.87, 32.3719, 0.55)
	pt3dadd(1090.7, -1038.69, 32.2053, 0.45)
	pt3dadd(1090.79, -1038.49, 32.0164, 0.45)
	pt3dadd(1090.92, -1038.24, 31.9622, 0.55)
	pt3dadd(1091.07, -1037.96, 31.9005, 0.6)
	pt3dadd(1091.17, -1037.76, 31.8196, 0.6)
	pt3dadd(1091.29, -1037.61, 31.688, 0.55)
	pt3dadd(1091.41, -1037.38, 31.5647, 0.5)
	pt3dadd(1091.57, -1037.16, 31.5363, 0.55)
	pt3dadd(1091.75, -1036.99, 31.4672, 0.6)
	pt3dadd(1091.93, -1036.86, 31.3442, 0.55)
	pt3dadd(1092.13, -1036.72, 31.2449, 0.5)
	pt3dadd(1092.34, -1036.6, 31.1451, 0.5)
	pt3dadd(1092.57, -1036.52, 31.0298, 0.45)
	pt3dadd(1092.82, -1036.43, 30.909, 0.4)
	pt3dadd(1092.97, -1036.3, 30.7533, 0.4)
	pt3dadd(1093.17, -1036.16, 30.66, 0.4)
	pt3dadd(1093.35, -1035.99, 30.5955, 0.4)
	pt3dadd(1093.51, -1035.84, 30.4788, 0.4)
	pt3dadd(1093.68, -1035.65, 30.4281, 0.4)
	pt3dadd(1093.84, -1035.44, 30.3924, 0.4)
	pt3dadd(1093.95, -1035.18, 30.2707, 0.4)
	pt3dadd(1094.06, -1034.96, 30.1078, 0.4)
	pt3dadd(1094.14, -1034.7, 30.038, 0.35)
	pt3dadd(1094.15, -1034.34, 30.067, 0.35)
	pt3dadd(1094.17, -1034.09, 29.9649, 0.55)
	pt3dadd(1094.27, -1033.9, 29.6946, 0.75)
	pt3dadd(1094.38, -1033.72, 29.4862, 0.75)
	pt3dadd(1094.55, -1033.57, 29.3347, 0.65)
	pt3dadd(1094.82, -1033.45, 29.301, 0.55)
	pt3dadd(1095.04, -1033.33, 29.2011, 0.5)
	pt3dadd(1095.17, -1033.25, 29.085, 0.55)
	pt3dadd(1095.35, -1033.12, 28.9098, 0.6)
	pt3dadd(1095.53, -1032.98, 28.768, 0.6)
	pt3dadd(1095.68, -1032.85, 28.623, 0.6)
	pt3dadd(1095.79, -1032.7, 28.5048, 0.55)
	pt3dadd(1095.94, -1032.49, 28.3531, 0.45)
	pt3dadd(1096.08, -1032.25, 28.2955, 0.4)
	pt3dadd(1096.19, -1031.96, 28.2523, 0.35)
	pt3dadd(1096.29, -1031.68, 28.2157, 0.3)
	pt3dadd(1096.37, -1031.38, 28.1412, 0.35)
	pt3dadd(1096.5, -1031.16, 27.9923, 0.4)
	pt3dadd(1096.67, -1031.03, 27.9158, 0.4)
	pt3dadd(1096.82, -1030.91, 27.6765, 0.45)
	pt3dadd(1096.88, -1030.83, 27.3739, 0.55)
	pt3dadd(1096.94, -1030.71, 27.0693, 0.6)
	pt3dadd(1097.01, -1030.57, 26.7727, 0.6)
	pt3dadd(1097.11, -1030.45, 26.51, 0.6)
	pt3dadd(1097.21, -1030.29, 26.2892, 0.6)
	pt3dadd(1097.35, -1030.12, 26.1441, 0.6)
	pt3dadd(1097.49, -1029.94, 26.0275, 0.55)
	pt3dadd(1097.59, -1029.74, 25.8732, 0.45)
	pt3dadd(1097.76, -1029.55, 25.8159, 0.35)
	pt3dadd(1098.02, -1029.43, 25.8428, 0.25)
	pt3dadd(1098.16, -1029.3, 25.6292, 0.25)
	pt3dadd(1098.29, -1029.16, 25.4552, 0.35)
	pt3dadd(1098.35, -1029.03, 25.2118, 0.4)
	pt3dadd(1098.39, -1028.78, 24.9498, 0.4)
	pt3dadd(1098.49, -1028.53, 24.8552, 0.4)
	pt3dadd(1098.58, -1028.32, 24.7015, 0.4)
	pt3dadd(1098.68, -1028.12, 24.549, 0.35)
	pt3dadd(1098.73, -1027.92, 24.3461, 0.3)
	pt3dadd(1098.8, -1027.75, 24.1137, 0.3)
	pt3dadd(1098.92, -1027.62, 23.8921, 0.3)
	pt3dadd(1099.09, -1027.46, 23.7811, 0.35)
	pt3dadd(1099.25, -1027.3, 23.6466, 0.45)
	pt3dadd(1099.41, -1027.17, 23.4958, 0.5)
	pt3dadd(1099.62, -1027.06, 23.3682, 0.45)
	pt3dadd(1099.78, -1026.92, 23.1913, 0.35)
	pt3dadd(1099.9, -1026.74, 22.9333, 0.3)
	pt3dadd(1099.98, -1026.57, 22.8012, 0.35)
	pt3dadd(1100.09, -1026.44, 22.5952, 0.4)
	pt3dadd(1100.26, -1026.31, 22.4275, 0.4)
	pt3dadd(1100.47, -1026.21, 22.2832, 0.35)
	pt3dadd(1100.72, -1026.1, 22.2384, 0.3)
	pt3dadd(1100.88, -1026.04, 21.9769, 0.35)
	pt3dadd(1100.99, -1025.95, 21.687, 0.45)
	pt3dadd(1101.13, -1025.84, 21.4083, 0.55)
	pt3dadd(1101.22, -1025.73, 21.0721, 0.55)
	pt3dadd(1101.25, -1025.64, 20.7533, 0.45)
	pt3dadd(1101.27, -1025.5, 20.4201, 0.45)
	pt3dadd(1101.32, -1025.39, 20.0694, 0.55)
	pt3dadd(1101.4, -1025.32, 19.6485, 0.55)
	pt3dadd(1101.57, -1025.3, 19.3298, 0.45)
	pt3dadd(1101.84, -1025.34, 19.1383, 0.4)
	pt3dadd(1102.08, -1025.39, 18.9054, 0.45)
	pt3dadd(1102.26, -1025.39, 18.5996, 0.55)
	pt3dadd(1102.42, -1025.39, 18.327, 0.6)
	pt3dadd(1102.72, -1025.39, 18.0313, 0.55)
	pt3dadd(1103.06, -1025.38, 17.817, 0.45)
	pt3dadd(1103.32, -1025.29, 17.805, 0.4)
	pt3dadd(1103.55, -1025.18, 17.7486, 0.45)
	pt3dadd(1103.78, -1025.11, 17.5707, 0.55)
	pt3dadd(1104.04, -1025.01, 17.4393, 0.6)
	pt3dadd(1104.25, -1024.86, 17.3216, 0.6)
	pt3dadd(1104.44, -1024.69, 17.1978, 0.6)
	pt3dadd(1104.56, -1024.51, 17.14, 0.6)
	pt3dadd(1104.68, -1024.31, 17.0567, 0.55)
	pt3dadd(1104.75, -1024.09, 16.9341, 0.45)
	pt3dadd(1104.85, -1023.85, 16.8179, 0.4)
	pt3dadd(1104.97, -1023.58, 16.7498, 0.4)
	pt3dadd(1105.16, -1023.39, 16.6314, 0.45)
	pt3dadd(1105.32, -1023.29, 16.4665, 0.55)
	pt3dadd(1105.49, -1023.14, 16.2801, 0.65)
	pt3dadd(1105.65, -1023.05, 16.1562, 0.7)
	pt3dadd(1105.81, -1022.93, 16.0305, 0.6)
	pt3dadd(1106.07, -1022.84, 15.9391, 0.45)
	pt3dadd(1106.32, -1022.71, 15.9228, 0.4)
	pt3dadd(1106.56, -1022.56, 15.897, 0.4)
	pt3dadd(1106.87, -1022.45, 15.8878, 0.45)
	pt3dadd(1107.15, -1022.37, 15.825, 0.55)
	pt3dadd(1107.44, -1022.29, 15.6686, 0.6)
	pt3dadd(1107.63, -1022.2, 15.5788, 0.6)
	pt3dadd(1107.76, -1022.08, 15.4665, 0.55)
	pt3dadd(1107.94, -1021.91, 15.3955, 0.45)
	pt3dadd(1108.14, -1021.73, 15.4122, 0.4)
	pt3dadd(1108.35, -1021.56, 15.4128, 0.4)
	pt3dadd(1108.57, -1021.43, 15.3613, 0.35)
	pt3dadd(1108.88, -1021.3, 15.3084, 0.3)
	pt3dadd(1109.15, -1021.25, 15.2727, 0.4)
	pt3dadd(1109.39, -1021.15, 15.0843, 0.55)
	pt3dadd(1109.65, -1021.07, 14.9247, 0.55)
	pt3dadd(1109.88, -1021.01, 14.747, 0.45)
	pt3dadd(1110.1, -1020.92, 14.6616, 0.4)
	pt3dadd(1110.34, -1020.85, 14.5815, 0.45)
	pt3dadd(1110.54, -1020.74, 14.4769, 0.55)
	pt3dadd(1110.71, -1020.65, 14.323, 0.7)
	pt3dadd(1110.9, -1020.59, 14.009, 0.9)
	pt3dadd(1111.09, -1020.49, 13.7687, 0.95)
	pt3dadd(1111.28, -1020.35, 13.5934, 0.85)
	pt3dadd(1111.42, -1020.24, 13.4553, 0.75)
	pt3dadd(1111.53, -1020.08, 13.3168, 0.65)
	pt3dadd(1111.68, -1019.82, 13.1949, 0.6)
	pt3dadd(1111.78, -1019.67, 13.0475, 0.6)
	pt3dadd(1111.89, -1019.5, 12.8924, 0.55)
	pt3dadd(1111.98, -1019.33, 12.6879, 0.45)
	pt3dadd(1112.08, -1019.16, 12.5338, 0.45)
	pt3dadd(1112.17, -1019.04, 12.3622, 0.55)
	pt3dadd(1112.31, -1018.86, 12.1681, 0.6)
	pt3dadd(1112.48, -1018.67, 12.0568, 0.6)
	pt3dadd(1112.67, -1018.47, 12.0181, 0.6)
	pt3dadd(1112.85, -1018.29, 11.9745, 0.6)
	pt3dadd(1112.99, -1018.11, 11.8869, 0.6)
	pt3dadd(1113.15, -1017.9, 11.8363, 0.55)
	pt3dadd(1113.31, -1017.7, 11.7642, 0.45)
	pt3dadd(1113.43, -1017.47, 11.6592, 0.45)
	pt3dadd(1113.54, -1017.3, 11.4794, 0.55)
	pt3dadd(1113.7, -1017.15, 11.314, 0.6)
	pt3dadd(1113.9, -1017.05, 11.1669, 0.55)
	pt3dadd(1114.13, -1016.97, 11.1187, 0.45)
	pt3dadd(1114.35, -1016.92, 10.9339, 0.45)
	pt3dadd(1114.56, -1016.9, 10.7, 0.55)
	pt3dadd(1114.79, -1016.88, 10.502, 0.5)
	pt3dadd(1115.11, -1016.84, 10.2147, 0.35)
	pt3dadd(1115.46, -1016.86, 10.0344, 0.35)
	pt3dadd(1115.75, -1016.89, 9.96675, 0.4)
	pt3dadd(1116.07, -1016.96, 9.94215, 0.45)
  }
}
proc shape3d_40() {
  axon[129] {	pt3dadd(1116.36, -1017.09, 9.9465, 0.5)
	pt3dadd(1116.72, -1017.2, 9.93165, 0.5)
	pt3dadd(1117.11, -1017.2, 9.9804, 0.5)
	pt3dadd(1117.46, -1017.12, 9.8709, 0.5)
	pt3dadd(1117.72, -1017.08, 9.6729, 0.5)
	pt3dadd(1117.97, -1017.05, 9.4437, 0.45)
	pt3dadd(1118.28, -1017.08, 9.3, 0.45)
	pt3dadd(1118.56, -1017.1, 9.09165, 0.55)
	pt3dadd(1118.85, -1017.09, 8.84715, 0.6)
	pt3dadd(1119.05, -1017.05, 8.6883, 0.6)
	pt3dadd(1119.19, -1016.98, 8.53995, 0.6)
	pt3dadd(1119.4, -1016.92, 8.41605, 0.55)
	pt3dadd(1119.73, -1016.8, 8.2494, 0.5)
	pt3dadd(1120.11, -1016.78, 8.13705, 0.45)
	pt3dadd(1120.5, -1016.81, 8.07735, 0.4)
	pt3dadd(1120.86, -1016.89, 8.08635, 0.45)
	pt3dadd(1121.17, -1016.95, 8.05725, 0.45)
	pt3dadd(1121.53, -1016.99, 7.9272, 0.4)
	pt3dadd(1121.93, -1017.01, 7.87695, 0.45)
	pt3dadd(1122.31, -1016.97, 7.8267, 0.55)
	pt3dadd(1122.66, -1016.88, 7.779, 0.6)
	pt3dadd(1122.92, -1016.76, 7.74855, 0.6)
	pt3dadd(1123.13, -1016.65, 7.6974, 0.6)
	pt3dadd(1123.33, -1016.5, 7.55805, 0.6)
	pt3dadd(1123.49, -1016.31, 7.4523, 0.6)
	pt3dadd(1123.56, -1016.09, 7.3083, 0.5)
	pt3dadd(1123.59, -1015.77, 7.2357, 0.4)
	pt3dadd(1123.77, -1015.59, 7.15755, 0.5)
	pt3dadd(1123.92, -1015.45, 7.047, 0.6)
	pt3dadd(1124.09, -1015.27, 6.97005, 0.55)
	pt3dadd(1124.29, -1015.08, 6.9243, 0.45)
	pt3dadd(1124.5, -1014.89, 6.9126, 0.4)
	pt3dadd(1124.65, -1014.65, 6.87075, 0.45)
	pt3dadd(1124.73, -1014.37, 6.69435, 0.55)
	pt3dadd(1124.78, -1014.13, 6.5583, 0.55)
	pt3dadd(1124.8, -1013.88, 6.4218, 0.45)
	pt3dadd(1124.78, -1013.56, 6.31305, 0.5)
	pt3dadd(1124.85, -1013.39, 5.97435, 0.7)
	pt3dadd(1124.94, -1013.32, 5.6847, 0.75)
	pt3dadd(1125.13, -1013.24, 5.481, 0.6)
	pt3dadd(1125.52, -1013.31, 5.46285, 0.5)
	pt3dadd(1125.87, -1013.26, 5.484, 0.55)
	pt3dadd(1126.09, -1013.15, 5.337, 0.6)
	pt3dadd(1126.23, -1013.06, 5.0694, 0.65)
	pt3dadd(1126.29, -1012.92, 4.7835, 0.7)
	pt3dadd(1126.27, -1012.83, 4.7835, 0.7)
  }
  axon[130] {pt3dclear()
	pt3dadd(1064.46, -1031.99, 40.979, 0.7)
	pt3dadd(1064.51, -1031.83, 40.979, 0.7)
	pt3dadd(1064.31, -1031.94, 40.979, 0.7)
  }
  axon[131] {pt3dclear()
	pt3dadd(1064.46, -1031.99, 40.979, 0.7)
	pt3dadd(1063.99, -1031.71, 40.979, 0.6)
	pt3dadd(1063.81, -1031.48, 40.9527, 0.75)
	pt3dadd(1063.64, -1031.3, 40.8903, 0.75)
	pt3dadd(1063.47, -1031.16, 40.8246, 0.65)
	pt3dadd(1063.29, -1030.97, 40.7769, 0.7)
	pt3dadd(1063.14, -1030.74, 40.7425, 0.85)
	pt3dadd(1062.97, -1030.58, 40.7208, 0.85)
	pt3dadd(1062.79, -1030.38, 40.6918, 0.75)
	pt3dadd(1062.59, -1030.11, 40.675, 0.65)
	pt3dadd(1062.41, -1029.9, 40.6535, 0.6)
	pt3dadd(1062.26, -1029.75, 40.5691, 0.65)
	pt3dadd(1062.12, -1029.52, 40.5149, 0.7)
	pt3dadd(1061.94, -1029.31, 40.4804, 0.65)
	pt3dadd(1061.76, -1029.1, 40.4262, 0.6)
	pt3dadd(1061.57, -1028.9, 40.3975, 0.6)
	pt3dadd(1061.37, -1028.71, 40.3738, 0.6)
	pt3dadd(1061.18, -1028.54, 40.3307, 0.6)
	pt3dadd(1061, -1028.41, 40.2174, 0.6)
	pt3dadd(1060.82, -1028.25, 40.1408, 0.6)
	pt3dadd(1060.63, -1028.09, 40.0705, 0.6)
	pt3dadd(1060.44, -1027.96, 39.9575, 0.6)
	pt3dadd(1060.25, -1027.79, 39.8919, 0.6)
	pt3dadd(1060.07, -1027.63, 39.8381, 0.6)
	pt3dadd(1059.93, -1027.48, 39.7185, 0.6)
	pt3dadd(1059.74, -1027.31, 39.659, 0.6)
	pt3dadd(1059.52, -1027.14, 39.636, 0.55)
	pt3dadd(1059.26, -1026.99, 39.6018, 0.5)
	pt3dadd(1059.04, -1026.83, 39.5261, 0.55)
	pt3dadd(1058.83, -1026.69, 39.4461, 0.6)
	pt3dadd(1058.64, -1026.58, 39.2733, 0.6)
	pt3dadd(1058.44, -1026.44, 39.1511, 0.6)
	pt3dadd(1058.24, -1026.3, 38.9986, 0.6)
	pt3dadd(1058.05, -1026.19, 38.9226, 0.65)
	pt3dadd(1057.84, -1026.04, 38.896, 0.7)
	pt3dadd(1057.63, -1025.89, 38.7664, 0.65)
	pt3dadd(1057.44, -1025.78, 38.71, 0.65)
	pt3dadd(1057.24, -1025.61, 38.6787, 0.7)
	pt3dadd(1057.03, -1025.45, 38.5997, 0.65)
	pt3dadd(1056.85, -1025.27, 38.473, 0.6)
	pt3dadd(1056.67, -1025.11, 38.4146, 0.55)
	pt3dadd(1056.5, -1024.95, 38.3763, 0.5)
	pt3dadd(1056.34, -1024.71, 38.3947, 0.55)
	pt3dadd(1056.17, -1024.49, 38.3921, 0.6)
	pt3dadd(1056, -1024.3, 38.3642, 0.6)
	pt3dadd(1055.85, -1024.15, 38.2775, 0.6)
	pt3dadd(1055.68, -1023.97, 38.236, 0.6)
	pt3dadd(1055.49, -1023.76, 38.211, 0.6)
	pt3dadd(1055.33, -1023.51, 38.203, 0.65)
	pt3dadd(1055.16, -1023.28, 38.2284, 0.75)
	pt3dadd(1054.98, -1023.06, 38.2039, 0.8)
	pt3dadd(1054.81, -1022.84, 38.1595, 0.75)
	pt3dadd(1054.65, -1022.62, 38.0748, 0.65)
	pt3dadd(1054.48, -1022.43, 38.0257, 0.6)
	pt3dadd(1054.35, -1022.25, 37.9347, 0.6)
	pt3dadd(1054.17, -1022.07, 37.9061, 0.55)
	pt3dadd(1053.98, -1021.88, 37.8699, 0.5)
	pt3dadd(1053.81, -1021.67, 37.9012, 0.55)
	pt3dadd(1053.64, -1021.49, 37.9848, 0.6)
	pt3dadd(1053.48, -1021.35, 38.0002, 0.6)
	pt3dadd(1053.31, -1021.19, 37.9876, 0.6)
	pt3dadd(1053.16, -1021.05, 37.9119, 0.6)
	pt3dadd(1052.97, -1020.88, 37.8766, 0.6)
	pt3dadd(1052.76, -1020.71, 37.853, 0.65)
	pt3dadd(1052.54, -1020.52, 37.8623, 0.7)
	pt3dadd(1052.32, -1020.34, 37.8262, 0.6)
	pt3dadd(1052.07, -1020.18, 37.803, 0.5)
	pt3dadd(1051.85, -1019.99, 37.8203, 0.6)
	pt3dadd(1051.63, -1019.82, 37.8455, 0.7)
	pt3dadd(1051.41, -1019.65, 37.8162, 0.65)
	pt3dadd(1051.18, -1019.48, 37.818, 0.65)
	pt3dadd(1050.95, -1019.3, 37.8731, 0.7)
	pt3dadd(1050.69, -1019.09, 37.8834, 0.65)
	pt3dadd(1050.55, -1018.91, 37.933, 0.6)
	pt3dadd(1050.4, -1018.71, 38.0361, 0.6)
	pt3dadd(1050.25, -1018.56, 38.0635, 0.6)
	pt3dadd(1050.07, -1018.38, 38.1033, 0.65)
	pt3dadd(1049.86, -1018.19, 38.159, 0.75)
	pt3dadd(1049.64, -1018.01, 38.1782, 0.8)
	pt3dadd(1049.42, -1017.83, 38.1534, 0.75)
	pt3dadd(1049.21, -1017.66, 38.0827, 0.65)
	pt3dadd(1049.01, -1017.5, 38.0433, 0.65)
	pt3dadd(1048.82, -1017.36, 37.9894, 0.7)
	pt3dadd(1048.62, -1017.2, 37.9103, 0.65)
	pt3dadd(1048.41, -1017.04, 37.8795, 0.6)
	pt3dadd(1048.18, -1016.88, 37.8654, 0.6)
	pt3dadd(1047.94, -1016.73, 37.8466, 0.6)
	pt3dadd(1047.66, -1016.6, 37.8243, 0.6)
	pt3dadd(1047.42, -1016.43, 37.8037, 0.55)
	pt3dadd(1047.21, -1016.25, 37.7889, 0.5)
	pt3dadd(1047.01, -1016.05, 37.8279, 0.6)
	pt3dadd(1046.82, -1015.84, 37.8708, 0.7)
	pt3dadd(1046.63, -1015.63, 37.875, 0.65)
	pt3dadd(1046.44, -1015.42, 37.8849, 0.6)
	pt3dadd(1046.25, -1015.21, 37.8837, 0.6)
	pt3dadd(1046.05, -1015.02, 37.895, 0.65)
	pt3dadd(1045.84, -1014.83, 37.9494, 0.75)
	pt3dadd(1045.63, -1014.64, 37.9762, 0.75)
	pt3dadd(1045.43, -1014.45, 37.9737, 0.7)
	pt3dadd(1045.23, -1014.29, 38.1095, 0.7)
	pt3dadd(1045.05, -1014.16, 38.1144, 0.65)
	pt3dadd(1044.84, -1014, 38.1402, 0.65)
	pt3dadd(1044.62, -1013.84, 38.1906, 0.7)
	pt3dadd(1044.39, -1013.67, 38.1744, 0.7)
	pt3dadd(1044.15, -1013.52, 38.1858, 0.7)
	pt3dadd(1043.86, -1013.39, 38.119, 0.65)
	pt3dadd(1043.62, -1013.27, 38.0676, 0.6)
	pt3dadd(1043.4, -1013.19, 38.0091, 0.65)
	pt3dadd(1043.14, -1013.1, 38.0339, 0.75)
	pt3dadd(1042.85, -1013.01, 38.0164, 0.75)
	pt3dadd(1042.59, -1012.91, 37.9304, 0.65)
	pt3dadd(1042.36, -1012.8, 37.912, 0.6)
	pt3dadd(1042.06, -1012.64, 37.8861, 0.6)
	pt3dadd(1041.8, -1012.55, 37.9809, 0.65)
	pt3dadd(1041.56, -1012.46, 38.1095, 0.8)
	pt3dadd(1041.29, -1012.35, 38.2243, 1)
	pt3dadd(1041.06, -1012.2, 38.3061, 1.1)
	pt3dadd(1040.83, -1012.05, 38.3037, 0.95)
	pt3dadd(1040.6, -1011.88, 38.2536, 0.7)
	pt3dadd(1040.4, -1011.72, 38.3112, 0.6)
	pt3dadd(1040.21, -1011.6, 38.3238, 0.6)
	pt3dadd(1039.97, -1011.47, 38.3226, 0.65)
	pt3dadd(1039.68, -1011.37, 38.339, 0.75)
	pt3dadd(1039.44, -1011.22, 38.3226, 0.8)
	pt3dadd(1039.22, -1011.08, 38.2634, 0.75)
	pt3dadd(1039.03, -1010.97, 38.1146, 0.65)
	pt3dadd(1038.84, -1010.8, 38.0424, 0.6)
	pt3dadd(1038.63, -1010.65, 37.9974, 0.6)
	pt3dadd(1038.4, -1010.52, 37.9611, 0.6)
	pt3dadd(1038.19, -1010.43, 37.8656, 0.6)
	pt3dadd(1037.98, -1010.31, 37.8084, 0.6)
	pt3dadd(1037.76, -1010.2, 37.7471, 0.65)
	pt3dadd(1037.48, -1010.04, 37.692, 0.7)
	pt3dadd(1037.25, -1009.89, 37.5706, 0.65)
	pt3dadd(1037.04, -1009.77, 37.5204, 0.6)
	pt3dadd(1036.82, -1009.63, 37.4859, 0.6)
	pt3dadd(1036.57, -1009.48, 37.4616, 0.6)
	pt3dadd(1036.28, -1009.37, 37.4361, 0.6)
	pt3dadd(1036.02, -1009.25, 37.4079, 0.6)
	pt3dadd(1035.79, -1009.13, 37.362, 0.6)
	pt3dadd(1035.56, -1009.05, 37.2631, 0.6)
	pt3dadd(1035.27, -1008.96, 37.227, 0.65)
	pt3dadd(1035.02, -1008.82, 37.2033, 0.7)
	pt3dadd(1034.77, -1008.68, 37.1848, 0.6)
	pt3dadd(1034.5, -1008.55, 37.1536, 0.5)
	pt3dadd(1034.3, -1008.39, 37.0997, 0.5)
	pt3dadd(1034.15, -1008.25, 36.9954, 0.5)
	pt3dadd(1033.96, -1008.09, 36.9314, 0.55)
	pt3dadd(1033.78, -1007.92, 36.8412, 0.6)
	pt3dadd(1033.6, -1007.79, 36.7131, 0.6)
	pt3dadd(1033.44, -1007.62, 36.5964, 0.6)
  }
}
proc shape3d_41() {
  axon[131] {	pt3dadd(1033.28, -1007.43, 36.4869, 0.6)
	pt3dadd(1033.15, -1007.26, 36.3605, 0.6)
	pt3dadd(1032.98, -1007.07, 36.2931, 0.6)
	pt3dadd(1032.79, -1006.87, 36.2709, 0.55)
	pt3dadd(1032.58, -1006.67, 36.284, 0.5)
	pt3dadd(1032.38, -1006.48, 36.2383, 0.55)
	pt3dadd(1032.18, -1006.28, 36.2349, 0.6)
	pt3dadd(1031.98, -1006.07, 36.2448, 0.6)
	pt3dadd(1031.8, -1005.86, 36.2509, 0.65)
	pt3dadd(1031.63, -1005.63, 36.2652, 0.75)
	pt3dadd(1031.46, -1005.41, 36.2712, 0.8)
	pt3dadd(1031.29, -1005.22, 36.2862, 0.8)
	pt3dadd(1031.21, -1005.05, 36.28, 0.8)
  }
  axon[132] {pt3dclear()
	pt3dadd(1015.91, -1082.04, 108.268, 1.1)
	pt3dadd(1015.89, -1082.03, 108.749, 1.05)
	pt3dadd(1015.87, -1082.05, 109.326, 0.95)
	pt3dadd(1015.9, -1082.09, 109.326, 0.95)
	pt3dadd(1015.92, -1082.13, 109.919, 0.8)
	pt3dadd(1015.92, -1082.12, 110.088, 0.8)
	pt3dadd(1016.01, -1082.21, 110.515, 0.75)
	pt3dadd(1016.1, -1082.34, 110.816, 0.6)
	pt3dadd(1016.19, -1082.45, 111.124, 0.5)
	pt3dadd(1016.32, -1082.51, 111.452, 0.5)
	pt3dadd(1016.5, -1082.58, 111.691, 0.45)
	pt3dadd(1016.74, -1082.71, 111.711, 0.4)
	pt3dadd(1016.97, -1082.89, 111.676, 0.45)
	pt3dadd(1017.19, -1083.1, 111.64, 0.55)
	pt3dadd(1017.38, -1083.26, 111.745, 0.65)
	pt3dadd(1017.5, -1083.34, 112.085, 0.75)
	pt3dadd(1017.55, -1083.39, 112.604, 0.8)
	pt3dadd(1017.57, -1083.42, 113.192, 0.85)
	pt3dadd(1017.59, -1083.42, 113.791, 0.9)
	pt3dadd(1017.62, -1083.42, 114.352, 0.85)
	pt3dadd(1017.75, -1083.29, 114.765, 0.8)
  }
  axon[133] {pt3dclear()
	pt3dadd(1015.91, -1082.04, 108.268, 1.1)
	pt3dadd(1016.02, -1081.98, 108.268, 0.8)
	pt3dadd(1015.92, -1082.13, 108.309, 0.8)
  }
  axon[134] {pt3dclear()
	pt3dadd(1087.15, -1028.68, 34.5812, 1.2)
	pt3dadd(1086.97, -1028.69, 34.5812, 1.2)
	pt3dadd(1086.92, -1028.63, 34.6347, 1.15)
	pt3dadd(1086.84, -1028.51, 34.9226, 1.05)
	pt3dadd(1086.78, -1028.37, 35.2384, 0.95)
	pt3dadd(1086.74, -1028.26, 35.5575, 0.85)
	pt3dadd(1086.67, -1028.1, 35.9552, 0.8)
	pt3dadd(1086.54, -1027.94, 36.238, 0.75)
	pt3dadd(1086.41, -1027.82, 36.3793, 0.65)
	pt3dadd(1086.21, -1027.71, 36.4834, 0.6)
	pt3dadd(1086.01, -1027.61, 36.6279, 0.6)
	pt3dadd(1085.81, -1027.47, 36.7264, 0.55)
	pt3dadd(1085.61, -1027.32, 36.7833, 0.5)
	pt3dadd(1085.51, -1027.16, 36.9763, 0.55)
	pt3dadd(1085.38, -1027.03, 37.1715, 0.6)
	pt3dadd(1085.25, -1026.86, 37.3442, 0.55)
	pt3dadd(1085.16, -1026.69, 37.5775, 0.45)
	pt3dadd(1085.04, -1026.48, 37.7457, 0.4)
	pt3dadd(1084.95, -1026.27, 37.7904, 0.4)
	pt3dadd(1084.83, -1026.03, 37.8426, 0.45)
	pt3dadd(1084.71, -1025.75, 37.8815, 0.55)
	pt3dadd(1084.55, -1025.51, 37.9125, 0.6)
	pt3dadd(1084.4, -1025.29, 37.9413, 0.55)
	pt3dadd(1084.24, -1025.08, 37.9713, 0.5)
	pt3dadd(1084.13, -1024.88, 38.0457, 0.55)
	pt3dadd(1084, -1024.66, 38.0843, 0.55)
	pt3dadd(1083.85, -1024.42, 38.1269, 0.5)
	pt3dadd(1083.77, -1024.14, 38.2611, 0.55)
	pt3dadd(1083.7, -1023.91, 38.4566, 0.55)
	pt3dadd(1083.63, -1023.68, 38.6502, 0.45)
	pt3dadd(1083.57, -1023.48, 38.7774, 0.45)
	pt3dadd(1083.49, -1023.29, 38.9398, 0.55)
	pt3dadd(1083.37, -1023.09, 39.0634, 0.55)
	pt3dadd(1083.24, -1022.89, 39.1836, 0.5)
	pt3dadd(1083.12, -1022.7, 39.3456, 0.55)
	pt3dadd(1083, -1022.47, 39.412, 0.6)
	pt3dadd(1082.95, -1022.17, 39.5018, 0.65)
	pt3dadd(1082.94, -1021.98, 39.783, 0.7)
	pt3dadd(1082.91, -1021.81, 40.1098, 0.65)
	pt3dadd(1082.89, -1021.71, 40.5569, 0.6)
	pt3dadd(1082.82, -1021.67, 41.0604, 0.6)
	pt3dadd(1082.71, -1021.63, 41.339, 0.55)
	pt3dadd(1082.5, -1021.56, 41.4526, 0.5)
	pt3dadd(1082.2, -1021.48, 41.4768, 0.55)
	pt3dadd(1081.97, -1021.36, 41.5503, 0.6)
	pt3dadd(1081.77, -1021.25, 41.6955, 0.6)
	pt3dadd(1081.58, -1021.09, 41.7856, 0.55)
	pt3dadd(1081.38, -1020.9, 41.8007, 0.5)
	pt3dadd(1081.23, -1020.7, 41.9017, 0.55)
	pt3dadd(1081.14, -1020.51, 42.06, 0.65)
	pt3dadd(1081.04, -1020.36, 42.2486, 0.75)
	pt3dadd(1080.95, -1020.2, 42.501, 0.8)
	pt3dadd(1080.85, -1020.07, 42.7351, 0.85)
	pt3dadd(1080.78, -1019.95, 43.0145, 0.95)
	pt3dadd(1080.73, -1019.86, 43.2735, 0.95)
	pt3dadd(1080.64, -1019.76, 43.5399, 0.85)
	pt3dadd(1080.53, -1019.61, 43.8391, 0.75)
	pt3dadd(1080.42, -1019.47, 44.1884, 0.65)
	pt3dadd(1080.39, -1019.24, 44.4327, 0.6)
	pt3dadd(1080.39, -1018.9, 44.5039, 0.55)
	pt3dadd(1080.42, -1018.53, 44.389, 0.5)
	pt3dadd(1080.53, -1018.27, 44.4013, 0.55)
	pt3dadd(1080.6, -1018.06, 44.5123, 0.6)
	pt3dadd(1080.68, -1017.86, 44.7768, 0.6)
	pt3dadd(1080.71, -1017.69, 45.0999, 0.6)
	pt3dadd(1080.74, -1017.51, 45.4184, 0.6)
	pt3dadd(1080.78, -1017.34, 45.7338, 0.6)
	pt3dadd(1080.82, -1017.18, 46.0378, 0.6)
	pt3dadd(1080.89, -1017.05, 46.3056, 0.6)
	pt3dadd(1080.94, -1016.87, 46.5621, 0.6)
	pt3dadd(1081, -1016.68, 46.7934, 0.6)
	pt3dadd(1081.06, -1016.49, 46.9488, 0.6)
	pt3dadd(1081.18, -1016.29, 47.1309, 0.6)
	pt3dadd(1081.31, -1016.1, 47.2806, 0.6)
	pt3dadd(1081.41, -1015.9, 47.4812, 0.6)
	pt3dadd(1081.5, -1015.7, 47.6903, 0.55)
	pt3dadd(1081.56, -1015.47, 47.82, 0.5)
	pt3dadd(1081.6, -1015.14, 47.8362, 0.55)
	pt3dadd(1081.66, -1014.89, 48.0185, 0.65)
	pt3dadd(1081.75, -1014.74, 48.2984, 0.8)
	pt3dadd(1081.8, -1014.66, 48.5313, 0.95)
	pt3dadd(1081.86, -1014.51, 48.896, 1)
	pt3dadd(1081.95, -1014.41, 49.2366, 0.95)
	pt3dadd(1082.06, -1014.29, 49.5647, 0.85)
	pt3dadd(1082.12, -1014.21, 49.8634, 0.75)
	pt3dadd(1082.22, -1014.09, 50.1203, 0.65)
	pt3dadd(1082.35, -1013.94, 50.272, 0.55)
	pt3dadd(1082.56, -1013.66, 50.2081, 0.5)
	pt3dadd(1082.79, -1013.37, 50.1992, 0.5)
	pt3dadd(1082.87, -1013.27, 50.6571, 0.45)
	pt3dadd(1082.83, -1013.35, 51.3177, 0.35)
	pt3dadd(1082.75, -1013.42, 51.9828, 0.3)
	pt3dadd(1082.75, -1013.39, 52.5925, 0.4)
	pt3dadd(1082.94, -1013.46, 53.0449, 0.55)
	pt3dadd(1083.13, -1013.5, 53.2921, 0.6)
	pt3dadd(1083.36, -1013.52, 53.5083, 0.65)
	pt3dadd(1083.64, -1013.48, 53.6357, 0.7)
	pt3dadd(1083.94, -1013.44, 53.7481, 0.7)
	pt3dadd(1084.18, -1013.36, 53.859, 0.7)
	pt3dadd(1084.4, -1013.29, 54.0147, 0.65)
	pt3dadd(1084.57, -1013.17, 54.196, 0.6)
	pt3dadd(1084.72, -1013.06, 54.431, 0.6)
	pt3dadd(1084.82, -1012.91, 54.6708, 0.6)
	pt3dadd(1084.93, -1012.71, 54.9057, 0.55)
	pt3dadd(1084.96, -1012.47, 55.0209, 0.45)
	pt3dadd(1085.06, -1012.19, 54.9615, 0.45)
	pt3dadd(1085.21, -1012.07, 55.0988, 0.55)
	pt3dadd(1085.34, -1011.9, 55.3261, 0.6)
	pt3dadd(1085.44, -1011.74, 55.5741, 0.6)
	pt3dadd(1085.54, -1011.61, 55.8185, 0.6)
	pt3dadd(1085.62, -1011.44, 56.0469, 0.55)
	pt3dadd(1085.71, -1011.26, 56.2188, 0.5)
	pt3dadd(1085.75, -1011.09, 56.5064, 0.6)
	pt3dadd(1085.78, -1010.91, 56.8394, 0.75)
	pt3dadd(1085.81, -1010.74, 57.2225, 0.8)
	pt3dadd(1085.84, -1010.63, 57.4353, 0.8)
	pt3dadd(1085.92, -1010.49, 57.7214, 0.75)
	pt3dadd(1085.99, -1010.34, 58.0165, 0.65)
	pt3dadd(1086.06, -1010.19, 58.2925, 0.55)
	pt3dadd(1086.2, -1010.09, 58.5218, 0.5)
	pt3dadd(1086.35, -1009.98, 58.7133, 0.5)
	pt3dadd(1086.52, -1009.9, 58.9908, 0.5)
	pt3dadd(1086.63, -1009.86, 59.3914, 0.5)
	pt3dadd(1086.79, -1009.85, 59.721, 0.4)
	pt3dadd(1087.01, -1010.01, 59.834, 0.3)
	pt3dadd(1087.33, -1010.24, 59.817, 0.4)
	pt3dadd(1087.49, -1010.31, 60.0737, 0.55)
	pt3dadd(1087.58, -1010.33, 60.3942, 0.6)
	pt3dadd(1087.69, -1010.33, 60.7738, 0.6)
	pt3dadd(1087.77, -1010.28, 61.246, 0.6)
	pt3dadd(1087.85, -1010.23, 61.6455, 0.6)
	pt3dadd(1088.07, -1010.28, 61.8581, 0.6)
  }
  axon[135] {pt3dclear()
	pt3dadd(1087.15, -1028.68, 34.5812, 1.2)
	pt3dadd(1086.96, -1028.6, 34.5951, 1.2)
	pt3dadd(1086.97, -1028.69, 34.2771, 1.2)
  }
  axon[136] {pt3dclear()
	pt3dadd(1126.27, -1012.83, 4.7835, 0.7)
	pt3dadd(1126.3, -1012.74, 4.7835, 0.6)
	pt3dadd(1126.32, -1012.7, 4.55505, 0.6)
  }
  axon[137] {pt3dclear()
	pt3dadd(1126.27, -1012.83, 4.7835, 0.7)
	pt3dadd(1126.32, -1012.7, 4.7835, 0.6)
  }
  axon[138] {pt3dclear()
	pt3dadd(1031.21, -1005.05, 36.28, 0.8)
	pt3dadd(1031.53, -1004.87, 36.28, 0.8)
	pt3dadd(1031.76, -1004.83, 36.28, 0.8)
	pt3dadd(1031.83, -1004.67, 36.28, 0.65)
	pt3dadd(1031.88, -1004.7, 36.28, 0.65)
	pt3dadd(1032.17, -1004.42, 36.2433, 0.4)
	pt3dadd(1032.39, -1004.26, 36.2184, 0.35)
	pt3dadd(1032.62, -1004.1, 36.1927, 0.5)
	pt3dadd(1032.83, -1003.93, 36.1356, 0.6)
	pt3dadd(1033.03, -1003.74, 36.0718, 0.6)
	pt3dadd(1033.2, -1003.55, 35.9379, 0.6)
	pt3dadd(1033.32, -1003.4, 35.8332, 0.55)
	pt3dadd(1033.48, -1003.25, 35.7573, 0.5)
	pt3dadd(1033.66, -1002.98, 35.6804, 0.55)
	pt3dadd(1033.83, -1002.74, 35.6857, 0.6)
	pt3dadd(1034.01, -1002.51, 35.7259, 0.6)
	pt3dadd(1034.18, -1002.28, 35.7864, 0.55)
	pt3dadd(1034.32, -1002, 35.8425, 0.45)
	pt3dadd(1034.44, -1001.72, 35.8143, 0.4)
	pt3dadd(1034.53, -1001.4, 35.7837, 0.35)
	pt3dadd(1034.63, -1001.13, 35.7898, 0.25)
	pt3dadd(1034.78, -1000.88, 35.8334, 0.25)
	pt3dadd(1034.9, -1000.6, 35.8471, 0.35)
  }
}
proc shape3d_42() {
  axon[138] {	pt3dadd(1035.07, -1000.36, 35.8679, 0.4)
	pt3dadd(1035.26, -1000.16, 35.8926, 0.4)
	pt3dadd(1035.5, -999.993, 35.9212, 0.45)
	pt3dadd(1035.8, -999.897, 35.9614, 0.5)
	pt3dadd(1036.05, -999.744, 35.9524, 0.5)
	pt3dadd(1036.27, -999.568, 35.9331, 0.55)
	pt3dadd(1036.48, -999.386, 35.9166, 0.6)
	pt3dadd(1036.69, -999.189, 35.8937, 0.6)
	pt3dadd(1036.92, -999.018, 35.8518, 0.6)
	pt3dadd(1037.21, -998.906, 35.7987, 0.6)
	pt3dadd(1037.49, -998.784, 35.7562, 0.6)
	pt3dadd(1037.81, -998.681, 35.718, 0.6)
	pt3dadd(1038.09, -998.552, 35.741, 0.55)
	pt3dadd(1038.43, -998.467, 35.8387, 0.5)
	pt3dadd(1038.79, -998.511, 35.9082, 0.6)
	pt3dadd(1039.09, -998.497, 36.0216, 0.7)
	pt3dadd(1039.4, -998.474, 36.1056, 0.65)
	pt3dadd(1039.65, -998.409, 36.1827, 0.55)
	pt3dadd(1039.86, -998.364, 36.4034, 0.5)
	pt3dadd(1040.02, -998.306, 36.716, 0.6)
	pt3dadd(1040.17, -998.259, 37.035, 0.7)
	pt3dadd(1040.24, -998.168, 37.3845, 0.65)
	pt3dadd(1040.26, -998.108, 37.826, 0.6)
	pt3dadd(1040.29, -998.065, 38.1736, 0.6)
	pt3dadd(1040.33, -998.108, 38.4849, 0.55)
	pt3dadd(1040.43, -998.159, 38.7737, 0.5)
	pt3dadd(1040.64, -998.321, 38.8311, 0.55)
	pt3dadd(1040.87, -998.458, 38.8767, 0.6)
	pt3dadd(1041.06, -998.527, 39.1129, 0.55)
	pt3dadd(1041.21, -998.552, 39.4571, 0.5)
	pt3dadd(1041.37, -998.522, 39.7793, 0.55)
	pt3dadd(1041.49, -998.488, 40.0575, 0.6)
	pt3dadd(1041.65, -998.427, 40.3155, 0.55)
	pt3dadd(1041.82, -998.374, 40.5235, 0.5)
	pt3dadd(1041.97, -998.368, 40.9702, 0.55)
	pt3dadd(1042.07, -998.362, 41.4524, 0.6)
	pt3dadd(1042.19, -998.374, 41.8433, 0.6)
	pt3dadd(1042.28, -998.415, 42.1716, 0.6)
	pt3dadd(1042.41, -998.508, 42.4773, 0.6)
	pt3dadd(1042.53, -998.639, 42.7206, 0.6)
	pt3dadd(1042.68, -998.76, 42.9177, 0.6)
	pt3dadd(1042.86, -998.915, 43.0245, 0.55)
	pt3dadd(1043.06, -999.062, 43.0986, 0.5)
	pt3dadd(1043.27, -999.159, 43.2315, 0.55)
	pt3dadd(1043.45, -999.296, 43.3595, 0.6)
	pt3dadd(1043.62, -999.419, 43.533, 0.6)
	pt3dadd(1043.77, -999.574, 43.6823, 0.6)
	pt3dadd(1043.88, -999.735, 43.8705, 0.6)
	pt3dadd(1044.01, -999.904, 44.0241, 0.6)
	pt3dadd(1044.13, -1000.06, 44.2173, 0.6)
	pt3dadd(1044.27, -1000.19, 44.4072, 0.6)
	pt3dadd(1044.41, -1000.34, 44.5587, 0.55)
	pt3dadd(1044.52, -1000.48, 44.7562, 0.5)
	pt3dadd(1044.68, -1000.56, 44.9342, 0.5)
	pt3dadd(1044.91, -1000.69, 45.1573, 0.5)
	pt3dadd(1045.06, -1000.78, 45.3864, 0.55)
	pt3dadd(1045.21, -1000.88, 45.66, 0.6)
	pt3dadd(1045.28, -1000.93, 45.9717, 0.55)
	pt3dadd(1045.32, -1000.97, 46.336, 0.45)
	pt3dadd(1045.51, -1001.17, 46.569, 0.4)
	pt3dadd(1045.64, -1001.3, 46.8722, 0.5)
	pt3dadd(1045.65, -1001.41, 47.1805, 0.75)
	pt3dadd(1045.67, -1001.48, 47.5267, 0.95)
	pt3dadd(1045.71, -1001.52, 47.9068, 1)
	pt3dadd(1045.81, -1001.54, 48.4143, 1)
	pt3dadd(1045.9, -1001.53, 48.8675, 1)
	pt3dadd(1046.03, -1001.5, 49.1233, 0.95)
	pt3dadd(1046.22, -1001.42, 49.383, 0.8)
	pt3dadd(1046.45, -1001.33, 49.5532, 0.65)
	pt3dadd(1046.63, -1001.22, 49.7226, 0.6)
	pt3dadd(1046.79, -1001.18, 50.0204, 0.6)
	pt3dadd(1046.92, -1001.16, 50.3976, 0.65)
	pt3dadd(1047.11, -1001.18, 50.6805, 0.7)
	pt3dadd(1047.3, -1001.19, 50.9049, 0.65)
	pt3dadd(1047.58, -1001.24, 51.132, 0.55)
	pt3dadd(1047.83, -1001.34, 51.2907, 0.5)
	pt3dadd(1048.03, -1001.44, 51.3669, 0.55)
	pt3dadd(1048.19, -1001.58, 51.4742, 0.6)
	pt3dadd(1048.31, -1001.74, 51.6771, 0.65)
	pt3dadd(1048.43, -1001.84, 51.9659, 0.75)
	pt3dadd(1048.51, -1001.92, 52.2981, 0.85)
	pt3dadd(1048.57, -1001.91, 52.6883, 1)
	pt3dadd(1048.6, -1001.88, 53.1623, 1.15)
	pt3dadd(1048.61, -1001.83, 53.5878, 1.2)
	pt3dadd(1048.62, -1001.78, 54.0697, 1.15)
	pt3dadd(1048.64, -1001.7, 54.4941, 0.95)
	pt3dadd(1048.64, -1001.59, 55.0174, 0.7)
	pt3dadd(1048.59, -1001.5, 55.52, 0.6)
	pt3dadd(1048.49, -1001.39, 55.9065, 0.55)
	pt3dadd(1048.45, -1001.35, 56.2839, 0.5)
	pt3dadd(1048.4, -1001.3, 56.7228, 0.55)
	pt3dadd(1048.34, -1001.23, 57.0638, 0.6)
	pt3dadd(1048.21, -1001.12, 57.3775, 0.55)
	pt3dadd(1048.09, -1001.05, 57.6875, 0.5)
	pt3dadd(1047.96, -1000.93, 57.9142, 0.5)
	pt3dadd(1047.79, -1000.86, 58.2036, 0.45)
	pt3dadd(1047.47, -1000.88, 58.3488, 0.4)
	pt3dadd(1047.13, -1000.92, 58.5178, 0.45)
	pt3dadd(1046.87, -1000.9, 58.6451, 0.5)
	pt3dadd(1046.65, -1000.86, 58.778, 0.4)
	pt3dadd(1046.43, -1000.74, 58.8508, 0.3)
	pt3dadd(1046.2, -1000.59, 58.8831, 0.35)
	pt3dadd(1045.9, -1000.47, 58.8643, 0.45)
	pt3dadd(1045.65, -1000.33, 58.9179, 0.55)
	pt3dadd(1045.4, -1000.22, 58.9596, 0.5)
	pt3dadd(1045.09, -1000.16, 58.9897, 0.35)
	pt3dadd(1044.85, -1000.1, 59.1183, 0.4)
	pt3dadd(1044.62, -1000.02, 59.2539, 0.5)
	pt3dadd(1044.41, -999.961, 59.4349, 0.5)
	pt3dadd(1044.18, -999.822, 59.5004, 0.5)
	pt3dadd(1043.9, -999.688, 59.5404, 0.45)
	pt3dadd(1043.68, -999.513, 59.5409, 0.45)
	pt3dadd(1043.5, -999.333, 59.5829, 0.55)
	pt3dadd(1043.36, -999.166, 59.6779, 0.6)
	pt3dadd(1043.18, -998.98, 59.731, 0.6)
	pt3dadd(1043, -998.783, 59.7872, 0.55)
	pt3dadd(1042.81, -998.585, 59.8488, 0.45)
	pt3dadd(1042.63, -998.409, 59.9095, 0.4)
	pt3dadd(1042.5, -998.275, 60.0308, 0.45)
	pt3dadd(1042.4, -998.1, 60.1257, 0.5)
	pt3dadd(1042.28, -997.89, 60.3232, 0.5)
	pt3dadd(1042.19, -997.629, 60.4452, 0.5)
	pt3dadd(1042.09, -997.465, 60.6336, 0.45)
	pt3dadd(1041.93, -997.298, 60.7592, 0.45)
	pt3dadd(1041.8, -997.139, 60.9484, 0.55)
	pt3dadd(1041.62, -996.966, 61.0621, 0.55)
	pt3dadd(1041.41, -996.78, 61.0466, 0.45)
	pt3dadd(1041.21, -996.575, 61.0163, 0.4)
	pt3dadd(1041.03, -996.37, 61.0875, 0.4)
	pt3dadd(1040.84, -996.171, 61.1028, 0.45)
	pt3dadd(1040.69, -995.998, 61.2841, 0.55)
	pt3dadd(1040.58, -995.891, 61.3371, 0.6)
	pt3dadd(1040.4, -995.762, 61.5043, 0.55)
	pt3dadd(1040.32, -995.697, 61.5043, 0.55)
  }
  axon[139] {pt3dclear()
	pt3dadd(1031.21, -1005.05, 36.28, 0.8)
	pt3dadd(1031.11, -1005.03, 36.28, 0.8)
	pt3dadd(1031.21, -1005.05, 36.102, 0.8)
  }
  axon[140] {pt3dclear()
	pt3dadd(1031.21, -1005.05, 36.28, 0.8)
	pt3dadd(1030.91, -1004.94, 36.28, 0.8)
	pt3dadd(1030.8, -1004.84, 36.28, 0.65)
	pt3dadd(1030.59, -1004.66, 36.3229, 0.6)
	pt3dadd(1030.38, -1004.5, 36.3797, 0.6)
	pt3dadd(1030.19, -1004.39, 36.4437, 0.6)
	pt3dadd(1029.98, -1004.24, 36.5672, 0.6)
	pt3dadd(1029.78, -1004.12, 36.642, 0.6)
	pt3dadd(1029.58, -1004.02, 36.7118, 0.6)
	pt3dadd(1029.36, -1003.89, 36.8315, 0.65)
	pt3dadd(1029.13, -1003.73, 36.8909, 0.7)
	pt3dadd(1028.86, -1003.59, 36.9402, 0.65)
	pt3dadd(1028.63, -1003.41, 36.9879, 0.6)
	pt3dadd(1028.42, -1003.24, 37.0182, 0.6)
	pt3dadd(1028.19, -1003.07, 37.0291, 0.6)
	pt3dadd(1027.95, -1002.91, 37.0258, 0.6)
	pt3dadd(1027.68, -1002.76, 37.02, 0.6)
	pt3dadd(1027.44, -1002.6, 37.0201, 0.6)
	pt3dadd(1027.21, -1002.45, 37.0191, 0.6)
	pt3dadd(1026.96, -1002.3, 37.0122, 0.6)
	pt3dadd(1026.67, -1002.18, 37.0047, 0.65)
	pt3dadd(1026.43, -1002.02, 36.9828, 0.7)
	pt3dadd(1026.23, -1001.97, 36.9544, 0.65)
	pt3dadd(1026.2, -1001.87, 36.9544, 0.65)
	pt3dadd(1026.3, -1001.92, 36.9544, 0.65)
  }
  axon[141] {pt3dclear()
	pt3dadd(1126.32, -1012.7, 4.7835, 0.6)
	pt3dadd(1126.44, -1012.7, 4.6965, 0.45)
	pt3dadd(1126.64, -1012.49, 4.80465, 0.4)
  }
  axon[142] {pt3dclear()
	pt3dadd(1126.32, -1012.7, 4.7835, 0.6)
	pt3dadd(1126.52, -1012.61, 4.3605, 0.5)
	pt3dadd(1126.7, -1012.55, 4.08915, 0.55)
	pt3dadd(1126.92, -1012.47, 3.84225, 0.55)
	pt3dadd(1127.27, -1012.4, 3.7854, 0.4)
	pt3dadd(1127.63, -1012.41, 3.74145, 0.35)
	pt3dadd(1127.89, -1012.44, 3.51195, 0.6)
	pt3dadd(1128.05, -1012.42, 3.02595, 0.85)
	pt3dadd(1128.23, -1012.42, 2.69805, 0.85)
	pt3dadd(1128.34, -1012.41, 2.36805, 0.75)
	pt3dadd(1128.51, -1012.41, 2.0388, 0.6)
	pt3dadd(1128.86, -1012.48, 1.99335, 0.45)
	pt3dadd(1129.11, -1012.56, 1.80735, 0.4)
	pt3dadd(1129.28, -1012.66, 1.51815, 0.4)
	pt3dadd(1129.41, -1012.74, 1.2558, 0.4)
	pt3dadd(1129.58, -1012.79, 0.95895, 0.45)
	pt3dadd(1129.76, -1012.78, 0.621, 0.55)
	pt3dadd(1129.92, -1012.74, 0.2838, 0.6)
	pt3dadd(1130.07, -1012.66, -0.0160502, 0.6)
	pt3dadd(1130.18, -1012.5, -0.26835, 0.55)
	pt3dadd(1130.31, -1012.32, -0.5079, 0.5)
	pt3dadd(1130.41, -1012.15, -0.61695, 0.55)
	pt3dadd(1130.51, -1011.97, -0.73035, 0.6)
	pt3dadd(1130.57, -1011.82, -0.88455, 0.55)
	pt3dadd(1130.66, -1011.54, -0.9897, 0.4)
	pt3dadd(1130.69, -1011.33, -1.2645, 0.3)
	pt3dadd(1130.76, -1011.21, -1.6836, 0.35)
	pt3dadd(1130.73, -1010.89, -1.80675, 0.4)
	pt3dadd(1130.68, -1010.49, -1.74705, 0.35)
	pt3dadd(1130.77, -1010.15, -1.74, 0.3)
	pt3dadd(1130.92, -1009.9, -1.72275, 0.35)
	pt3dadd(1131.1, -1009.68, -1.737, 0.4)
	pt3dadd(1131.26, -1009.45, -1.77255, 0.35)
	pt3dadd(1131.38, -1009.16, -1.82205, 0.25)
	pt3dadd(1131.54, -1008.91, -1.8015, 0.2)
  }
}
proc shape3d_43() {
  axon[142] {	pt3dadd(1131.69, -1008.68, -1.83135, 0.25)
	pt3dadd(1131.84, -1008.55, -2.1084, 0.35)
	pt3dadd(1131.9, -1008.49, -2.46945, 0.4)
	pt3dadd(1131.94, -1008.42, -2.89635, 0.45)
	pt3dadd(1132, -1008.32, -3.2631, 0.55)
	pt3dadd(1132.09, -1008.21, -3.56265, 0.6)
	pt3dadd(1132.17, -1008.08, -3.82365, 0.5)
	pt3dadd(1132.27, -1007.87, -3.9624, 0.4)
	pt3dadd(1132.35, -1007.83, -4.3038, 0.5)
	pt3dadd(1132.46, -1007.76, -4.64685, 0.6)
	pt3dadd(1132.56, -1007.69, -5.03205, 0.6)
	pt3dadd(1132.68, -1007.61, -5.3496, 0.6)
	pt3dadd(1132.79, -1007.52, -5.61855, 0.55)
	pt3dadd(1132.95, -1007.43, -5.79255, 0.45)
	pt3dadd(1133.23, -1007.28, -5.8431, 0.4)
	pt3dadd(1133.49, -1007.11, -5.83215, 0.45)
	pt3dadd(1133.67, -1006.96, -5.99385, 0.55)
	pt3dadd(1133.77, -1006.85, -6.08715, 0.55)
	pt3dadd(1133.9, -1006.66, -6.25395, 0.45)
	pt3dadd(1133.99, -1006.36, -6.26625, 0.5)
	pt3dadd(1134.07, -1006.21, -6.522, 0.75)
	pt3dadd(1134.14, -1006.06, -6.80895, 0.95)
	pt3dadd(1134.23, -1005.91, -7.03005, 1)
	pt3dadd(1134.3, -1005.77, -7.2873, 1)
	pt3dadd(1134.39, -1005.67, -7.53315, 0.95)
	pt3dadd(1134.53, -1005.52, -7.80345, 0.8)
	pt3dadd(1134.71, -1005.37, -8.03205, 0.65)
	pt3dadd(1134.91, -1005.28, -8.157, 0.6)
	pt3dadd(1135.14, -1005.16, -8.26485, 0.55)
	pt3dadd(1135.48, -1005.05, -8.20365, 0.4)
	pt3dadd(1135.82, -1005.01, -8.202, 0.3)
	pt3dadd(1136.05, -1005.03, -8.4351, 0.4)
	pt3dadd(1136.15, -1004.96, -8.748, 0.5)
	pt3dadd(1136.27, -1004.89, -9.04875, 0.5)
	pt3dadd(1136.33, -1004.77, -9.37335, 0.5)
	pt3dadd(1136.38, -1004.67, -9.66435, 0.5)
	pt3dadd(1136.49, -1004.5, -9.9159, 0.5)
	pt3dadd(1136.7, -1004.3, -9.9612, 0.5)
	pt3dadd(1136.88, -1004.16, -10.1745, 0.55)
	pt3dadd(1136.99, -1004.07, -10.4408, 0.55)
	pt3dadd(1137.08, -1003.96, -10.7748, 0.45)
	pt3dadd(1137.16, -1003.89, -11.0828, 0.45)
	pt3dadd(1137.32, -1003.87, -11.3538, 0.55)
	pt3dadd(1137.49, -1003.83, -11.5674, 0.6)
	pt3dadd(1137.7, -1003.75, -11.8073, 0.55)
	pt3dadd(1137.92, -1003.69, -12.0014, 0.5)
	pt3dadd(1138.13, -1003.55, -12.1136, 0.55)
	pt3dadd(1138.35, -1003.41, -12.1063, 0.6)
	pt3dadd(1138.59, -1003.25, -12.2095, 0.5)
	pt3dadd(1138.91, -1003.13, -12.3345, 0.3)
	pt3dadd(1139.3, -1003.2, -12.3873, 0.25)
	pt3dadd(1139.69, -1003.28, -12.42, 0.35)
	pt3dadd(1140.1, -1003.36, -12.3951, 0.4)
	pt3dadd(1140.41, -1003.36, -12.6072, 0.4)
	pt3dadd(1140.51, -1003.35, -12.9683, 0.45)
	pt3dadd(1140.57, -1003.31, -13.4351, 0.55)
	pt3dadd(1140.66, -1003.25, -13.8075, 0.6)
	pt3dadd(1140.71, -1003.1, -14.1083, 0.6)
	pt3dadd(1140.76, -1002.99, -14.424, 0.55)
	pt3dadd(1140.79, -1002.7, -14.6873, 0.5)
	pt3dadd(1140.79, -1002.3, -14.6997, 0.55)
	pt3dadd(1140.76, -1001.95, -14.754, 0.65)
	pt3dadd(1140.74, -1001.76, -15.0487, 0.75)
	pt3dadd(1140.75, -1001.64, -15.3203, 0.75)
	pt3dadd(1140.79, -1001.48, -15.6293, 0.7)
	pt3dadd(1140.86, -1001.29, -15.9139, 0.75)
	pt3dadd(1140.92, -1001.11, -16.1842, 0.8)
	pt3dadd(1140.96, -1000.91, -16.3362, 0.75)
	pt3dadd(1141.05, -1000.68, -16.5233, 0.7)
	pt3dadd(1141.12, -1000.46, -16.695, 0.75)
	pt3dadd(1141.24, -1000.26, -16.8316, 0.8)
	pt3dadd(1141.34, -1000.1, -16.9846, 0.8)
	pt3dadd(1141.51, -999.955, -17.2389, 0.85)
	pt3dadd(1141.7, -999.859, -17.4861, 0.85)
	pt3dadd(1141.93, -999.714, -17.6075, 0.6)
	pt3dadd(1142.31, -999.698, -17.4422, 0.35)
	pt3dadd(1142.67, -999.675, -17.4063, 0.35)
	pt3dadd(1142.93, -999.534, -17.4255, 0.4)
	pt3dadd(1143.14, -999.363, -17.4675, 0.4)
	pt3dadd(1143.32, -999.2, -17.6932, 0.45)
	pt3dadd(1143.46, -999.094, -17.8624, 0.55)
	pt3dadd(1143.57, -998.963, -18.0534, 0.55)
	pt3dadd(1143.72, -998.839, -18.2115, 0.45)
	pt3dadd(1143.89, -998.686, -18.3209, 0.45)
	pt3dadd(1144.04, -998.526, -18.4998, 0.5)
	pt3dadd(1144.15, -998.386, -18.5695, 0.4)
	pt3dadd(1144.28, -998.064, -18.5091, 0.25)
	pt3dadd(1144.32, -997.716, -18.5433, 0.25)
	pt3dadd(1144.46, -997.511, -18.7218, 0.4)
	pt3dadd(1144.57, -997.379, -19.0375, 0.55)
	pt3dadd(1144.69, -997.255, -19.2762, 0.6)
	pt3dadd(1144.84, -997.064, -19.3644, 0.55)
	pt3dadd(1145.03, -996.838, -19.2816, 0.4)
	pt3dadd(1145.16, -996.552, -19.2243, 0.25)
	pt3dadd(1145.31, -996.329, -19.3197, 0.25)
	pt3dadd(1145.44, -996.114, -19.4784, 0.35)
	pt3dadd(1145.5, -995.902, -19.5478, 0.35)
	pt3dadd(1145.54, -995.72, -19.7819, 0.3)
	pt3dadd(1145.7, -995.621, -20.0004, 0.4)
	pt3dadd(1145.9, -995.461, -20.0429, 0.5)
	pt3dadd(1146.21, -995.219, -20.0429, 0.5)
  }
  axon[143] {pt3dclear()
	pt3dadd(1040.32, -995.697, 61.5043, 0.55)
	pt3dadd(1040.24, -995.646, 61.5043, 0.55)
	pt3dadd(1040.21, -995.672, 61.6399, 0.5)
	pt3dadd(1040.05, -995.611, 61.9691, 0.5)
	pt3dadd(1039.96, -995.582, 62.4243, 0.5)
	pt3dadd(1039.82, -995.584, 62.805, 0.6)
	pt3dadd(1039.72, -995.541, 63.1973, 0.7)
	pt3dadd(1039.63, -995.496, 63.6277, 0.65)
	pt3dadd(1039.56, -995.398, 63.9753, 0.6)
	pt3dadd(1039.45, -995.335, 64.2885, 0.6)
	pt3dadd(1039.36, -995.295, 64.5834, 0.6)
	pt3dadd(1039.21, -995.244, 64.8852, 0.65)
	pt3dadd(1039.1, -995.267, 65.2042, 0.8)
	pt3dadd(1039.03, -995.326, 65.5299, 0.9)
	pt3dadd(1038.91, -995.344, 65.8906, 0.85)
	pt3dadd(1038.84, -995.409, 66.3294, 0.8)
	pt3dadd(1038.79, -995.528, 66.7107, 0.75)
	pt3dadd(1038.78, -995.668, 67.0929, 0.7)
	pt3dadd(1038.79, -995.803, 67.5255, 0.7)
	pt3dadd(1038.81, -995.96, 67.8913, 0.65)
	pt3dadd(1038.83, -996.11, 68.2401, 0.6)
	pt3dadd(1038.87, -996.254, 68.5899, 0.6)
	pt3dadd(1038.91, -996.353, 68.9814, 0.6)
	pt3dadd(1039.02, -996.449, 69.2488, 0.6)
	pt3dadd(1039.14, -996.511, 69.5841, 0.55)
	pt3dadd(1039.4, -996.558, 69.7329, 0.45)
	pt3dadd(1039.7, -996.426, 69.6888, 0.45)
	pt3dadd(1039.97, -996.276, 69.7475, 0.55)
	pt3dadd(1040.1, -996.182, 70.0029, 0.55)
	pt3dadd(1040.19, -996.145, 70.399, 0.5)
	pt3dadd(1040.27, -996.136, 70.8597, 0.6)
	pt3dadd(1040.36, -996.046, 71.2446, 0.7)
	pt3dadd(1040.43, -995.951, 71.6665, 0.65)
	pt3dadd(1040.43, -995.83, 71.8963, 0.6)
	pt3dadd(1040.41, -995.729, 72.1668, 0.65)
	pt3dadd(1040.4, -995.638, 72.5332, 0.75)
	pt3dadd(1040.34, -995.574, 72.9899, 0.8)
	pt3dadd(1040.25, -995.539, 73.3116, 0.8)
  }
  axon[144] {pt3dclear()
	pt3dadd(1040.32, -995.697, 61.5043, 0.55)
	pt3dadd(1040.25, -995.539, 61.5043, 0.8)
  }
  axon[145] {pt3dclear()
	pt3dadd(1026.3, -1001.92, 36.9544, 0.65)
	pt3dadd(1026.38, -1001.84, 37.1424, 0.2)
  }
  axon[146] {pt3dclear()
	pt3dadd(1026.3, -1001.92, 36.9544, 0.65)
	pt3dadd(1026.22, -1001.9, 36.9544, 0.55)
	pt3dadd(1026.04, -1001.78, 36.873, 0.75)
	pt3dadd(1025.86, -1001.67, 36.813, 0.75)
	pt3dadd(1025.66, -1001.53, 36.7663, 0.7)
	pt3dadd(1025.46, -1001.38, 36.7557, 0.7)
	pt3dadd(1025.27, -1001.27, 36.7533, 0.65)
	pt3dadd(1025.06, -1001.13, 36.7379, 0.65)
	pt3dadd(1024.82, -1000.98, 36.7309, 0.7)
	pt3dadd(1024.54, -1000.85, 36.7114, 0.7)
	pt3dadd(1024.32, -1000.7, 36.6285, 0.7)
	pt3dadd(1024.1, -1000.56, 36.5827, 0.65)
	pt3dadd(1023.92, -1000.44, 36.5448, 0.65)
	pt3dadd(1023.73, -1000.26, 36.5255, 0.7)
	pt3dadd(1023.53, -1000.06, 36.4954, 0.7)
	pt3dadd(1023.35, -999.837, 36.4821, 0.75)
	pt3dadd(1023.2, -999.586, 36.4666, 0.75)
	pt3dadd(1023.02, -999.365, 36.4423, 0.65)
	pt3dadd(1022.84, -999.155, 36.4118, 0.6)
	pt3dadd(1022.64, -998.961, 36.39, 0.6)
	pt3dadd(1022.46, -998.784, 36.3685, 0.65)
	pt3dadd(1022.28, -998.652, 36.3106, 0.7)
	pt3dadd(1022.09, -998.479, 36.2891, 0.7)
	pt3dadd(1021.89, -998.288, 36.3015, 0.75)
	pt3dadd(1021.69, -998.095, 36.3074, 0.8)
	pt3dadd(1021.48, -997.902, 36.2975, 0.8)
	pt3dadd(1021.28, -997.706, 36.2784, 0.75)
	pt3dadd(1021.07, -997.514, 36.2557, 0.65)
	pt3dadd(1020.87, -997.321, 36.2267, 0.6)
	pt3dadd(1020.66, -997.137, 36.1891, 0.65)
	pt3dadd(1020.42, -996.973, 36.1566, 0.75)
	pt3dadd(1020.15, -996.841, 36.1044, 0.8)
	pt3dadd(1019.92, -996.706, 35.9953, 0.75)
	pt3dadd(1019.71, -996.616, 35.9433, 0.7)
	pt3dadd(1019.5, -996.486, 35.8839, 0.75)
	pt3dadd(1019.29, -996.357, 35.8117, 0.8)
	pt3dadd(1019.07, -996.264, 35.7025, 0.8)
	pt3dadd(1018.83, -996.148, 35.641, 0.8)
	pt3dadd(1018.54, -996.051, 35.5878, 0.75)
	pt3dadd(1018.29, -995.943, 35.5219, 0.65)
	pt3dadd(1018.07, -995.862, 35.4123, 0.6)
	pt3dadd(1017.83, -995.738, 35.3688, 0.6)
	pt3dadd(1017.54, -995.617, 35.3465, 0.65)
	pt3dadd(1017.26, -995.48, 35.3425, 0.75)
	pt3dadd(1016.94, -995.271, 35.3425, 0.75)
  }
  axon[147] {pt3dclear()
	pt3dadd(1146.21, -995.219, -20.0429, 0.5)
	pt3dadd(1146.23, -995.178, -20.0429, 0.5)
	pt3dadd(1146.32, -995.097, -20.1165, 0.6)
	pt3dadd(1141.64, -997.501, -9.10215, 0.4108)
  }
  axon[148] {pt3dclear()
	pt3dadd(1146.21, -995.219, -20.0429, 0.5)
	pt3dadd(1146.32, -995.097, -20.0429, 0.6)
  }
  axon[149] {pt3dclear()
	pt3dadd(1040.25, -995.539, 61.5043, 0.8)
	pt3dadd(1040.64, -995.325, 61.7754, 0.5)
	pt3dadd(1040.79, -995.132, 61.8742, 0.35)
	pt3dadd(1040.82, -994.933, 62.1345, 0.35)
	pt3dadd(1040.91, -994.801, 62.4027, 0.5)
	pt3dadd(1041.06, -994.694, 62.6238, 0.6)
  }
}
proc shape3d_44() {
  axon[149] {	pt3dadd(1041.21, -994.546, 62.8154, 0.6)
	pt3dadd(1041.42, -994.41, 62.9928, 0.6)
	pt3dadd(1041.62, -994.306, 63.0876, 0.6)
	pt3dadd(1041.83, -994.174, 63.2187, 0.6)
	pt3dadd(1042.03, -994.082, 63.2949, 0.6)
	pt3dadd(1042.23, -993.963, 63.3925, 0.6)
	pt3dadd(1042.42, -993.869, 63.5814, 0.6)
	pt3dadd(1042.62, -993.756, 63.8029, 0.6)
	pt3dadd(1042.8, -993.679, 63.9621, 0.6)
	pt3dadd(1043, -993.58, 64.1421, 0.6)
	pt3dadd(1043.12, -993.502, 64.2626, 0.6)
	pt3dadd(1043.3, -993.354, 64.4823, 0.6)
	pt3dadd(1043.42, -993.181, 64.7617, 0.6)
	pt3dadd(1043.46, -993.062, 65.057, 0.65)
	pt3dadd(1043.46, -992.934, 65.4351, 0.75)
	pt3dadd(1043.45, -992.785, 65.8905, 0.75)
	pt3dadd(1043.41, -992.702, 66.3139, 0.6)
	pt3dadd(1043.4, -992.528, 66.7173, 0.45)
	pt3dadd(1043.41, -992.277, 66.8499, 0.4)
	pt3dadd(1043.44, -991.964, 66.9377, 0.45)
	pt3dadd(1043.48, -991.77, 67.2033, 0.55)
	pt3dadd(1043.53, -991.63, 67.4862, 0.6)
	pt3dadd(1043.63, -991.442, 67.8112, 0.65)
	pt3dadd(1043.69, -991.358, 68.1263, 0.8)
	pt3dadd(1043.75, -991.29, 68.4961, 0.9)
	pt3dadd(1043.8, -991.182, 68.958, 0.85)
	pt3dadd(1043.86, -991.143, 69.3567, 0.75)
	pt3dadd(1043.94, -991.143, 69.7893, 0.65)
	pt3dadd(1044.07, -991.164, 70.1109, 0.6)
	pt3dadd(1044.25, -991.255, 70.2512, 0.6)
	pt3dadd(1044.46, -991.363, 70.433, 0.55)
	pt3dadd(1044.64, -991.539, 70.5409, 0.5)
	pt3dadd(1044.83, -991.723, 70.6077, 0.55)
	pt3dadd(1045.03, -991.876, 70.7511, 0.6)
	pt3dadd(1045.2, -991.975, 70.8636, 0.65)
	pt3dadd(1045.31, -992.095, 71.0695, 0.8)
	pt3dadd(1045.46, -992.203, 71.2764, 0.85)
	pt3dadd(1045.61, -992.349, 71.433, 0.7)
	pt3dadd(1045.74, -992.51, 71.5819, 0.55)
	pt3dadd(1045.93, -992.683, 71.6208, 0.5)
	pt3dadd(1046.16, -992.83, 71.6601, 0.55)
	pt3dadd(1046.35, -993.034, 71.6845, 0.55)
	pt3dadd(1046.5, -993.288, 71.7309, 0.5)
	pt3dadd(1046.65, -993.52, 71.7492, 0.55)
	pt3dadd(1046.79, -993.739, 71.7918, 0.55)
	pt3dadd(1046.88, -993.945, 71.9142, 0.5)
	pt3dadd(1046.99, -994.16, 72.0173, 0.5)
	pt3dadd(1047.06, -994.387, 72.1918, 0.45)
	pt3dadd(1047.12, -994.682, 72.2758, 0.45)
	pt3dadd(1047.27, -994.92, 72.3017, 0.5)
	pt3dadd(1047.43, -995.148, 72.2946, 0.45)
	pt3dadd(1047.62, -995.358, 72.2844, 0.45)
	pt3dadd(1047.77, -995.556, 72.377, 0.55)
	pt3dadd(1047.87, -995.751, 72.5357, 0.6)
	pt3dadd(1047.97, -995.948, 72.6822, 0.6)
	pt3dadd(1048.04, -996.152, 72.8705, 0.55)
	pt3dadd(1048.09, -996.366, 73.0685, 0.5)
	pt3dadd(1048.18, -996.618, 73.1418, 0.5)
	pt3dadd(1048.23, -996.929, 73.1695, 0.45)
	pt3dadd(1048.31, -997.148, 73.2717, 0.45)
	pt3dadd(1048.47, -997.304, 73.4866, 0.55)
	pt3dadd(1048.63, -997.422, 73.6952, 0.5)
	pt3dadd(1048.8, -997.583, 73.8337, 0.35)
	pt3dadd(1049.02, -997.779, 73.7266, 0.35)
	pt3dadd(1049.2, -997.998, 73.7421, 0.35)
	pt3dadd(1049.31, -998.276, 73.8028, 0.35)
	pt3dadd(1049.47, -998.449, 73.9119, 0.5)
	pt3dadd(1049.59, -998.565, 74.1224, 0.6)
	pt3dadd(1049.66, -998.641, 74.4372, 0.6)
	pt3dadd(1049.73, -998.755, 74.8416, 0.6)
	pt3dadd(1049.83, -998.877, 75.0816, 0.6)
	pt3dadd(1049.92, -998.97, 75.3266, 0.6)
	pt3dadd(1050.07, -999.109, 75.5786, 0.6)
	pt3dadd(1050.24, -999.226, 75.7998, 0.6)
	pt3dadd(1050.39, -999.39, 75.9958, 0.6)
	pt3dadd(1050.45, -999.593, 76.3525, 0.65)
	pt3dadd(1050.45, -999.758, 76.6686, 0.75)
	pt3dadd(1050.46, -999.834, 76.9277, 0.85)
	pt3dadd(1050.47, -999.913, 77.4118, 0.95)
	pt3dadd(1050.46, -999.949, 77.9274, 0.95)
	pt3dadd(1050.44, -999.965, 78.3489, 0.9)
	pt3dadd(1050.37, -999.939, 78.7975, 0.95)
	pt3dadd(1050.27, -999.922, 79.1586, 1)
	pt3dadd(1050.18, -999.97, 79.4904, 1)
	pt3dadd(1050.09, -1000.03, 79.881, 0.95)
	pt3dadd(1050.07, -1000.1, 80.0362, 0.8)
	pt3dadd(1050.06, -1000.16, 80.1396, 0.65)
	pt3dadd(1050.17, -1000.34, 80.2161, 0.65)
	pt3dadd(1050.29, -1000.53, 80.3718, 0.75)
	pt3dadd(1050.42, -1000.7, 80.5801, 0.8)
	pt3dadd(1050.5, -1000.81, 80.716, 0.75)
	pt3dadd(1050.63, -1000.98, 80.9056, 0.7)
	pt3dadd(1050.75, -1001.21, 81.0751, 0.75)
	pt3dadd(1050.85, -1001.48, 81.2642, 0.8)
	pt3dadd(1050.93, -1001.71, 81.335, 0.75)
	pt3dadd(1051.04, -1001.98, 81.3187, 0.65)
	pt3dadd(1051.19, -1002.27, 81.3353, 0.6)
	pt3dadd(1051.26, -1002.46, 81.4299, 0.6)
	pt3dadd(1051.31, -1002.57, 81.6612, 0.7)
	pt3dadd(1051.39, -1002.67, 82.0374, 0.95)
	pt3dadd(1051.5, -1002.81, 82.2617, 1.2)
	pt3dadd(1051.6, -1002.94, 82.503, 1.15)
	pt3dadd(1051.62, -1003.02, 83.1152, 0.75)
	pt3dadd(1051.71, -1003.16, 83.2949, 0.45)
	pt3dadd(1051.87, -1003.37, 83.2983, 0.4)
	pt3dadd(1052.03, -1003.65, 83.3024, 0.4)
	pt3dadd(1052.21, -1003.75, 83.299, 0.4)
	pt3dadd(1052.41, -1003.71, 83.3388, 0.4)
  }
  axon[150] {pt3dclear()
	pt3dadd(1040.25, -995.539, 61.5043, 0.8)
	pt3dadd(1040.25, -995.539, 61.8043, 0.8)
	pt3dadd(1040.39, -995.996, 61.7137, 0.4)
	pt3dadd(1040.41, -996.346, 61.7859, 0.25)
	pt3dadd(1040.41, -996.726, 61.7851, 0.25)
	pt3dadd(1040.38, -997.086, 61.7813, 0.35)
	pt3dadd(1040.29, -997.378, 61.7539, 0.45)
	pt3dadd(1040.19, -997.684, 61.7161, 0.45)
	pt3dadd(1040.03, -997.925, 61.7668, 0.4)
	pt3dadd(1039.86, -998.156, 61.7254, 0.45)
	pt3dadd(1039.64, -998.335, 61.7331, 0.4)
	pt3dadd(1039.38, -998.441, 61.7877, 0.35)
	pt3dadd(1039.08, -998.499, 61.9053, 0.45)
	pt3dadd(1038.81, -998.554, 62.0319, 0.4)
	pt3dadd(1038.49, -998.578, 62.0575, 0.3)
	pt3dadd(1038.25, -998.746, 62.0529, 0.35)
	pt3dadd(1038.04, -998.897, 62.1104, 0.4)
	pt3dadd(1037.83, -998.993, 62.2644, 0.4)
	pt3dadd(1037.58, -999.135, 62.3205, 0.4)
	pt3dadd(1037.24, -999.31, 62.3697, 0.35)
	pt3dadd(1036.86, -999.311, 62.4696, 0.35)
	pt3dadd(1036.58, -999.157, 62.5378, 0.5)
	pt3dadd(1036.38, -999.013, 62.6323, 0.55)
	pt3dadd(1036.18, -998.892, 62.7053, 0.4)
	pt3dadd(1035.91, -998.701, 62.7147, 0.25)
	pt3dadd(1035.66, -998.52, 62.6863, 0.25)
	pt3dadd(1035.39, -998.37, 62.6364, 0.35)
	pt3dadd(1035.11, -998.254, 62.7006, 0.45)
	pt3dadd(1034.89, -998.118, 62.7006, 0.45)
  }
  axon[151] {pt3dclear()
	pt3dadd(1040.25, -995.539, 61.5043, 0.8)
	pt3dadd(1040.25, -995.579, 61.5043, 0.8)
  }
  axon[152] {pt3dclear()
	pt3dadd(1040.25, -995.539, 61.5043, 0.8)
	pt3dadd(1040.28, -995.289, 61.4636, 0.6)
	pt3dadd(1040.18, -994.93, 61.4673, 0.45)
	pt3dadd(1040.14, -994.536, 61.4338, 0.4)
	pt3dadd(1040.2, -994.147, 61.4366, 0.4)
	pt3dadd(1040.3, -993.79, 61.4775, 0.4)
	pt3dadd(1040.33, -993.491, 61.4665, 0.4)
	pt3dadd(1040.36, -993.127, 61.4101, 0.4)
	pt3dadd(1040.38, -992.74, 61.3646, 0.4)
	pt3dadd(1040.41, -992.35, 61.4561, 0.4)
	pt3dadd(1040.4, -991.997, 61.4687, 0.35)
	pt3dadd(1040.3, -991.74, 61.4271, 0.35)
	pt3dadd(1040.26, -991.508, 61.1611, 0.45)
	pt3dadd(1040.2, -991.205, 61.1278, 0.45)
	pt3dadd(1040.1, -990.966, 61.0663, 0.35)
	pt3dadd(1040.02, -990.788, 60.8458, 0.3)
	pt3dadd(1040.01, -990.637, 60.5662, 0.35)
	pt3dadd(1039.97, -990.309, 60.4215, 0.4)
	pt3dadd(1039.98, -989.945, 60.3147, 0.4)
	pt3dadd(1040, -989.602, 60.1927, 0.4)
	pt3dadd(1040.01, -989.335, 60.0052, 0.4)
	pt3dadd(1039.99, -989.068, 59.8104, 0.45)
	pt3dadd(1040, -988.722, 59.7629, 0.5)
	pt3dadd(1040.07, -988.387, 59.7326, 0.45)
	pt3dadd(1040.27, -988.158, 59.7513, 0.45)
	pt3dadd(1040.46, -987.957, 59.8088, 0.65)
	pt3dadd(1040.59, -987.744, 59.994, 0.85)
	pt3dadd(1040.66, -987.501, 60.0213, 0.8)
	pt3dadd(1040.69, -987.18, 60.0121, 0.65)
	pt3dadd(1040.76, -986.88, 60.0066, 0.6)
	pt3dadd(1040.81, -986.529, 60.0472, 0.6)
	pt3dadd(1040.89, -986.188, 60.0828, 0.55)
	pt3dadd(1041.01, -985.924, 60.0249, 0.45)
	pt3dadd(1041.16, -985.67, 60.0372, 0.4)
	pt3dadd(1041.27, -985.371, 60.0242, 0.4)
	pt3dadd(1041.39, -985.142, 59.9282, 0.45)
	pt3dadd(1041.5, -984.962, 59.7177, 0.55)
	pt3dadd(1041.66, -984.813, 59.4663, 0.6)
	pt3dadd(1041.83, -984.736, 59.2357, 0.55)
	pt3dadd(1042.01, -984.651, 59.1381, 0.5)
	pt3dadd(1042.2, -984.509, 59.0305, 0.5)
	pt3dadd(1042.37, -984.346, 58.8481, 0.45)
	pt3dadd(1042.46, -984.246, 58.5994, 0.45)
	pt3dadd(1042.62, -984.145, 58.367, 0.55)
	pt3dadd(1042.69, -984.1, 58.1366, 0.65)
	pt3dadd(1042.84, -984.009, 57.8032, 0.75)
	pt3dadd(1043.03, -983.919, 57.5616, 0.8)
	pt3dadd(1043.28, -983.797, 57.4791, 0.75)
	pt3dadd(1043.58, -983.669, 57.4846, 0.65)
	pt3dadd(1043.84, -983.542, 57.546, 0.55)
	pt3dadd(1044.12, -983.424, 57.6084, 0.45)
	pt3dadd(1044.45, -983.358, 57.5677, 0.4)
	pt3dadd(1044.77, -983.264, 57.5349, 0.4)
	pt3dadd(1045, -983.143, 57.4575, 0.4)
	pt3dadd(1045.17, -983.05, 57.286, 0.45)
	pt3dadd(1045.3, -982.924, 57.0839, 0.55)
	pt3dadd(1045.44, -982.764, 56.8774, 0.55)
	pt3dadd(1045.53, -982.604, 56.7561, 0.45)
	pt3dadd(1045.71, -982.489, 56.7047, 0.4)
	pt3dadd(1045.98, -982.33, 56.6007, 0.4)
	pt3dadd(1046.21, -982.241, 56.4297, 0.45)
  }
}
proc shape3d_45() {
  axon[152] {	pt3dadd(1046.47, -982.154, 56.3409, 0.55)
	pt3dadd(1046.77, -982.077, 56.2724, 0.6)
	pt3dadd(1047.01, -981.959, 56.1786, 0.65)
	pt3dadd(1047.16, -981.843, 56.0973, 0.7)
	pt3dadd(1047.28, -981.711, 56.0177, 0.6)
	pt3dadd(1047.42, -981.511, 55.8978, 0.45)
	pt3dadd(1047.52, -981.258, 55.8448, 0.45)
	pt3dadd(1047.79, -981.081, 55.7692, 0.5)
	pt3dadd(1048.08, -980.959, 55.6833, 0.45)
	pt3dadd(1048.46, -980.96, 55.6646, 0.45)
	pt3dadd(1048.87, -981.017, 55.7771, 0.55)
	pt3dadd(1049.22, -980.956, 55.821, 0.6)
	pt3dadd(1049.46, -980.77, 55.8457, 0.55)
	pt3dadd(1049.64, -980.537, 55.8447, 0.5)
	pt3dadd(1049.78, -980.274, 55.8147, 0.55)
	pt3dadd(1049.91, -979.999, 55.7845, 0.65)
	pt3dadd(1050.08, -979.769, 55.7586, 0.7)
	pt3dadd(1050.25, -979.53, 55.7971, 0.6)
	pt3dadd(1050.48, -979.361, 55.8074, 0.4)
	pt3dadd(1050.77, -979.254, 55.843, 0.35)
	pt3dadd(1051.03, -979.173, 55.9119, 0.5)
	pt3dadd(1051.26, -979.13, 56.0401, 0.6)
	pt3dadd(1051.47, -979.066, 56.1189, 0.6)
	pt3dadd(1051.69, -978.95, 56.1786, 0.6)
	pt3dadd(1051.93, -978.819, 56.2753, 0.6)
	pt3dadd(1052.22, -978.707, 56.343, 0.6)
	pt3dadd(1052.46, -978.587, 56.4091, 0.65)
	pt3dadd(1052.68, -978.491, 56.481, 0.7)
	pt3dadd(1052.89, -978.36, 56.6045, 0.65)
	pt3dadd(1053.12, -978.213, 56.6532, 0.6)
	pt3dadd(1053.39, -978.071, 56.6562, 0.6)
	pt3dadd(1053.62, -977.9, 56.6567, 0.65)
	pt3dadd(1053.85, -977.743, 56.7334, 0.8)
	pt3dadd(1054.05, -977.566, 56.8615, 1)
	pt3dadd(1054.22, -977.39, 57.0037, 1.1)
	pt3dadd(1054.32, -977.198, 57.0782, 1)
	pt3dadd(1054.51, -977.178, 57.1288, 0.95)
  }
  axon[153] {pt3dclear()
	pt3dadd(1016.94, -995.271, 35.3425, 0.75)
	pt3dadd(1016.93, -994.859, 35.3425, 0.65)
	pt3dadd(1016.97, -994.834, 35.5267, 0.35)
	pt3dadd(1016.94, -994.465, 35.5648, 0.25)
	pt3dadd(1016.88, -994.17, 35.6814, 0.3)
	pt3dadd(1016.81, -993.827, 35.9064, 0.3)
	pt3dadd(1016.88, -993.491, 36.0235, 0.35)
	pt3dadd(1016.96, -993.241, 36.1812, 0.4)
	pt3dadd(1017.03, -993.019, 36.3013, 0.4)
	pt3dadd(1017.06, -992.764, 36.4507, 0.4)
	pt3dadd(1017.08, -992.421, 36.5381, 0.4)
	pt3dadd(1017.13, -992.088, 36.7284, 0.35)
	pt3dadd(1017.16, -991.854, 36.93, 0.25)
	pt3dadd(1017.15, -991.634, 37.1799, 0.25)
	pt3dadd(1017.14, -991.367, 37.3347, 0.35)
	pt3dadd(1017.11, -991.002, 37.3146, 0.35)
	pt3dadd(1017.08, -990.672, 37.4367, 0.3)
	pt3dadd(1017.04, -990.439, 37.7091, 0.35)
	pt3dadd(1016.96, -990.216, 37.9237, 0.4)
	pt3dadd(1016.92, -989.976, 38.0091, 0.35)
	pt3dadd(1016.86, -989.653, 37.9753, 0.25)
	pt3dadd(1016.77, -989.379, 38.0037, 0.25)
	pt3dadd(1016.68, -989.125, 38.1548, 0.35)
	pt3dadd(1016.64, -989.007, 38.5143, 0.4)
	pt3dadd(1016.63, -988.892, 38.8606, 0.4)
	pt3dadd(1016.65, -988.602, 39.1387, 0.35)
	pt3dadd(1016.69, -988.237, 39.2469, 0.25)
	pt3dadd(1016.74, -987.848, 39.2593, 0.2)
	pt3dadd(1016.7, -987.514, 39.3121, 0.25)
	pt3dadd(1016.69, -987.416, 39.7408, 0.35)
	pt3dadd(1016.67, -987.343, 40.1028, 0.35)
	pt3dadd(1016.55, -987.163, 40.353, 0.25)
	pt3dadd(1016.48, -986.857, 40.3665, 0.2)
	pt3dadd(1016.36, -986.61, 40.4253, 0.2)
	pt3dadd(1016.28, -986.367, 40.6184, 0.25)
	pt3dadd(1016.26, -986.021, 40.7064, 0.35)
	pt3dadd(1016.27, -985.632, 40.6824, 0.4)
	pt3dadd(1016.27, -985.263, 40.6554, 0.4)
	pt3dadd(1016.27, -984.979, 40.7787, 0.35)
	pt3dadd(1016.26, -984.671, 41.0094, 0.3)
	pt3dadd(1016.23, -984.412, 41.1088, 0.35)
	pt3dadd(1016.17, -984.164, 41.2882, 0.4)
	pt3dadd(1016.12, -983.839, 41.3954, 0.35)
	pt3dadd(1016.07, -983.533, 41.5977, 0.3)
	pt3dadd(1016.09, -983.371, 41.8526, 0.4)
	pt3dadd(1016.11, -983.178, 42.1177, 0.5)
	pt3dadd(1016.13, -982.962, 42.3866, 0.4)
	pt3dadd(1016.16, -982.678, 42.5204, 0.3)
	pt3dadd(1016.28, -982.465, 42.644, 0.35)
	pt3dadd(1016.36, -982.294, 42.8542, 0.45)
	pt3dadd(1016.45, -982.165, 43.0296, 0.55)
	pt3dadd(1016.53, -981.991, 43.1466, 0.55)
	pt3dadd(1016.65, -981.759, 43.3002, 0.45)
	pt3dadd(1016.78, -981.466, 43.3425, 0.4)
	pt3dadd(1016.89, -981.177, 43.3656, 0.4)
	pt3dadd(1016.93, -980.814, 43.3788, 0.4)
	pt3dadd(1016.92, -980.431, 43.386, 0.4)
	pt3dadd(1016.84, -980.089, 43.4141, 0.4)
	pt3dadd(1016.63, -979.869, 43.5043, 0.4)
	pt3dadd(1016.48, -979.699, 43.7388, 0.45)
	pt3dadd(1016.44, -979.572, 43.9407, 0.6)
	pt3dadd(1016.42, -979.357, 44.103, 0.7)
	pt3dadd(1016.46, -979.028, 44.3097, 0.65)
	pt3dadd(1016.54, -978.703, 44.4305, 0.55)
	pt3dadd(1016.67, -978.435, 44.3901, 0.45)
	pt3dadd(1016.85, -978.228, 44.415, 0.45)
	pt3dadd(1016.99, -978.032, 44.517, 0.5)
	pt3dadd(1017.13, -977.827, 44.6395, 0.5)
	pt3dadd(1017.2, -977.571, 44.8024, 0.45)
	pt3dadd(1017.18, -977.235, 45.0014, 0.35)
	pt3dadd(1017.17, -976.888, 45.1891, 0.35)
	pt3dadd(1017.08, -976.634, 45.2318, 0.4)
	pt3dadd(1016.94, -976.411, 45.2736, 0.35)
	pt3dadd(1016.78, -976.202, 45.29, 0.3)
	pt3dadd(1016.65, -976.004, 45.2707, 0.35)
	pt3dadd(1016.5, -975.799, 45.2896, 0.4)
	pt3dadd(1016.34, -975.584, 45.3963, 0.4)
	pt3dadd(1016.17, -975.354, 45.433, 0.4)
	pt3dadd(1016.05, -975.077, 45.5153, 0.35)
	pt3dadd(1015.91, -974.828, 45.5718, 0.25)
	pt3dadd(1015.75, -974.59, 45.4777, 0.2)
	pt3dadd(1015.58, -974.396, 45.5433, 0.2)
	pt3dadd(1015.45, -974.236, 45.7499, 0.25)
	pt3dadd(1015.25, -974.074, 45.8531, 0.35)
	pt3dadd(1015.05, -973.885, 45.8717, 0.4)
	pt3dadd(1014.87, -973.679, 45.8965, 0.4)
	pt3dadd(1014.69, -973.484, 45.8876, 0.4)
	pt3dadd(1014.48, -973.362, 45.8936, 0.4)
	pt3dadd(1014.29, -973.238, 46.097, 0.4)
	pt3dadd(1014.23, -973.179, 46.4851, 0.45)
	pt3dadd(1014.14, -973.071, 46.95, 0.5)
	pt3dadd(1014.07, -972.997, 47.2917, 0.45)
	pt3dadd(1013.96, -972.843, 47.5725, 0.4)
	pt3dadd(1013.88, -972.645, 47.7621, 0.4)
	pt3dadd(1013.81, -972.44, 47.8437, 0.35)
	pt3dadd(1013.74, -972.216, 47.9466, 0.25)
	pt3dadd(1013.68, -971.973, 48.1129, 0.2)
	pt3dadd(1013.56, -971.675, 48.1602, 0.25)
	pt3dadd(1013.42, -971.476, 48.1823, 0.35)
	pt3dadd(1013.22, -971.313, 48.217, 0.35)
	pt3dadd(1012.94, -971.194, 48.2383, 0.3)
	pt3dadd(1012.72, -971.061, 48.3223, 0.35)
	pt3dadd(1012.5, -970.999, 48.4991, 0.4)
	pt3dadd(1012.23, -970.96, 48.5913, 0.4)
	pt3dadd(1011.86, -970.895, 48.6902, 0.4)
	pt3dadd(1011.5, -970.896, 48.8382, 0.4)
	pt3dadd(1011.19, -971.027, 49.028, 0.45)
	pt3dadd(1011.09, -971.104, 49.3371, 0.5)
	pt3dadd(1011.02, -971.182, 49.6553, 0.45)
	pt3dadd(1010.89, -971.282, 49.9213, 0.4)
	pt3dadd(1010.72, -971.437, 50.081, 0.45)
	pt3dadd(1010.52, -971.593, 50.22, 0.5)
	pt3dadd(1010.33, -971.692, 50.3222, 0.45)
	pt3dadd(1010.11, -971.826, 50.3746, 0.4)
	pt3dadd(1009.92, -972.005, 50.4324, 0.4)
	pt3dadd(1009.75, -972.203, 50.5451, 0.4)
	pt3dadd(1009.63, -972.389, 50.5979, 0.4)
	pt3dadd(1009.46, -972.561, 50.6729, 0.4)
	pt3dadd(1009.27, -972.675, 50.7159, 0.4)
	pt3dadd(1009.11, -972.844, 50.9028, 0.4)
	pt3dadd(1009.02, -973.031, 51.1095, 0.35)
	pt3dadd(1008.95, -973.231, 51.2922, 0.25)
	pt3dadd(1008.95, -973.487, 51.4598, 0.25)
	pt3dadd(1008.91, -973.807, 51.5285, 0.35)
	pt3dadd(1008.87, -974.054, 51.741, 0.45)
	pt3dadd(1008.87, -974.266, 52.0256, 0.5)
	pt3dadd(1008.87, -974.46, 52.3144, 0.5)
	pt3dadd(1008.81, -974.647, 52.5014, 0.55)
	pt3dadd(1008.74, -974.844, 52.7393, 0.6)
	pt3dadd(1008.69, -975.06, 52.9706, 0.6)
	pt3dadd(1008.68, -975.281, 53.2234, 0.55)
	pt3dadd(1008.69, -975.51, 53.4876, 0.5)
	pt3dadd(1008.68, -975.784, 53.6737, 0.65)
	pt3dadd(1008.73, -975.938, 53.9833, 0.9)
	pt3dadd(1008.75, -976.047, 54.2754, 0.9)
[truncated: 565,207 more chars]
