# Supplementary material for: Small Size of Recorded Neuronal Structures Confines the Accuracy in Direct Axonal Voltage Measurements
Source: eNeuro. 2021 Aug 2;8(4):ENEURO.0059-21.2021. doi: 10.1523/ENEURO.0059-21.2021 (PMC8342265; doi:10.1523/ENEURO.0059-21.2021)
Supplement: Extended Data 1 — NEURON codes producing data shown in Figures 2, 5, 8. Download Extended Data 1, ZIP file. [file enu-eN-NWR-0059-21-s01.zip › realistic amplifier model/4_complete morphology/custominit.hoc]

INITDUR = 50	//350
tstop = 6
dt=0.004
//define pseudo-variables

vsK = 8
vsNa = 13
gK = 0.015
gNa = 0.3
ihold = -0.46
scK = 13
scNa = 13


proc setvar(){

	

	forsec all if (ismembrane("hh_mod")) {
		insert pas
		Ra=150
		cm=1
		g_pas=2e-005
		ena = 70

		gnabar_hh_mod = gNa
		gkbar_hh_mod=gK
		v_shift_na_hh_mod = vsNa
		v_shift_k_hh_mod = vsK
		scale_k_hh_mod = scK
		scale_na_act_hh_mod = scNa
		scale_na_inact_hh_mod = scNa		
	}
	
	//AIS
	axon[0].gnabar_hh_mod=gNa*4
	axon[0].gkbar_hh_mod=gK*5
	v_shift_na_hh_mod = vsNa-10
	v_shift_k_hh_mod = vsK-10
	
	
	forsec "dend"{
		cm=2
		g_pas=4e-005		
	}
	LinearCircuit[0].R_pip_adjust=42.684
	LinearCircuit[0].Rseal=50000
  
	ek = -93
}

proc init() { local temp
    
  setvar()

{dt = 0.05}
  finitialize(v_init)
  t = -2*INITDUR // jump to a time "before" 0
  temp = cvode.active()
  if (temp != 0) { // if cvode is on, turn it off
    cvode.active(0)
    {dt = 0.05}
  }
  while (t < -INITDUR) {
    fadvance()
  }
  if (temp != 0) { cvode.active(1) } // turn cvode back on if necessary
  t = 0
  {dt = 0.004}
  if (cvode.active()) {
    cvode.re_init()
  } else {
    fcurrent()
  }
  frecord_init()

}
